# Supplementary material for: The Answer Lies in the Energy: How Simple Atomistic Molecular Dynamics Simulations May Hold the Key to Epitope Prediction on the Fully Glycosylated SARS-CoV-2 Spike Protein
Source: J Phys Chem Lett. 2020 Sep 4;11(19):8084–93. doi: 10.1021/acs.jpclett.0c02341 (PMC7491317; doi:10.1021/acs.jpclett.0c02341)
Supplement: Supplementary file 2 — jz0c02341_si_002.zip [file jz0c02341_si_002.zip]

Archive with 8 entries (7 files):
- MLCE_visualization/
- MLCE_visualization/mlce_protomerA_model3.dat
- MLCE_visualization/mlce_protomerA_model2.dat
- MLCE_visualization/protomerA_model3_MLCEinBfact.pdb
- MLCE_visualization/mlce_protomerA_model1.dat
- MLCE_visualization/protomerA_model2_MLCEinBfact.pdb
- MLCE_visualization/MLCE_visualization_models1-3.pse
- MLCE_visualization/protomerA_model1_MLCEinBfact.pdb
