# Supplementary material for: The Answer Lies in the Energy: How Simple Atomistic Molecular Dynamics Simulations May Hold the Key to Epitope Prediction on the Fully Glycosylated SARS-CoV-2 Spike Protein
Source: J Phys Chem Lett. 2020 Sep 4;11(19):8084–93. doi: 10.1021/acs.jpclett.0c02341 (PMC7491317; doi:10.1021/acs.jpclett.0c02341)
Supplement: Supplementary file 2 — jz0c02341_si_002.zip [file jz0c02341_si_002.zip › MLCE_visualization/protomerA_model3_MLCEinBfact.pdb]

CRYST1  175.928  175.928  175.928 109.47 109.47 109.47 P 1           1
ATOM      1  N   ALA A   1      -7.753  -3.961-100.808  1.00 -0.01           N  
ATOM      2  H1  ALA A   1      -7.564  -3.945-101.800  1.00 -0.01           H  
ATOM      3  H2  ALA A   1      -8.741  -3.980-100.600  1.00 -0.01           H  
ATOM      4  H3  ALA A   1      -7.263  -4.741-100.394  1.00 -0.01           H  
ATOM      5  CA  ALA A   1      -7.181  -2.708-100.262  1.00 -0.01           C  
ATOM      6  HA  ALA A   1      -6.094  -2.631-100.295  1.00 -0.01           H  
ATOM      7  CB  ALA A   1      -7.647  -1.573-101.117  1.00 -0.01           C  
ATOM      8  HB1 ALA A   1      -8.736  -1.528-101.128  1.00 -0.01           H  
ATOM      9  HB2 ALA A   1      -7.364  -0.604-100.706  1.00 -0.01           H  
ATOM     10  HB3 ALA A   1      -7.192  -1.767-102.088  1.00 -0.01           H  
ATOM     11  C   ALA A   1      -7.608  -2.676 -98.760  1.00 -0.01           C  
ATOM     12  O   ALA A   1      -8.776  -2.976 -98.407  1.00 -0.01           O  
ATOM     13  N   TYR A   2      -6.678  -2.306 -97.881  1.00 -0.03           N  
ATOM     14  H   TYR A   2      -5.906  -1.813 -98.307  1.00 -0.03           H  
ATOM     15  CA  TYR A   2      -6.865  -2.153 -96.413  1.00 -0.03           C  
ATOM     16  HA  TYR A   2      -7.380  -3.011 -95.980  1.00 -0.03           H  
ATOM     17  CB  TYR A   2      -5.495  -2.088 -95.791  1.00 -0.03           C  
ATOM     18  HB2 TYR A   2      -5.031  -1.297 -96.381  1.00 -0.03           H  
ATOM     19  HB3 TYR A   2      -5.460  -1.868 -94.724  1.00 -0.03           H  
ATOM     20  CG  TYR A   2      -4.703  -3.324 -95.908  1.00 -0.03           C  
ATOM     21  CD1 TYR A   2      -3.531  -3.288 -96.642  1.00 -0.03           C  
ATOM     22  HD1 TYR A   2      -3.270  -2.399 -97.196  1.00 -0.03           H  
ATOM     23  CE1 TYR A   2      -2.767  -4.481 -96.758  1.00 -0.03           C  
ATOM     24  HE1 TYR A   2      -1.883  -4.572 -97.373  1.00 -0.03           H  
ATOM     25  CZ  TYR A   2      -3.024  -5.622 -95.926  1.00 -0.03           C  
ATOM     26  OH  TYR A   2      -2.256  -6.752 -95.962  1.00 -0.03           O  
ATOM     27  HH  TYR A   2      -2.289  -7.110 -95.072  1.00 -0.03           H  
ATOM     28  CE2 TYR A   2      -4.228  -5.646 -95.204  1.00 -0.03           C  
ATOM     29  HE2 TYR A   2      -4.649  -6.481 -94.663  1.00 -0.03           H  
ATOM     30  CD2 TYR A   2      -5.064  -4.502 -95.185  1.00 -0.03           C  
ATOM     31  HD2 TYR A   2      -5.992  -4.514 -94.633  1.00 -0.03           H  
ATOM     32  C   TYR A   2      -7.631  -0.879 -96.041  1.00 -0.03           C  
ATOM     33  O   TYR A   2      -7.493   0.078 -96.826  1.00 -0.03           O  
ATOM     34  N   THR A   3      -8.012  -0.770 -94.744  1.00 -0.03           N  
ATOM     35  H   THR A   3      -8.092  -1.643 -94.242  1.00 -0.03           H  
ATOM     36  CA  THR A   3      -8.426   0.549 -94.094  1.00 -0.03           C  
ATOM     37  HA  THR A   3      -8.209   1.404 -94.734  1.00 -0.03           H  
ATOM     38  CB  THR A   3      -9.863   0.553 -93.850  1.00 -0.03           C  
ATOM     39  HB  THR A   3     -10.342   0.250 -94.780  1.00 -0.03           H  
ATOM     40  CG2 THR A   3     -10.320  -0.343 -92.605  1.00 -0.03           C  
ATOM     41 HG21 THR A   3     -10.397  -1.365 -92.974  1.00 -0.03           H  
ATOM     42 HG22 THR A   3      -9.602  -0.292 -91.786  1.00 -0.03           H  
ATOM     43 HG23 THR A   3     -11.288  -0.040 -92.207  1.00 -0.03           H  
ATOM     44  OG1 THR A   3     -10.257   1.828 -93.393  1.00 -0.03           O  
ATOM     45  HG1 THR A   3     -10.308   2.392 -94.168  1.00 -0.03           H  
ATOM     46  C   THR A   3      -7.492   0.831 -92.825  1.00 -0.03           C  
ATOM     47  O   THR A   3      -6.642  -0.001 -92.592  1.00 -0.03           O  
ATOM     48  N   ASN A   4      -7.697   1.934 -92.076  1.00 -0.01           N  
ATOM     49  H   ASN A   4      -8.594   2.397 -92.081  1.00 -0.01           H  
ATOM     50  CA  ASN A   4      -6.655   2.394 -91.082  1.00 -0.01           C  
ATOM     51  HA  ASN A   4      -5.928   1.583 -91.040  1.00 -0.01           H  
ATOM     52  CB  ASN A   4      -6.067   3.686 -91.665  1.00 -0.01           C  
ATOM     53  HB2 ASN A   4      -5.855   3.529 -92.723  1.00 -0.01           H  
ATOM     54  HB3 ASN A   4      -6.819   4.474 -91.698  1.00 -0.01           H  
ATOM     55  CG  ASN A   4      -4.775   4.207 -90.960  1.00 -0.01           C  
ATOM     56  OD1 ASN A   4      -4.408   3.884 -89.834  1.00 -0.01           O  
ATOM     57  ND2 ASN A   4      -3.892   4.780 -91.714  1.00 -0.01           N  
ATOM     58 HD21 ASN A   4      -2.988   4.901 -91.280  1.00 -0.01           H  
ATOM     59 HD22 ASN A   4      -4.083   4.871 -92.701  1.00 -0.01           H  
ATOM     60  C   ASN A   4      -7.189   2.404 -89.641  1.00 -0.01           C  
ATOM     61  O   ASN A   4      -8.327   2.803 -89.362  1.00 -0.01           O  
ATOM     62  N   SER A   5      -6.376   2.023 -88.653  1.00 -0.01           N  
ATOM     63  H   SER A   5      -5.664   1.338 -88.862  1.00 -0.01           H  
ATOM     64  CA  SER A   5      -6.607   2.100 -87.190  1.00 -0.01           C  
ATOM     65  HA  SER A   5      -7.611   1.700 -87.043  1.00 -0.01           H  
ATOM     66  CB  SER A   5      -5.631   1.228 -86.457  1.00 -0.01           C  
ATOM     67  HB2 SER A   5      -5.973   1.114 -85.428  1.00 -0.01           H  
ATOM     68  HB3 SER A   5      -5.699   0.236 -86.904  1.00 -0.01           H  
ATOM     69  OG  SER A   5      -4.260   1.766 -86.549  1.00 -0.01           O  
ATOM     70  HG  SER A   5      -3.774   1.446 -85.785  1.00 -0.01           H  
ATOM     71  C   SER A   5      -6.384   3.542 -86.602  1.00 -0.01           C  
ATOM     72  O   SER A   5      -6.853   3.825 -85.524  1.00 -0.01           O  
ATOM     73  N   PHE A   6      -5.724   4.422 -87.341  1.00 -0.01           N  
ATOM     74  H   PHE A   6      -5.415   4.283 -88.293  1.00 -0.01           H  
ATOM     75  CA  PHE A   6      -5.406   5.807 -86.877  1.00 -0.01           C  
ATOM     76  HA  PHE A   6      -4.601   6.123 -87.541  1.00 -0.01           H  
ATOM     77  CB  PHE A   6      -6.542   6.737 -87.242  1.00 -0.01           C  
ATOM     78  HB2 PHE A   6      -7.482   6.318 -86.882  1.00 -0.01           H  
ATOM     79  HB3 PHE A   6      -6.270   7.684 -86.775  1.00 -0.01           H  
ATOM     80  CG  PHE A   6      -6.656   7.029 -88.717  1.00 -0.01           C  
ATOM     81  CD1 PHE A   6      -7.797   6.615 -89.392  1.00 -0.01           C  
ATOM     82  HD1 PHE A   6      -8.642   6.176 -88.883  1.00 -0.01           H  
ATOM     83  CE1 PHE A   6      -7.917   6.757 -90.759  1.00 -0.01           C  
ATOM     84  HE1 PHE A   6      -8.788   6.373 -91.270  1.00 -0.01           H  
ATOM     85  CZ  PHE A   6      -6.840   7.234 -91.507  1.00 -0.01           C  
ATOM     86  HZ  PHE A   6      -6.791   7.374 -92.577  1.00 -0.01           H  
ATOM     87  CE2 PHE A   6      -5.756   7.797 -90.837  1.00 -0.01           C  
ATOM     88  HE2 PHE A   6      -4.951   8.286 -91.364  1.00 -0.01           H  
ATOM     89  CD2 PHE A   6      -5.705   7.717 -89.426  1.00 -0.01           C  
ATOM     90  HD2 PHE A   6      -4.885   8.208 -88.924  1.00 -0.01           H  
ATOM     91  C   PHE A   6      -4.986   5.929 -85.356  1.00 -0.01           C  
ATOM     92  O   PHE A   6      -3.840   5.668 -85.019  1.00 -0.01           O  
ATOM     93  N   THR A   7      -5.923   6.367 -84.559  1.00 -0.03           N  
ATOM     94  H   THR A   7      -6.820   6.663 -84.916  1.00 -0.03           H  
ATOM     95  CA  THR A   7      -5.725   6.704 -83.074  1.00 -0.03           C  
ATOM     96  HA  THR A   7      -4.804   6.187 -82.806  1.00 -0.03           H  
ATOM     97  CB  THR A   7      -5.518   8.196 -82.815  1.00 -0.03           C  
ATOM     98  HB  THR A   7      -5.410   8.330 -81.738  1.00 -0.03           H  
ATOM     99  CG2 THR A   7      -4.322   8.761 -83.542  1.00 -0.03           C  
ATOM    100 HG21 THR A   7      -4.222   9.825 -83.327  1.00 -0.03           H  
ATOM    101 HG22 THR A   7      -3.373   8.294 -83.278  1.00 -0.03           H  
ATOM    102 HG23 THR A   7      -4.512   8.572 -84.598  1.00 -0.03           H  
ATOM    103  OG1 THR A   7      -6.586   8.977 -83.113  1.00 -0.03           O  
ATOM    104  HG1 THR A   7      -7.279   8.411 -83.462  1.00 -0.03           H  
ATOM    105  C   THR A   7      -6.879   6.156 -82.144  1.00 -0.03           C  
ATOM    106  O   THR A   7      -7.018   6.540 -81.005  1.00 -0.03           O  
ATOM    107  N   ARG A   8      -7.866   5.371 -82.592  1.00 -0.13           N  
ATOM    108  H   ARG A   8      -7.854   5.068 -83.556  1.00 -0.13           H  
ATOM    109  CA  ARG A   8      -8.645   4.419 -81.718  1.00 -0.13           C  
ATOM    110  HA  ARG A   8      -8.924   4.908 -80.785  1.00 -0.13           H  
ATOM    111  CB  ARG A   8      -9.936   4.114 -82.517  1.00 -0.13           C  
ATOM    112  HB2 ARG A   8     -10.640   3.513 -81.941  1.00 -0.13           H  
ATOM    113  HB3 ARG A   8     -10.368   5.049 -82.873  1.00 -0.13           H  
ATOM    114  CG  ARG A   8      -9.679   3.211 -83.756  1.00 -0.13           C  
ATOM    115  HG2 ARG A   8      -8.986   3.786 -84.370  1.00 -0.13           H  
ATOM    116  HG3 ARG A   8      -9.153   2.275 -83.572  1.00 -0.13           H  
ATOM    117  CD  ARG A   8     -10.891   2.801 -84.629  1.00 -0.13           C  
ATOM    118  HD2 ARG A   8     -10.529   2.055 -85.337  1.00 -0.13           H  
ATOM    119  HD3 ARG A   8     -11.640   2.278 -84.033  1.00 -0.13           H  
ATOM    120  NE  ARG A   8     -11.447   3.963 -85.318  1.00 -0.13           N  
ATOM    121  HE  ARG A   8     -10.895   4.310 -86.089  1.00 -0.13           H  
ATOM    122  CZ  ARG A   8     -12.408   4.755 -84.929  1.00 -0.13           C  
ATOM    123  NH1 ARG A   8     -13.221   4.391 -84.004  1.00 -0.13           N  
ATOM    124 HH11 ARG A   8     -12.924   3.620 -83.425  1.00 -0.13           H  
ATOM    125 HH12 ARG A   8     -13.975   4.990 -83.699  1.00 -0.13           H  
ATOM    126  NH2 ARG A   8     -12.667   5.818 -85.611  1.00 -0.13           N  
ATOM    127 HH21 ARG A   8     -12.158   6.052 -86.451  1.00 -0.13           H  
ATOM    128 HH22 ARG A   8     -13.283   6.435 -85.101  1.00 -0.13           H  
ATOM    129  C   ARG A   8      -7.925   3.132 -81.426  1.00 -0.13           C  
ATOM    130  O   ARG A   8      -6.903   2.764 -82.029  1.00 -0.13           O  
ATOM    131  N   GLY A   9      -8.582   2.324 -80.578  1.00 -0.44           N  
ATOM    132  H   GLY A   9      -9.398   2.662 -80.088  1.00 -0.44           H  
ATOM    133  CA  GLY A   9      -8.247   0.893 -80.258  1.00 -0.44           C  
ATOM    134  HA2 GLY A   9      -9.152   0.303 -80.112  1.00 -0.44           H  
ATOM    135  HA3 GLY A   9      -7.654   0.553 -81.107  1.00 -0.44           H  
ATOM    136  C   GLY A   9      -7.394   0.668 -79.009  1.00 -0.44           C  
ATOM    137  O   GLY A   9      -7.112  -0.487 -78.628  1.00 -0.44           O  
ATOM    138  N   VAL A  10      -7.013   1.775 -78.351  1.00 -0.30           N  
ATOM    139  H   VAL A  10      -7.477   2.629 -78.627  1.00 -0.30           H  
ATOM    140  CA  VAL A  10      -6.667   1.736 -76.930  1.00 -0.30           C  
ATOM    141  HA  VAL A  10      -5.959   0.942 -76.695  1.00 -0.30           H  
ATOM    142  CB  VAL A  10      -5.854   3.024 -76.493  1.00 -0.30           C  
ATOM    143  HB  VAL A  10      -5.217   3.130 -77.371  1.00 -0.30           H  
ATOM    144  CG1 VAL A  10      -6.633   4.333 -76.490  1.00 -0.30           C  
ATOM    145 HG11 VAL A  10      -6.972   4.527 -77.507  1.00 -0.30           H  
ATOM    146 HG12 VAL A  10      -7.437   4.162 -75.775  1.00 -0.30           H  
ATOM    147 HG13 VAL A  10      -5.978   5.089 -76.057  1.00 -0.30           H  
ATOM    148  CG2 VAL A  10      -5.026   2.824 -75.201  1.00 -0.30           C  
ATOM    149 HG21 VAL A  10      -5.694   2.930 -74.347  1.00 -0.30           H  
ATOM    150 HG22 VAL A  10      -4.542   1.851 -75.287  1.00 -0.30           H  
ATOM    151 HG23 VAL A  10      -4.235   3.573 -75.173  1.00 -0.30           H  
ATOM    152  C   VAL A  10      -7.902   1.527 -76.140  1.00 -0.30           C  
ATOM    153  O   VAL A  10      -9.033   1.749 -76.641  1.00 -0.30           O  
ATOM    154  N   TYR A  11      -7.813   1.044 -74.894  1.00 -0.32           N  
ATOM    155  H   TYR A  11      -6.891   0.792 -74.568  1.00 -0.32           H  
ATOM    156  CA  TYR A  11      -9.036   0.965 -73.994  1.00 -0.32           C  
ATOM    157  HA  TYR A  11      -9.860   1.622 -74.273  1.00 -0.32           H  
ATOM    158  CB  TYR A  11      -9.532  -0.466 -74.061  1.00 -0.32           C  
ATOM    159  HB2 TYR A  11     -10.053  -0.761 -73.150  1.00 -0.32           H  
ATOM    160  HB3 TYR A  11     -10.171  -0.601 -74.933  1.00 -0.32           H  
ATOM    161  CG  TYR A  11      -8.472  -1.593 -74.165  1.00 -0.32           C  
ATOM    162  CD1 TYR A  11      -7.885  -2.056 -72.948  1.00 -0.32           C  
ATOM    163  HD1 TYR A  11      -8.153  -1.459 -72.089  1.00 -0.32           H  
ATOM    164  CE1 TYR A  11      -6.989  -3.144 -72.989  1.00 -0.32           C  
ATOM    165  HE1 TYR A  11      -6.433  -3.450 -72.116  1.00 -0.32           H  
ATOM    166  CZ  TYR A  11      -6.791  -3.812 -74.163  1.00 -0.32           C  
ATOM    167  OH  TYR A  11      -6.040  -4.972 -74.140  1.00 -0.32           O  
ATOM    168  HH  TYR A  11      -5.727  -5.158 -75.028  1.00 -0.32           H  
ATOM    169  CE2 TYR A  11      -7.474  -3.434 -75.323  1.00 -0.32           C  
ATOM    170  HE2 TYR A  11      -7.352  -4.027 -76.218  1.00 -0.32           H  
ATOM    171  CD2 TYR A  11      -8.276  -2.236 -75.366  1.00 -0.32           C  
ATOM    172  HD2 TYR A  11      -8.715  -2.042 -76.333  1.00 -0.32           H  
ATOM    173  C   TYR A  11      -8.664   1.410 -72.591  1.00 -0.32           C  
ATOM    174  O   TYR A  11      -7.505   1.823 -72.416  1.00 -0.32           O  
ATOM    175  N   TYR A  12      -9.546   1.361 -71.614  1.00 -0.05           N  
ATOM    176  H   TYR A  12     -10.389   0.883 -71.899  1.00 -0.05           H  
ATOM    177  CA  TYR A  12      -9.263   1.510 -70.117  1.00 -0.05           C  
ATOM    178  HA  TYR A  12      -8.499   2.288 -70.092  1.00 -0.05           H  
ATOM    179  CB  TYR A  12     -10.615   1.810 -69.376  1.00 -0.05           C  
ATOM    180  HB2 TYR A  12     -11.432   1.175 -69.718  1.00 -0.05           H  
ATOM    181  HB3 TYR A  12     -10.463   1.711 -68.301  1.00 -0.05           H  
ATOM    182  CG  TYR A  12     -11.151   3.215 -69.698  1.00 -0.05           C  
ATOM    183  CD1 TYR A  12     -11.114   4.202 -68.673  1.00 -0.05           C  
ATOM    184  HD1 TYR A  12     -10.781   3.960 -67.675  1.00 -0.05           H  
ATOM    185  CE1 TYR A  12     -11.500   5.558 -68.866  1.00 -0.05           C  
ATOM    186  HE1 TYR A  12     -11.363   6.263 -68.060  1.00 -0.05           H  
ATOM    187  CZ  TYR A  12     -11.960   5.918 -70.211  1.00 -0.05           C  
ATOM    188  OH  TYR A  12     -12.515   7.104 -70.354  1.00 -0.05           O  
ATOM    189  HH  TYR A  12     -13.301   7.114 -70.906  1.00 -0.05           H  
ATOM    190  CE2 TYR A  12     -12.136   4.938 -71.228  1.00 -0.05           C  
ATOM    191  HE2 TYR A  12     -12.474   5.208 -72.218  1.00 -0.05           H  
ATOM    192  CD2 TYR A  12     -11.680   3.628 -70.964  1.00 -0.05           C  
ATOM    193  HD2 TYR A  12     -11.793   2.915 -71.766  1.00 -0.05           H  
ATOM    194  C   TYR A  12      -8.723   0.072 -69.713  1.00 -0.05           C  
ATOM    195  O   TYR A  12      -9.507  -0.910 -69.742  1.00 -0.05           O  
ATOM    196  N   PRO A  13      -7.464  -0.109 -69.279  1.00 -0.04           N  
ATOM    197  CD  PRO A  13      -6.482   0.876 -68.930  1.00 -0.04           C  
ATOM    198  HD2 PRO A  13      -6.830   1.374 -68.026  1.00 -0.04           H  
ATOM    199  HD3 PRO A  13      -6.511   1.606 -69.739  1.00 -0.04           H  
ATOM    200  CG  PRO A  13      -5.150   0.224 -68.763  1.00 -0.04           C  
ATOM    201  HG2 PRO A  13      -4.941   0.078 -67.703  1.00 -0.04           H  
ATOM    202  HG3 PRO A  13      -4.374   0.834 -69.226  1.00 -0.04           H  
ATOM    203  CB  PRO A  13      -5.381  -1.096 -69.487  1.00 -0.04           C  
ATOM    204  HB2 PRO A  13      -4.734  -1.913 -69.169  1.00 -0.04           H  
ATOM    205  HB3 PRO A  13      -5.190  -0.937 -70.548  1.00 -0.04           H  
ATOM    206  CA  PRO A  13      -6.878  -1.395 -69.024  1.00 -0.04           C  
ATOM    207  HA  PRO A  13      -7.262  -2.150 -69.710  1.00 -0.04           H  
ATOM    208  C   PRO A  13      -7.018  -2.025 -67.651  1.00 -0.04           C  
ATOM    209  O   PRO A  13      -6.735  -3.186 -67.553  1.00 -0.04           O  
ATOM    210  N   ASP A  14      -7.327  -1.326 -66.559  1.00 -0.27           N  
ATOM    211  H   ASP A  14      -7.335  -0.316 -66.554  1.00 -0.27           H  
ATOM    212  CA  ASP A  14      -7.545  -1.875 -65.233  1.00 -0.27           C  
ATOM    213  HA  ASP A  14      -7.793  -2.933 -65.318  1.00 -0.27           H  
ATOM    214  CB  ASP A  14      -6.323  -1.673 -64.395  1.00 -0.27           C  
ATOM    215  HB2 ASP A  14      -6.440  -1.987 -63.358  1.00 -0.27           H  
ATOM    216  HB3 ASP A  14      -5.561  -2.303 -64.854  1.00 -0.27           H  
ATOM    217  CG  ASP A  14      -5.758  -0.306 -64.295  1.00 -0.27           C  
ATOM    218  OD1 ASP A  14      -4.679  -0.116 -63.673  1.00 -0.27           O  
ATOM    219  OD2 ASP A  14      -6.340   0.710 -64.785  1.00 -0.27           O  
ATOM    220  C   ASP A  14      -8.884  -1.332 -64.658  1.00 -0.27           C  
ATOM    221  O   ASP A  14      -9.492  -0.461 -65.257  1.00 -0.27           O  
ATOM    222  N   LYS A  15      -9.241  -1.742 -63.430  1.00 -0.11           N  
ATOM    223  H   LYS A  15      -8.752  -2.515 -63.001  1.00 -0.11           H  
ATOM    224  CA  LYS A  15     -10.416  -1.129 -62.687  1.00 -0.11           C  
ATOM    225  HA  LYS A  15     -11.000  -0.601 -63.440  1.00 -0.11           H  
ATOM    226  CB  LYS A  15     -11.228  -2.260 -62.009  1.00 -0.11           C  
ATOM    227  HB2 LYS A  15     -10.568  -2.862 -61.384  1.00 -0.11           H  
ATOM    228  HB3 LYS A  15     -12.052  -1.868 -61.413  1.00 -0.11           H  
ATOM    229  CG  LYS A  15     -11.880  -3.240 -62.991  1.00 -0.11           C  
ATOM    230  HG2 LYS A  15     -12.370  -2.677 -63.786  1.00 -0.11           H  
ATOM    231  HG3 LYS A  15     -11.172  -3.900 -63.492  1.00 -0.11           H  
ATOM    232  CD  LYS A  15     -12.893  -4.130 -62.304  1.00 -0.11           C  
ATOM    233  HD2 LYS A  15     -12.406  -4.669 -61.491  1.00 -0.11           H  
ATOM    234  HD3 LYS A  15     -13.709  -3.499 -61.952  1.00 -0.11           H  
ATOM    235  CE  LYS A  15     -13.372  -5.170 -63.334  1.00 -0.11           C  
ATOM    236  HE2 LYS A  15     -12.542  -5.727 -63.769  1.00 -0.11           H  
ATOM    237  HE3 LYS A  15     -14.093  -5.731 -62.739  1.00 -0.11           H  
ATOM    238  NZ  LYS A  15     -14.232  -4.565 -64.370  1.00 -0.11           N  
ATOM    239  HZ1 LYS A  15     -14.530  -5.245 -65.055  1.00 -0.11           H  
ATOM    240  HZ2 LYS A  15     -15.065  -4.203 -63.927  1.00 -0.11           H  
ATOM    241  HZ3 LYS A  15     -13.731  -3.847 -64.874  1.00 -0.11           H  
ATOM    242  C   LYS A  15     -10.042   0.002 -61.728  1.00 -0.11           C  
ATOM    243  O   LYS A  15     -10.668   0.219 -60.661  1.00 -0.11           O  
ATOM    244  N   VAL A  16      -8.953   0.764 -61.924  1.00 -0.33           N  
ATOM    245  H   VAL A  16      -8.448   0.574 -62.778  1.00 -0.33           H  
ATOM    246  CA  VAL A  16      -8.517   1.804 -60.951  1.00 -0.33           C  
ATOM    247  HA  VAL A  16      -8.979   1.600 -59.986  1.00 -0.33           H  
ATOM    248  CB  VAL A  16      -6.996   2.024 -60.896  1.00 -0.33           C  
ATOM    249  HB  VAL A  16      -6.742   2.500 -61.843  1.00 -0.33           H  
ATOM    250  CG1 VAL A  16      -6.440   2.952 -59.870  1.00 -0.33           C  
ATOM    251 HG11 VAL A  16      -6.125   2.454 -58.953  1.00 -0.33           H  
ATOM    252 HG12 VAL A  16      -5.598   3.441 -60.358  1.00 -0.33           H  
ATOM    253 HG13 VAL A  16      -7.154   3.762 -59.724  1.00 -0.33           H  
ATOM    254  CG2 VAL A  16      -6.234   0.667 -60.806  1.00 -0.33           C  
ATOM    255 HG21 VAL A  16      -5.166   0.809 -60.971  1.00 -0.33           H  
ATOM    256 HG22 VAL A  16      -6.267   0.312 -59.776  1.00 -0.33           H  
ATOM    257 HG23 VAL A  16      -6.581  -0.098 -61.500  1.00 -0.33           H  
ATOM    258  C   VAL A  16      -9.137   3.073 -61.407  1.00 -0.33           C  
ATOM    259  O   VAL A  16      -8.986   3.462 -62.566  1.00 -0.33           O  
ATOM    260  N   PHE A  17      -9.835   3.819 -60.548  1.00 -0.08           N  
ATOM    261  H   PHE A  17      -9.887   3.466 -59.603  1.00 -0.08           H  
ATOM    262  CA  PHE A  17     -10.152   5.274 -60.799  1.00 -0.08           C  
ATOM    263  HA  PHE A  17     -10.312   5.479 -61.858  1.00 -0.08           H  
ATOM    264  CB  PHE A  17     -11.347   5.691 -59.927  1.00 -0.08           C  
ATOM    265  HB2 PHE A  17     -12.240   5.314 -60.426  1.00 -0.08           H  
ATOM    266  HB3 PHE A  17     -11.306   5.265 -58.924  1.00 -0.08           H  
ATOM    267  CG  PHE A  17     -11.574   7.216 -59.858  1.00 -0.08           C  
ATOM    268  CD1 PHE A  17     -12.094   7.878 -60.963  1.00 -0.08           C  
ATOM    269  HD1 PHE A  17     -12.220   7.317 -61.878  1.00 -0.08           H  
ATOM    270  CE1 PHE A  17     -12.655   9.198 -60.903  1.00 -0.08           C  
ATOM    271  HE1 PHE A  17     -13.139   9.745 -61.699  1.00 -0.08           H  
ATOM    272  CZ  PHE A  17     -12.660   9.837 -59.658  1.00 -0.08           C  
ATOM    273  HZ  PHE A  17     -13.066  10.838 -59.651  1.00 -0.08           H  
ATOM    274  CE2 PHE A  17     -12.155   9.185 -58.533  1.00 -0.08           C  
ATOM    275  HE2 PHE A  17     -12.176   9.707 -57.588  1.00 -0.08           H  
ATOM    276  CD2 PHE A  17     -11.638   7.862 -58.648  1.00 -0.08           C  
ATOM    277  HD2 PHE A  17     -11.314   7.297 -57.787  1.00 -0.08           H  
ATOM    278  C   PHE A  17      -8.981   6.295 -60.544  1.00 -0.08           C  
ATOM    279  O   PHE A  17      -8.712   6.808 -59.465  1.00 -0.08           O  
ATOM    280  N   ARG A  18      -8.187   6.583 -61.558  1.00 -0.25           N  
ATOM    281  H   ARG A  18      -8.294   6.056 -62.413  1.00 -0.25           H  
ATOM    282  CA  ARG A  18      -7.181   7.702 -61.597  1.00 -0.25           C  
ATOM    283  HA  ARG A  18      -6.811   7.847 -60.582  1.00 -0.25           H  
ATOM    284  CB  ARG A  18      -5.957   7.298 -62.444  1.00 -0.25           C  
ATOM    285  HB2 ARG A  18      -6.176   7.355 -63.511  1.00 -0.25           H  
ATOM    286  HB3 ARG A  18      -5.160   8.028 -62.301  1.00 -0.25           H  
ATOM    287  CG  ARG A  18      -5.287   6.014 -62.033  1.00 -0.25           C  
ATOM    288  HG2 ARG A  18      -4.856   6.166 -61.043  1.00 -0.25           H  
ATOM    289  HG3 ARG A  18      -5.965   5.162 -62.004  1.00 -0.25           H  
ATOM    290  CD  ARG A  18      -4.153   5.697 -62.984  1.00 -0.25           C  
ATOM    291  HD2 ARG A  18      -4.441   5.863 -64.022  1.00 -0.25           H  
ATOM    292  HD3 ARG A  18      -3.377   6.429 -62.760  1.00 -0.25           H  
ATOM    293  NE  ARG A  18      -3.578   4.318 -62.733  1.00 -0.25           N  
ATOM    294  HE  ARG A  18      -2.817   4.386 -62.072  1.00 -0.25           H  
ATOM    295  CZ  ARG A  18      -4.005   3.136 -63.148  1.00 -0.25           C  
ATOM    296  NH1 ARG A  18      -5.083   3.004 -63.907  1.00 -0.25           N  
ATOM    297 HH11 ARG A  18      -5.716   3.765 -64.107  1.00 -0.25           H  
ATOM    298 HH12 ARG A  18      -5.361   2.071 -64.175  1.00 -0.25           H  
ATOM    299  NH2 ARG A  18      -3.407   2.083 -62.758  1.00 -0.25           N  
ATOM    300 HH21 ARG A  18      -2.628   2.092 -62.115  1.00 -0.25           H  
ATOM    301 HH22 ARG A  18      -3.715   1.164 -63.042  1.00 -0.25           H  
ATOM    302  C   ARG A  18      -7.923   8.913 -62.181  1.00 -0.25           C  
ATOM    303  O   ARG A  18      -8.895   8.730 -62.867  1.00 -0.25           O  
ATOM    304  N   SER A  19      -7.395  10.103 -61.976  1.00 -0.12           N  
ATOM    305  H   SER A  19      -6.555  10.128 -61.415  1.00 -0.12           H  
ATOM    306  CA  SER A  19      -8.010  11.286 -62.461  1.00 -0.12           C  
ATOM    307  HA  SER A  19      -8.083  11.179 -63.543  1.00 -0.12           H  
ATOM    308  CB  SER A  19      -9.335  11.567 -61.759  1.00 -0.12           C  
ATOM    309  HB2 SER A  19      -9.732  12.419 -62.310  1.00 -0.12           H  
ATOM    310  HB3 SER A  19      -9.875  10.632 -61.909  1.00 -0.12           H  
ATOM    311  OG  SER A  19      -9.266  11.735 -60.370  1.00 -0.12           O  
ATOM    312  HG  SER A  19      -9.269  10.877 -59.939  1.00 -0.12           H  
ATOM    313  C   SER A  19      -6.987  12.544 -62.330  1.00 -0.12           C  
ATOM    314  O   SER A  19      -6.186  12.651 -61.419  1.00 -0.12           O  
ATOM    315  N   SER A  20      -7.063  13.475 -63.289  1.00 -0.04           N  
ATOM    316  H   SER A  20      -7.946  13.511 -63.777  1.00 -0.04           H  
ATOM    317  CA  SER A  20      -6.300  14.733 -63.298  1.00 -0.04           C  
ATOM    318  HA  SER A  20      -6.448  15.082 -64.320  1.00 -0.04           H  
ATOM    319  CB  SER A  20      -6.684  15.811 -62.276  1.00 -0.04           C  
ATOM    320  HB2 SER A  20      -6.570  15.280 -61.330  1.00 -0.04           H  
ATOM    321  HB3 SER A  20      -6.017  16.673 -62.285  1.00 -0.04           H  
ATOM    322  OG  SER A  20      -8.039  16.185 -62.434  1.00 -0.04           O  
ATOM    323  HG  SER A  20      -7.995  16.762 -63.199  1.00 -0.04           H  
ATOM    324  C   SER A  20      -4.787  14.400 -63.254  1.00 -0.04           C  
ATOM    325  O   SER A  20      -3.892  15.011 -62.632  1.00 -0.04           O  
ATOM    326  N   VAL A  21      -4.399  13.344 -63.957  1.00 -0.02           N  
ATOM    327  H   VAL A  21      -5.089  13.006 -64.613  1.00 -0.02           H  
ATOM    328  CA  VAL A  21      -3.055  12.756 -64.020  1.00 -0.02           C  
ATOM    329  HA  VAL A  21      -2.277  13.520 -64.022  1.00 -0.02           H  
ATOM    330  CB  VAL A  21      -2.666  11.740 -62.953  1.00 -0.02           C  
ATOM    331  HB  VAL A  21      -1.660  11.379 -63.169  1.00 -0.02           H  
ATOM    332  CG1 VAL A  21      -2.628  12.360 -61.551  1.00 -0.02           C  
ATOM    333 HG11 VAL A  21      -3.612  12.582 -61.136  1.00 -0.02           H  
ATOM    334 HG12 VAL A  21      -2.085  11.645 -60.934  1.00 -0.02           H  
ATOM    335 HG13 VAL A  21      -2.024  13.266 -61.516  1.00 -0.02           H  
ATOM    336  CG2 VAL A  21      -3.494  10.402 -62.909  1.00 -0.02           C  
ATOM    337 HG21 VAL A  21      -3.428  10.013 -63.925  1.00 -0.02           H  
ATOM    338 HG22 VAL A  21      -3.065   9.657 -62.239  1.00 -0.02           H  
ATOM    339 HG23 VAL A  21      -4.504  10.711 -62.639  1.00 -0.02           H  
ATOM    340  C   VAL A  21      -2.817  12.048 -65.368  1.00 -0.02           C  
ATOM    341  O   VAL A  21      -3.673  11.505 -65.982  1.00 -0.02           O  
ATOM    342  N   LEU A  22      -1.568  12.023 -65.737  1.00 -0.01           N  
ATOM    343  H   LEU A  22      -0.876  12.560 -65.234  1.00 -0.01           H  
ATOM    344  CA  LEU A  22      -0.894  11.177 -66.722  1.00 -0.01           C  
ATOM    345  HA  LEU A  22      -1.488  11.024 -67.623  1.00 -0.01           H  
ATOM    346  CB  LEU A  22       0.307  12.062 -67.192  1.00 -0.01           C  
ATOM    347  HB2 LEU A  22       0.929  12.257 -66.319  1.00 -0.01           H  
ATOM    348  HB3 LEU A  22       0.988  11.510 -67.840  1.00 -0.01           H  
ATOM    349  CG  LEU A  22      -0.217  13.323 -67.924  1.00 -0.01           C  
ATOM    350  HG  LEU A  22      -1.241  13.135 -68.246  1.00 -0.01           H  
ATOM    351  CD1 LEU A  22      -0.279  14.608 -67.024  1.00 -0.01           C  
ATOM    352 HD11 LEU A  22      -1.014  15.267 -67.486  1.00 -0.01           H  
ATOM    353 HD12 LEU A  22      -0.701  14.425 -66.035  1.00 -0.01           H  
ATOM    354 HD13 LEU A  22       0.694  15.100 -67.027  1.00 -0.01           H  
ATOM    355  CD2 LEU A  22       0.508  13.752 -69.185  1.00 -0.01           C  
ATOM    356 HD21 LEU A  22       0.310  12.997 -69.946  1.00 -0.01           H  
ATOM    357 HD22 LEU A  22       0.179  14.771 -69.389  1.00 -0.01           H  
ATOM    358 HD23 LEU A  22       1.582  13.739 -69.001  1.00 -0.01           H  
ATOM    359  C   LEU A  22      -0.540   9.793 -66.125  1.00 -0.01           C  
ATOM    360  O   LEU A  22      -0.334   9.596 -64.941  1.00 -0.01           O  
ATOM    361  N   HIE A  23      -0.520   8.753 -66.955  1.00 -0.01           N  
ATOM    362  H   HIE A  23      -0.822   8.905 -67.907  1.00 -0.01           H  
ATOM    363  CA  HIE A  23      -0.267   7.343 -66.490  1.00 -0.01           C  
ATOM    364  HA  HIE A  23       0.571   7.237 -65.800  1.00 -0.01           H  
ATOM    365  CB  HIE A  23      -1.441   6.705 -65.846  1.00 -0.01           C  
ATOM    366  HB2 HIE A  23      -1.871   7.427 -65.152  1.00 -0.01           H  
ATOM    367  HB3 HIE A  23      -2.237   6.447 -66.545  1.00 -0.01           H  
ATOM    368  CG  HIE A  23      -1.142   5.339 -65.347  1.00 -0.01           C  
ATOM    369  ND1 HIE A  23      -1.571   4.186 -66.042  1.00 -0.01           N  
ATOM    370  CE1 HIE A  23      -1.141   3.162 -65.297  1.00 -0.01           C  
ATOM    371  HE1 HIE A  23      -1.249   2.135 -65.614  1.00 -0.01           H  
ATOM    372  NE2 HIE A  23      -0.513   3.593 -64.235  1.00 -0.01           N  
ATOM    373  HE2 HIE A  23      -0.124   2.997 -63.518  1.00 -0.01           H  
ATOM    374  CD2 HIE A  23      -0.641   4.951 -64.192  1.00 -0.01           C  
ATOM    375  HD2 HIE A  23      -0.369   5.512 -63.310  1.00 -0.01           H  
ATOM    376  C   HIE A  23       0.208   6.498 -67.786  1.00 -0.01           C  
ATOM    377  O   HIE A  23      -0.159   6.737 -68.920  1.00 -0.01           O  
ATOM    378  N   SER A  24       1.024   5.458 -67.501  1.00  0.00           N  
ATOM    379  H   SER A  24       1.230   5.303 -66.524  1.00  0.00           H  
ATOM    380  CA  SER A  24       1.609   4.535 -68.502  1.00  0.00           C  
ATOM    381  HA  SER A  24       1.166   4.843 -69.449  1.00  0.00           H  
ATOM    382  CB  SER A  24       3.056   4.889 -68.792  1.00  0.00           C  
ATOM    383  HB2 SER A  24       3.058   5.943 -69.068  1.00  0.00           H  
ATOM    384  HB3 SER A  24       3.731   4.832 -67.937  1.00  0.00           H  
ATOM    385  OG  SER A  24       3.503   4.144 -69.980  1.00  0.00           O  
ATOM    386  HG  SER A  24       2.814   4.209 -70.645  1.00  0.00           H  
ATOM    387  C   SER A  24       1.488   3.056 -68.111  1.00  0.00           C  
ATOM    388  O   SER A  24       1.490   2.619 -66.997  1.00  0.00           O  
ATOM    389  N   THR A  25       1.396   2.132 -69.169  1.00 -0.01           N  
ATOM    390  H   THR A  25       1.400   2.537 -70.094  1.00 -0.01           H  
ATOM    391  CA  THR A  25       1.368   0.678 -69.021  1.00 -0.01           C  
ATOM    392  HA  THR A  25       2.184   0.518 -68.317  1.00 -0.01           H  
ATOM    393  CB  THR A  25       0.011   0.089 -68.505  1.00 -0.01           C  
ATOM    394  HB  THR A  25      -0.347   0.654 -67.644  1.00 -0.01           H  
ATOM    395  CG2 THR A  25      -1.140   0.073 -69.527  1.00 -0.01           C  
ATOM    396 HG21 THR A  25      -1.101  -0.813 -70.160  1.00 -0.01           H  
ATOM    397 HG22 THR A  25      -2.108   0.255 -69.059  1.00 -0.01           H  
ATOM    398 HG23 THR A  25      -1.019   0.931 -70.189  1.00 -0.01           H  
ATOM    399  OG1 THR A  25       0.212  -1.170 -68.127  1.00 -0.01           O  
ATOM    400  HG1 THR A  25       0.630  -1.196 -67.263  1.00 -0.01           H  
ATOM    401  C   THR A  25       1.732   0.010 -70.384  1.00 -0.01           C  
ATOM    402  O   THR A  25       1.857   0.684 -71.382  1.00 -0.01           O  
ATOM    403  N   GLN A  26       1.835  -1.328 -70.391  1.00 -0.02           N  
ATOM    404  H   GLN A  26       1.712  -1.768 -69.490  1.00 -0.02           H  
ATOM    405  CA  GLN A  26       1.766  -2.176 -71.592  1.00 -0.02           C  
ATOM    406  HA  GLN A  26       1.399  -1.541 -72.399  1.00 -0.02           H  
ATOM    407  CB  GLN A  26       3.169  -2.623 -71.988  1.00 -0.02           C  
ATOM    408  HB2 GLN A  26       3.128  -2.779 -73.066  1.00 -0.02           H  
ATOM    409  HB3 GLN A  26       3.886  -1.807 -71.895  1.00 -0.02           H  
ATOM    410  CG  GLN A  26       3.650  -3.910 -71.280  1.00 -0.02           C  
ATOM    411  HG2 GLN A  26       2.867  -4.668 -71.302  1.00 -0.02           H  
ATOM    412  HG3 GLN A  26       4.485  -4.285 -71.872  1.00 -0.02           H  
ATOM    413  CD  GLN A  26       3.943  -3.554 -69.857  1.00 -0.02           C  
ATOM    414  OE1 GLN A  26       3.267  -3.803 -68.861  1.00 -0.02           O  
ATOM    415  NE2 GLN A  26       5.103  -2.931 -69.608  1.00 -0.02           N  
ATOM    416 HE21 GLN A  26       5.445  -2.969 -68.658  1.00 -0.02           H  
ATOM    417 HE22 GLN A  26       5.632  -2.661 -70.425  1.00 -0.02           H  
ATOM    418  C   GLN A  26       0.680  -3.276 -71.482  1.00 -0.02           C  
ATOM    419  O   GLN A  26       0.423  -3.878 -70.456  1.00 -0.02           O  
ATOM    420  N   ASP A  27       0.053  -3.511 -72.605  1.00  0.01           N  
ATOM    421  H   ASP A  27       0.309  -3.021 -73.451  1.00  0.01           H  
ATOM    422  CA  ASP A  27      -1.083  -4.456 -72.780  1.00  0.01           C  
ATOM    423  HA  ASP A  27      -0.749  -5.411 -72.374  1.00  0.01           H  
ATOM    424  CB  ASP A  27      -2.307  -3.931 -72.017  1.00  0.01           C  
ATOM    425  HB2 ASP A  27      -1.997  -3.344 -71.152  1.00  0.01           H  
ATOM    426  HB3 ASP A  27      -2.862  -3.357 -72.759  1.00  0.01           H  
ATOM    427  CG  ASP A  27      -3.286  -4.840 -71.436  1.00  0.01           C  
ATOM    428  OD1 ASP A  27      -3.914  -4.539 -70.349  1.00  0.01           O  
ATOM    429  OD2 ASP A  27      -3.558  -5.917 -72.019  1.00  0.01           O  
ATOM    430  C   ASP A  27      -1.409  -4.811 -74.274  1.00  0.01           C  
ATOM    431  O   ASP A  27      -0.619  -4.467 -75.161  1.00  0.01           O  
ATOM    432  N   LEU A  28      -2.452  -5.581 -74.537  1.00  0.00           N  
ATOM    433  H   LEU A  28      -2.922  -5.936 -73.717  1.00  0.00           H  
ATOM    434  CA  LEU A  28      -2.903  -6.043 -75.824  1.00  0.00           C  
ATOM    435  HA  LEU A  28      -1.987  -6.186 -76.397  1.00  0.00           H  
ATOM    436  CB  LEU A  28      -3.598  -7.437 -75.756  1.00  0.00           C  
ATOM    437  HB2 LEU A  28      -4.174  -7.580 -74.841  1.00  0.00           H  
ATOM    438  HB3 LEU A  28      -4.151  -7.510 -76.692  1.00  0.00           H  
ATOM    439  CG  LEU A  28      -2.564  -8.566 -75.822  1.00  0.00           C  
ATOM    440  HG  LEU A  28      -1.862  -8.457 -76.649  1.00  0.00           H  
ATOM    441  CD1 LEU A  28      -1.716  -8.711 -74.523  1.00  0.00           C  
ATOM    442 HD11 LEU A  28      -2.395  -8.804 -73.676  1.00  0.00           H  
ATOM    443 HD12 LEU A  28      -1.105  -9.582 -74.761  1.00  0.00           H  
ATOM    444 HD13 LEU A  28      -0.995  -7.909 -74.362  1.00  0.00           H  
ATOM    445  CD2 LEU A  28      -3.408  -9.808 -76.158  1.00  0.00           C  
ATOM    446 HD21 LEU A  28      -2.814 -10.703 -75.973  1.00  0.00           H  
ATOM    447 HD22 LEU A  28      -4.370  -9.965 -75.670  1.00  0.00           H  
ATOM    448 HD23 LEU A  28      -3.630  -9.726 -77.222  1.00  0.00           H  
ATOM    449  C   LEU A  28      -3.737  -4.960 -76.529  1.00  0.00           C  
ATOM    450  O   LEU A  28      -4.958  -4.982 -76.630  1.00  0.00           O  
ATOM    451  N   PHE A  29      -3.101  -3.951 -77.136  1.00  0.02           N  
ATOM    452  H   PHE A  29      -2.102  -4.039 -77.259  1.00  0.02           H  
ATOM    453  CA  PHE A  29      -3.676  -2.749 -77.673  1.00  0.02           C  
ATOM    454  HA  PHE A  29      -4.729  -2.659 -77.405  1.00  0.02           H  
ATOM    455  CB  PHE A  29      -3.000  -1.494 -77.170  1.00  0.02           C  
ATOM    456  HB2 PHE A  29      -2.002  -1.428 -77.602  1.00  0.02           H  
ATOM    457  HB3 PHE A  29      -3.550  -0.694 -77.665  1.00  0.02           H  
ATOM    458  CG  PHE A  29      -3.100  -1.257 -75.720  1.00  0.02           C  
ATOM    459  CD1 PHE A  29      -1.925  -1.192 -74.899  1.00  0.02           C  
ATOM    460  HD1 PHE A  29      -0.944  -1.234 -75.348  1.00  0.02           H  
ATOM    461  CE1 PHE A  29      -2.026  -0.861 -73.534  1.00  0.02           C  
ATOM    462  HE1 PHE A  29      -1.109  -0.655 -73.001  1.00  0.02           H  
ATOM    463  CZ  PHE A  29      -3.217  -0.847 -72.879  1.00  0.02           C  
ATOM    464  HZ  PHE A  29      -3.243  -0.638 -71.820  1.00  0.02           H  
ATOM    465  CE2 PHE A  29      -4.414  -1.101 -73.589  1.00  0.02           C  
ATOM    466  HE2 PHE A  29      -5.373  -1.194 -73.101  1.00  0.02           H  
ATOM    467  CD2 PHE A  29      -4.360  -1.199 -75.034  1.00  0.02           C  
ATOM    468  HD2 PHE A  29      -5.229  -1.395 -75.644  1.00  0.02           H  
ATOM    469  C   PHE A  29      -3.654  -2.900 -79.286  1.00  0.02           C  
ATOM    470  O   PHE A  29      -2.830  -3.608 -79.880  1.00  0.02           O  
ATOM    471  N   LEU A  30      -4.479  -2.065 -79.975  1.00  0.01           N  
ATOM    472  H   LEU A  30      -4.715  -1.314 -79.344  1.00  0.01           H  
ATOM    473  CA  LEU A  30      -4.379  -1.775 -81.407  1.00  0.01           C  
ATOM    474  HA  LEU A  30      -4.347  -2.737 -81.919  1.00  0.01           H  
ATOM    475  CB  LEU A  30      -5.711  -1.217 -81.882  1.00  0.01           C  
ATOM    476  HB2 LEU A  30      -6.538  -1.877 -81.618  1.00  0.01           H  
ATOM    477  HB3 LEU A  30      -5.929  -0.190 -81.588  1.00  0.01           H  
ATOM    478  CG  LEU A  30      -5.808  -1.187 -83.405  1.00  0.01           C  
ATOM    479  HG  LEU A  30      -5.028  -0.624 -83.919  1.00  0.01           H  
ATOM    480  CD1 LEU A  30      -5.818  -2.612 -84.041  1.00  0.01           C  
ATOM    481 HD11 LEU A  30      -4.954  -3.220 -83.773  1.00  0.01           H  
ATOM    482 HD12 LEU A  30      -6.702  -3.213 -83.830  1.00  0.01           H  
ATOM    483 HD13 LEU A  30      -5.873  -2.502 -85.125  1.00  0.01           H  
ATOM    484  CD2 LEU A  30      -7.186  -0.638 -83.726  1.00  0.01           C  
ATOM    485 HD21 LEU A  30      -7.535  -0.679 -84.758  1.00  0.01           H  
ATOM    486 HD22 LEU A  30      -7.916  -1.286 -83.241  1.00  0.01           H  
ATOM    487 HD23 LEU A  30      -7.248   0.415 -83.450  1.00  0.01           H  
ATOM    488  C   LEU A  30      -3.123  -0.865 -81.560  1.00  0.01           C  
ATOM    489  O   LEU A  30      -3.000   0.080 -80.787  1.00  0.01           O  
ATOM    490  N   PRO A  31      -2.326  -1.025 -82.618  1.00 -0.05           N  
ATOM    491  CD  PRO A  31      -2.204  -2.164 -83.531  1.00 -0.05           C  
ATOM    492  HD2 PRO A  31      -2.912  -2.183 -84.360  1.00 -0.05           H  
ATOM    493  HD3 PRO A  31      -2.497  -3.032 -82.941  1.00 -0.05           H  
ATOM    494  CG  PRO A  31      -0.811  -2.285 -84.138  1.00 -0.05           C  
ATOM    495  HG2 PRO A  31      -0.881  -2.062 -85.203  1.00 -0.05           H  
ATOM    496  HG3 PRO A  31      -0.335  -3.257 -84.011  1.00 -0.05           H  
ATOM    497  CB  PRO A  31      -0.110  -1.152 -83.397  1.00 -0.05           C  
ATOM    498  HB2 PRO A  31       0.617  -0.624 -84.014  1.00 -0.05           H  
ATOM    499  HB3 PRO A  31       0.441  -1.580 -82.559  1.00 -0.05           H  
ATOM    500  CA  PRO A  31      -1.128  -0.204 -82.822  1.00 -0.05           C  
ATOM    501  HA  PRO A  31      -0.695   0.160 -81.891  1.00 -0.05           H  
ATOM    502  C   PRO A  31      -1.592   0.964 -83.730  1.00 -0.05           C  
ATOM    503  O   PRO A  31      -2.457   0.796 -84.569  1.00 -0.05           O  
ATOM    504  N   PHE A  32      -1.120   2.226 -83.453  1.00 -0.03           N  
ATOM    505  H   PHE A  32      -0.322   2.379 -82.852  1.00 -0.03           H  
ATOM    506  CA  PHE A  32      -1.647   3.401 -84.138  1.00 -0.03           C  
ATOM    507  HA  PHE A  32      -2.716   3.235 -84.272  1.00 -0.03           H  
ATOM    508  CB  PHE A  32      -1.325   4.676 -83.349  1.00 -0.03           C  
ATOM    509  HB2 PHE A  32      -0.286   4.561 -83.039  1.00 -0.03           H  
ATOM    510  HB3 PHE A  32      -1.189   5.538 -84.002  1.00 -0.03           H  
ATOM    511  CG  PHE A  32      -2.206   5.044 -82.176  1.00 -0.03           C  
ATOM    512  CD1 PHE A  32      -3.197   4.218 -81.594  1.00 -0.03           C  
ATOM    513  HD1 PHE A  32      -3.330   3.280 -82.113  1.00 -0.03           H  
ATOM    514  CE1 PHE A  32      -3.986   4.640 -80.468  1.00 -0.03           C  
ATOM    515  HE1 PHE A  32      -4.722   3.969 -80.050  1.00 -0.03           H  
ATOM    516  CZ  PHE A  32      -3.688   5.864 -79.861  1.00 -0.03           C  
ATOM    517  HZ  PHE A  32      -4.159   6.108 -78.920  1.00 -0.03           H  
ATOM    518  CE2 PHE A  32      -2.807   6.728 -80.462  1.00 -0.03           C  
ATOM    519  HE2 PHE A  32      -2.751   7.735 -80.075  1.00 -0.03           H  
ATOM    520  CD2 PHE A  32      -2.036   6.289 -81.582  1.00 -0.03           C  
ATOM    521  HD2 PHE A  32      -1.174   6.827 -81.948  1.00 -0.03           H  
ATOM    522  C   PHE A  32      -1.106   3.433 -85.586  1.00 -0.03           C  
ATOM    523  O   PHE A  32       0.016   2.856 -85.858  1.00 -0.03           O  
ATOM    524  N   PHE A  33      -1.921   4.065 -86.519  1.00 -0.14           N  
ATOM    525  H   PHE A  33      -2.647   4.575 -86.035  1.00 -0.14           H  
ATOM    526  CA  PHE A  33      -1.626   4.304 -87.943  1.00 -0.14           C  
ATOM    527  HA  PHE A  33      -2.575   4.631 -88.370  1.00 -0.14           H  
ATOM    528  CB  PHE A  33      -0.640   5.515 -88.153  1.00 -0.14           C  
ATOM    529  HB2 PHE A  33       0.303   5.285 -87.657  1.00 -0.14           H  
ATOM    530  HB3 PHE A  33      -0.387   5.558 -89.212  1.00 -0.14           H  
ATOM    531  CG  PHE A  33      -1.149   6.919 -87.733  1.00 -0.14           C  
ATOM    532  CD1 PHE A  33      -1.903   7.725 -88.633  1.00 -0.14           C  
ATOM    533  HD1 PHE A  33      -2.132   7.257 -89.579  1.00 -0.14           H  
ATOM    534  CE1 PHE A  33      -2.515   8.967 -88.217  1.00 -0.14           C  
ATOM    535  HE1 PHE A  33      -3.100   9.526 -88.933  1.00 -0.14           H  
ATOM    536  CZ  PHE A  33      -2.294   9.376 -86.883  1.00 -0.14           C  
ATOM    537  HZ  PHE A  33      -2.641  10.319 -86.489  1.00 -0.14           H  
ATOM    538  CE2 PHE A  33      -1.448   8.617 -86.043  1.00 -0.14           C  
ATOM    539  HE2 PHE A  33      -1.381   8.878 -84.997  1.00 -0.14           H  
ATOM    540  CD2 PHE A  33      -0.817   7.427 -86.492  1.00 -0.14           C  
ATOM    541  HD2 PHE A  33      -0.251   6.806 -85.814  1.00 -0.14           H  
ATOM    542  C   PHE A  33      -1.242   3.064 -88.696  1.00 -0.14           C  
ATOM    543  O   PHE A  33      -0.265   3.063 -89.425  1.00 -0.14           O  
ATOM    544  N   SER A  34      -1.966   1.989 -88.451  1.00 -0.06           N  
ATOM    545  H   SER A  34      -2.836   2.231 -87.996  1.00 -0.06           H  
ATOM    546  CA  SER A  34      -1.737   0.614 -88.882  1.00 -0.06           C  
ATOM    547  HA  SER A  34      -0.831   0.548 -89.484  1.00 -0.06           H  
ATOM    548  CB  SER A  34      -1.611  -0.231 -87.578  1.00 -0.06           C  
ATOM    549  HB2 SER A  34      -2.518  -0.210 -86.973  1.00 -0.06           H  
ATOM    550  HB3 SER A  34      -1.382  -1.262 -87.847  1.00 -0.06           H  
ATOM    551  OG  SER A  34      -0.441   0.135 -86.882  1.00 -0.06           O  
ATOM    552  HG  SER A  34      -0.602   1.052 -86.647  1.00 -0.06           H  
ATOM    553  C   SER A  34      -2.872   0.083 -89.732  1.00 -0.06           C  
ATOM    554  O   SER A  34      -3.982   0.627 -89.631  1.00 -0.06           O  
ATOM    555  N   NLN A  35      -2.684  -0.964 -90.560  1.00 -0.07           N  
ATOM    556  H   NLN A  35      -1.747  -1.319 -90.691  1.00 -0.07           H  
ATOM    557  CA  NLN A  35      -3.744  -1.487 -91.424  1.00 -0.07           C  
ATOM    558  HA  NLN A  35      -4.331  -0.670 -91.843  1.00 -0.07           H  
ATOM    559  CB  NLN A  35      -3.046  -2.367 -92.540  1.00 -0.07           C  
ATOM    560  HB2 NLN A  35      -2.456  -3.137 -92.044  1.00 -0.07           H  
ATOM    561  HB3 NLN A  35      -3.832  -2.856 -93.114  1.00 -0.07           H  
ATOM    562  CG  NLN A  35      -2.057  -1.558 -93.358  1.00 -0.07           C  
ATOM    563  OD1 NLN A  35      -1.052  -1.059 -92.818  1.00 -0.07           O  
ATOM    564  ND2 NLN A  35      -2.243  -1.527 -94.682  1.00 -0.07           N  
ATOM    565 HD21 NLN A  35      -2.935  -2.153 -95.068  1.00 -0.07           H  
ATOM    566  C   NLN A  35      -4.750  -2.286 -90.583  1.00 -0.07           C  
ATOM    567  O   NLN A  35      -4.430  -3.078 -89.704  1.00 -0.07           O  
ATOM    568  N   VAL A  36      -5.990  -2.175 -90.979  1.00  0.00           N  
ATOM    569  H   VAL A  36      -6.152  -1.471 -91.685  1.00  0.00           H  
ATOM    570  CA  VAL A  36      -7.195  -2.845 -90.506  1.00  0.00           C  
ATOM    571  HA  VAL A  36      -6.918  -3.666 -89.844  1.00  0.00           H  
ATOM    572  CB  VAL A  36      -8.041  -1.816 -89.684  1.00  0.00           C  
ATOM    573  HB  VAL A  36      -8.289  -0.938 -90.279  1.00  0.00           H  
ATOM    574  CG1 VAL A  36      -9.302  -2.421 -89.193  1.00  0.00           C  
ATOM    575 HG11 VAL A  36      -9.860  -1.716 -88.578  1.00  0.00           H  
ATOM    576 HG12 VAL A  36      -9.973  -2.702 -90.005  1.00  0.00           H  
ATOM    577 HG13 VAL A  36      -9.065  -3.330 -88.639  1.00  0.00           H  
ATOM    578  CG2 VAL A  36      -7.162  -1.477 -88.451  1.00  0.00           C  
ATOM    579 HG21 VAL A  36      -6.205  -1.031 -88.723  1.00  0.00           H  
ATOM    580 HG22 VAL A  36      -7.646  -0.769 -87.779  1.00  0.00           H  
ATOM    581 HG23 VAL A  36      -7.001  -2.389 -87.877  1.00  0.00           H  
ATOM    582  C   VAL A  36      -7.958  -3.441 -91.690  1.00  0.00           C  
ATOM    583  O   VAL A  36      -7.984  -2.838 -92.750  1.00  0.00           O  
ATOM    584  N   THR A  37      -8.664  -4.575 -91.626  1.00 -0.05           N  
ATOM    585  H   THR A  37      -8.725  -5.036 -90.729  1.00 -0.05           H  
ATOM    586  CA  THR A  37      -9.277  -5.312 -92.719  1.00 -0.05           C  
ATOM    587  HA  THR A  37      -8.815  -4.818 -93.575  1.00 -0.05           H  
ATOM    588  CB  THR A  37      -8.807  -6.785 -92.841  1.00 -0.05           C  
ATOM    589  HB  THR A  37      -8.824  -7.176 -91.824  1.00 -0.05           H  
ATOM    590  CG2 THR A  37      -9.556  -7.711 -93.833  1.00 -0.05           C  
ATOM    591 HG21 THR A  37      -8.959  -8.594 -94.060  1.00 -0.05           H  
ATOM    592 HG22 THR A  37     -10.470  -8.047 -93.344  1.00 -0.05           H  
ATOM    593 HG23 THR A  37      -9.746  -7.136 -94.740  1.00 -0.05           H  
ATOM    594  OG1 THR A  37      -7.470  -6.785 -93.211  1.00 -0.05           O  
ATOM    595  HG1 THR A  37      -7.307  -6.995 -94.133  1.00 -0.05           H  
ATOM    596  C   THR A  37     -10.800  -5.271 -92.820  1.00 -0.05           C  
ATOM    597  O   THR A  37     -11.498  -5.794 -91.982  1.00 -0.05           O  
ATOM    598  N   TRP A  38     -11.237  -4.553 -93.854  1.00 -0.12           N  
ATOM    599  H   TRP A  38     -10.576  -4.214 -94.538  1.00 -0.12           H  
ATOM    600  CA  TRP A  38     -12.645  -4.532 -94.090  1.00 -0.12           C  
ATOM    601  HA  TRP A  38     -13.200  -4.469 -93.154  1.00 -0.12           H  
ATOM    602  CB  TRP A  38     -12.944  -3.267 -94.973  1.00 -0.12           C  
ATOM    603  HB2 TRP A  38     -12.481  -2.334 -94.652  1.00 -0.12           H  
ATOM    604  HB3 TRP A  38     -12.469  -3.551 -95.913  1.00 -0.12           H  
ATOM    605  CG  TRP A  38     -14.358  -3.141 -95.282  1.00 -0.12           C  
ATOM    606  CD1 TRP A  38     -15.344  -2.975 -94.417  1.00 -0.12           C  
ATOM    607  HD1 TRP A  38     -15.254  -2.938 -93.341  1.00 -0.12           H  
ATOM    608  NE1 TRP A  38     -16.491  -2.797 -95.106  1.00 -0.12           N  
ATOM    609  HE1 TRP A  38     -17.409  -2.733 -94.689  1.00 -0.12           H  
ATOM    610  CE2 TRP A  38     -16.276  -2.739 -96.507  1.00 -0.12           C  
ATOM    611  CZ2 TRP A  38     -17.137  -2.566 -97.606  1.00 -0.12           C  
ATOM    612  HZ2 TRP A  38     -18.183  -2.311 -97.528  1.00 -0.12           H  
ATOM    613  CH2 TRP A  38     -16.629  -2.610 -98.865  1.00 -0.12           C  
ATOM    614  HH2 TRP A  38     -17.241  -2.421 -99.735  1.00 -0.12           H  
ATOM    615  CZ3 TRP A  38     -15.259  -3.088 -99.026  1.00 -0.12           C  
ATOM    616  HZ3 TRP A  38     -14.819  -3.294 -99.990  1.00 -0.12           H  
ATOM    617  CE3 TRP A  38     -14.417  -3.161 -97.920  1.00 -0.12           C  
ATOM    618  HE3 TRP A  38     -13.386  -3.422 -98.108  1.00 -0.12           H  
ATOM    619  CD2 TRP A  38     -14.929  -3.083 -96.616  1.00 -0.12           C  
ATOM    620  C   TRP A  38     -13.234  -5.848 -94.621  1.00 -0.12           C  
ATOM    621  O   TRP A  38     -12.586  -6.435 -95.446  1.00 -0.12           O  
ATOM    622  N   PHE A  39     -14.491  -6.153 -94.219  1.00 -0.28           N  
ATOM    623  H   PHE A  39     -14.927  -5.647 -93.461  1.00 -0.28           H  
ATOM    624  CA  PHE A  39     -15.287  -7.225 -94.749  1.00 -0.28           C  
ATOM    625  HA  PHE A  39     -14.673  -7.720 -95.501  1.00 -0.28           H  
ATOM    626  CB  PHE A  39     -15.572  -8.174 -93.626  1.00 -0.28           C  
ATOM    627  HB2 PHE A  39     -15.969  -7.752 -92.702  1.00 -0.28           H  
ATOM    628  HB3 PHE A  39     -16.280  -8.895 -94.033  1.00 -0.28           H  
ATOM    629  CG  PHE A  39     -14.297  -8.955 -93.200  1.00 -0.28           C  
ATOM    630  CD1 PHE A  39     -13.943 -10.156 -93.895  1.00 -0.28           C  
ATOM    631  HD1 PHE A  39     -14.535 -10.447 -94.750  1.00 -0.28           H  
ATOM    632  CE1 PHE A  39     -12.732 -10.799 -93.500  1.00 -0.28           C  
ATOM    633  HE1 PHE A  39     -12.532 -11.729 -94.010  1.00 -0.28           H  
ATOM    634  CZ  PHE A  39     -11.953 -10.331 -92.438  1.00 -0.28           C  
ATOM    635  HZ  PHE A  39     -11.058 -10.881 -92.187  1.00 -0.28           H  
ATOM    636  CE2 PHE A  39     -12.305  -9.124 -91.769  1.00 -0.28           C  
ATOM    637  HE2 PHE A  39     -11.709  -8.678 -90.987  1.00 -0.28           H  
ATOM    638  CD2 PHE A  39     -13.496  -8.477 -92.134  1.00 -0.28           C  
ATOM    639  HD2 PHE A  39     -13.810  -7.559 -91.659  1.00 -0.28           H  
ATOM    640  C   PHE A  39     -16.556  -6.727 -95.339  1.00 -0.28           C  
ATOM    641  O   PHE A  39     -17.510  -6.414 -94.633  1.00 -0.28           O  
ATOM    642  N   HIE A  40     -16.535  -6.494 -96.682  1.00 -0.37           N  
ATOM    643  H   HIE A  40     -15.727  -6.747 -97.233  1.00 -0.37           H  
ATOM    644  CA  HIE A  40     -17.760  -6.066 -97.402  1.00 -0.37           C  
ATOM    645  HA  HIE A  40     -18.066  -5.061 -97.111  1.00 -0.37           H  
ATOM    646  CB  HIE A  40     -17.302  -6.020 -98.872  1.00 -0.37           C  
ATOM    647  HB2 HIE A  40     -16.377  -5.447 -98.945  1.00 -0.37           H  
ATOM    648  HB3 HIE A  40     -17.041  -7.015 -99.232  1.00 -0.37           H  
ATOM    649  CG  HIE A  40     -18.175  -5.372 -99.878  1.00 -0.37           C  
ATOM    650  ND1 HIE A  40     -17.763  -5.150-101.238  1.00 -0.37           N  
ATOM    651  CE1 HIE A  40     -18.591  -4.233-101.781  1.00 -0.37           C  
ATOM    652  HE1 HIE A  40     -18.433  -3.791-102.754  1.00 -0.37           H  
ATOM    653  NE2 HIE A  40     -19.534  -3.946-100.886  1.00 -0.37           N  
ATOM    654  HE2 HIE A  40     -20.277  -3.311-101.141  1.00 -0.37           H  
ATOM    655  CD2 HIE A  40     -19.331  -4.662 -99.685  1.00 -0.37           C  
ATOM    656  HD2 HIE A  40     -19.820  -4.327 -98.782  1.00 -0.37           H  
ATOM    657  C   HIE A  40     -18.973  -6.983 -97.193  1.00 -0.37           C  
ATOM    658  O   HIE A  40     -20.134  -6.564 -97.157  1.00 -0.37           O  
ATOM    659  N   ALA A  41     -18.684  -8.310 -96.969  1.00 -0.29           N  
ATOM    660  H   ALA A  41     -17.739  -8.666 -96.963  1.00 -0.29           H  
ATOM    661  CA  ALA A  41     -19.602  -9.282 -96.563  1.00 -0.29           C  
ATOM    662  HA  ALA A  41     -19.092 -10.246 -96.557  1.00 -0.29           H  
ATOM    663  CB  ALA A  41     -19.922  -9.040 -95.062  1.00 -0.29           C  
ATOM    664  HB1 ALA A  41     -20.442  -8.093 -94.914  1.00 -0.29           H  
ATOM    665  HB2 ALA A  41     -20.627  -9.808 -94.744  1.00 -0.29           H  
ATOM    666  HB3 ALA A  41     -19.014  -9.040 -94.458  1.00 -0.29           H  
ATOM    667  C   ALA A  41     -20.851  -9.500 -97.459  1.00 -0.29           C  
ATOM    668  O   ALA A  41     -21.917  -9.653 -96.931  1.00 -0.29           O  
ATOM    669  N   ILE A  42     -20.710  -9.547 -98.761  1.00 -0.34           N  
ATOM    670  H   ILE A  42     -19.740  -9.422 -99.012  1.00 -0.34           H  
ATOM    671  CA  ILE A  42     -21.837  -9.583 -99.720  1.00 -0.34           C  
ATOM    672  HA  ILE A  42     -22.704  -9.071 -99.301  1.00 -0.34           H  
ATOM    673  CB  ILE A  42     -21.512  -8.845-101.108  1.00 -0.34           C  
ATOM    674  HB  ILE A  42     -22.495  -8.680-101.550  1.00 -0.34           H  
ATOM    675  CG2 ILE A  42     -20.923  -7.454-100.922  1.00 -0.34           C  
ATOM    676 HG21 ILE A  42     -21.704  -6.980-100.326  1.00 -0.34           H  
ATOM    677 HG22 ILE A  42     -19.949  -7.395-100.438  1.00 -0.34           H  
ATOM    678 HG23 ILE A  42     -20.822  -6.958-101.887  1.00 -0.34           H  
ATOM    679  CG1 ILE A  42     -20.648  -9.679-102.123  1.00 -0.34           C  
ATOM    680 HG12 ILE A  42     -19.715  -9.961-101.635  1.00 -0.34           H  
ATOM    681 HG13 ILE A  42     -21.275 -10.541-102.350  1.00 -0.34           H  
ATOM    682  CD1 ILE A  42     -20.218  -8.941-103.450  1.00 -0.34           C  
ATOM    683 HD11 ILE A  42     -21.088  -8.484-103.921  1.00 -0.34           H  
ATOM    684 HD12 ILE A  42     -19.464  -8.227-103.117  1.00 -0.34           H  
ATOM    685 HD13 ILE A  42     -19.711  -9.592-104.162  1.00 -0.34           H  
ATOM    686  C   ILE A  42     -22.308 -11.006-100.047  1.00 -0.34           C  
ATOM    687  O   ILE A  42     -21.571 -12.023-100.002  1.00 -0.34           O  
ATOM    688  N   HIE A  43     -23.569 -11.084-100.576  1.00 -0.88           N  
ATOM    689  H   HIE A  43     -24.178 -10.290-100.714  1.00 -0.88           H  
ATOM    690  CA  HIE A  43     -24.098 -12.306-101.071  1.00 -0.88           C  
ATOM    691  HA  HIE A  43     -23.757 -13.126-100.439  1.00 -0.88           H  
ATOM    692  CB  HIE A  43     -25.592 -12.180-100.974  1.00 -0.88           C  
ATOM    693  HB2 HIE A  43     -25.902 -11.215-101.374  1.00 -0.88           H  
ATOM    694  HB3 HIE A  43     -26.027 -12.987-101.564  1.00 -0.88           H  
ATOM    695  CG  HIE A  43     -26.148 -12.377 -99.619  1.00 -0.88           C  
ATOM    696  ND1 HIE A  43     -26.584 -13.531 -98.936  1.00 -0.88           N  
ATOM    697  CE1 HIE A  43     -27.030 -13.151 -97.718  1.00 -0.88           C  
ATOM    698  HE1 HIE A  43     -27.437 -13.951 -97.117  1.00 -0.88           H  
ATOM    699  NE2 HIE A  43     -27.043 -11.791 -97.639  1.00 -0.88           N  
ATOM    700  HE2 HIE A  43     -27.313 -11.287 -96.806  1.00 -0.88           H  
ATOM    701  CD2 HIE A  43     -26.488 -11.260 -98.817  1.00 -0.88           C  
ATOM    702  HD2 HIE A  43     -26.299 -10.203 -98.933  1.00 -0.88           H  
ATOM    703  C   HIE A  43     -23.630 -12.555-102.512  1.00 -0.88           C  
ATOM    704  O   HIE A  43     -23.585 -11.639-103.330  1.00 -0.88           O  
ATOM    705  N   VAL A  44     -23.391 -13.860-102.843  1.00 -0.36           N  
ATOM    706  H   VAL A  44     -23.553 -14.523-102.098  1.00 -0.36           H  
ATOM    707  CA  VAL A  44     -23.135 -14.451-104.200  1.00 -0.36           C  
ATOM    708  HA  VAL A  44     -23.320 -13.675-104.943  1.00 -0.36           H  
ATOM    709  CB  VAL A  44     -21.667 -14.757-104.473  1.00 -0.36           C  
ATOM    710  HB  VAL A  44     -21.303 -15.320-103.613  1.00 -0.36           H  
ATOM    711  CG1 VAL A  44     -21.395 -15.704-105.629  1.00 -0.36           C  
ATOM    712 HG11 VAL A  44     -21.732 -16.728-105.466  1.00 -0.36           H  
ATOM    713 HG12 VAL A  44     -21.892 -15.377-106.543  1.00 -0.36           H  
ATOM    714 HG13 VAL A  44     -20.321 -15.703-105.816  1.00 -0.36           H  
ATOM    715  CG2 VAL A  44     -20.714 -13.574-104.655  1.00 -0.36           C  
ATOM    716 HG21 VAL A  44     -20.612 -13.016-103.724  1.00 -0.36           H  
ATOM    717 HG22 VAL A  44     -19.683 -13.822-104.907  1.00 -0.36           H  
ATOM    718 HG23 VAL A  44     -21.094 -13.031-105.520  1.00 -0.36           H  
ATOM    719  C   VAL A  44     -24.161 -15.605-104.415  1.00 -0.36           C  
ATOM    720  O   VAL A  44     -24.673 -16.135-103.443  1.00 -0.36           O  
ATOM    721  N   SER A  45     -24.525 -15.939-105.647  1.00 -0.39           N  
ATOM    722  H   SER A  45     -24.203 -15.425-106.454  1.00 -0.39           H  
ATOM    723  CA  SER A  45     -25.612 -16.950-105.827  1.00 -0.39           C  
ATOM    724  HA  SER A  45     -26.322 -16.947-105.000  1.00 -0.39           H  
ATOM    725  CB  SER A  45     -26.436 -16.474-106.954  1.00 -0.39           C  
ATOM    726  HB2 SER A  45     -26.608 -15.417-106.755  1.00 -0.39           H  
ATOM    727  HB3 SER A  45     -25.802 -16.600-107.833  1.00 -0.39           H  
ATOM    728  OG  SER A  45     -27.633 -17.195-107.141  1.00 -0.39           O  
ATOM    729  HG  SER A  45     -27.928 -17.015-108.037  1.00 -0.39           H  
ATOM    730  C   SER A  45     -25.132 -18.387-106.147  1.00 -0.39           C  
ATOM    731  O   SER A  45     -24.324 -18.614-107.033  1.00 -0.39           O  
ATOM    732  N   GLY A  46     -25.676 -19.355-105.394  1.00 -0.40           N  
ATOM    733  H   GLY A  46     -26.311 -19.011-104.688  1.00 -0.40           H  
ATOM    734  CA  GLY A  46     -25.301 -20.720-105.478  1.00 -0.40           C  
ATOM    735  HA2 GLY A  46     -24.243 -20.759-105.738  1.00 -0.40           H  
ATOM    736  HA3 GLY A  46     -25.397 -21.225-104.517  1.00 -0.40           H  
ATOM    737  C   GLY A  46     -26.214 -21.504-106.520  1.00 -0.40           C  
ATOM    738  O   GLY A  46     -26.858 -20.936-107.437  1.00 -0.40           O  
ATOM    739  N   THR A  47     -26.162 -22.853-106.468  1.00 -0.09           N  
ATOM    740  H   THR A  47     -25.677 -23.352-105.736  1.00 -0.09           H  
ATOM    741  CA  THR A  47     -26.796 -23.670-107.466  1.00 -0.09           C  
ATOM    742  HA  THR A  47     -26.592 -23.240-108.446  1.00 -0.09           H  
ATOM    743  CB  THR A  47     -26.392 -25.183-107.453  1.00 -0.09           C  
ATOM    744  HB  THR A  47     -26.910 -25.744-108.230  1.00 -0.09           H  
ATOM    745  CG2 THR A  47     -24.902 -25.256-107.637  1.00 -0.09           C  
ATOM    746 HG21 THR A  47     -24.446 -24.628-106.871  1.00 -0.09           H  
ATOM    747 HG22 THR A  47     -24.505 -26.257-107.465  1.00 -0.09           H  
ATOM    748 HG23 THR A  47     -24.678 -24.748-108.575  1.00 -0.09           H  
ATOM    749  OG1 THR A  47     -26.680 -25.750-106.262  1.00 -0.09           O  
ATOM    750  HG1 THR A  47     -27.602 -26.017-106.262  1.00 -0.09           H  
ATOM    751  C   THR A  47     -28.248 -23.481-107.355  1.00 -0.09           C  
ATOM    752  O   THR A  47     -28.917 -23.708-108.353  1.00 -0.09           O  
ATOM    753  N   NLN A  48     -28.748 -23.167-106.144  1.00 -0.22           N  
ATOM    754  H   NLN A  48     -28.098 -22.987-105.392  1.00 -0.22           H  
ATOM    755  CA  NLN A  48     -30.199 -23.019-105.956  1.00 -0.22           C  
ATOM    756  HA  NLN A  48     -30.580 -23.941-106.397  1.00 -0.22           H  
ATOM    757  CB  NLN A  48     -30.460 -22.932-104.412  1.00 -0.22           C  
ATOM    758  HB2 NLN A  48     -30.003 -23.663-103.745  1.00 -0.22           H  
ATOM    759  HB3 NLN A  48     -30.263 -21.940-104.005  1.00 -0.22           H  
ATOM    760  CG  NLN A  48     -31.929 -23.210-103.980  1.00 -0.22           C  
ATOM    761  OD1 NLN A  48     -32.626 -24.098-104.424  1.00 -0.22           O  
ATOM    762  ND2 NLN A  48     -32.416 -22.360-103.131  1.00 -0.22           N  
ATOM    763 HD21 NLN A  48     -31.856 -21.626-102.722  1.00 -0.22           H  
ATOM    764  C   NLN A  48     -30.763 -21.765-106.696  1.00 -0.22           C  
ATOM    765  O   NLN A  48     -31.959 -21.605-106.918  1.00 -0.22           O  
ATOM    766  N   GLY A  49     -29.912 -20.979-107.312  1.00 -0.27           N  
ATOM    767  H   GLY A  49     -28.937 -21.240-107.335  1.00 -0.27           H  
ATOM    768  CA  GLY A  49     -30.131 -19.691-107.985  1.00 -0.27           C  
ATOM    769  HA2 GLY A  49     -29.228 -19.341-108.486  1.00 -0.27           H  
ATOM    770  HA3 GLY A  49     -30.958 -19.781-108.690  1.00 -0.27           H  
ATOM    771  C   GLY A  49     -30.495 -18.519-107.039  1.00 -0.27           C  
ATOM    772  O   GLY A  49     -31.090 -17.547-107.497  1.00 -0.27           O  
ATOM    773  N   THR A  50     -30.262 -18.690-105.740  1.00 -0.26           N  
ATOM    774  H   THR A  50     -29.764 -19.531-105.486  1.00 -0.26           H  
ATOM    775  CA  THR A  50     -30.585 -17.767-104.595  1.00 -0.26           C  
ATOM    776  HA  THR A  50     -31.076 -16.848-104.916  1.00 -0.26           H  
ATOM    777  CB  THR A  50     -31.502 -18.424-103.583  1.00 -0.26           C  
ATOM    778  HB  THR A  50     -31.591 -17.760-102.723  1.00 -0.26           H  
ATOM    779  CG2 THR A  50     -32.913 -18.888-104.219  1.00 -0.26           C  
ATOM    780 HG21 THR A  50     -32.812 -19.325-105.212  1.00 -0.26           H  
ATOM    781 HG22 THR A  50     -33.509 -19.572-103.615  1.00 -0.26           H  
ATOM    782 HG23 THR A  50     -33.446 -17.937-104.243  1.00 -0.26           H  
ATOM    783  OG1 THR A  50     -30.923 -19.612-103.126  1.00 -0.26           O  
ATOM    784  HG1 THR A  50     -30.548 -19.344-102.284  1.00 -0.26           H  
ATOM    785  C   THR A  50     -29.357 -17.169-103.896  1.00 -0.26           C  
ATOM    786  O   THR A  50     -28.309 -17.872-103.756  1.00 -0.26           O  
ATOM    787  N   LYS A  51     -29.483 -15.898-103.426  1.00 -0.46           N  
ATOM    788  H   LYS A  51     -30.375 -15.446-103.563  1.00 -0.46           H  
ATOM    789  CA  LYS A  51     -28.410 -15.116-102.810  1.00 -0.46           C  
ATOM    790  HA  LYS A  51     -27.522 -15.036-103.436  1.00 -0.46           H  
ATOM    791  CB  LYS A  51     -28.957 -13.644-102.662  1.00 -0.46           C  
ATOM    792  HB2 LYS A  51     -29.788 -13.588-101.960  1.00 -0.46           H  
ATOM    793  HB3 LYS A  51     -28.164 -13.007-102.269  1.00 -0.46           H  
ATOM    794  CG  LYS A  51     -29.434 -12.931-103.910  1.00 -0.46           C  
ATOM    795  HG2 LYS A  51     -28.604 -12.964-104.615  1.00 -0.46           H  
ATOM    796  HG3 LYS A  51     -30.267 -13.462-104.371  1.00 -0.46           H  
ATOM    797  CD  LYS A  51     -29.876 -11.448-103.703  1.00 -0.46           C  
ATOM    798  HD2 LYS A  51     -30.482 -11.387-102.798  1.00 -0.46           H  
ATOM    799  HD3 LYS A  51     -29.068 -10.757-103.463  1.00 -0.46           H  
ATOM    800  CE  LYS A  51     -30.663 -10.773-104.854  1.00 -0.46           C  
ATOM    801  HE2 LYS A  51     -31.547 -11.355-105.114  1.00 -0.46           H  
ATOM    802  HE3 LYS A  51     -30.927  -9.740-104.626  1.00 -0.46           H  
ATOM    803  NZ  LYS A  51     -29.840 -10.492-106.099  1.00 -0.46           N  
ATOM    804  HZ1 LYS A  51     -29.042  -9.908-105.896  1.00 -0.46           H  
ATOM    805  HZ2 LYS A  51     -29.380 -11.344-106.385  1.00 -0.46           H  
ATOM    806  HZ3 LYS A  51     -30.318 -10.084-106.890  1.00 -0.46           H  
ATOM    807  C   LYS A  51     -28.033 -15.684-101.388  1.00 -0.46           C  
ATOM    808  O   LYS A  51     -28.880 -15.673-100.450  1.00 -0.46           O  
ATOM    809  N   ARG A  52     -26.841 -16.235-101.198  1.00 -0.69           N  
ATOM    810  H   ARG A  52     -26.123 -16.064-101.888  1.00 -0.69           H  
ATOM    811  CA  ARG A  52     -26.267 -16.702 -99.903  1.00 -0.69           C  
ATOM    812  HA  ARG A  52     -26.951 -16.376 -99.119  1.00 -0.69           H  
ATOM    813  CB  ARG A  52     -26.086 -18.145 -99.935  1.00 -0.69           C  
ATOM    814  HB2 ARG A  52     -25.627 -18.364 -98.970  1.00 -0.69           H  
ATOM    815  HB3 ARG A  52     -27.067 -18.610-100.028  1.00 -0.69           H  
ATOM    816  CG  ARG A  52     -25.231 -18.590-101.124  1.00 -0.69           C  
ATOM    817  HG2 ARG A  52     -25.741 -18.331-102.052  1.00 -0.69           H  
ATOM    818  HG3 ARG A  52     -24.333 -17.973-101.157  1.00 -0.69           H  
ATOM    819  CD  ARG A  52     -25.010 -20.127-101.057  1.00 -0.69           C  
ATOM    820  HD2 ARG A  52     -25.974 -20.623-101.174  1.00 -0.69           H  
ATOM    821  HD3 ARG A  52     -24.431 -20.376-101.946  1.00 -0.69           H  
ATOM    822  NE  ARG A  52     -24.105 -20.412-100.035  1.00 -0.69           N  
ATOM    823  HE  ARG A  52     -23.177 -20.043-100.191  1.00 -0.69           H  
ATOM    824  CZ  ARG A  52     -24.205 -21.295 -99.049  1.00 -0.69           C  
ATOM    825  NH1 ARG A  52     -23.102 -21.704 -98.448  1.00 -0.69           N  
ATOM    826 HH11 ARG A  52     -22.244 -21.355 -98.850  1.00 -0.69           H  
ATOM    827 HH12 ARG A  52     -23.194 -22.444 -97.767  1.00 -0.69           H  
ATOM    828  NH2 ARG A  52     -25.380 -21.750 -98.696  1.00 -0.69           N  
ATOM    829 HH21 ARG A  52     -26.227 -21.412 -99.129  1.00 -0.69           H  
ATOM    830 HH22 ARG A  52     -25.427 -22.337 -97.876  1.00 -0.69           H  
ATOM    831  C   ARG A  52     -25.002 -15.937 -99.586  1.00 -0.69           C  
ATOM    832  O   ARG A  52     -24.208 -15.589-100.429  1.00 -0.69           O  
ATOM    833  N   PHE A  53     -24.565 -15.898 -98.248  1.00 -0.98           N  
ATOM    834  H   PHE A  53     -25.302 -16.008 -97.565  1.00 -0.98           H  
ATOM    835  CA  PHE A  53     -23.285 -15.297 -97.776  1.00 -0.98           C  
ATOM    836  HA  PHE A  53     -22.856 -14.916 -98.702  1.00 -0.98           H  
ATOM    837  CB  PHE A  53     -23.565 -14.029 -96.826  1.00 -0.98           C  
ATOM    838  HB2 PHE A  53     -23.793 -13.204 -97.501  1.00 -0.98           H  
ATOM    839  HB3 PHE A  53     -24.387 -14.334 -96.179  1.00 -0.98           H  
ATOM    840  CG  PHE A  53     -22.338 -13.609 -96.044  1.00 -0.98           C  
ATOM    841  CD1 PHE A  53     -21.263 -12.975 -96.648  1.00 -0.98           C  
ATOM    842  HD1 PHE A  53     -21.288 -12.799 -97.714  1.00 -0.98           H  
ATOM    843  CE1 PHE A  53     -20.068 -12.852 -95.903  1.00 -0.98           C  
ATOM    844  HE1 PHE A  53     -19.196 -12.387 -96.338  1.00 -0.98           H  
ATOM    845  CZ  PHE A  53     -20.050 -13.074 -94.574  1.00 -0.98           C  
ATOM    846  HZ  PHE A  53     -19.244 -12.865 -93.886  1.00 -0.98           H  
ATOM    847  CE2 PHE A  53     -21.170 -13.554 -93.961  1.00 -0.98           C  
ATOM    848  HE2 PHE A  53     -21.057 -13.743 -92.903  1.00 -0.98           H  
ATOM    849  CD2 PHE A  53     -22.294 -13.973 -94.643  1.00 -0.98           C  
ATOM    850  HD2 PHE A  53     -23.121 -14.412 -94.103  1.00 -0.98           H  
ATOM    851  C   PHE A  53     -22.449 -16.446 -97.135  1.00 -0.98           C  
ATOM    852  O   PHE A  53     -22.969 -17.356 -96.438  1.00 -0.98           O  
ATOM    853  N   ASP A  54     -21.122 -16.363 -97.296  1.00 -0.29           N  
ATOM    854  H   ASP A  54     -20.679 -15.558 -97.717  1.00 -0.29           H  
ATOM    855  CA  ASP A  54     -20.207 -17.295 -96.764  1.00 -0.29           C  
ATOM    856  HA  ASP A  54     -20.793 -18.193 -96.568  1.00 -0.29           H  
ATOM    857  CB  ASP A  54     -19.203 -17.636 -97.856  1.00 -0.29           C  
ATOM    858  HB2 ASP A  54     -19.679 -17.622 -98.836  1.00 -0.29           H  
ATOM    859  HB3 ASP A  54     -18.519 -16.791 -97.936  1.00 -0.29           H  
ATOM    860  CG  ASP A  54     -18.315 -18.882 -97.593  1.00 -0.29           C  
ATOM    861  OD1 ASP A  54     -18.865 -20.031 -97.278  1.00 -0.29           O  
ATOM    862  OD2 ASP A  54     -17.075 -18.796 -97.686  1.00 -0.29           O  
ATOM    863  C   ASP A  54     -19.500 -16.855 -95.417  1.00 -0.29           C  
ATOM    864  O   ASP A  54     -18.384 -16.343 -95.542  1.00 -0.29           O  
ATOM    865  N   ASN A  55     -20.151 -16.960 -94.323  1.00  0.00           N  
ATOM    866  H   ASN A  55     -21.071 -17.345 -94.484  1.00  0.00           H  
ATOM    867  CA  ASN A  55     -19.736 -16.539 -92.996  1.00  0.00           C  
ATOM    868  HA  ASN A  55     -19.555 -15.466 -92.936  1.00  0.00           H  
ATOM    869  CB  ASN A  55     -20.757 -17.023 -92.021  1.00  0.00           C  
ATOM    870  HB2 ASN A  55     -21.760 -16.768 -92.364  1.00  0.00           H  
ATOM    871  HB3 ASN A  55     -20.788 -18.110 -92.103  1.00  0.00           H  
ATOM    872  CG  ASN A  55     -20.593 -16.472 -90.617  1.00  0.00           C  
ATOM    873  OD1 ASN A  55     -19.739 -15.645 -90.358  1.00  0.00           O  
ATOM    874  ND2 ASN A  55     -21.510 -16.854 -89.785  1.00  0.00           N  
ATOM    875 HD21 ASN A  55     -21.510 -16.511 -88.835  1.00  0.00           H  
ATOM    876 HD22 ASN A  55     -22.241 -17.455 -90.138  1.00  0.00           H  
ATOM    877  C   ASN A  55     -18.330 -17.222 -92.798  1.00  0.00           C  
ATOM    878  O   ASN A  55     -18.297 -18.419 -92.862  1.00  0.00           O  
ATOM    879  N   PRO A  56     -17.194 -16.464 -92.685  1.00 -0.02           N  
ATOM    880  CD  PRO A  56     -17.075 -14.941 -92.796  1.00 -0.02           C  
ATOM    881  HD2 PRO A  56     -17.758 -14.446 -92.106  1.00 -0.02           H  
ATOM    882  HD3 PRO A  56     -17.328 -14.758 -93.840  1.00 -0.02           H  
ATOM    883  CG  PRO A  56     -15.630 -14.563 -92.648  1.00 -0.02           C  
ATOM    884  HG2 PRO A  56     -15.434 -13.964 -91.759  1.00 -0.02           H  
ATOM    885  HG3 PRO A  56     -15.421 -14.030 -93.575  1.00 -0.02           H  
ATOM    886  CB  PRO A  56     -14.847 -15.855 -92.524  1.00 -0.02           C  
ATOM    887  HB2 PRO A  56     -14.038 -15.802 -91.795  1.00 -0.02           H  
ATOM    888  HB3 PRO A  56     -14.477 -16.013 -93.537  1.00 -0.02           H  
ATOM    889  CA  PRO A  56     -15.896 -16.948 -92.307  1.00 -0.02           C  
ATOM    890  HA  PRO A  56     -15.566 -17.756 -92.960  1.00 -0.02           H  
ATOM    891  C   PRO A  56     -15.817 -17.513 -90.877  1.00 -0.02           C  
ATOM    892  O   PRO A  56     -16.658 -17.232 -90.030  1.00 -0.02           O  
ATOM    893  N   VAL A  57     -14.817 -18.333 -90.585  1.00 -0.03           N  
ATOM    894  H   VAL A  57     -14.200 -18.466 -91.373  1.00 -0.03           H  
ATOM    895  CA  VAL A  57     -14.179 -18.621 -89.237  1.00 -0.03           C  
ATOM    896  HA  VAL A  57     -14.765 -18.007 -88.552  1.00 -0.03           H  
ATOM    897  CB  VAL A  57     -14.188 -20.106 -88.882  1.00 -0.03           C  
ATOM    898  HB  VAL A  57     -13.670 -20.687 -89.646  1.00 -0.03           H  
ATOM    899  CG1 VAL A  57     -13.634 -20.277 -87.420  1.00 -0.03           C  
ATOM    900 HG11 VAL A  57     -12.557 -20.423 -87.496  1.00 -0.03           H  
ATOM    901 HG12 VAL A  57     -13.704 -19.418 -86.753  1.00 -0.03           H  
ATOM    902 HG13 VAL A  57     -14.144 -21.125 -86.963  1.00 -0.03           H  
ATOM    903  CG2 VAL A  57     -15.652 -20.631 -88.930  1.00 -0.03           C  
ATOM    904 HG21 VAL A  57     -16.007 -20.779 -89.950  1.00 -0.03           H  
ATOM    905 HG22 VAL A  57     -15.851 -21.526 -88.341  1.00 -0.03           H  
ATOM    906 HG23 VAL A  57     -16.397 -19.883 -88.658  1.00 -0.03           H  
ATOM    907  C   VAL A  57     -12.779 -17.995 -89.210  1.00 -0.03           C  
ATOM    908  O   VAL A  57     -11.888 -18.218 -90.075  1.00 -0.03           O  
ATOM    909  N   LEU A  58     -12.554 -17.077 -88.247  1.00 -0.02           N  
ATOM    910  H   LEU A  58     -13.260 -16.956 -87.535  1.00 -0.02           H  
ATOM    911  CA  LEU A  58     -11.398 -16.192 -88.117  1.00 -0.02           C  
ATOM    912  HA  LEU A  58     -10.846 -16.238 -89.056  1.00 -0.02           H  
ATOM    913  CB  LEU A  58     -11.800 -14.740 -87.984  1.00 -0.02           C  
ATOM    914  HB2 LEU A  58     -12.290 -14.605 -87.019  1.00 -0.02           H  
ATOM    915  HB3 LEU A  58     -10.928 -14.086 -88.011  1.00 -0.02           H  
ATOM    916  CG  LEU A  58     -12.738 -14.287 -89.164  1.00 -0.02           C  
ATOM    917  HG  LEU A  58     -13.691 -14.810 -89.086  1.00 -0.02           H  
ATOM    918  CD1 LEU A  58     -13.141 -12.821 -89.103  1.00 -0.02           C  
ATOM    919 HD11 LEU A  58     -12.254 -12.190 -89.051  1.00 -0.02           H  
ATOM    920 HD12 LEU A  58     -13.505 -12.479 -90.072  1.00 -0.02           H  
ATOM    921 HD13 LEU A  58     -13.816 -12.667 -88.260  1.00 -0.02           H  
ATOM    922  CD2 LEU A  58     -12.129 -14.377 -90.541  1.00 -0.02           C  
ATOM    923 HD21 LEU A  58     -12.861 -13.994 -91.252  1.00 -0.02           H  
ATOM    924 HD22 LEU A  58     -11.241 -13.748 -90.599  1.00 -0.02           H  
ATOM    925 HD23 LEU A  58     -12.046 -15.402 -90.900  1.00 -0.02           H  
ATOM    926  C   LEU A  58     -10.526 -16.688 -87.000  1.00 -0.02           C  
ATOM    927  O   LEU A  58     -11.016 -16.957 -85.929  1.00 -0.02           O  
ATOM    928  N   PRO A  59      -9.223 -16.778 -87.277  1.00 -0.00           N  
ATOM    929  CD  PRO A  59      -8.510 -16.525 -88.496  1.00 -0.00           C  
ATOM    930  HD2 PRO A  59      -8.803 -15.700 -89.146  1.00 -0.00           H  
ATOM    931  HD3 PRO A  59      -8.428 -17.502 -88.971  1.00 -0.00           H  
ATOM    932  CG  PRO A  59      -6.986 -16.219 -88.160  1.00 -0.00           C  
ATOM    933  HG2 PRO A  59      -6.792 -15.169 -87.942  1.00 -0.00           H  
ATOM    934  HG3 PRO A  59      -6.281 -16.572 -88.914  1.00 -0.00           H  
ATOM    935  CB  PRO A  59      -6.851 -17.031 -86.885  1.00 -0.00           C  
ATOM    936  HB2 PRO A  59      -6.174 -16.525 -86.196  1.00 -0.00           H  
ATOM    937  HB3 PRO A  59      -6.588 -18.049 -87.172  1.00 -0.00           H  
ATOM    938  CA  PRO A  59      -8.236 -16.900 -86.215  1.00 -0.00           C  
ATOM    939  HA  PRO A  59      -8.459 -17.853 -85.735  1.00 -0.00           H  
ATOM    940  C   PRO A  59      -8.195 -15.740 -85.238  1.00 -0.00           C  
ATOM    941  O   PRO A  59      -8.320 -14.544 -85.691  1.00 -0.00           O  
ATOM    942  N   PHE A  60      -8.044 -16.122 -83.990  1.00 -0.00           N  
ATOM    943  H   PHE A  60      -8.039 -17.117 -83.819  1.00 -0.00           H  
ATOM    944  CA  PHE A  60      -8.262 -15.276 -82.854  1.00 -0.00           C  
ATOM    945  HA  PHE A  60      -9.068 -14.549 -82.960  1.00 -0.00           H  
ATOM    946  CB  PHE A  60      -8.605 -16.187 -81.652  1.00 -0.00           C  
ATOM    947  HB2 PHE A  60      -9.528 -16.732 -81.849  1.00 -0.00           H  
ATOM    948  HB3 PHE A  60      -7.835 -16.900 -81.357  1.00 -0.00           H  
ATOM    949  CG  PHE A  60      -8.958 -15.516 -80.395  1.00 -0.00           C  
ATOM    950  CD1 PHE A  60     -10.146 -14.726 -80.259  1.00 -0.00           C  
ATOM    951  HD1 PHE A  60     -10.755 -14.570 -81.138  1.00 -0.00           H  
ATOM    952  CE1 PHE A  60     -10.399 -13.952 -79.093  1.00 -0.00           C  
ATOM    953  HE1 PHE A  60     -11.154 -13.182 -79.036  1.00 -0.00           H  
ATOM    954  CZ  PHE A  60      -9.598 -14.166 -77.951  1.00 -0.00           C  
ATOM    955  HZ  PHE A  60      -9.839 -13.643 -77.038  1.00 -0.00           H  
ATOM    956  CE2 PHE A  60      -8.451 -15.039 -78.042  1.00 -0.00           C  
ATOM    957  HE2 PHE A  60      -7.831 -15.139 -77.163  1.00 -0.00           H  
ATOM    958  CD2 PHE A  60      -8.129 -15.686 -79.224  1.00 -0.00           C  
ATOM    959  HD2 PHE A  60      -7.273 -16.340 -79.139  1.00 -0.00           H  
ATOM    960  C   PHE A  60      -7.006 -14.358 -82.515  1.00 -0.00           C  
ATOM    961  O   PHE A  60      -7.114 -13.156 -82.229  1.00 -0.00           O  
ATOM    962  N   ASN A  61      -5.833 -14.976 -82.713  1.00  0.00           N  
ATOM    963  H   ASN A  61      -5.875 -15.966 -82.910  1.00  0.00           H  
ATOM    964  CA  ASN A  61      -4.517 -14.457 -82.334  1.00  0.00           C  
ATOM    965  HA  ASN A  61      -3.974 -15.355 -82.037  1.00  0.00           H  
ATOM    966  CB  ASN A  61      -3.601 -13.956 -83.508  1.00  0.00           C  
ATOM    967  HB2 ASN A  61      -3.941 -12.986 -83.872  1.00  0.00           H  
ATOM    968  HB3 ASN A  61      -2.600 -13.877 -83.085  1.00  0.00           H  
ATOM    969  CG  ASN A  61      -3.670 -14.936 -84.632  1.00  0.00           C  
ATOM    970  OD1 ASN A  61      -3.880 -16.141 -84.520  1.00  0.00           O  
ATOM    971  ND2 ASN A  61      -3.275 -14.522 -85.795  1.00  0.00           N  
ATOM    972 HD21 ASN A  61      -3.304 -15.083 -86.634  1.00  0.00           H  
ATOM    973 HD22 ASN A  61      -2.927 -13.574 -85.811  1.00  0.00           H  
ATOM    974  C   ASN A  61      -4.391 -13.629 -81.088  1.00  0.00           C  
ATOM    975  O   ASN A  61      -3.999 -12.452 -81.067  1.00  0.00           O  
ATOM    976  N   ASP A  62      -4.838 -14.206 -80.005  1.00  0.00           N  
ATOM    977  H   ASP A  62      -4.797 -15.215 -79.977  1.00  0.00           H  
ATOM    978  CA  ASP A  62      -5.046 -13.612 -78.658  1.00  0.00           C  
ATOM    979  HA  ASP A  62      -5.530 -14.386 -78.061  1.00  0.00           H  
ATOM    980  CB  ASP A  62      -3.861 -13.189 -77.860  1.00  0.00           C  
ATOM    981  HB2 ASP A  62      -3.299 -12.392 -78.346  1.00  0.00           H  
ATOM    982  HB3 ASP A  62      -4.230 -13.047 -76.844  1.00  0.00           H  
ATOM    983  CG  ASP A  62      -2.785 -14.286 -77.674  1.00  0.00           C  
ATOM    984  OD1 ASP A  62      -1.611 -13.939 -77.365  1.00  0.00           O  
ATOM    985  OD2 ASP A  62      -3.070 -15.488 -77.692  1.00  0.00           O  
ATOM    986  C   ASP A  62      -6.031 -12.463 -78.574  1.00  0.00           C  
ATOM    987  O   ASP A  62      -6.559 -12.128 -77.485  1.00  0.00           O  
ATOM    988  N   GLY A  63      -6.352 -11.823 -79.684  1.00 -0.00           N  
ATOM    989  H   GLY A  63      -6.006 -12.128 -80.583  1.00 -0.00           H  
ATOM    990  CA  GLY A  63      -7.400 -10.794 -79.663  1.00 -0.00           C  
ATOM    991  HA2 GLY A  63      -8.355 -11.181 -79.308  1.00 -0.00           H  
ATOM    992  HA3 GLY A  63      -7.124 -10.083 -78.884  1.00 -0.00           H  
ATOM    993  C   GLY A  63      -7.586 -10.081 -80.952  1.00 -0.00           C  
ATOM    994  O   GLY A  63      -6.629  -9.811 -81.677  1.00 -0.00           O  
ATOM    995  N   VAL A  64      -8.809  -9.561 -81.141  1.00 -0.03           N  
ATOM    996  H   VAL A  64      -9.534  -9.691 -80.450  1.00 -0.03           H  
ATOM    997  CA  VAL A  64      -9.000  -8.643 -82.213  1.00 -0.03           C  
ATOM    998  HA  VAL A  64      -8.107  -8.288 -82.728  1.00 -0.03           H  
ATOM    999  CB  VAL A  64      -9.882  -9.317 -83.282  1.00 -0.03           C  
ATOM   1000  HB  VAL A  64     -10.102  -8.625 -84.096  1.00 -0.03           H  
ATOM   1001  CG1 VAL A  64      -9.158 -10.501 -83.881  1.00 -0.03           C  
ATOM   1002 HG11 VAL A  64      -8.908 -11.325 -83.214  1.00 -0.03           H  
ATOM   1003 HG12 VAL A  64      -9.701 -10.994 -84.688  1.00 -0.03           H  
ATOM   1004 HG13 VAL A  64      -8.226 -10.214 -84.367  1.00 -0.03           H  
ATOM   1005  CG2 VAL A  64     -11.234  -9.840 -82.738  1.00 -0.03           C  
ATOM   1006 HG21 VAL A  64     -11.621 -10.595 -83.423  1.00 -0.03           H  
ATOM   1007 HG22 VAL A  64     -10.978 -10.353 -81.811  1.00 -0.03           H  
ATOM   1008 HG23 VAL A  64     -11.856  -8.955 -82.601  1.00 -0.03           H  
ATOM   1009  C   VAL A  64      -9.777  -7.393 -81.694  1.00 -0.03           C  
ATOM   1010  O   VAL A  64     -10.526  -7.401 -80.772  1.00 -0.03           O  
ATOM   1011  N   TYR A  65      -9.691  -6.424 -82.579  1.00 -0.03           N  
ATOM   1012  H   TYR A  65      -9.148  -6.657 -83.398  1.00 -0.03           H  
ATOM   1013  CA  TYR A  65     -10.642  -5.295 -82.747  1.00 -0.03           C  
ATOM   1014  HA  TYR A  65     -11.115  -5.123 -81.781  1.00 -0.03           H  
ATOM   1015  CB  TYR A  65      -9.894  -4.103 -83.187  1.00 -0.03           C  
ATOM   1016  HB2 TYR A  65      -9.173  -3.781 -82.436  1.00 -0.03           H  
ATOM   1017  HB3 TYR A  65      -9.463  -4.355 -84.156  1.00 -0.03           H  
ATOM   1018  CG  TYR A  65     -10.825  -2.847 -83.520  1.00 -0.03           C  
ATOM   1019  CD1 TYR A  65     -11.278  -2.699 -84.842  1.00 -0.03           C  
ATOM   1020  HD1 TYR A  65     -11.068  -3.356 -85.673  1.00 -0.03           H  
ATOM   1021  CE1 TYR A  65     -12.034  -1.552 -85.195  1.00 -0.03           C  
ATOM   1022  HE1 TYR A  65     -12.414  -1.426 -86.198  1.00 -0.03           H  
ATOM   1023  CZ  TYR A  65     -12.299  -0.546 -84.199  1.00 -0.03           C  
ATOM   1024  OH  TYR A  65     -13.282   0.370 -84.496  1.00 -0.03           O  
ATOM   1025  HH  TYR A  65     -13.446   0.921 -83.727  1.00 -0.03           H  
ATOM   1026  CE2 TYR A  65     -11.874  -0.730 -82.903  1.00 -0.03           C  
ATOM   1027  HE2 TYR A  65     -12.184  -0.092 -82.089  1.00 -0.03           H  
ATOM   1028  CD2 TYR A  65     -11.093  -1.863 -82.555  1.00 -0.03           C  
ATOM   1029  HD2 TYR A  65     -10.687  -1.994 -81.563  1.00 -0.03           H  
ATOM   1030  C   TYR A  65     -11.742  -5.713 -83.660  1.00 -0.03           C  
ATOM   1031  O   TYR A  65     -11.319  -6.313 -84.666  1.00 -0.03           O  
ATOM   1032  N   PHE A  66     -13.036  -5.283 -83.492  1.00 -0.00           N  
ATOM   1033  H   PHE A  66     -13.245  -4.748 -82.661  1.00 -0.00           H  
ATOM   1034  CA  PHE A  66     -14.138  -5.672 -84.409  1.00 -0.00           C  
ATOM   1035  HA  PHE A  66     -13.907  -5.885 -85.453  1.00 -0.00           H  
ATOM   1036  CB  PHE A  66     -14.882  -6.871 -83.788  1.00 -0.00           C  
ATOM   1037  HB2 PHE A  66     -14.189  -7.710 -83.713  1.00 -0.00           H  
ATOM   1038  HB3 PHE A  66     -15.190  -6.634 -82.770  1.00 -0.00           H  
ATOM   1039  CG  PHE A  66     -16.046  -7.271 -84.610  1.00 -0.00           C  
ATOM   1040  CD1 PHE A  66     -17.313  -6.584 -84.555  1.00 -0.00           C  
ATOM   1041  HD1 PHE A  66     -17.392  -5.681 -83.969  1.00 -0.00           H  
ATOM   1042  CE1 PHE A  66     -18.383  -7.015 -85.393  1.00 -0.00           C  
ATOM   1043  HE1 PHE A  66     -19.282  -6.432 -85.528  1.00 -0.00           H  
ATOM   1044  CZ  PHE A  66     -18.277  -8.059 -86.307  1.00 -0.00           C  
ATOM   1045  HZ  PHE A  66     -19.034  -8.231 -87.058  1.00 -0.00           H  
ATOM   1046  CE2 PHE A  66     -17.022  -8.683 -86.332  1.00 -0.00           C  
ATOM   1047  HE2 PHE A  66     -16.989  -9.467 -87.074  1.00 -0.00           H  
ATOM   1048  CD2 PHE A  66     -15.894  -8.308 -85.564  1.00 -0.00           C  
ATOM   1049  HD2 PHE A  66     -15.013  -8.928 -85.632  1.00 -0.00           H  
ATOM   1050  C   PHE A  66     -15.086  -4.435 -84.406  1.00 -0.00           C  
ATOM   1051  O   PHE A  66     -15.532  -3.992 -83.369  1.00 -0.00           O  
ATOM   1052  N   ALA A  67     -15.513  -4.034 -85.566  1.00 -0.11           N  
ATOM   1053  H   ALA A  67     -15.206  -4.450 -86.434  1.00 -0.11           H  
ATOM   1054  CA  ALA A  67     -16.381  -2.867 -85.747  1.00 -0.11           C  
ATOM   1055  HA  ALA A  67     -16.948  -2.719 -84.828  1.00 -0.11           H  
ATOM   1056  CB  ALA A  67     -15.457  -1.674 -85.883  1.00 -0.11           C  
ATOM   1057  HB1 ALA A  67     -15.025  -1.607 -84.884  1.00 -0.11           H  
ATOM   1058  HB2 ALA A  67     -14.725  -1.931 -86.648  1.00 -0.11           H  
ATOM   1059  HB3 ALA A  67     -15.907  -0.697 -86.061  1.00 -0.11           H  
ATOM   1060  C   ALA A  67     -17.413  -3.027 -86.847  1.00 -0.11           C  
ATOM   1061  O   ALA A  67     -17.159  -3.643 -87.852  1.00 -0.11           O  
ATOM   1062  N   SER A  68     -18.572  -2.399 -86.636  1.00 -1.24           N  
ATOM   1063  H   SER A  68     -18.719  -1.864 -85.792  1.00 -1.24           H  
ATOM   1064  CA  SER A  68     -19.699  -2.538 -87.458  1.00 -1.24           C  
ATOM   1065  HA  SER A  68     -19.299  -2.601 -88.470  1.00 -1.24           H  
ATOM   1066  CB  SER A  68     -20.492  -3.703 -86.940  1.00 -1.24           C  
ATOM   1067  HB2 SER A  68     -19.967  -4.657 -86.989  1.00 -1.24           H  
ATOM   1068  HB3 SER A  68     -20.791  -3.470 -85.918  1.00 -1.24           H  
ATOM   1069  OG  SER A  68     -21.752  -3.902 -87.554  1.00 -1.24           O  
ATOM   1070  HG  SER A  68     -22.278  -4.204 -86.810  1.00 -1.24           H  
ATOM   1071  C   SER A  68     -20.606  -1.292 -87.417  1.00 -1.24           C  
ATOM   1072  O   SER A  68     -20.947  -0.716 -86.400  1.00 -1.24           O  
ATOM   1073  N   THR A  69     -21.148  -0.865 -88.579  1.00 -2.76           N  
ATOM   1074  H   THR A  69     -20.622  -1.246 -89.353  1.00 -2.76           H  
ATOM   1075  CA  THR A  69     -22.047   0.242 -88.727  1.00 -2.76           C  
ATOM   1076  HA  THR A  69     -21.876   0.958 -87.923  1.00 -2.76           H  
ATOM   1077  CB  THR A  69     -22.028   0.899 -90.155  1.00 -2.76           C  
ATOM   1078  HB  THR A  69     -22.557   0.223 -90.826  1.00 -2.76           H  
ATOM   1079  CG2 THR A  69     -22.526   2.397 -90.089  1.00 -2.76           C  
ATOM   1080 HG21 THR A  69     -22.150   2.834 -89.164  1.00 -2.76           H  
ATOM   1081 HG22 THR A  69     -22.209   3.047 -90.904  1.00 -2.76           H  
ATOM   1082 HG23 THR A  69     -23.603   2.230 -90.048  1.00 -2.76           H  
ATOM   1083  OG1 THR A  69     -20.671   1.153 -90.621  1.00 -2.76           O  
ATOM   1084  HG1 THR A  69     -20.199   0.317 -90.615  1.00 -2.76           H  
ATOM   1085  C   THR A  69     -23.505  -0.207 -88.342  1.00 -2.76           C  
ATOM   1086  O   THR A  69     -24.382   0.672 -88.129  1.00 -2.76           O  
ATOM   1087  N   GLU A  70     -23.812  -1.464 -88.237  1.00 -1.74           N  
ATOM   1088  H   GLU A  70     -23.000  -2.065 -88.262  1.00 -1.74           H  
ATOM   1089  CA  GLU A  70     -25.146  -1.974 -87.893  1.00 -1.74           C  
ATOM   1090  HA  GLU A  70     -25.068  -3.059 -87.966  1.00 -1.74           H  
ATOM   1091  CB  GLU A  70     -25.456  -1.731 -86.344  1.00 -1.74           C  
ATOM   1092  HB2 GLU A  70     -25.651  -0.660 -86.290  1.00 -1.74           H  
ATOM   1093  HB3 GLU A  70     -26.307  -2.351 -86.058  1.00 -1.74           H  
ATOM   1094  CG  GLU A  70     -24.370  -2.049 -85.338  1.00 -1.74           C  
ATOM   1095  HG2 GLU A  70     -23.403  -1.761 -85.751  1.00 -1.74           H  
ATOM   1096  HG3 GLU A  70     -24.625  -1.464 -84.454  1.00 -1.74           H  
ATOM   1097  CD  GLU A  70     -24.306  -3.512 -84.860  1.00 -1.74           C  
ATOM   1098  OE1 GLU A  70     -23.645  -4.306 -85.543  1.00 -1.74           O  
ATOM   1099  OE2 GLU A  70     -24.906  -3.764 -83.801  1.00 -1.74           O  
ATOM   1100  C   GLU A  70     -26.367  -1.674 -88.832  1.00 -1.74           C  
ATOM   1101  O   GLU A  70     -27.551  -1.724 -88.455  1.00 -1.74           O  
ATOM   1102  N   LYS A  71     -26.050  -1.368 -90.095  1.00 -0.68           N  
ATOM   1103  H   LYS A  71     -25.048  -1.314 -90.212  1.00 -0.68           H  
ATOM   1104  CA  LYS A  71     -27.078  -0.954 -91.054  1.00 -0.68           C  
ATOM   1105  HA  LYS A  71     -27.682  -0.135 -90.664  1.00 -0.68           H  
ATOM   1106  CB  LYS A  71     -26.401  -0.387 -92.312  1.00 -0.68           C  
ATOM   1107  HB2 LYS A  71     -25.767  -1.060 -92.889  1.00 -0.68           H  
ATOM   1108  HB3 LYS A  71     -27.156  -0.147 -93.061  1.00 -0.68           H  
ATOM   1109  CG  LYS A  71     -25.564   0.833 -91.947  1.00 -0.68           C  
ATOM   1110  HG2 LYS A  71     -26.144   1.600 -91.434  1.00 -0.68           H  
ATOM   1111  HG3 LYS A  71     -24.796   0.501 -91.248  1.00 -0.68           H  
ATOM   1112  CD  LYS A  71     -24.910   1.443 -93.198  1.00 -0.68           C  
ATOM   1113  HD2 LYS A  71     -25.674   1.530 -93.971  1.00 -0.68           H  
ATOM   1114  HD3 LYS A  71     -24.549   2.425 -92.891  1.00 -0.68           H  
ATOM   1115  CE  LYS A  71     -23.768   0.558 -93.667  1.00 -0.68           C  
ATOM   1116  HE2 LYS A  71     -23.219   0.175 -92.808  1.00 -0.68           H  
ATOM   1117  HE3 LYS A  71     -24.201  -0.311 -94.161  1.00 -0.68           H  
ATOM   1118  NZ  LYS A  71     -22.927   1.296 -94.695  1.00 -0.68           N  
ATOM   1119  HZ1 LYS A  71     -23.479   1.785 -95.385  1.00 -0.68           H  
ATOM   1120  HZ2 LYS A  71     -22.400   2.078 -94.334  1.00 -0.68           H  
ATOM   1121  HZ3 LYS A  71     -22.262   0.677 -95.137  1.00 -0.68           H  
ATOM   1122  C   LYS A  71     -27.998  -2.186 -91.252  1.00 -0.68           C  
ATOM   1123  O   LYS A  71     -27.438  -3.140 -91.773  1.00 -0.68           O  
ATOM   1124  N   SER A  72     -29.238  -2.131 -90.727  1.00  0.31           N  
ATOM   1125  H   SER A  72     -29.554  -1.304 -90.240  1.00  0.31           H  
ATOM   1126  CA  SER A  72     -30.207  -3.273 -90.634  1.00  0.31           C  
ATOM   1127  HA  SER A  72     -31.147  -2.773 -90.400  1.00  0.31           H  
ATOM   1128  CB  SER A  72     -30.425  -3.946 -91.961  1.00  0.31           C  
ATOM   1129  HB2 SER A  72     -29.459  -4.310 -92.311  1.00  0.31           H  
ATOM   1130  HB3 SER A  72     -31.098  -4.801 -91.898  1.00  0.31           H  
ATOM   1131  OG  SER A  72     -30.997  -2.996 -92.853  1.00  0.31           O  
ATOM   1132  HG  SER A  72     -30.444  -2.212 -92.895  1.00  0.31           H  
ATOM   1133  C   SER A  72     -30.115  -4.262 -89.489  1.00  0.31           C  
ATOM   1134  O   SER A  72     -30.944  -5.137 -89.441  1.00  0.31           O  
ATOM   1135  N   ASN A  73     -29.064  -4.123 -88.622  1.00 -0.45           N  
ATOM   1136  H   ASN A  73     -28.361  -3.416 -88.787  1.00 -0.45           H  
ATOM   1137  CA  ASN A  73     -28.831  -4.953 -87.480  1.00 -0.45           C  
ATOM   1138  HA  ASN A  73     -27.786  -4.694 -87.308  1.00 -0.45           H  
ATOM   1139  CB  ASN A  73     -29.706  -4.430 -86.281  1.00 -0.45           C  
ATOM   1140  HB2 ASN A  73     -30.759  -4.364 -86.556  1.00 -0.45           H  
ATOM   1141  HB3 ASN A  73     -29.673  -5.199 -85.508  1.00 -0.45           H  
ATOM   1142  CG  ASN A  73     -29.328  -3.146 -85.661  1.00 -0.45           C  
ATOM   1143  OD1 ASN A  73     -29.869  -2.118 -85.985  1.00 -0.45           O  
ATOM   1144  ND2 ASN A  73     -28.408  -3.199 -84.725  1.00 -0.45           N  
ATOM   1145 HD21 ASN A  73     -28.157  -2.390 -84.176  1.00 -0.45           H  
ATOM   1146 HD22 ASN A  73     -28.005  -4.117 -84.603  1.00 -0.45           H  
ATOM   1147  C   ASN A  73     -28.771  -6.486 -87.833  1.00 -0.45           C  
ATOM   1148  O   ASN A  73     -29.487  -7.236 -87.194  1.00 -0.45           O  
ATOM   1149  N   ILE A  74     -28.055  -6.907 -88.849  1.00  0.00           N  
ATOM   1150  H   ILE A  74     -27.505  -6.126 -89.178  1.00  0.00           H  
ATOM   1151  CA  ILE A  74     -27.925  -8.235 -89.420  1.00  0.00           C  
ATOM   1152  HA  ILE A  74     -28.940  -8.633 -89.432  1.00  0.00           H  
ATOM   1153  CB  ILE A  74     -27.552  -8.159 -90.963  1.00  0.00           C  
ATOM   1154  HB  ILE A  74     -26.588  -7.654 -91.024  1.00  0.00           H  
ATOM   1155  CG2 ILE A  74     -27.477  -9.573 -91.522  1.00  0.00           C  
ATOM   1156 HG21 ILE A  74     -28.444 -10.002 -91.784  1.00  0.00           H  
ATOM   1157 HG22 ILE A  74     -26.944  -9.537 -92.472  1.00  0.00           H  
ATOM   1158 HG23 ILE A  74     -26.791 -10.167 -90.920  1.00  0.00           H  
ATOM   1159  CG1 ILE A  74     -28.325  -7.263 -91.826  1.00  0.00           C  
ATOM   1160 HG12 ILE A  74     -29.338  -7.642 -91.961  1.00  0.00           H  
ATOM   1161 HG13 ILE A  74     -28.361  -6.240 -91.452  1.00  0.00           H  
ATOM   1162  CD1 ILE A  74     -27.731  -6.979 -93.234  1.00  0.00           C  
ATOM   1163 HD11 ILE A  74     -26.930  -6.250 -93.105  1.00  0.00           H  
ATOM   1164 HD12 ILE A  74     -27.387  -7.910 -93.684  1.00  0.00           H  
ATOM   1165 HD13 ILE A  74     -28.482  -6.409 -93.781  1.00  0.00           H  
ATOM   1166  C   ILE A  74     -26.970  -9.109 -88.611  1.00  0.00           C  
ATOM   1167  O   ILE A  74     -27.224 -10.321 -88.515  1.00  0.00           O  
ATOM   1168  N   ILE A  75     -25.995  -8.546 -87.900  1.00 -0.05           N  
ATOM   1169  H   ILE A  75     -25.810  -7.562 -88.031  1.00 -0.05           H  
ATOM   1170  CA  ILE A  75     -25.134  -9.209 -86.923  1.00 -0.05           C  
ATOM   1171  HA  ILE A  75     -25.098 -10.244 -87.264  1.00 -0.05           H  
ATOM   1172  CB  ILE A  75     -23.698  -8.657 -86.932  1.00 -0.05           C  
ATOM   1173  HB  ILE A  75     -23.820  -7.598 -86.704  1.00 -0.05           H  
ATOM   1174  CG2 ILE A  75     -22.873  -9.231 -85.724  1.00 -0.05           C  
ATOM   1175 HG21 ILE A  75     -21.851  -8.854 -85.693  1.00 -0.05           H  
ATOM   1176 HG22 ILE A  75     -23.186  -9.001 -84.706  1.00 -0.05           H  
ATOM   1177 HG23 ILE A  75     -22.875 -10.312 -85.868  1.00 -0.05           H  
ATOM   1178  CG1 ILE A  75     -22.879  -8.771 -88.217  1.00 -0.05           C  
ATOM   1179 HG12 ILE A  75     -22.581  -9.797 -88.429  1.00 -0.05           H  
ATOM   1180 HG13 ILE A  75     -23.455  -8.341 -89.037  1.00 -0.05           H  
ATOM   1181  CD1 ILE A  75     -21.612  -7.953 -88.320  1.00 -0.05           C  
ATOM   1182 HD11 ILE A  75     -21.508  -7.297 -87.456  1.00 -0.05           H  
ATOM   1183 HD12 ILE A  75     -20.748  -8.542 -88.625  1.00 -0.05           H  
ATOM   1184 HD13 ILE A  75     -21.748  -7.365 -89.228  1.00 -0.05           H  
ATOM   1185  C   ILE A  75     -25.594  -9.117 -85.458  1.00 -0.05           C  
ATOM   1186  O   ILE A  75     -25.867  -7.978 -85.012  1.00 -0.05           O  
ATOM   1187  N   ARG A  76     -25.667 -10.203 -84.671  1.00 -0.00           N  
ATOM   1188  H   ARG A  76     -25.476 -11.129 -85.026  1.00 -0.00           H  
ATOM   1189  CA  ARG A  76     -26.355 -10.215 -83.282  1.00 -0.00           C  
ATOM   1190  HA  ARG A  76     -26.612  -9.187 -83.024  1.00 -0.00           H  
ATOM   1191  CB  ARG A  76     -27.651 -11.079 -83.164  1.00 -0.00           C  
ATOM   1192  HB2 ARG A  76     -27.476 -12.155 -83.191  1.00 -0.00           H  
ATOM   1193  HB3 ARG A  76     -28.158 -10.815 -82.236  1.00 -0.00           H  
ATOM   1194  CG  ARG A  76     -28.677 -10.713 -84.338  1.00 -0.00           C  
ATOM   1195  HG2 ARG A  76     -28.383 -10.878 -85.375  1.00 -0.00           H  
ATOM   1196  HG3 ARG A  76     -29.569 -11.304 -84.134  1.00 -0.00           H  
ATOM   1197  CD  ARG A  76     -29.121  -9.229 -84.229  1.00 -0.00           C  
ATOM   1198  HD2 ARG A  76     -29.424  -8.975 -83.213  1.00 -0.00           H  
ATOM   1199  HD3 ARG A  76     -28.277  -8.562 -84.404  1.00 -0.00           H  
ATOM   1200  NE  ARG A  76     -30.193  -8.899 -85.202  1.00 -0.00           N  
ATOM   1201  HE  ARG A  76     -29.893  -8.327 -85.978  1.00 -0.00           H  
ATOM   1202  CZ  ARG A  76     -31.483  -9.157 -85.111  1.00 -0.00           C  
ATOM   1203  NH1 ARG A  76     -31.980  -9.680 -84.024  1.00 -0.00           N  
ATOM   1204 HH11 ARG A  76     -31.438  -9.867 -83.192  1.00 -0.00           H  
ATOM   1205 HH12 ARG A  76     -32.976  -9.845 -84.072  1.00 -0.00           H  
ATOM   1206  NH2 ARG A  76     -32.254  -8.754 -86.105  1.00 -0.00           N  
ATOM   1207 HH21 ARG A  76     -31.774  -8.137 -86.744  1.00 -0.00           H  
ATOM   1208 HH22 ARG A  76     -33.255  -8.889 -86.095  1.00 -0.00           H  
ATOM   1209  C   ARG A  76     -25.406 -10.675 -82.198  1.00 -0.00           C  
ATOM   1210  O   ARG A  76     -25.794 -10.802 -81.069  1.00 -0.00           O  
ATOM   1211  N   GLY A  77     -24.226 -11.136 -82.625  1.00 -0.01           N  
ATOM   1212  H   GLY A  77     -23.936 -10.902 -83.563  1.00 -0.01           H  
ATOM   1213  CA  GLY A  77     -23.279 -11.706 -81.651  1.00 -0.01           C  
ATOM   1214  HA2 GLY A  77     -22.954 -10.966 -80.920  1.00 -0.01           H  
ATOM   1215  HA3 GLY A  77     -23.916 -12.424 -81.135  1.00 -0.01           H  
ATOM   1216  C   GLY A  77     -22.099 -12.387 -82.289  1.00 -0.01           C  
ATOM   1217  O   GLY A  77     -21.775 -12.217 -83.463  1.00 -0.01           O  
ATOM   1218  N   TRP A  78     -21.430 -13.270 -81.551  1.00 -0.01           N  
ATOM   1219  H   TRP A  78     -21.850 -13.441 -80.648  1.00 -0.01           H  
ATOM   1220  CA  TRP A  78     -20.396 -14.164 -82.031  1.00 -0.01           C  
ATOM   1221  HA  TRP A  78     -20.679 -14.422 -83.052  1.00 -0.01           H  
ATOM   1222  CB  TRP A  78     -19.028 -13.485 -82.045  1.00 -0.01           C  
ATOM   1223  HB2 TRP A  78     -18.550 -13.581 -81.070  1.00 -0.01           H  
ATOM   1224  HB3 TRP A  78     -18.390 -14.103 -82.677  1.00 -0.01           H  
ATOM   1225  CG  TRP A  78     -19.000 -12.106 -82.488  1.00 -0.01           C  
ATOM   1226  CD1 TRP A  78     -18.452 -11.565 -83.585  1.00 -0.01           C  
ATOM   1227  HD1 TRP A  78     -17.935 -12.115 -84.357  1.00 -0.01           H  
ATOM   1228  NE1 TRP A  78     -18.533 -10.202 -83.606  1.00 -0.01           N  
ATOM   1229  HE1 TRP A  78     -18.349  -9.567 -84.370  1.00 -0.01           H  
ATOM   1230  CE2 TRP A  78     -19.147  -9.757 -82.464  1.00 -0.01           C  
ATOM   1231  CZ2 TRP A  78     -19.344  -8.425 -82.007  1.00 -0.01           C  
ATOM   1232  HZ2 TRP A  78     -19.254  -7.568 -82.658  1.00 -0.01           H  
ATOM   1233  CH2 TRP A  78     -19.794  -8.246 -80.688  1.00 -0.01           C  
ATOM   1234  HH2 TRP A  78     -19.935  -7.285 -80.215  1.00 -0.01           H  
ATOM   1235  CZ3 TRP A  78     -19.969  -9.316 -79.854  1.00 -0.01           C  
ATOM   1236  HZ3 TRP A  78     -20.224  -9.213 -78.809  1.00 -0.01           H  
ATOM   1237  CE3 TRP A  78     -19.725 -10.656 -80.282  1.00 -0.01           C  
ATOM   1238  HE3 TRP A  78     -19.864 -11.464 -79.578  1.00 -0.01           H  
ATOM   1239  CD2 TRP A  78     -19.394 -10.899 -81.652  1.00 -0.01           C  
ATOM   1240  C   TRP A  78     -20.344 -15.393 -81.093  1.00 -0.01           C  
ATOM   1241  O   TRP A  78     -20.902 -15.399 -80.050  1.00 -0.01           O  
ATOM   1242  N   ILE A  79     -19.722 -16.503 -81.690  1.00 -0.00           N  
ATOM   1243  H   ILE A  79     -19.246 -16.445 -82.578  1.00 -0.00           H  
ATOM   1244  CA  ILE A  79     -19.393 -17.685 -80.934  1.00 -0.00           C  
ATOM   1245  HA  ILE A  79     -19.888 -17.577 -79.969  1.00 -0.00           H  
ATOM   1246  CB  ILE A  79     -20.012 -18.968 -81.475  1.00 -0.00           C  
ATOM   1247  HB  ILE A  79     -21.094 -18.915 -81.351  1.00 -0.00           H  
ATOM   1248  CG2 ILE A  79     -19.769 -19.071 -82.988  1.00 -0.00           C  
ATOM   1249 HG21 ILE A  79     -18.694 -19.183 -83.126  1.00 -0.00           H  
ATOM   1250 HG22 ILE A  79     -20.391 -19.795 -83.515  1.00 -0.00           H  
ATOM   1251 HG23 ILE A  79     -20.065 -18.181 -83.544  1.00 -0.00           H  
ATOM   1252  CG1 ILE A  79     -19.604 -20.293 -80.781  1.00 -0.00           C  
ATOM   1253 HG12 ILE A  79     -19.581 -21.102 -81.512  1.00 -0.00           H  
ATOM   1254 HG13 ILE A  79     -18.738 -20.285 -80.120  1.00 -0.00           H  
ATOM   1255  CD1 ILE A  79     -20.787 -20.748 -79.856  1.00 -0.00           C  
ATOM   1256 HD11 ILE A  79     -20.441 -21.612 -79.288  1.00 -0.00           H  
ATOM   1257 HD12 ILE A  79     -21.088 -20.016 -79.107  1.00 -0.00           H  
ATOM   1258 HD13 ILE A  79     -21.593 -21.007 -80.543  1.00 -0.00           H  
ATOM   1259  C   ILE A  79     -17.886 -17.765 -80.916  1.00 -0.00           C  
ATOM   1260  O   ILE A  79     -17.205 -17.826 -81.982  1.00 -0.00           O  
ATOM   1261  N   PHE A  80     -17.265 -17.989 -79.716  1.00 -0.01           N  
ATOM   1262  H   PHE A  80     -17.842 -18.080 -78.892  1.00 -0.01           H  
ATOM   1263  CA  PHE A  80     -15.741 -18.121 -79.537  1.00 -0.01           C  
ATOM   1264  HA  PHE A  80     -15.234 -18.054 -80.500  1.00 -0.01           H  
ATOM   1265  CB  PHE A  80     -15.249 -17.067 -78.659  1.00 -0.01           C  
ATOM   1266  HB2 PHE A  80     -15.608 -17.130 -77.632  1.00 -0.01           H  
ATOM   1267  HB3 PHE A  80     -14.167 -17.146 -78.555  1.00 -0.01           H  
ATOM   1268  CG  PHE A  80     -15.435 -15.639 -79.159  1.00 -0.01           C  
ATOM   1269  CD1 PHE A  80     -16.683 -15.033 -78.965  1.00 -0.01           C  
ATOM   1270  HD1 PHE A  80     -17.484 -15.566 -78.474  1.00 -0.01           H  
ATOM   1271  CE1 PHE A  80     -17.040 -13.671 -79.233  1.00 -0.01           C  
ATOM   1272  HE1 PHE A  80     -17.967 -13.184 -78.966  1.00 -0.01           H  
ATOM   1273  CZ  PHE A  80     -16.010 -12.955 -79.894  1.00 -0.01           C  
ATOM   1274  HZ  PHE A  80     -16.255 -11.964 -80.247  1.00 -0.01           H  
ATOM   1275  CE2 PHE A  80     -14.774 -13.510 -80.182  1.00 -0.01           C  
ATOM   1276  HE2 PHE A  80     -14.038 -12.882 -80.663  1.00 -0.01           H  
ATOM   1277  CD2 PHE A  80     -14.420 -14.845 -79.775  1.00 -0.01           C  
ATOM   1278  HD2 PHE A  80     -13.383 -15.145 -79.810  1.00 -0.01           H  
ATOM   1279  C   PHE A  80     -15.272 -19.421 -78.976  1.00 -0.01           C  
ATOM   1280  O   PHE A  80     -15.949 -20.082 -78.191  1.00 -0.01           O  
ATOM   1281  N   GLY A  81     -14.057 -19.885 -79.374  1.00 -0.02           N  
ATOM   1282  H   GLY A  81     -13.535 -19.369 -80.068  1.00 -0.02           H  
ATOM   1283  CA  GLY A  81     -13.467 -21.045 -78.729  1.00 -0.02           C  
ATOM   1284  HA2 GLY A  81     -13.153 -20.917 -77.693  1.00 -0.02           H  
ATOM   1285  HA3 GLY A  81     -14.232 -21.816 -78.630  1.00 -0.02           H  
ATOM   1286  C   GLY A  81     -12.424 -21.692 -79.550  1.00 -0.02           C  
ATOM   1287  O   GLY A  81     -11.897 -21.170 -80.532  1.00 -0.02           O  
ATOM   1288  N   THR A  82     -12.008 -22.853 -79.150  1.00 -0.03           N  
ATOM   1289  H   THR A  82     -12.365 -23.236 -78.286  1.00 -0.03           H  
ATOM   1290  CA  THR A  82     -10.999 -23.681 -79.883  1.00 -0.03           C  
ATOM   1291  HA  THR A  82     -10.062 -23.152 -79.711  1.00 -0.03           H  
ATOM   1292  CB  THR A  82     -10.772 -25.053 -79.209  1.00 -0.03           C  
ATOM   1293  HB  THR A  82     -10.188 -25.727 -79.836  1.00 -0.03           H  
ATOM   1294  CG2 THR A  82     -10.141 -25.088 -77.809  1.00 -0.03           C  
ATOM   1295 HG21 THR A  82      -9.141 -24.679 -77.953  1.00 -0.03           H  
ATOM   1296 HG22 THR A  82     -10.701 -24.382 -77.196  1.00 -0.03           H  
ATOM   1297 HG23 THR A  82     -10.119 -26.067 -77.331  1.00 -0.03           H  
ATOM   1298  OG1 THR A  82     -12.006 -25.629 -79.133  1.00 -0.03           O  
ATOM   1299  HG1 THR A  82     -12.404 -25.291 -78.328  1.00 -0.03           H  
ATOM   1300  C   THR A  82     -11.285 -24.056 -81.332  1.00 -0.03           C  
ATOM   1301  O   THR A  82     -10.382 -24.150 -82.136  1.00 -0.03           O  
ATOM   1302  N   THR A  83     -12.521 -24.247 -81.696  1.00 -0.04           N  
ATOM   1303  H   THR A  83     -13.130 -24.118 -80.900  1.00 -0.04           H  
ATOM   1304  CA  THR A  83     -12.975 -25.093 -82.809  1.00 -0.04           C  
ATOM   1305  HA  THR A  83     -12.209 -24.888 -83.557  1.00 -0.04           H  
ATOM   1306  CB  THR A  83     -13.066 -26.618 -82.427  1.00 -0.04           C  
ATOM   1307  HB  THR A  83     -13.377 -27.213 -83.285  1.00 -0.04           H  
ATOM   1308  CG2 THR A  83     -11.708 -27.171 -81.903  1.00 -0.04           C  
ATOM   1309 HG21 THR A  83     -10.856 -26.562 -82.206  1.00 -0.04           H  
ATOM   1310 HG22 THR A  83     -11.609 -27.285 -80.824  1.00 -0.04           H  
ATOM   1311 HG23 THR A  83     -11.640 -28.167 -82.341  1.00 -0.04           H  
ATOM   1312  OG1 THR A  83     -13.886 -26.737 -81.308  1.00 -0.04           O  
ATOM   1313  HG1 THR A  83     -13.315 -26.454 -80.590  1.00 -0.04           H  
ATOM   1314  C   THR A  83     -14.418 -24.803 -83.377  1.00 -0.04           C  
ATOM   1315  O   THR A  83     -14.646 -25.165 -84.552  1.00 -0.04           O  
ATOM   1316  N   LEU A  84     -15.250 -24.080 -82.557  1.00 -0.04           N  
ATOM   1317  H   LEU A  84     -14.917 -23.736 -81.668  1.00 -0.04           H  
ATOM   1318  CA  LEU A  84     -16.622 -23.713 -82.836  1.00 -0.04           C  
ATOM   1319  HA  LEU A  84     -17.058 -23.487 -81.863  1.00 -0.04           H  
ATOM   1320  CB  LEU A  84     -16.613 -22.608 -83.931  1.00 -0.04           C  
ATOM   1321  HB2 LEU A  84     -16.211 -22.973 -84.876  1.00 -0.04           H  
ATOM   1322  HB3 LEU A  84     -17.557 -22.182 -84.273  1.00 -0.04           H  
ATOM   1323  CG  LEU A  84     -15.812 -21.362 -83.579  1.00 -0.04           C  
ATOM   1324  HG  LEU A  84     -14.752 -21.606 -83.642  1.00 -0.04           H  
ATOM   1325  CD1 LEU A  84     -16.030 -20.332 -84.696  1.00 -0.04           C  
ATOM   1326 HD11 LEU A  84     -15.275 -19.550 -84.613  1.00 -0.04           H  
ATOM   1327 HD12 LEU A  84     -16.013 -20.870 -85.644  1.00 -0.04           H  
ATOM   1328 HD13 LEU A  84     -16.985 -19.859 -84.467  1.00 -0.04           H  
ATOM   1329  CD2 LEU A  84     -16.128 -20.955 -82.186  1.00 -0.04           C  
ATOM   1330 HD21 LEU A  84     -15.578 -21.561 -81.466  1.00 -0.04           H  
ATOM   1331 HD22 LEU A  84     -15.912 -19.887 -82.170  1.00 -0.04           H  
ATOM   1332 HD23 LEU A  84     -17.201 -21.135 -82.118  1.00 -0.04           H  
ATOM   1333  C   LEU A  84     -17.508 -24.931 -83.318  1.00 -0.04           C  
ATOM   1334  O   LEU A  84     -18.644 -24.715 -83.694  1.00 -0.04           O  
ATOM   1335  N   ASP A  85     -16.981 -26.218 -83.355  1.00 -0.09           N  
ATOM   1336  H   ASP A  85     -16.084 -26.396 -82.925  1.00 -0.09           H  
ATOM   1337  CA  ASP A  85     -17.730 -27.421 -83.598  1.00 -0.09           C  
ATOM   1338  HA  ASP A  85     -18.552 -27.247 -84.293  1.00 -0.09           H  
ATOM   1339  CB  ASP A  85     -16.735 -28.390 -84.234  1.00 -0.09           C  
ATOM   1340  HB2 ASP A  85     -16.382 -28.025 -85.199  1.00 -0.09           H  
ATOM   1341  HB3 ASP A  85     -15.855 -28.444 -83.594  1.00 -0.09           H  
ATOM   1342  CG  ASP A  85     -17.268 -29.878 -84.536  1.00 -0.09           C  
ATOM   1343  OD1 ASP A  85     -16.546 -30.832 -84.277  1.00 -0.09           O  
ATOM   1344  OD2 ASP A  85     -18.428 -29.996 -84.895  1.00 -0.09           O  
ATOM   1345  C   ASP A  85     -18.382 -27.931 -82.307  1.00 -0.09           C  
ATOM   1346  O   ASP A  85     -17.773 -27.801 -81.197  1.00 -0.09           O  
ATOM   1347  N   SER A  86     -19.489 -28.615 -82.385  1.00 -0.13           N  
ATOM   1348  H   SER A  86     -19.815 -28.764 -83.329  1.00 -0.13           H  
ATOM   1349  CA  SER A  86     -20.256 -29.203 -81.267  1.00 -0.13           C  
ATOM   1350  HA  SER A  86     -20.666 -28.387 -80.672  1.00 -0.13           H  
ATOM   1351  CB  SER A  86     -21.435 -30.043 -81.827  1.00 -0.13           C  
ATOM   1352  HB2 SER A  86     -21.060 -31.027 -82.108  1.00 -0.13           H  
ATOM   1353  HB3 SER A  86     -22.123 -30.207 -80.998  1.00 -0.13           H  
ATOM   1354  OG  SER A  86     -22.279 -29.449 -82.767  1.00 -0.13           O  
ATOM   1355  HG  SER A  86     -21.748 -29.250 -83.542  1.00 -0.13           H  
ATOM   1356  C   SER A  86     -19.555 -30.148 -80.279  1.00 -0.13           C  
ATOM   1357  O   SER A  86     -20.022 -30.511 -79.210  1.00 -0.13           O  
ATOM   1358  N   LYS A  87     -18.323 -30.607 -80.645  1.00 -0.06           N  
ATOM   1359  H   LYS A  87     -17.798 -30.046 -81.301  1.00 -0.06           H  
ATOM   1360  CA  LYS A  87     -17.511 -31.605 -79.910  1.00 -0.06           C  
ATOM   1361  HA  LYS A  87     -18.195 -32.447 -79.812  1.00 -0.06           H  
ATOM   1362  CB  LYS A  87     -16.281 -32.094 -80.839  1.00 -0.06           C  
ATOM   1363  HB2 LYS A  87     -15.713 -32.845 -80.290  1.00 -0.06           H  
ATOM   1364  HB3 LYS A  87     -16.541 -32.533 -81.802  1.00 -0.06           H  
ATOM   1365  CG  LYS A  87     -15.402 -30.902 -81.311  1.00 -0.06           C  
ATOM   1366  HG2 LYS A  87     -15.910 -30.314 -82.076  1.00 -0.06           H  
ATOM   1367  HG3 LYS A  87     -15.114 -30.231 -80.501  1.00 -0.06           H  
ATOM   1368  CD  LYS A  87     -14.165 -31.430 -82.074  1.00 -0.06           C  
ATOM   1369  HD2 LYS A  87     -13.536 -31.939 -81.344  1.00 -0.06           H  
ATOM   1370  HD3 LYS A  87     -14.531 -32.221 -82.729  1.00 -0.06           H  
ATOM   1371  CE  LYS A  87     -13.428 -30.407 -82.916  1.00 -0.06           C  
ATOM   1372  HE2 LYS A  87     -13.748 -29.396 -82.664  1.00 -0.06           H  
ATOM   1373  HE3 LYS A  87     -12.344 -30.513 -82.944  1.00 -0.06           H  
ATOM   1374  NZ  LYS A  87     -13.783 -30.651 -84.312  1.00 -0.06           N  
ATOM   1375  HZ1 LYS A  87     -13.452 -31.557 -84.611  1.00 -0.06           H  
ATOM   1376  HZ2 LYS A  87     -14.787 -30.662 -84.424  1.00 -0.06           H  
ATOM   1377  HZ3 LYS A  87     -13.380 -29.949 -84.915  1.00 -0.06           H  
ATOM   1378  C   LYS A  87     -17.087 -31.083 -78.542  1.00 -0.06           C  
ATOM   1379  O   LYS A  87     -16.826 -31.899 -77.669  1.00 -0.06           O  
ATOM   1380  N   THR A  88     -17.061 -29.774 -78.297  1.00 -0.01           N  
ATOM   1381  H   THR A  88     -17.412 -29.218 -79.064  1.00 -0.01           H  
ATOM   1382  CA  THR A  88     -16.351 -29.184 -77.065  1.00 -0.01           C  
ATOM   1383  HA  THR A  88     -16.634 -29.877 -76.273  1.00 -0.01           H  
ATOM   1384  CB  THR A  88     -14.857 -29.193 -77.201  1.00 -0.01           C  
ATOM   1385  HB  THR A  88     -14.595 -30.171 -77.604  1.00 -0.01           H  
ATOM   1386  CG2 THR A  88     -14.328 -28.229 -78.222  1.00 -0.01           C  
ATOM   1387 HG21 THR A  88     -14.816 -28.479 -79.163  1.00 -0.01           H  
ATOM   1388 HG22 THR A  88     -14.534 -27.196 -77.940  1.00 -0.01           H  
ATOM   1389 HG23 THR A  88     -13.268 -28.436 -78.370  1.00 -0.01           H  
ATOM   1390  OG1 THR A  88     -14.313 -28.867 -75.917  1.00 -0.01           O  
ATOM   1391  HG1 THR A  88     -14.149 -29.716 -75.500  1.00 -0.01           H  
ATOM   1392  C   THR A  88     -16.911 -27.844 -76.759  1.00 -0.01           C  
ATOM   1393  O   THR A  88     -17.490 -27.160 -77.596  1.00 -0.01           O  
ATOM   1394  N   GLN A  89     -16.800 -27.418 -75.518  1.00 -0.00           N  
ATOM   1395  H   GLN A  89     -16.168 -27.893 -74.889  1.00 -0.00           H  
ATOM   1396  CA  GLN A  89     -17.247 -26.136 -74.986  1.00 -0.00           C  
ATOM   1397  HA  GLN A  89     -18.332 -26.208 -74.907  1.00 -0.00           H  
ATOM   1398  CB  GLN A  89     -16.754 -26.178 -73.490  1.00 -0.00           C  
ATOM   1399  HB2 GLN A  89     -17.164 -25.338 -72.929  1.00 -0.00           H  
ATOM   1400  HB3 GLN A  89     -17.034 -27.111 -73.000  1.00 -0.00           H  
ATOM   1401  CG  GLN A  89     -15.217 -26.143 -73.437  1.00 -0.00           C  
ATOM   1402  HG2 GLN A  89     -14.818 -26.890 -74.123  1.00 -0.00           H  
ATOM   1403  HG3 GLN A  89     -14.867 -25.200 -73.858  1.00 -0.00           H  
ATOM   1404  CD  GLN A  89     -14.505 -26.202 -72.079  1.00 -0.00           C  
ATOM   1405  OE1 GLN A  89     -14.848 -25.433 -71.162  1.00 -0.00           O  
ATOM   1406  NE2 GLN A  89     -13.575 -27.095 -71.876  1.00 -0.00           N  
ATOM   1407 HE21 GLN A  89     -13.238 -27.152 -70.925  1.00 -0.00           H  
ATOM   1408 HE22 GLN A  89     -13.183 -27.652 -72.622  1.00 -0.00           H  
ATOM   1409  C   GLN A  89     -16.914 -24.825 -75.730  1.00 -0.00           C  
ATOM   1410  O   GLN A  89     -15.782 -24.696 -76.299  1.00 -0.00           O  
ATOM   1411  N   SER A  90     -17.939 -24.040 -75.839  1.00  0.01           N  
ATOM   1412  H   SER A  90     -18.746 -24.260 -75.273  1.00  0.01           H  
ATOM   1413  CA  SER A  90     -17.952 -22.830 -76.584  1.00  0.01           C  
ATOM   1414  HA  SER A  90     -16.917 -22.545 -76.772  1.00  0.01           H  
ATOM   1415  CB  SER A  90     -18.446 -23.220 -77.965  1.00  0.01           C  
ATOM   1416  HB2 SER A  90     -18.236 -22.427 -78.683  1.00  0.01           H  
ATOM   1417  HB3 SER A  90     -17.916 -24.101 -78.326  1.00  0.01           H  
ATOM   1418  OG  SER A  90     -19.854 -23.545 -78.030  1.00  0.01           O  
ATOM   1419  HG  SER A  90     -19.970 -24.495 -77.951  1.00  0.01           H  
ATOM   1420  C   SER A  90     -18.627 -21.620 -75.886  1.00  0.01           C  
ATOM   1421  O   SER A  90     -19.715 -21.743 -75.297  1.00  0.01           O  
ATOM   1422  N   LEU A  91     -18.062 -20.407 -76.043  1.00  0.00           N  
ATOM   1423  H   LEU A  91     -17.424 -20.375 -76.826  1.00  0.00           H  
ATOM   1424  CA  LEU A  91     -18.560 -19.110 -75.491  1.00  0.00           C  
ATOM   1425  HA  LEU A  91     -19.200 -19.423 -74.666  1.00  0.00           H  
ATOM   1426  CB  LEU A  91     -17.339 -18.251 -74.997  1.00  0.00           C  
ATOM   1427  HB2 LEU A  91     -16.824 -18.714 -74.155  1.00  0.00           H  
ATOM   1428  HB3 LEU A  91     -16.623 -18.206 -75.817  1.00  0.00           H  
ATOM   1429  CG  LEU A  91     -17.704 -16.788 -74.753  1.00  0.00           C  
ATOM   1430  HG  LEU A  91     -17.912 -16.338 -75.724  1.00  0.00           H  
ATOM   1431  CD1 LEU A  91     -18.842 -16.550 -73.773  1.00  0.00           C  
ATOM   1432 HD11 LEU A  91     -18.618 -17.180 -72.912  1.00  0.00           H  
ATOM   1433 HD12 LEU A  91     -18.747 -15.538 -73.380  1.00  0.00           H  
ATOM   1434 HD13 LEU A  91     -19.845 -16.837 -74.091  1.00  0.00           H  
ATOM   1435  CD2 LEU A  91     -16.375 -16.156 -74.298  1.00  0.00           C  
ATOM   1436 HD21 LEU A  91     -16.549 -15.101 -74.086  1.00  0.00           H  
ATOM   1437 HD22 LEU A  91     -15.991 -16.605 -73.382  1.00  0.00           H  
ATOM   1438 HD23 LEU A  91     -15.587 -16.250 -75.045  1.00  0.00           H  
ATOM   1439  C   LEU A  91     -19.472 -18.486 -76.482  1.00  0.00           C  
ATOM   1440  O   LEU A  91     -19.121 -17.752 -77.421  1.00  0.00           O  
ATOM   1441  N   LEU A  92     -20.783 -18.546 -76.182  1.00  0.03           N  
ATOM   1442  H   LEU A  92     -20.988 -19.074 -75.346  1.00  0.03           H  
ATOM   1443  CA  LEU A  92     -21.954 -17.902 -76.901  1.00  0.03           C  
ATOM   1444  HA  LEU A  92     -21.688 -17.839 -77.956  1.00  0.03           H  
ATOM   1445  CB  LEU A  92     -23.254 -18.772 -76.666  1.00  0.03           C  
ATOM   1446  HB2 LEU A  92     -22.900 -19.804 -76.657  1.00  0.03           H  
ATOM   1447  HB3 LEU A  92     -23.678 -18.412 -75.729  1.00  0.03           H  
ATOM   1448  CG  LEU A  92     -24.399 -18.382 -77.679  1.00  0.03           C  
ATOM   1449  HG  LEU A  92     -24.535 -17.323 -77.898  1.00  0.03           H  
ATOM   1450  CD1 LEU A  92     -24.127 -19.082 -79.021  1.00  0.03           C  
ATOM   1451 HD11 LEU A  92     -24.275 -20.137 -78.792  1.00  0.03           H  
ATOM   1452 HD12 LEU A  92     -24.844 -18.745 -79.770  1.00  0.03           H  
ATOM   1453 HD13 LEU A  92     -23.125 -19.059 -79.449  1.00  0.03           H  
ATOM   1454  CD2 LEU A  92     -25.705 -18.835 -77.045  1.00  0.03           C  
ATOM   1455 HD21 LEU A  92     -25.683 -19.923 -76.977  1.00  0.03           H  
ATOM   1456 HD22 LEU A  92     -25.916 -18.315 -76.111  1.00  0.03           H  
ATOM   1457 HD23 LEU A  92     -26.443 -18.508 -77.777  1.00  0.03           H  
ATOM   1458  C   LEU A  92     -22.171 -16.482 -76.436  1.00  0.03           C  
ATOM   1459  O   LEU A  92     -22.408 -16.197 -75.252  1.00  0.03           O  
ATOM   1460  N   ILE A  93     -22.018 -15.523 -77.344  1.00 -0.00           N  
ATOM   1461  H   ILE A  93     -21.966 -15.829 -78.305  1.00 -0.00           H  
ATOM   1462  CA  ILE A  93     -22.304 -14.041 -77.098  1.00 -0.00           C  
ATOM   1463  HA  ILE A  93     -22.674 -13.957 -76.076  1.00 -0.00           H  
ATOM   1464  CB  ILE A  93     -21.012 -13.149 -77.243  1.00 -0.00           C  
ATOM   1465  HB  ILE A  93     -20.772 -13.139 -78.306  1.00 -0.00           H  
ATOM   1466  CG2 ILE A  93     -21.237 -11.750 -76.722  1.00 -0.00           C  
ATOM   1467 HG21 ILE A  93     -22.082 -11.278 -77.223  1.00 -0.00           H  
ATOM   1468 HG22 ILE A  93     -21.495 -11.800 -75.664  1.00 -0.00           H  
ATOM   1469 HG23 ILE A  93     -20.420 -11.050 -76.899  1.00 -0.00           H  
ATOM   1470  CG1 ILE A  93     -19.839 -13.840 -76.404  1.00 -0.00           C  
ATOM   1471 HG12 ILE A  93     -20.261 -14.185 -75.460  1.00 -0.00           H  
ATOM   1472 HG13 ILE A  93     -19.624 -14.745 -76.972  1.00 -0.00           H  
ATOM   1473  CD1 ILE A  93     -18.601 -13.027 -76.073  1.00 -0.00           C  
ATOM   1474 HD11 ILE A  93     -18.899 -12.485 -75.175  1.00 -0.00           H  
ATOM   1475 HD12 ILE A  93     -17.850 -13.781 -75.841  1.00 -0.00           H  
ATOM   1476 HD13 ILE A  93     -18.331 -12.348 -76.882  1.00 -0.00           H  
ATOM   1477  C   ILE A  93     -23.405 -13.619 -78.032  1.00 -0.00           C  
ATOM   1478  O   ILE A  93     -23.185 -13.687 -79.269  1.00 -0.00           O  
ATOM   1479  N   VAL A  94     -24.591 -13.156 -77.499  1.00  0.01           N  
ATOM   1480  H   VAL A  94     -24.766 -12.940 -76.528  1.00  0.01           H  
ATOM   1481  CA  VAL A  94     -25.772 -12.879 -78.367  1.00  0.01           C  
ATOM   1482  HA  VAL A  94     -25.492 -12.452 -79.330  1.00  0.01           H  
ATOM   1483  CB  VAL A  94     -26.453 -14.204 -78.818  1.00  0.01           C  
ATOM   1484  HB  VAL A  94     -25.646 -14.841 -79.181  1.00  0.01           H  
ATOM   1485  CG1 VAL A  94     -27.031 -15.081 -77.685  1.00  0.01           C  
ATOM   1486 HG11 VAL A  94     -26.524 -15.076 -76.720  1.00  0.01           H  
ATOM   1487 HG12 VAL A  94     -28.086 -14.809 -77.658  1.00  0.01           H  
ATOM   1488 HG13 VAL A  94     -27.101 -16.074 -78.129  1.00  0.01           H  
ATOM   1489  CG2 VAL A  94     -27.442 -14.102 -79.915  1.00  0.01           C  
ATOM   1490 HG21 VAL A  94     -27.801 -15.102 -80.155  1.00  0.01           H  
ATOM   1491 HG22 VAL A  94     -28.250 -13.430 -79.623  1.00  0.01           H  
ATOM   1492 HG23 VAL A  94     -27.131 -13.895 -80.939  1.00  0.01           H  
ATOM   1493  C   VAL A  94     -26.763 -11.861 -77.738  1.00  0.01           C  
ATOM   1494  O   VAL A  94     -27.122 -12.117 -76.614  1.00  0.01           O  
ATOM   1495  N   ASN A  95     -27.147 -10.769 -78.460  1.00 -0.02           N  
ATOM   1496  H   ASN A  95     -26.795 -10.723 -79.406  1.00 -0.02           H  
ATOM   1497  CA  ASN A  95     -28.234  -9.859 -78.026  1.00 -0.02           C  
ATOM   1498  HA  ASN A  95     -28.011  -9.475 -77.031  1.00 -0.02           H  
ATOM   1499  CB  ASN A  95     -27.984  -8.662 -78.918  1.00 -0.02           C  
ATOM   1500  HB2 ASN A  95     -26.968  -8.274 -78.987  1.00 -0.02           H  
ATOM   1501  HB3 ASN A  95     -28.369  -8.955 -79.894  1.00 -0.02           H  
ATOM   1502  CG  ASN A  95     -28.772  -7.445 -78.406  1.00 -0.02           C  
ATOM   1503  OD1 ASN A  95     -29.432  -7.405 -77.395  1.00 -0.02           O  
ATOM   1504  ND2 ASN A  95     -28.726  -6.397 -79.176  1.00 -0.02           N  
ATOM   1505 HD21 ASN A  95     -29.390  -5.662 -78.976  1.00 -0.02           H  
ATOM   1506 HD22 ASN A  95     -28.261  -6.376 -80.072  1.00 -0.02           H  
ATOM   1507  C   ASN A  95     -29.613 -10.537 -77.982  1.00 -0.02           C  
ATOM   1508  O   ASN A  95     -29.982 -11.310 -78.833  1.00 -0.02           O  
ATOM   1509  N   NLN A  96     -30.483 -10.122 -76.963  1.00 -0.03           N  
ATOM   1510  H   NLN A  96     -30.078  -9.499 -76.278  1.00 -0.03           H  
ATOM   1511  CA  NLN A  96     -31.958 -10.490 -76.909  1.00 -0.03           C  
ATOM   1512  HA  NLN A  96     -32.109 -11.350 -77.561  1.00 -0.03           H  
ATOM   1513  CB  NLN A  96     -32.385 -10.782 -75.395  1.00 -0.03           C  
ATOM   1514  HB2 NLN A  96     -33.292 -11.387 -75.398  1.00 -0.03           H  
ATOM   1515  HB3 NLN A  96     -31.652 -11.459 -74.957  1.00 -0.03           H  
ATOM   1516  CG  NLN A  96     -32.634  -9.617 -74.483  1.00 -0.03           C  
ATOM   1517  OD1 NLN A  96     -32.324  -8.438 -74.812  1.00 -0.03           O  
ATOM   1518  ND2 NLN A  96     -33.304  -9.818 -73.341  1.00 -0.03           N  
ATOM   1519 HD21 NLN A  96     -33.381 -10.762 -72.990  1.00 -0.03           H  
ATOM   1520  C   NLN A  96     -32.814  -9.321 -77.574  1.00 -0.03           C  
ATOM   1521  O   NLN A  96     -34.003  -9.130 -77.353  1.00 -0.03           O  
ATOM   1522  N   ALA A  97     -32.175  -8.581 -78.533  1.00  0.02           N  
ATOM   1523  H   ALA A  97     -31.205  -8.816 -78.689  1.00  0.02           H  
ATOM   1524  CA  ALA A  97     -32.560  -7.305 -78.987  1.00  0.02           C  
ATOM   1525  HA  ALA A  97     -31.645  -6.941 -79.454  1.00  0.02           H  
ATOM   1526  CB  ALA A  97     -33.494  -7.454 -80.212  1.00  0.02           C  
ATOM   1527  HB1 ALA A  97     -34.415  -7.936 -79.884  1.00  0.02           H  
ATOM   1528  HB2 ALA A  97     -33.806  -6.533 -80.705  1.00  0.02           H  
ATOM   1529  HB3 ALA A  97     -33.009  -8.109 -80.936  1.00  0.02           H  
ATOM   1530  C   ALA A  97     -32.872  -6.231 -77.881  1.00  0.02           C  
ATOM   1531  O   ALA A  97     -33.826  -5.457 -78.052  1.00  0.02           O  
ATOM   1532  N   THR A  98     -32.035  -6.189 -76.836  1.00  0.02           N  
ATOM   1533  H   THR A  98     -31.297  -6.876 -76.772  1.00  0.02           H  
ATOM   1534  CA  THR A  98     -32.031  -5.106 -75.807  1.00  0.02           C  
ATOM   1535  HA  THR A  98     -31.956  -4.146 -76.318  1.00  0.02           H  
ATOM   1536  CB  THR A  98     -33.266  -5.085 -74.874  1.00  0.02           C  
ATOM   1537  HB  THR A  98     -33.248  -5.989 -74.265  1.00  0.02           H  
ATOM   1538  CG2 THR A  98     -33.456  -3.814 -74.057  1.00  0.02           C  
ATOM   1539 HG21 THR A  98     -33.536  -2.973 -74.745  1.00  0.02           H  
ATOM   1540 HG22 THR A  98     -34.259  -3.814 -73.319  1.00  0.02           H  
ATOM   1541 HG23 THR A  98     -32.564  -3.750 -73.433  1.00  0.02           H  
ATOM   1542  OG1 THR A  98     -34.443  -5.060 -75.599  1.00  0.02           O  
ATOM   1543  HG1 THR A  98     -34.467  -5.634 -76.368  1.00  0.02           H  
ATOM   1544  C   THR A  98     -30.748  -5.129 -75.013  1.00  0.02           C  
ATOM   1545  O   THR A  98     -30.030  -4.188 -74.881  1.00  0.02           O  
ATOM   1546  N   ASN A  99     -30.406  -6.372 -74.614  1.00  0.05           N  
ATOM   1547  H   ASN A  99     -31.027  -7.127 -74.867  1.00  0.05           H  
ATOM   1548  CA  ASN A  99     -29.251  -6.748 -73.761  1.00  0.05           C  
ATOM   1549  HA  ASN A  99     -28.587  -5.893 -73.892  1.00  0.05           H  
ATOM   1550  CB  ASN A  99     -29.832  -7.065 -72.371  1.00  0.05           C  
ATOM   1551  HB2 ASN A  99     -30.530  -7.890 -72.509  1.00  0.05           H  
ATOM   1552  HB3 ASN A  99     -29.107  -7.490 -71.677  1.00  0.05           H  
ATOM   1553  CG  ASN A  99     -30.630  -6.021 -71.602  1.00  0.05           C  
ATOM   1554  OD1 ASN A  99     -31.783  -5.631 -71.801  1.00  0.05           O  
ATOM   1555  ND2 ASN A  99     -30.085  -5.502 -70.529  1.00  0.05           N  
ATOM   1556 HD21 ASN A  99     -30.588  -4.836 -69.960  1.00  0.05           H  
ATOM   1557 HD22 ASN A  99     -29.291  -6.015 -70.173  1.00  0.05           H  
ATOM   1558  C   ASN A  99     -28.464  -7.985 -74.332  1.00  0.05           C  
ATOM   1559  O   ASN A  99     -29.058  -8.973 -74.787  1.00  0.05           O  
ATOM   1560  N   VAL A 100     -27.125  -7.965 -74.375  1.00 -0.02           N  
ATOM   1561  H   VAL A 100     -26.721  -7.103 -74.037  1.00 -0.02           H  
ATOM   1562  CA  VAL A 100     -26.225  -9.039 -74.821  1.00 -0.02           C  
ATOM   1563  HA  VAL A 100     -26.672  -9.548 -75.675  1.00 -0.02           H  
ATOM   1564  CB  VAL A 100     -24.879  -8.476 -75.170  1.00 -0.02           C  
ATOM   1565  HB  VAL A 100     -24.384  -7.958 -74.349  1.00 -0.02           H  
ATOM   1566  CG1 VAL A 100     -23.946  -9.592 -75.631  1.00 -0.02           C  
ATOM   1567 HG11 VAL A 100     -24.321 -10.121 -76.507  1.00 -0.02           H  
ATOM   1568 HG12 VAL A 100     -22.972  -9.125 -75.778  1.00 -0.02           H  
ATOM   1569 HG13 VAL A 100     -23.693 -10.213 -74.772  1.00 -0.02           H  
ATOM   1570  CG2 VAL A 100     -24.918  -7.451 -76.261  1.00 -0.02           C  
ATOM   1571 HG21 VAL A 100     -23.897  -7.171 -76.522  1.00 -0.02           H  
ATOM   1572 HG22 VAL A 100     -25.464  -7.963 -77.054  1.00 -0.02           H  
ATOM   1573 HG23 VAL A 100     -25.438  -6.523 -76.025  1.00 -0.02           H  
ATOM   1574  C   VAL A 100     -26.101 -10.092 -73.760  1.00 -0.02           C  
ATOM   1575  O   VAL A 100     -25.489  -9.880 -72.644  1.00 -0.02           O  
ATOM   1576  N   VAL A 101     -26.687 -11.266 -73.998  1.00 -0.05           N  
ATOM   1577  H   VAL A 101     -27.040 -11.425 -74.931  1.00 -0.05           H  
ATOM   1578  CA  VAL A 101     -26.561 -12.407 -73.145  1.00 -0.05           C  
ATOM   1579  HA  VAL A 101     -26.571 -12.021 -72.126  1.00 -0.05           H  
ATOM   1580  CB  VAL A 101     -27.786 -13.361 -73.412  1.00 -0.05           C  
ATOM   1581  HB  VAL A 101     -27.882 -13.396 -74.497  1.00 -0.05           H  
ATOM   1582  CG1 VAL A 101     -27.478 -14.878 -73.064  1.00 -0.05           C  
ATOM   1583 HG11 VAL A 101     -26.912 -15.364 -73.858  1.00 -0.05           H  
ATOM   1584 HG12 VAL A 101     -26.888 -15.089 -72.172  1.00 -0.05           H  
ATOM   1585 HG13 VAL A 101     -28.394 -15.468 -73.014  1.00 -0.05           H  
ATOM   1586  CG2 VAL A 101     -29.126 -12.869 -72.832  1.00 -0.05           C  
ATOM   1587 HG21 VAL A 101     -29.008 -12.492 -71.817  1.00 -0.05           H  
ATOM   1588 HG22 VAL A 101     -29.553 -12.035 -73.390  1.00 -0.05           H  
ATOM   1589 HG23 VAL A 101     -29.764 -13.734 -73.013  1.00 -0.05           H  
ATOM   1590  C   VAL A 101     -25.171 -13.068 -73.414  1.00 -0.05           C  
ATOM   1591  O   VAL A 101     -24.572 -12.904 -74.547  1.00 -0.05           O  
ATOM   1592  N   ILE A 102     -24.620 -13.706 -72.410  1.00 -0.05           N  
ATOM   1593  H   ILE A 102     -25.054 -13.523 -71.517  1.00 -0.05           H  
ATOM   1594  CA  ILE A 102     -23.509 -14.679 -72.525  1.00 -0.05           C  
ATOM   1595  HA  ILE A 102     -23.285 -14.841 -73.580  1.00 -0.05           H  
ATOM   1596  CB  ILE A 102     -22.210 -13.963 -72.031  1.00 -0.05           C  
ATOM   1597  HB  ILE A 102     -22.418 -13.502 -71.066  1.00 -0.05           H  
ATOM   1598  CG2 ILE A 102     -21.055 -14.916 -71.875  1.00 -0.05           C  
ATOM   1599 HG21 ILE A 102     -21.272 -15.891 -71.439  1.00 -0.05           H  
ATOM   1600 HG22 ILE A 102     -20.780 -15.068 -72.919  1.00 -0.05           H  
ATOM   1601 HG23 ILE A 102     -20.259 -14.567 -71.218  1.00 -0.05           H  
ATOM   1602  CG1 ILE A 102     -21.751 -12.823 -73.005  1.00 -0.05           C  
ATOM   1603 HG12 ILE A 102     -21.845 -13.257 -74.000  1.00 -0.05           H  
ATOM   1604 HG13 ILE A 102     -22.410 -11.955 -72.989  1.00 -0.05           H  
ATOM   1605  CD1 ILE A 102     -20.419 -12.208 -72.625  1.00 -0.05           C  
ATOM   1606 HD11 ILE A 102     -20.258 -11.866 -71.603  1.00 -0.05           H  
ATOM   1607 HD12 ILE A 102     -19.564 -12.878 -72.715  1.00 -0.05           H  
ATOM   1608 HD13 ILE A 102     -20.172 -11.356 -73.260  1.00 -0.05           H  
ATOM   1609  C   ILE A 102     -23.802 -16.016 -71.799  1.00 -0.05           C  
ATOM   1610  O   ILE A 102     -24.238 -16.010 -70.685  1.00 -0.05           O  
ATOM   1611  N   LYS A 103     -23.448 -17.151 -72.452  1.00 -0.12           N  
ATOM   1612  H   LYS A 103     -23.236 -17.135 -73.439  1.00 -0.12           H  
ATOM   1613  CA  LYS A 103     -23.673 -18.507 -71.823  1.00 -0.12           C  
ATOM   1614  HA  LYS A 103     -23.548 -18.462 -70.741  1.00 -0.12           H  
ATOM   1615  CB  LYS A 103     -25.083 -18.951 -72.097  1.00 -0.12           C  
ATOM   1616  HB2 LYS A 103     -25.734 -18.104 -71.880  1.00 -0.12           H  
ATOM   1617  HB3 LYS A 103     -25.118 -19.144 -73.169  1.00 -0.12           H  
ATOM   1618  CG  LYS A 103     -25.459 -20.245 -71.342  1.00 -0.12           C  
ATOM   1619  HG2 LYS A 103     -24.812 -21.079 -71.613  1.00 -0.12           H  
ATOM   1620  HG3 LYS A 103     -25.355 -20.141 -70.262  1.00 -0.12           H  
ATOM   1621  CD  LYS A 103     -26.910 -20.431 -71.702  1.00 -0.12           C  
ATOM   1622  HD2 LYS A 103     -27.563 -19.732 -71.180  1.00 -0.12           H  
ATOM   1623  HD3 LYS A 103     -27.040 -20.313 -72.778  1.00 -0.12           H  
ATOM   1624  CE  LYS A 103     -27.240 -21.867 -71.330  1.00 -0.12           C  
ATOM   1625  HE2 LYS A 103     -26.772 -22.633 -71.949  1.00 -0.12           H  
ATOM   1626  HE3 LYS A 103     -26.859 -21.881 -70.309  1.00 -0.12           H  
ATOM   1627  NZ  LYS A 103     -28.654 -22.162 -71.335  1.00 -0.12           N  
ATOM   1628  HZ1 LYS A 103     -29.047 -21.845 -70.460  1.00 -0.12           H  
ATOM   1629  HZ2 LYS A 103     -29.153 -21.715 -72.091  1.00 -0.12           H  
ATOM   1630  HZ3 LYS A 103     -28.703 -23.164 -71.453  1.00 -0.12           H  
ATOM   1631  C   LYS A 103     -22.602 -19.470 -72.364  1.00 -0.12           C  
ATOM   1632  O   LYS A 103     -22.127 -19.260 -73.514  1.00 -0.12           O  
ATOM   1633  N   VAL A 104     -22.253 -20.476 -71.606  1.00 -0.23           N  
ATOM   1634  H   VAL A 104     -22.655 -20.646 -70.696  1.00 -0.23           H  
ATOM   1635  CA  VAL A 104     -21.087 -21.331 -71.942  1.00 -0.23           C  
ATOM   1636  HA  VAL A 104     -20.762 -21.172 -72.970  1.00 -0.23           H  
ATOM   1637  CB  VAL A 104     -19.908 -20.894 -71.030  1.00 -0.23           C  
ATOM   1638  HB  VAL A 104     -20.203 -21.066 -69.995  1.00 -0.23           H  
ATOM   1639  CG1 VAL A 104     -18.565 -21.690 -71.308  1.00 -0.23           C  
ATOM   1640 HG11 VAL A 104     -18.834 -22.742 -71.211  1.00 -0.23           H  
ATOM   1641 HG12 VAL A 104     -18.210 -21.371 -72.288  1.00 -0.23           H  
ATOM   1642 HG13 VAL A 104     -17.770 -21.556 -70.575  1.00 -0.23           H  
ATOM   1643  CG2 VAL A 104     -19.433 -19.477 -71.404  1.00 -0.23           C  
ATOM   1644 HG21 VAL A 104     -19.239 -19.295 -72.461  1.00 -0.23           H  
ATOM   1645 HG22 VAL A 104     -20.142 -18.759 -70.991  1.00 -0.23           H  
ATOM   1646 HG23 VAL A 104     -18.500 -19.157 -70.941  1.00 -0.23           H  
ATOM   1647  C   VAL A 104     -21.510 -22.777 -71.700  1.00 -0.23           C  
ATOM   1648  O   VAL A 104     -21.937 -23.123 -70.600  1.00 -0.23           O  
ATOM   1649  N   CYX A 105     -21.478 -23.623 -72.706  1.00 -0.18           N  
ATOM   1650  H   CYX A 105     -21.383 -23.150 -73.593  1.00 -0.18           H  
ATOM   1651  CA  CYX A 105     -21.880 -25.010 -72.730  1.00 -0.18           C  
ATOM   1652  HA  CYX A 105     -21.604 -25.301 -71.717  1.00 -0.18           H  
ATOM   1653  CB  CYX A 105     -23.399 -25.220 -72.981  1.00 -0.18           C  
ATOM   1654  HB2 CYX A 105     -23.513 -25.020 -74.047  1.00 -0.18           H  
ATOM   1655  HB3 CYX A 105     -23.493 -26.291 -72.801  1.00 -0.18           H  
ATOM   1656  SG  CYX A 105     -24.555 -24.224 -72.069  1.00 -0.18           S  
ATOM   1657  C   CYX A 105     -21.030 -25.762 -73.760  1.00 -0.18           C  
ATOM   1658  O   CYX A 105     -20.378 -25.189 -74.611  1.00 -0.18           O  
ATOM   1659  N   GLU A 106     -21.091 -27.088 -73.721  1.00 -0.11           N  
ATOM   1660  H   GLU A 106     -21.527 -27.540 -72.930  1.00 -0.11           H  
ATOM   1661  CA  GLU A 106     -20.946 -27.911 -74.929  1.00 -0.11           C  
ATOM   1662  HA  GLU A 106     -20.213 -27.381 -75.536  1.00 -0.11           H  
ATOM   1663  CB  GLU A 106     -20.551 -29.392 -74.657  1.00 -0.11           C  
ATOM   1664  HB2 GLU A 106     -21.249 -29.806 -73.929  1.00 -0.11           H  
ATOM   1665  HB3 GLU A 106     -20.699 -29.840 -75.639  1.00 -0.11           H  
ATOM   1666  CG  GLU A 106     -19.150 -29.566 -74.137  1.00 -0.11           C  
ATOM   1667  HG2 GLU A 106     -18.378 -29.476 -74.901  1.00 -0.11           H  
ATOM   1668  HG3 GLU A 106     -18.927 -28.856 -73.341  1.00 -0.11           H  
ATOM   1669  CD  GLU A 106     -19.007 -30.922 -73.461  1.00 -0.11           C  
ATOM   1670  OE1 GLU A 106     -18.937 -31.928 -74.164  1.00 -0.11           O  
ATOM   1671  OE2 GLU A 106     -18.979 -31.015 -72.200  1.00 -0.11           O  
ATOM   1672  C   GLU A 106     -22.286 -27.973 -75.728  1.00 -0.11           C  
ATOM   1673  O   GLU A 106     -23.169 -28.789 -75.595  1.00 -0.11           O  
ATOM   1674  N   PHE A 107     -22.491 -26.897 -76.464  1.00 -0.00           N  
ATOM   1675  H   PHE A 107     -21.829 -26.141 -76.357  1.00 -0.00           H  
ATOM   1676  CA  PHE A 107     -23.633 -26.711 -77.303  1.00 -0.00           C  
ATOM   1677  HA  PHE A 107     -24.567 -26.987 -76.814  1.00 -0.00           H  
ATOM   1678  CB  PHE A 107     -23.690 -25.210 -77.644  1.00 -0.00           C  
ATOM   1679  HB2 PHE A 107     -22.702 -24.939 -78.017  1.00 -0.00           H  
ATOM   1680  HB3 PHE A 107     -24.446 -25.112 -78.424  1.00 -0.00           H  
ATOM   1681  CG  PHE A 107     -23.835 -24.112 -76.536  1.00 -0.00           C  
ATOM   1682  CD1 PHE A 107     -25.127 -23.854 -76.095  1.00 -0.00           C  
ATOM   1683  HD1 PHE A 107     -25.967 -24.457 -76.406  1.00 -0.00           H  
ATOM   1684  CE1 PHE A 107     -25.312 -22.745 -75.186  1.00 -0.00           C  
ATOM   1685  HE1 PHE A 107     -26.284 -22.631 -74.730  1.00 -0.00           H  
ATOM   1686  CZ  PHE A 107     -24.237 -21.939 -74.828  1.00 -0.00           C  
ATOM   1687  HZ  PHE A 107     -24.366 -21.123 -74.131  1.00 -0.00           H  
ATOM   1688  CE2 PHE A 107     -22.961 -22.138 -75.387  1.00 -0.00           C  
ATOM   1689  HE2 PHE A 107     -22.159 -21.453 -75.156  1.00 -0.00           H  
ATOM   1690  CD2 PHE A 107     -22.774 -23.200 -76.227  1.00 -0.00           C  
ATOM   1691  HD2 PHE A 107     -21.849 -23.263 -76.782  1.00 -0.00           H  
ATOM   1692  C   PHE A 107     -23.552 -27.483 -78.596  1.00 -0.00           C  
ATOM   1693  O   PHE A 107     -22.507 -27.794 -79.081  1.00 -0.00           O  
ATOM   1694  N   GLN A 108     -24.705 -27.825 -79.221  1.00 -0.31           N  
ATOM   1695  H   GLN A 108     -25.550 -27.510 -78.767  1.00 -0.31           H  
ATOM   1696  CA  GLN A 108     -24.901 -28.576 -80.431  1.00 -0.31           C  
ATOM   1697  HA  GLN A 108     -23.998 -29.107 -80.735  1.00 -0.31           H  
ATOM   1698  CB  GLN A 108     -25.938 -29.682 -80.149  1.00 -0.31           C  
ATOM   1699  HB2 GLN A 108     -26.883 -29.264 -79.801  1.00 -0.31           H  
ATOM   1700  HB3 GLN A 108     -26.040 -30.154 -81.127  1.00 -0.31           H  
ATOM   1701  CG  GLN A 108     -25.510 -30.672 -79.048  1.00 -0.31           C  
ATOM   1702  HG2 GLN A 108     -24.421 -30.685 -79.010  1.00 -0.31           H  
ATOM   1703  HG3 GLN A 108     -25.769 -30.343 -78.042  1.00 -0.31           H  
ATOM   1704  CD  GLN A 108     -25.972 -32.068 -79.266  1.00 -0.31           C  
ATOM   1705  OE1 GLN A 108     -26.965 -32.306 -79.984  1.00 -0.31           O  
ATOM   1706  NE2 GLN A 108     -25.399 -33.040 -78.578  1.00 -0.31           N  
ATOM   1707 HE21 GLN A 108     -25.836 -33.950 -78.531  1.00 -0.31           H  
ATOM   1708 HE22 GLN A 108     -24.611 -32.764 -78.010  1.00 -0.31           H  
ATOM   1709  C   GLN A 108     -25.459 -27.630 -81.487  1.00 -0.31           C  
ATOM   1710  O   GLN A 108     -26.256 -26.766 -81.195  1.00 -0.31           O  
ATOM   1711  N   PHE A 109     -24.975 -27.846 -82.715  1.00 -0.44           N  
ATOM   1712  H   PHE A 109     -24.232 -28.526 -82.785  1.00 -0.44           H  
ATOM   1713  CA  PHE A 109     -25.280 -26.922 -83.813  1.00 -0.44           C  
ATOM   1714  HA  PHE A 109     -26.143 -26.295 -83.588  1.00 -0.44           H  
ATOM   1715  CB  PHE A 109     -24.044 -25.963 -83.926  1.00 -0.44           C  
ATOM   1716  HB2 PHE A 109     -23.166 -26.515 -84.261  1.00 -0.44           H  
ATOM   1717  HB3 PHE A 109     -24.341 -25.210 -84.656  1.00 -0.44           H  
ATOM   1718  CG  PHE A 109     -23.642 -25.307 -82.589  1.00 -0.44           C  
ATOM   1719  CD1 PHE A 109     -24.342 -24.157 -82.223  1.00 -0.44           C  
ATOM   1720  HD1 PHE A 109     -25.216 -23.832 -82.769  1.00 -0.44           H  
ATOM   1721  CE1 PHE A 109     -23.916 -23.368 -81.113  1.00 -0.44           C  
ATOM   1722  HE1 PHE A 109     -24.444 -22.452 -80.891  1.00 -0.44           H  
ATOM   1723  CZ  PHE A 109     -22.804 -23.729 -80.355  1.00 -0.44           C  
ATOM   1724  HZ  PHE A 109     -22.507 -23.141 -79.499  1.00 -0.44           H  
ATOM   1725  CE2 PHE A 109     -22.114 -24.912 -80.702  1.00 -0.44           C  
ATOM   1726  HE2 PHE A 109     -21.202 -25.165 -80.183  1.00 -0.44           H  
ATOM   1727  CD2 PHE A 109     -22.477 -25.698 -81.855  1.00 -0.44           C  
ATOM   1728  HD2 PHE A 109     -21.844 -26.526 -82.137  1.00 -0.44           H  
ATOM   1729  C   PHE A 109     -25.533 -27.701 -85.071  1.00 -0.44           C  
ATOM   1730  O   PHE A 109     -24.777 -28.644 -85.378  1.00 -0.44           O  
ATOM   1731  N   CYS A 110     -26.500 -27.357 -85.937  1.00 -0.35           N  
ATOM   1732  H   CYS A 110     -26.855 -26.430 -85.752  1.00 -0.35           H  
ATOM   1733  CA  CYS A 110     -26.806 -27.908 -87.251  1.00 -0.35           C  
ATOM   1734  HA  CYS A 110     -26.444 -28.930 -87.358  1.00 -0.35           H  
ATOM   1735  CB  CYS A 110     -28.367 -28.035 -87.349  1.00 -0.35           C  
ATOM   1736  HB2 CYS A 110     -28.637 -28.573 -88.258  1.00 -0.35           H  
ATOM   1737  HB3 CYS A 110     -28.732 -28.665 -86.538  1.00 -0.35           H  
ATOM   1738  SG  CYS A 110     -29.114 -26.392 -87.402  1.00 -0.35           S  
ATOM   1739  HG  CYS A 110     -28.797 -25.966 -86.176  1.00 -0.35           H  
ATOM   1740  C   CYS A 110     -26.114 -27.052 -88.334  1.00 -0.35           C  
ATOM   1741  O   CYS A 110     -25.517 -26.009 -88.075  1.00 -0.35           O  
ATOM   1742  N   ASN A 111     -26.348 -27.439 -89.587  1.00 -0.23           N  
ATOM   1743  H   ASN A 111     -26.741 -28.329 -89.856  1.00 -0.23           H  
ATOM   1744  CA  ASN A 111     -26.027 -26.569 -90.789  1.00 -0.23           C  
ATOM   1745  HA  ASN A 111     -25.033 -26.129 -90.717  1.00 -0.23           H  
ATOM   1746  CB  ASN A 111     -26.003 -27.456 -92.124  1.00 -0.23           C  
ATOM   1747  HB2 ASN A 111     -25.783 -26.865 -93.014  1.00 -0.23           H  
ATOM   1748  HB3 ASN A 111     -25.306 -28.282 -91.979  1.00 -0.23           H  
ATOM   1749  CG  ASN A 111     -27.277 -28.217 -92.394  1.00 -0.23           C  
ATOM   1750  OD1 ASN A 111     -28.348 -27.982 -91.811  1.00 -0.23           O  
ATOM   1751  ND2 ASN A 111     -27.192 -29.119 -93.363  1.00 -0.23           N  
ATOM   1752 HD21 ASN A 111     -27.995 -29.713 -93.514  1.00 -0.23           H  
ATOM   1753 HD22 ASN A 111     -26.290 -29.403 -93.719  1.00 -0.23           H  
ATOM   1754  C   ASN A 111     -26.934 -25.390 -90.931  1.00 -0.23           C  
ATOM   1755  O   ASN A 111     -26.994 -24.882 -92.006  1.00 -0.23           O  
ATOM   1756  N   ASP A 112     -27.565 -24.920 -89.847  1.00 -0.21           N  
ATOM   1757  H   ASP A 112     -27.450 -25.455 -88.998  1.00 -0.21           H  
ATOM   1758  CA  ASP A 112     -28.481 -23.755 -89.907  1.00 -0.21           C  
ATOM   1759  HA  ASP A 112     -28.155 -23.170 -90.767  1.00 -0.21           H  
ATOM   1760  CB  ASP A 112     -29.896 -24.269 -90.263  1.00 -0.21           C  
ATOM   1761  HB2 ASP A 112     -29.864 -25.031 -91.041  1.00 -0.21           H  
ATOM   1762  HB3 ASP A 112     -30.372 -24.781 -89.428  1.00 -0.21           H  
ATOM   1763  CG  ASP A 112     -30.937 -23.169 -90.695  1.00 -0.21           C  
ATOM   1764  OD1 ASP A 112     -32.009 -23.629 -91.173  1.00 -0.21           O  
ATOM   1765  OD2 ASP A 112     -30.681 -21.960 -90.581  1.00 -0.21           O  
ATOM   1766  C   ASP A 112     -28.388 -22.836 -88.679  1.00 -0.21           C  
ATOM   1767  O   ASP A 112     -29.385 -22.595 -88.012  1.00 -0.21           O  
ATOM   1768  N   PRO A 113     -27.190 -22.275 -88.371  1.00 -0.27           N  
ATOM   1769  CD  PRO A 113     -25.938 -22.710 -89.048  1.00 -0.27           C  
ATOM   1770  HD2 PRO A 113     -25.923 -22.706 -90.137  1.00 -0.27           H  
ATOM   1771  HD3 PRO A 113     -25.661 -23.671 -88.615  1.00 -0.27           H  
ATOM   1772  CG  PRO A 113     -24.854 -21.761 -88.557  1.00 -0.27           C  
ATOM   1773  HG2 PRO A 113     -24.737 -20.875 -89.181  1.00 -0.27           H  
ATOM   1774  HG3 PRO A 113     -23.870 -22.230 -88.534  1.00 -0.27           H  
ATOM   1775  CB  PRO A 113     -25.267 -21.448 -87.165  1.00 -0.27           C  
ATOM   1776  HB2 PRO A 113     -24.800 -20.551 -86.758  1.00 -0.27           H  
ATOM   1777  HB3 PRO A 113     -25.038 -22.309 -86.537  1.00 -0.27           H  
ATOM   1778  CA  PRO A 113     -26.822 -21.445 -87.152  1.00 -0.27           C  
ATOM   1779  HA  PRO A 113     -27.132 -21.953 -86.239  1.00 -0.27           H  
ATOM   1780  C   PRO A 113     -27.402 -20.067 -87.021  1.00 -0.27           C  
ATOM   1781  O   PRO A 113     -27.232 -19.325 -86.010  1.00 -0.27           O  
ATOM   1782  N   PHE A 114     -28.055 -19.625 -88.062  1.00  0.04           N  
ATOM   1783  H   PHE A 114     -28.035 -20.178 -88.907  1.00  0.04           H  
ATOM   1784  CA  PHE A 114     -28.743 -18.303 -88.142  1.00  0.04           C  
ATOM   1785  HA  PHE A 114     -27.982 -17.544 -87.962  1.00  0.04           H  
ATOM   1786  CB  PHE A 114     -29.304 -18.170 -89.580  1.00  0.04           C  
ATOM   1787  HB2 PHE A 114     -30.005 -18.960 -89.850  1.00  0.04           H  
ATOM   1788  HB3 PHE A 114     -29.860 -17.234 -89.616  1.00  0.04           H  
ATOM   1789  CG  PHE A 114     -28.264 -18.179 -90.737  1.00  0.04           C  
ATOM   1790  CD1 PHE A 114     -27.723 -19.365 -91.361  1.00  0.04           C  
ATOM   1791  HD1 PHE A 114     -28.128 -20.350 -91.181  1.00  0.04           H  
ATOM   1792  CE1 PHE A 114     -26.672 -19.197 -92.322  1.00  0.04           C  
ATOM   1793  HE1 PHE A 114     -26.356 -20.039 -92.920  1.00  0.04           H  
ATOM   1794  CZ  PHE A 114     -26.182 -17.937 -92.668  1.00  0.04           C  
ATOM   1795  HZ  PHE A 114     -25.453 -17.819 -93.455  1.00  0.04           H  
ATOM   1796  CE2 PHE A 114     -26.752 -16.817 -92.059  1.00  0.04           C  
ATOM   1797  HE2 PHE A 114     -26.413 -15.857 -92.420  1.00  0.04           H  
ATOM   1798  CD2 PHE A 114     -27.750 -16.928 -91.107  1.00  0.04           C  
ATOM   1799  HD2 PHE A 114     -28.156 -16.049 -90.628  1.00  0.04           H  
ATOM   1800  C   PHE A 114     -29.811 -18.089 -87.084  1.00  0.04           C  
ATOM   1801  O   PHE A 114     -30.637 -18.921 -86.815  1.00  0.04           O  
ATOM   1802  N   LEU A 115     -29.808 -16.881 -86.405  1.00 -0.11           N  
ATOM   1803  H   LEU A 115     -29.145 -16.197 -86.739  1.00 -0.11           H  
ATOM   1804  CA  LEU A 115     -30.707 -16.485 -85.357  1.00 -0.11           C  
ATOM   1805  HA  LEU A 115     -30.777 -17.244 -84.578  1.00 -0.11           H  
ATOM   1806  CB  LEU A 115     -30.113 -15.168 -84.722  1.00 -0.11           C  
ATOM   1807  HB2 LEU A 115     -29.199 -15.624 -84.342  1.00 -0.11           H  
ATOM   1808  HB3 LEU A 115     -29.765 -14.489 -85.500  1.00 -0.11           H  
ATOM   1809  CG  LEU A 115     -30.970 -14.527 -83.599  1.00 -0.11           C  
ATOM   1810  HG  LEU A 115     -31.606 -15.342 -83.254  1.00 -0.11           H  
ATOM   1811  CD1 LEU A 115     -30.169 -14.057 -82.357  1.00 -0.11           C  
ATOM   1812 HD11 LEU A 115     -29.484 -14.871 -82.122  1.00 -0.11           H  
ATOM   1813 HD12 LEU A 115     -29.603 -13.169 -82.640  1.00 -0.11           H  
ATOM   1814 HD13 LEU A 115     -30.758 -13.645 -81.539  1.00 -0.11           H  
ATOM   1815  CD2 LEU A 115     -31.873 -13.351 -84.058  1.00 -0.11           C  
ATOM   1816 HD21 LEU A 115     -32.386 -12.879 -83.220  1.00 -0.11           H  
ATOM   1817 HD22 LEU A 115     -31.251 -12.571 -84.497  1.00 -0.11           H  
ATOM   1818 HD23 LEU A 115     -32.632 -13.611 -84.795  1.00 -0.11           H  
ATOM   1819  C   LEU A 115     -32.161 -16.231 -85.764  1.00 -0.11           C  
ATOM   1820  O   LEU A 115     -32.436 -15.768 -86.898  1.00 -0.11           O  
ATOM   1821  N   GLY A 116     -33.072 -16.661 -84.882  1.00  0.00           N  
ATOM   1822  H   GLY A 116     -32.809 -17.266 -84.118  1.00  0.00           H  
ATOM   1823  CA  GLY A 116     -34.479 -16.678 -85.324  1.00  0.00           C  
ATOM   1824  HA2 GLY A 116     -34.533 -16.902 -86.390  1.00  0.00           H  
ATOM   1825  HA3 GLY A 116     -34.994 -17.450 -84.752  1.00  0.00           H  
ATOM   1826  C   GLY A 116     -35.211 -15.375 -85.199  1.00  0.00           C  
ATOM   1827  O   GLY A 116     -34.863 -14.443 -84.511  1.00  0.00           O  
ATOM   1828  N   VAL A 117     -36.337 -15.280 -85.957  1.00 -0.27           N  
ATOM   1829  H   VAL A 117     -36.669 -16.139 -86.371  1.00 -0.27           H  
ATOM   1830  CA  VAL A 117     -37.119 -14.064 -86.293  1.00 -0.27           C  
ATOM   1831  HA  VAL A 117     -36.402 -13.258 -86.132  1.00 -0.27           H  
ATOM   1832  CB  VAL A 117     -37.561 -13.946 -87.739  1.00 -0.27           C  
ATOM   1833  HB  VAL A 117     -38.233 -14.776 -87.959  1.00 -0.27           H  
ATOM   1834  CG1 VAL A 117     -38.354 -12.690 -88.027  1.00 -0.27           C  
ATOM   1835 HG11 VAL A 117     -37.821 -11.771 -87.781  1.00 -0.27           H  
ATOM   1836 HG12 VAL A 117     -38.592 -12.608 -89.087  1.00 -0.27           H  
ATOM   1837 HG13 VAL A 117     -39.231 -12.741 -87.382  1.00 -0.27           H  
ATOM   1838  CG2 VAL A 117     -36.409 -13.939 -88.743  1.00 -0.27           C  
ATOM   1839 HG21 VAL A 117     -35.608 -13.264 -88.440  1.00 -0.27           H  
ATOM   1840 HG22 VAL A 117     -35.964 -14.929 -88.846  1.00 -0.27           H  
ATOM   1841 HG23 VAL A 117     -36.791 -13.750 -89.746  1.00 -0.27           H  
ATOM   1842  C   VAL A 117     -38.322 -13.918 -85.282  1.00 -0.27           C  
ATOM   1843  O   VAL A 117     -39.201 -14.757 -85.300  1.00 -0.27           O  
ATOM   1844  N   TYR A 118     -38.219 -12.849 -84.522  1.00 -0.02           N  
ATOM   1845  H   TYR A 118     -37.481 -12.176 -84.672  1.00 -0.02           H  
ATOM   1846  CA  TYR A 118     -39.249 -12.439 -83.522  1.00 -0.02           C  
ATOM   1847  HA  TYR A 118     -38.710 -11.962 -82.703  1.00 -0.02           H  
ATOM   1848  CB  TYR A 118     -40.243 -11.478 -84.114  1.00 -0.02           C  
ATOM   1849  HB2 TYR A 118     -39.681 -10.721 -84.661  1.00 -0.02           H  
ATOM   1850  HB3 TYR A 118     -40.708 -11.986 -84.958  1.00 -0.02           H  
ATOM   1851  CG  TYR A 118     -41.359 -10.992 -83.156  1.00 -0.02           C  
ATOM   1852  CD1 TYR A 118     -41.160 -10.765 -81.828  1.00 -0.02           C  
ATOM   1853  HD1 TYR A 118     -40.215 -10.866 -81.315  1.00 -0.02           H  
ATOM   1854  CE1 TYR A 118     -42.171 -10.173 -81.017  1.00 -0.02           C  
ATOM   1855  HE1 TYR A 118     -41.884  -9.849 -80.027  1.00 -0.02           H  
ATOM   1856  CZ  TYR A 118     -43.487 -10.070 -81.510  1.00 -0.02           C  
ATOM   1857  OH  TYR A 118     -44.500  -9.652 -80.679  1.00 -0.02           O  
ATOM   1858  HH  TYR A 118     -45.373  -9.938 -80.957  1.00 -0.02           H  
ATOM   1859  CE2 TYR A 118     -43.700 -10.209 -82.886  1.00 -0.02           C  
ATOM   1860  HE2 TYR A 118     -44.681  -9.972 -83.270  1.00 -0.02           H  
ATOM   1861  CD2 TYR A 118     -42.625 -10.634 -83.672  1.00 -0.02           C  
ATOM   1862  HD2 TYR A 118     -42.688 -10.776 -84.740  1.00 -0.02           H  
ATOM   1863  C   TYR A 118     -39.961 -13.625 -82.842  1.00 -0.02           C  
ATOM   1864  O   TYR A 118     -41.139 -13.970 -83.040  1.00 -0.02           O  
ATOM   1865  N   TYR A 119     -39.167 -14.333 -82.014  1.00 -0.00           N  
ATOM   1866  H   TYR A 119     -38.310 -13.846 -81.795  1.00 -0.00           H  
ATOM   1867  CA  TYR A 119     -39.485 -15.579 -81.235  1.00 -0.00           C  
ATOM   1868  HA  TYR A 119     -38.519 -16.018 -80.988  1.00 -0.00           H  
ATOM   1869  CB  TYR A 119     -40.320 -15.243 -79.903  1.00 -0.00           C  
ATOM   1870  HB2 TYR A 119     -39.835 -14.366 -79.475  1.00 -0.00           H  
ATOM   1871  HB3 TYR A 119     -41.271 -14.954 -80.351  1.00 -0.00           H  
ATOM   1872  CG  TYR A 119     -40.421 -16.362 -78.936  1.00 -0.00           C  
ATOM   1873  CD1 TYR A 119     -39.432 -16.543 -77.957  1.00 -0.00           C  
ATOM   1874  HD1 TYR A 119     -38.730 -15.776 -77.667  1.00 -0.00           H  
ATOM   1875  CE1 TYR A 119     -39.460 -17.643 -77.117  1.00 -0.00           C  
ATOM   1876  HE1 TYR A 119     -38.806 -17.727 -76.261  1.00 -0.00           H  
ATOM   1877  CZ  TYR A 119     -40.483 -18.542 -77.271  1.00 -0.00           C  
ATOM   1878  OH  TYR A 119     -40.487 -19.675 -76.545  1.00 -0.00           O  
ATOM   1879  HH  TYR A 119     -40.028 -19.513 -75.718  1.00 -0.00           H  
ATOM   1880  CE2 TYR A 119     -41.407 -18.430 -78.342  1.00 -0.00           C  
ATOM   1881  HE2 TYR A 119     -42.204 -19.143 -78.491  1.00 -0.00           H  
ATOM   1882  CD2 TYR A 119     -41.417 -17.351 -79.189  1.00 -0.00           C  
ATOM   1883  HD2 TYR A 119     -42.103 -17.136 -79.995  1.00 -0.00           H  
ATOM   1884  C   TYR A 119     -40.193 -16.675 -82.126  1.00 -0.00           C  
ATOM   1885  O   TYR A 119     -41.386 -16.789 -82.271  1.00 -0.00           O  
ATOM   1886  N   HIE A 120     -39.410 -17.519 -82.832  1.00 -0.03           N  
ATOM   1887  H   HIE A 120     -38.454 -17.626 -82.525  1.00 -0.03           H  
ATOM   1888  CA  HIE A 120     -39.825 -18.362 -83.966  1.00 -0.03           C  
ATOM   1889  HA  HIE A 120     -40.372 -17.674 -84.610  1.00 -0.03           H  
ATOM   1890  CB  HIE A 120     -38.583 -18.805 -84.772  1.00 -0.03           C  
ATOM   1891  HB2 HIE A 120     -38.868 -19.061 -85.793  1.00 -0.03           H  
ATOM   1892  HB3 HIE A 120     -37.879 -17.973 -84.766  1.00 -0.03           H  
ATOM   1893  CG  HIE A 120     -37.784 -19.935 -84.071  1.00 -0.03           C  
ATOM   1894  ND1 HIE A 120     -37.369 -19.988 -82.723  1.00 -0.03           N  
ATOM   1895  CE1 HIE A 120     -36.827 -21.219 -82.571  1.00 -0.03           C  
ATOM   1896  HE1 HIE A 120     -36.350 -21.591 -81.677  1.00 -0.03           H  
ATOM   1897  NE2 HIE A 120     -36.875 -21.892 -83.715  1.00 -0.03           N  
ATOM   1898  HE2 HIE A 120     -36.487 -22.797 -83.941  1.00 -0.03           H  
ATOM   1899  CD2 HIE A 120     -37.344 -21.081 -84.704  1.00 -0.03           C  
ATOM   1900  HD2 HIE A 120     -37.439 -21.334 -85.750  1.00 -0.03           H  
ATOM   1901  C   HIE A 120     -40.817 -19.563 -83.783  1.00 -0.03           C  
ATOM   1902  O   HIE A 120     -40.991 -20.366 -84.690  1.00 -0.03           O  
ATOM   1903  N   LYS A 121     -41.359 -19.746 -82.562  1.00 -0.01           N  
ATOM   1904  H   LYS A 121     -41.258 -18.922 -81.987  1.00 -0.01           H  
ATOM   1905  CA  LYS A 121     -42.071 -20.926 -82.082  1.00 -0.01           C  
ATOM   1906  HA  LYS A 121     -42.455 -21.483 -82.937  1.00 -0.01           H  
ATOM   1907  CB  LYS A 121     -41.010 -21.899 -81.436  1.00 -0.01           C  
ATOM   1908  HB2 LYS A 121     -41.502 -22.840 -81.189  1.00 -0.01           H  
ATOM   1909  HB3 LYS A 121     -40.265 -22.228 -82.160  1.00 -0.01           H  
ATOM   1910  CG  LYS A 121     -40.325 -21.369 -80.159  1.00 -0.01           C  
ATOM   1911  HG2 LYS A 121     -39.802 -20.425 -80.311  1.00 -0.01           H  
ATOM   1912  HG3 LYS A 121     -41.130 -21.123 -79.466  1.00 -0.01           H  
ATOM   1913  CD  LYS A 121     -39.416 -22.442 -79.524  1.00 -0.01           C  
ATOM   1914  HD2 LYS A 121     -39.830 -23.446 -79.615  1.00 -0.01           H  
ATOM   1915  HD3 LYS A 121     -38.440 -22.471 -80.009  1.00 -0.01           H  
ATOM   1916  CE  LYS A 121     -39.271 -22.164 -78.051  1.00 -0.01           C  
ATOM   1917  HE2 LYS A 121     -39.099 -21.096 -77.920  1.00 -0.01           H  
ATOM   1918  HE3 LYS A 121     -40.214 -22.389 -77.553  1.00 -0.01           H  
ATOM   1919  NZ  LYS A 121     -38.140 -22.911 -77.440  1.00 -0.01           N  
ATOM   1920  HZ1 LYS A 121     -37.261 -22.539 -77.771  1.00 -0.01           H  
ATOM   1921  HZ2 LYS A 121     -38.190 -22.676 -76.459  1.00 -0.01           H  
ATOM   1922  HZ3 LYS A 121     -38.176 -23.909 -77.589  1.00 -0.01           H  
ATOM   1923  C   LYS A 121     -43.260 -20.619 -81.133  1.00 -0.01           C  
ATOM   1924  O   LYS A 121     -43.333 -19.496 -80.594  1.00 -0.01           O  
ATOM   1925  N   ASN A 122     -44.014 -21.645 -80.786  1.00 -0.00           N  
ATOM   1926  H   ASN A 122     -43.728 -22.539 -81.158  1.00 -0.00           H  
ATOM   1927  CA  ASN A 122     -45.003 -21.599 -79.700  1.00 -0.00           C  
ATOM   1928  HA  ASN A 122     -45.649 -20.727 -79.797  1.00 -0.00           H  
ATOM   1929  CB  ASN A 122     -45.698 -23.013 -79.562  1.00 -0.00           C  
ATOM   1930  HB2 ASN A 122     -46.235 -23.259 -80.478  1.00 -0.00           H  
ATOM   1931  HB3 ASN A 122     -45.077 -23.856 -79.258  1.00 -0.00           H  
ATOM   1932  CG  ASN A 122     -46.620 -23.141 -78.378  1.00 -0.00           C  
ATOM   1933  OD1 ASN A 122     -46.278 -23.759 -77.368  1.00 -0.00           O  
ATOM   1934  ND2 ASN A 122     -47.786 -22.534 -78.381  1.00 -0.00           N  
ATOM   1935 HD21 ASN A 122     -48.304 -22.765 -77.545  1.00 -0.00           H  
ATOM   1936 HD22 ASN A 122     -48.038 -21.962 -79.175  1.00 -0.00           H  
ATOM   1937  C   ASN A 122     -44.213 -21.342 -78.359  1.00 -0.00           C  
ATOM   1938  O   ASN A 122     -43.164 -21.898 -78.137  1.00 -0.00           O  
ATOM   1939  N   NLN A 123     -44.830 -20.579 -77.441  1.00 -0.03           N  
ATOM   1940  H   NLN A 123     -45.615 -20.064 -77.813  1.00 -0.03           H  
ATOM   1941  CA  NLN A 123     -44.246 -20.112 -76.191  1.00 -0.03           C  
ATOM   1942  HA  NLN A 123     -43.177 -20.249 -76.358  1.00 -0.03           H  
ATOM   1943  CB  NLN A 123     -44.674 -18.695 -76.076  1.00 -0.03           C  
ATOM   1944  HB2 NLN A 123     -44.414 -18.208 -77.016  1.00 -0.03           H  
ATOM   1945  HB3 NLN A 123     -45.742 -18.636 -75.866  1.00 -0.03           H  
ATOM   1946  CG  NLN A 123     -43.926 -17.982 -75.003  1.00 -0.03           C  
ATOM   1947  OD1 NLN A 123     -42.882 -18.435 -74.606  1.00 -0.03           O  
ATOM   1948  ND2 NLN A 123     -44.419 -16.820 -74.625  1.00 -0.03           N  
ATOM   1949 HD21 NLN A 123     -45.183 -16.520 -75.214  1.00 -0.03           H  
ATOM   1950  C   NLN A 123     -44.783 -20.908 -74.966  1.00 -0.03           C  
ATOM   1951  O   NLN A 123     -45.969 -21.178 -74.829  1.00 -0.03           O  
ATOM   1952  N   LYS A 124     -43.842 -21.238 -74.089  1.00 -0.10           N  
ATOM   1953  H   LYS A 124     -42.897 -20.883 -74.122  1.00 -0.10           H  
ATOM   1954  CA  LYS A 124     -44.077 -21.821 -72.739  1.00 -0.10           C  
ATOM   1955  HA  LYS A 124     -44.853 -22.572 -72.884  1.00 -0.10           H  
ATOM   1956  CB  LYS A 124     -42.774 -22.608 -72.418  1.00 -0.10           C  
ATOM   1957  HB2 LYS A 124     -42.798 -22.914 -71.372  1.00 -0.10           H  
ATOM   1958  HB3 LYS A 124     -42.718 -23.476 -73.074  1.00 -0.10           H  
ATOM   1959  CG  LYS A 124     -41.496 -21.782 -72.579  1.00 -0.10           C  
ATOM   1960  HG2 LYS A 124     -41.313 -21.472 -73.608  1.00 -0.10           H  
ATOM   1961  HG3 LYS A 124     -41.496 -20.895 -71.945  1.00 -0.10           H  
ATOM   1962  CD  LYS A 124     -40.342 -22.785 -72.371  1.00 -0.10           C  
ATOM   1963  HD2 LYS A 124     -40.479 -23.273 -71.406  1.00 -0.10           H  
ATOM   1964  HD3 LYS A 124     -40.306 -23.571 -73.126  1.00 -0.10           H  
ATOM   1965  CE  LYS A 124     -38.988 -22.165 -72.304  1.00 -0.10           C  
ATOM   1966  HE2 LYS A 124     -38.882 -21.250 -72.886  1.00 -0.10           H  
ATOM   1967  HE3 LYS A 124     -38.926 -21.924 -71.243  1.00 -0.10           H  
ATOM   1968  NZ  LYS A 124     -37.849 -23.105 -72.442  1.00 -0.10           N  
ATOM   1969  HZ1 LYS A 124     -37.654 -23.415 -73.383  1.00 -0.10           H  
ATOM   1970  HZ2 LYS A 124     -37.083 -22.544 -72.097  1.00 -0.10           H  
ATOM   1971  HZ3 LYS A 124     -37.993 -23.921 -71.865  1.00 -0.10           H  
ATOM   1972  C   LYS A 124     -44.433 -20.826 -71.619  1.00 -0.10           C  
ATOM   1973  O   LYS A 124     -44.438 -19.609 -71.781  1.00 -0.10           O  
ATOM   1974  N   SER A 125     -44.790 -21.329 -70.423  1.00 -0.15           N  
ATOM   1975  H   SER A 125     -44.792 -22.338 -70.371  1.00 -0.15           H  
ATOM   1976  CA  SER A 125     -45.400 -20.509 -69.337  1.00 -0.15           C  
ATOM   1977  HA  SER A 125     -46.271 -20.022 -69.776  1.00 -0.15           H  
ATOM   1978  CB  SER A 125     -45.874 -21.530 -68.255  1.00 -0.15           C  
ATOM   1979  HB2 SER A 125     -45.119 -22.285 -68.036  1.00 -0.15           H  
ATOM   1980  HB3 SER A 125     -45.970 -21.020 -67.296  1.00 -0.15           H  
ATOM   1981  OG  SER A 125     -47.134 -22.106 -68.646  1.00 -0.15           O  
ATOM   1982  HG  SER A 125     -47.734 -21.904 -67.924  1.00 -0.15           H  
ATOM   1983  C   SER A 125     -44.653 -19.407 -68.498  1.00 -0.15           C  
ATOM   1984  O   SER A 125     -45.164 -18.933 -67.496  1.00 -0.15           O  
ATOM   1985  N   TRP A 126     -43.454 -19.070 -68.961  1.00 -0.20           N  
ATOM   1986  H   TRP A 126     -43.137 -19.449 -69.841  1.00 -0.20           H  
ATOM   1987  CA  TRP A 126     -42.629 -18.109 -68.266  1.00 -0.20           C  
ATOM   1988  HA  TRP A 126     -43.176 -17.476 -67.567  1.00 -0.20           H  
ATOM   1989  CB  TRP A 126     -41.657 -18.922 -67.353  1.00 -0.20           C  
ATOM   1990  HB2 TRP A 126     -40.881 -18.242 -67.001  1.00 -0.20           H  
ATOM   1991  HB3 TRP A 126     -42.192 -19.245 -66.460  1.00 -0.20           H  
ATOM   1992  CG  TRP A 126     -40.995 -20.084 -67.986  1.00 -0.20           C  
ATOM   1993  CD1 TRP A 126     -39.866 -20.003 -68.715  1.00 -0.20           C  
ATOM   1994  HD1 TRP A 126     -39.359 -19.108 -69.043  1.00 -0.20           H  
ATOM   1995  NE1 TRP A 126     -39.489 -21.289 -69.093  1.00 -0.20           N  
ATOM   1996  HE1 TRP A 126     -38.613 -21.520 -69.539  1.00 -0.20           H  
ATOM   1997  CE2 TRP A 126     -40.476 -22.276 -68.700  1.00 -0.20           C  
ATOM   1998  CZ2 TRP A 126     -40.696 -23.655 -68.952  1.00 -0.20           C  
ATOM   1999  HZ2 TRP A 126     -39.961 -24.290 -69.426  1.00 -0.20           H  
ATOM   2000  CH2 TRP A 126     -41.844 -24.284 -68.504  1.00 -0.20           C  
ATOM   2001  HH2 TRP A 126     -41.887 -25.355 -68.638  1.00 -0.20           H  
ATOM   2002  CZ3 TRP A 126     -42.742 -23.526 -67.752  1.00 -0.20           C  
ATOM   2003  HZ3 TRP A 126     -43.560 -24.058 -67.290  1.00 -0.20           H  
ATOM   2004  CE3 TRP A 126     -42.433 -22.215 -67.421  1.00 -0.20           C  
ATOM   2005  HE3 TRP A 126     -43.175 -21.615 -66.913  1.00 -0.20           H  
ATOM   2006  CD2 TRP A 126     -41.381 -21.502 -67.987  1.00 -0.20           C  
ATOM   2007  C   TRP A 126     -41.874 -17.108 -69.224  1.00 -0.20           C  
ATOM   2008  O   TRP A 126     -41.971 -17.284 -70.448  1.00 -0.20           O  
ATOM   2009  N   MET A 127     -41.202 -16.104 -68.659  1.00 -0.12           N  
ATOM   2010  H   MET A 127     -41.260 -15.895 -67.673  1.00 -0.12           H  
ATOM   2011  CA  MET A 127     -40.331 -15.284 -69.397  1.00 -0.12           C  
ATOM   2012  HA  MET A 127     -40.759 -15.172 -70.393  1.00 -0.12           H  
ATOM   2013  CB  MET A 127     -40.206 -13.941 -68.791  1.00 -0.12           C  
ATOM   2014  HB2 MET A 127     -39.819 -14.029 -67.776  1.00 -0.12           H  
ATOM   2015  HB3 MET A 127     -39.427 -13.440 -69.365  1.00 -0.12           H  
ATOM   2016  CG  MET A 127     -41.536 -13.158 -68.826  1.00 -0.12           C  
ATOM   2017  HG2 MET A 127     -42.236 -13.516 -69.581  1.00 -0.12           H  
ATOM   2018  HG3 MET A 127     -42.098 -13.399 -67.924  1.00 -0.12           H  
ATOM   2019  SD  MET A 127     -41.395 -11.357 -69.076  1.00 -0.12           S  
ATOM   2020  CE  MET A 127     -40.561 -10.971 -67.448  1.00 -0.12           C  
ATOM   2021  HE1 MET A 127     -39.723 -11.656 -67.319  1.00 -0.12           H  
ATOM   2022  HE2 MET A 127     -40.343  -9.906 -67.366  1.00 -0.12           H  
ATOM   2023  HE3 MET A 127     -41.079 -11.240 -66.528  1.00 -0.12           H  
ATOM   2024  C   MET A 127     -38.961 -15.947 -69.574  1.00 -0.12           C  
ATOM   2025  O   MET A 127     -38.316 -16.125 -68.480  1.00 -0.12           O  
ATOM   2026  N   GLU A 128     -38.452 -16.108 -70.754  1.00 -0.10           N  
ATOM   2027  H   GLU A 128     -39.012 -15.883 -71.564  1.00 -0.10           H  
ATOM   2028  CA  GLU A 128     -37.121 -16.706 -71.089  1.00 -0.10           C  
ATOM   2029  HA  GLU A 128     -36.391 -16.110 -70.542  1.00 -0.10           H  
ATOM   2030  CB  GLU A 128     -37.143 -18.221 -70.668  1.00 -0.10           C  
ATOM   2031  HB2 GLU A 128     -37.350 -18.182 -69.598  1.00 -0.10           H  
ATOM   2032  HB3 GLU A 128     -37.970 -18.731 -71.163  1.00 -0.10           H  
ATOM   2033  CG  GLU A 128     -35.869 -19.073 -70.885  1.00 -0.10           C  
ATOM   2034  HG2 GLU A 128     -35.371 -18.866 -71.832  1.00 -0.10           H  
ATOM   2035  HG3 GLU A 128     -35.146 -18.731 -70.144  1.00 -0.10           H  
ATOM   2036  CD  GLU A 128     -36.124 -20.614 -70.831  1.00 -0.10           C  
ATOM   2037  OE1 GLU A 128     -36.994 -21.109 -70.120  1.00 -0.10           O  
ATOM   2038  OE2 GLU A 128     -35.480 -21.414 -71.450  1.00 -0.10           O  
ATOM   2039  C   GLU A 128     -36.820 -16.524 -72.592  1.00 -0.10           C  
ATOM   2040  O   GLU A 128     -37.654 -16.830 -73.378  1.00 -0.10           O  
ATOM   2041  N   SER A 129     -35.607 -16.054 -72.873  1.00 -0.00           N  
ATOM   2042  H   SER A 129     -34.982 -15.777 -72.130  1.00 -0.00           H  
ATOM   2043  CA  SER A 129     -34.968 -16.011 -74.266  1.00 -0.00           C  
ATOM   2044  HA  SER A 129     -35.570 -15.435 -74.969  1.00 -0.00           H  
ATOM   2045  CB  SER A 129     -33.619 -15.223 -74.379  1.00 -0.00           C  
ATOM   2046  HB2 SER A 129     -33.069 -15.485 -75.283  1.00 -0.00           H  
ATOM   2047  HB3 SER A 129     -33.906 -14.184 -74.541  1.00 -0.00           H  
ATOM   2048  OG  SER A 129     -32.788 -15.363 -73.209  1.00 -0.00           O  
ATOM   2049  HG  SER A 129     -32.601 -16.280 -72.990  1.00 -0.00           H  
ATOM   2050  C   SER A 129     -34.878 -17.345 -74.981  1.00 -0.00           C  
ATOM   2051  O   SER A 129     -34.804 -18.446 -74.428  1.00 -0.00           O  
ATOM   2052  N   GLU A 130     -34.965 -17.202 -76.278  1.00 -0.07           N  
ATOM   2053  H   GLU A 130     -35.152 -16.252 -76.565  1.00 -0.07           H  
ATOM   2054  CA  GLU A 130     -34.691 -18.251 -77.279  1.00 -0.07           C  
ATOM   2055  HA  GLU A 130     -33.998 -19.020 -76.938  1.00 -0.07           H  
ATOM   2056  CB  GLU A 130     -36.156 -18.643 -77.738  1.00 -0.07           C  
ATOM   2057  HB2 GLU A 130     -36.787 -19.099 -76.976  1.00 -0.07           H  
ATOM   2058  HB3 GLU A 130     -36.614 -17.709 -78.063  1.00 -0.07           H  
ATOM   2059  CG  GLU A 130     -36.150 -19.493 -79.015  1.00 -0.07           C  
ATOM   2060  HG2 GLU A 130     -37.191 -19.700 -79.262  1.00 -0.07           H  
ATOM   2061  HG3 GLU A 130     -35.737 -18.891 -79.825  1.00 -0.07           H  
ATOM   2062  CD  GLU A 130     -35.349 -20.789 -78.992  1.00 -0.07           C  
ATOM   2063  OE1 GLU A 130     -34.232 -20.744 -79.444  1.00 -0.07           O  
ATOM   2064  OE2 GLU A 130     -35.850 -21.817 -78.450  1.00 -0.07           O  
ATOM   2065  C   GLU A 130     -33.968 -17.565 -78.418  1.00 -0.07           C  
ATOM   2066  O   GLU A 130     -34.121 -16.370 -78.575  1.00 -0.07           O  
ATOM   2067  N   PHE A 131     -33.147 -18.225 -79.213  1.00 -0.40           N  
ATOM   2068  H   PHE A 131     -33.080 -19.229 -79.128  1.00 -0.40           H  
ATOM   2069  CA  PHE A 131     -32.156 -17.618 -80.196  1.00 -0.40           C  
ATOM   2070  HA  PHE A 131     -32.490 -16.610 -80.439  1.00 -0.40           H  
ATOM   2071  CB  PHE A 131     -30.762 -17.575 -79.487  1.00 -0.40           C  
ATOM   2072  HB2 PHE A 131     -30.611 -18.604 -79.160  1.00 -0.40           H  
ATOM   2073  HB3 PHE A 131     -29.981 -17.274 -80.186  1.00 -0.40           H  
ATOM   2074  CG  PHE A 131     -30.863 -16.715 -78.194  1.00 -0.40           C  
ATOM   2075  CD1 PHE A 131     -31.093 -15.331 -78.284  1.00 -0.40           C  
ATOM   2076  HD1 PHE A 131     -31.153 -14.883 -79.265  1.00 -0.40           H  
ATOM   2077  CE1 PHE A 131     -30.780 -14.496 -77.183  1.00 -0.40           C  
ATOM   2078  HE1 PHE A 131     -30.930 -13.439 -77.350  1.00 -0.40           H  
ATOM   2079  CZ  PHE A 131     -30.351 -15.034 -75.964  1.00 -0.40           C  
ATOM   2080  HZ  PHE A 131     -30.111 -14.498 -75.058  1.00 -0.40           H  
ATOM   2081  CE2 PHE A 131     -30.346 -16.454 -75.817  1.00 -0.40           C  
ATOM   2082  HE2 PHE A 131     -30.060 -16.924 -74.887  1.00 -0.40           H  
ATOM   2083  CD2 PHE A 131     -30.516 -17.287 -76.985  1.00 -0.40           C  
ATOM   2084  HD2 PHE A 131     -30.232 -18.325 -76.887  1.00 -0.40           H  
ATOM   2085  C   PHE A 131     -32.019 -18.335 -81.541  1.00 -0.40           C  
ATOM   2086  O   PHE A 131     -31.358 -17.861 -82.436  1.00 -0.40           O  
ATOM   2087  N   ARG A 132     -32.553 -19.535 -81.670  1.00 -0.56           N  
ATOM   2088  H   ARG A 132     -33.077 -19.865 -80.872  1.00 -0.56           H  
ATOM   2089  CA  ARG A 132     -32.512 -20.490 -82.874  1.00 -0.56           C  
ATOM   2090  HA  ARG A 132     -33.128 -21.343 -82.588  1.00 -0.56           H  
ATOM   2091  CB  ARG A 132     -33.062 -19.825 -84.154  1.00 -0.56           C  
ATOM   2092  HB2 ARG A 132     -33.940 -19.212 -83.948  1.00 -0.56           H  
ATOM   2093  HB3 ARG A 132     -32.205 -19.253 -84.510  1.00 -0.56           H  
ATOM   2094  CG  ARG A 132     -33.501 -20.817 -85.195  1.00 -0.56           C  
ATOM   2095  HG2 ARG A 132     -32.577 -21.157 -85.664  1.00 -0.56           H  
ATOM   2096  HG3 ARG A 132     -34.098 -21.600 -84.727  1.00 -0.56           H  
ATOM   2097  CD  ARG A 132     -34.182 -20.135 -86.362  1.00 -0.56           C  
ATOM   2098  HD2 ARG A 132     -35.198 -19.820 -86.123  1.00 -0.56           H  
ATOM   2099  HD3 ARG A 132     -33.617 -19.232 -86.593  1.00 -0.56           H  
ATOM   2100  NE  ARG A 132     -34.244 -20.962 -87.559  1.00 -0.56           N  
ATOM   2101  HE  ARG A 132     -35.101 -21.465 -87.740  1.00 -0.56           H  
ATOM   2102  CZ  ARG A 132     -33.371 -21.396 -88.403  1.00 -0.56           C  
ATOM   2103  NH1 ARG A 132     -33.692 -22.385 -89.274  1.00 -0.56           N  
ATOM   2104 HH11 ARG A 132     -34.652 -22.697 -89.253  1.00 -0.56           H  
ATOM   2105 HH12 ARG A 132     -33.047 -22.745 -89.962  1.00 -0.56           H  
ATOM   2106  NH2 ARG A 132     -32.142 -21.018 -88.426  1.00 -0.56           N  
ATOM   2107 HH21 ARG A 132     -31.739 -20.467 -87.681  1.00 -0.56           H  
ATOM   2108 HH22 ARG A 132     -31.533 -21.480 -89.086  1.00 -0.56           H  
ATOM   2109  C   ARG A 132     -31.120 -21.078 -83.181  1.00 -0.56           C  
ATOM   2110  O   ARG A 132     -31.074 -22.183 -83.724  1.00 -0.56           O  
ATOM   2111  N   VAL A 133     -30.048 -20.439 -82.697  1.00 -0.93           N  
ATOM   2112  H   VAL A 133     -30.252 -19.515 -82.346  1.00 -0.93           H  
ATOM   2113  CA  VAL A 133     -28.677 -20.669 -83.158  1.00 -0.93           C  
ATOM   2114  HA  VAL A 133     -28.570 -20.416 -84.213  1.00 -0.93           H  
ATOM   2115  CB  VAL A 133     -27.744 -19.695 -82.406  1.00 -0.93           C  
ATOM   2116  HB  VAL A 133     -27.966 -19.877 -81.354  1.00 -0.93           H  
ATOM   2117  CG1 VAL A 133     -26.233 -20.011 -82.522  1.00 -0.93           C  
ATOM   2118 HG11 VAL A 133     -25.984 -21.014 -82.173  1.00 -0.93           H  
ATOM   2119 HG12 VAL A 133     -25.871 -19.793 -83.527  1.00 -0.93           H  
ATOM   2120 HG13 VAL A 133     -25.646 -19.345 -81.890  1.00 -0.93           H  
ATOM   2121  CG2 VAL A 133     -27.938 -18.194 -82.837  1.00 -0.93           C  
ATOM   2122 HG21 VAL A 133     -26.985 -17.692 -82.665  1.00 -0.93           H  
ATOM   2123 HG22 VAL A 133     -28.088 -18.148 -83.916  1.00 -0.93           H  
ATOM   2124 HG23 VAL A 133     -28.787 -17.710 -82.354  1.00 -0.93           H  
ATOM   2125  C   VAL A 133     -28.168 -22.083 -82.980  1.00 -0.93           C  
ATOM   2126  O   VAL A 133     -27.495 -22.703 -83.777  1.00 -0.93           O  
ATOM   2127  N   TYR A 134     -28.398 -22.614 -81.796  1.00 -0.58           N  
ATOM   2128  H   TYR A 134     -29.140 -22.069 -81.382  1.00 -0.58           H  
ATOM   2129  CA  TYR A 134     -27.982 -23.944 -81.255  1.00 -0.58           C  
ATOM   2130  HA  TYR A 134     -27.291 -24.420 -81.950  1.00 -0.58           H  
ATOM   2131  CB  TYR A 134     -27.252 -23.841 -79.891  1.00 -0.58           C  
ATOM   2132  HB2 TYR A 134     -27.099 -24.877 -79.588  1.00 -0.58           H  
ATOM   2133  HB3 TYR A 134     -26.237 -23.458 -79.998  1.00 -0.58           H  
ATOM   2134  CG  TYR A 134     -27.935 -23.044 -78.762  1.00 -0.58           C  
ATOM   2135  CD1 TYR A 134     -28.932 -23.657 -77.984  1.00 -0.58           C  
ATOM   2136  HD1 TYR A 134     -29.088 -24.714 -78.143  1.00 -0.58           H  
ATOM   2137  CE1 TYR A 134     -29.686 -22.994 -77.049  1.00 -0.58           C  
ATOM   2138  HE1 TYR A 134     -30.444 -23.468 -76.444  1.00 -0.58           H  
ATOM   2139  CZ  TYR A 134     -29.434 -21.599 -76.931  1.00 -0.58           C  
ATOM   2140  OH  TYR A 134     -30.142 -20.931 -75.993  1.00 -0.58           O  
ATOM   2141  HH  TYR A 134     -31.076 -20.993 -76.208  1.00 -0.58           H  
ATOM   2142  CE2 TYR A 134     -28.442 -21.004 -77.727  1.00 -0.58           C  
ATOM   2143  HE2 TYR A 134     -28.292 -19.937 -77.664  1.00 -0.58           H  
ATOM   2144  CD2 TYR A 134     -27.623 -21.722 -78.632  1.00 -0.58           C  
ATOM   2145  HD2 TYR A 134     -26.929 -21.248 -79.310  1.00 -0.58           H  
ATOM   2146  C   TYR A 134     -29.240 -24.851 -81.132  1.00 -0.58           C  
ATOM   2147  O   TYR A 134     -30.360 -24.332 -80.934  1.00 -0.58           O  
ATOM   2148  N   SER A 135     -29.093 -26.179 -81.196  1.00 -0.29           N  
ATOM   2149  H   SER A 135     -28.213 -26.590 -81.474  1.00 -0.29           H  
ATOM   2150  CA  SER A 135     -30.297 -27.052 -81.101  1.00 -0.29           C  
ATOM   2151  HA  SER A 135     -31.231 -26.515 -81.265  1.00 -0.29           H  
ATOM   2152  CB  SER A 135     -30.105 -28.113 -82.167  1.00 -0.29           C  
ATOM   2153  HB2 SER A 135     -30.966 -28.776 -82.255  1.00 -0.29           H  
ATOM   2154  HB3 SER A 135     -30.020 -27.641 -83.146  1.00 -0.29           H  
ATOM   2155  OG  SER A 135     -28.935 -28.838 -82.121  1.00 -0.29           O  
ATOM   2156  HG  SER A 135     -28.901 -29.634 -82.657  1.00 -0.29           H  
ATOM   2157  C   SER A 135     -30.368 -27.844 -79.725  1.00 -0.29           C  
ATOM   2158  O   SER A 135     -31.498 -28.197 -79.372  1.00 -0.29           O  
ATOM   2159  N   SER A 136     -29.273 -28.053 -79.020  1.00 -0.09           N  
ATOM   2160  H   SER A 136     -28.417 -27.748 -79.461  1.00 -0.09           H  
ATOM   2161  CA  SER A 136     -29.253 -28.471 -77.580  1.00 -0.09           C  
ATOM   2162  HA  SER A 136     -30.154 -28.193 -77.032  1.00 -0.09           H  
ATOM   2163  CB  SER A 136     -29.315 -29.986 -77.599  1.00 -0.09           C  
ATOM   2164  HB2 SER A 136     -30.248 -30.078 -78.155  1.00 -0.09           H  
ATOM   2165  HB3 SER A 136     -28.402 -30.367 -78.055  1.00 -0.09           H  
ATOM   2166  OG  SER A 136     -29.439 -30.614 -76.276  1.00 -0.09           O  
ATOM   2167  HG  SER A 136     -30.160 -30.160 -75.834  1.00 -0.09           H  
ATOM   2168  C   SER A 136     -27.925 -28.060 -76.864  1.00 -0.09           C  
ATOM   2169  O   SER A 136     -26.946 -27.653 -77.501  1.00 -0.09           O  
ATOM   2170  N   ALA A 137     -27.797 -28.344 -75.537  1.00  0.02           N  
ATOM   2171  H   ALA A 137     -28.579 -28.709 -75.011  1.00  0.02           H  
ATOM   2172  CA  ALA A 137     -26.646 -27.961 -74.679  1.00  0.02           C  
ATOM   2173  HA  ALA A 137     -25.744 -28.118 -75.270  1.00  0.02           H  
ATOM   2174  CB  ALA A 137     -26.827 -26.527 -74.099  1.00  0.02           C  
ATOM   2175  HB1 ALA A 137     -25.918 -26.360 -73.522  1.00  0.02           H  
ATOM   2176  HB2 ALA A 137     -26.825 -25.735 -74.848  1.00  0.02           H  
ATOM   2177  HB3 ALA A 137     -27.717 -26.428 -73.478  1.00  0.02           H  
ATOM   2178  C   ALA A 137     -26.441 -28.951 -73.575  1.00  0.02           C  
ATOM   2179  O   ALA A 137     -27.359 -29.448 -72.881  1.00  0.02           O  
ATOM   2180  N   ASN A 138     -25.164 -29.292 -73.345  1.00 -0.18           N  
ATOM   2181  H   ASN A 138     -24.498 -28.777 -73.903  1.00 -0.18           H  
ATOM   2182  CA  ASN A 138     -24.711 -30.158 -72.260  1.00 -0.18           C  
ATOM   2183  HA  ASN A 138     -25.562 -30.208 -71.581  1.00 -0.18           H  
ATOM   2184  CB  ASN A 138     -24.431 -31.598 -72.813  1.00 -0.18           C  
ATOM   2185  HB2 ASN A 138     -23.581 -31.626 -73.494  1.00 -0.18           H  
ATOM   2186  HB3 ASN A 138     -24.103 -32.227 -71.985  1.00 -0.18           H  
ATOM   2187  CG  ASN A 138     -25.643 -32.352 -73.461  1.00 -0.18           C  
ATOM   2188  OD1 ASN A 138     -26.672 -32.622 -72.827  1.00 -0.18           O  
ATOM   2189  ND2 ASN A 138     -25.601 -32.644 -74.723  1.00 -0.18           N  
ATOM   2190 HD21 ASN A 138     -26.285 -33.260 -75.138  1.00 -0.18           H  
ATOM   2191 HD22 ASN A 138     -24.866 -32.219 -75.271  1.00 -0.18           H  
ATOM   2192  C   ASN A 138     -23.539 -29.568 -71.576  1.00 -0.18           C  
ATOM   2193  O   ASN A 138     -22.682 -28.874 -72.116  1.00 -0.18           O  
ATOM   2194  N   NLN A 139     -23.552 -29.945 -70.306  1.00 -0.12           N  
ATOM   2195  H   NLN A 139     -24.322 -30.558 -70.081  1.00 -0.12           H  
ATOM   2196  CA  NLN A 139     -22.546 -29.529 -69.317  1.00 -0.12           C  
ATOM   2197  HA  NLN A 139     -22.809 -29.891 -68.323  1.00 -0.12           H  
ATOM   2198  CB  NLN A 139     -21.158 -30.175 -69.541  1.00 -0.12           C  
ATOM   2199  HB2 NLN A 139     -20.753 -29.810 -70.485  1.00 -0.12           H  
ATOM   2200  HB3 NLN A 139     -20.536 -29.941 -68.678  1.00 -0.12           H  
ATOM   2201  CG  NLN A 139     -21.282 -31.689 -69.525  1.00 -0.12           C  
ATOM   2202  OD1 NLN A 139     -21.862 -32.278 -68.616  1.00 -0.12           O  
ATOM   2203  ND2 NLN A 139     -20.614 -32.350 -70.517  1.00 -0.12           N  
ATOM   2204 HD21 NLN A 139     -19.832 -31.847 -70.910  1.00 -0.12           H  
ATOM   2205  C   NLN A 139     -22.403 -27.996 -69.206  1.00 -0.12           C  
ATOM   2206  O   NLN A 139     -21.298 -27.442 -69.296  1.00 -0.12           O  
ATOM   2207  N   CYX A 140     -23.463 -27.154 -69.033  1.00 -0.19           N  
ATOM   2208  H   CYX A 140     -24.318 -27.659 -68.848  1.00 -0.19           H  
ATOM   2209  CA  CYX A 140     -23.335 -25.697 -69.027  1.00 -0.19           C  
ATOM   2210  HA  CYX A 140     -22.689 -25.413 -69.859  1.00 -0.19           H  
ATOM   2211  CB  CYX A 140     -24.756 -25.037 -69.157  1.00 -0.19           C  
ATOM   2212  HB2 CYX A 140     -25.355 -25.323 -68.293  1.00 -0.19           H  
ATOM   2213  HB3 CYX A 140     -24.647 -23.953 -69.166  1.00 -0.19           H  
ATOM   2214  SG  CYX A 140     -25.605 -25.372 -70.806  1.00 -0.19           S  
ATOM   2215  C   CYX A 140     -22.676 -25.179 -67.755  1.00 -0.19           C  
ATOM   2216  O   CYX A 140     -22.858 -25.616 -66.595  1.00 -0.19           O  
ATOM   2217  N   THR A 141     -21.808 -24.150 -67.936  1.00 -0.19           N  
ATOM   2218  H   THR A 141     -21.644 -23.866 -68.891  1.00 -0.19           H  
ATOM   2219  CA  THR A 141     -21.006 -23.598 -66.807  1.00 -0.19           C  
ATOM   2220  HA  THR A 141     -21.156 -24.108 -65.855  1.00 -0.19           H  
ATOM   2221  CB  THR A 141     -19.515 -23.746 -67.064  1.00 -0.19           C  
ATOM   2222  HB  THR A 141     -18.939 -23.288 -66.260  1.00 -0.19           H  
ATOM   2223  CG2 THR A 141     -19.094 -25.205 -67.058  1.00 -0.19           C  
ATOM   2224 HG21 THR A 141     -19.036 -25.636 -66.058  1.00 -0.19           H  
ATOM   2225 HG22 THR A 141     -19.684 -25.821 -67.737  1.00 -0.19           H  
ATOM   2226 HG23 THR A 141     -18.075 -25.264 -67.438  1.00 -0.19           H  
ATOM   2227  OG1 THR A 141     -19.030 -23.202 -68.266  1.00 -0.19           O  
ATOM   2228  HG1 THR A 141     -18.406 -23.857 -68.586  1.00 -0.19           H  
ATOM   2229  C   THR A 141     -21.495 -22.194 -66.505  1.00 -0.19           C  
ATOM   2230  O   THR A 141     -22.511 -21.994 -65.894  1.00 -0.19           O  
ATOM   2231  N   PHE A 142     -20.802 -21.173 -67.048  1.00 -0.12           N  
ATOM   2232  H   PHE A 142     -19.994 -21.431 -67.596  1.00 -0.12           H  
ATOM   2233  CA  PHE A 142     -21.059 -19.715 -66.939  1.00 -0.12           C  
ATOM   2234  HA  PHE A 142     -21.155 -19.508 -65.873  1.00 -0.12           H  
ATOM   2235  CB  PHE A 142     -19.713 -19.025 -67.320  1.00 -0.12           C  
ATOM   2236  HB2 PHE A 142     -19.473 -19.547 -68.247  1.00 -0.12           H  
ATOM   2237  HB3 PHE A 142     -19.893 -17.989 -67.605  1.00 -0.12           H  
ATOM   2238  CG  PHE A 142     -18.595 -19.100 -66.278  1.00 -0.12           C  
ATOM   2239  CD1 PHE A 142     -18.609 -18.265 -65.179  1.00 -0.12           C  
ATOM   2240  HD1 PHE A 142     -19.410 -17.550 -65.061  1.00 -0.12           H  
ATOM   2241  CE1 PHE A 142     -17.644 -18.317 -64.183  1.00 -0.12           C  
ATOM   2242  HE1 PHE A 142     -17.661 -17.614 -63.364  1.00 -0.12           H  
ATOM   2243  CZ  PHE A 142     -16.630 -19.361 -64.225  1.00 -0.12           C  
ATOM   2244  HZ  PHE A 142     -15.846 -19.342 -63.482  1.00 -0.12           H  
ATOM   2245  CE2 PHE A 142     -16.649 -20.242 -65.293  1.00 -0.12           C  
ATOM   2246  HE2 PHE A 142     -15.871 -20.990 -65.260  1.00 -0.12           H  
ATOM   2247  CD2 PHE A 142     -17.595 -20.085 -66.379  1.00 -0.12           C  
ATOM   2248  HD2 PHE A 142     -17.468 -20.680 -67.272  1.00 -0.12           H  
ATOM   2249  C   PHE A 142     -22.204 -19.100 -67.678  1.00 -0.12           C  
ATOM   2250  O   PHE A 142     -22.286 -19.290 -68.880  1.00 -0.12           O  
ATOM   2251  N   GLU A 143     -22.959 -18.235 -67.012  1.00 -0.15           N  
ATOM   2252  H   GLU A 143     -22.623 -18.019 -66.084  1.00 -0.15           H  
ATOM   2253  CA  GLU A 143     -23.926 -17.372 -67.704  1.00 -0.15           C  
ATOM   2254  HA  GLU A 143     -23.704 -17.193 -68.756  1.00 -0.15           H  
ATOM   2255  CB  GLU A 143     -25.247 -18.151 -67.734  1.00 -0.15           C  
ATOM   2256  HB2 GLU A 143     -24.970 -19.131 -68.122  1.00 -0.15           H  
ATOM   2257  HB3 GLU A 143     -25.711 -18.274 -66.755  1.00 -0.15           H  
ATOM   2258  CG  GLU A 143     -26.428 -17.626 -68.541  1.00 -0.15           C  
ATOM   2259  HG2 GLU A 143     -26.643 -16.602 -68.236  1.00 -0.15           H  
ATOM   2260  HG3 GLU A 143     -26.178 -17.543 -69.599  1.00 -0.15           H  
ATOM   2261  CD  GLU A 143     -27.696 -18.470 -68.488  1.00 -0.15           C  
ATOM   2262  OE1 GLU A 143     -27.637 -19.642 -68.060  1.00 -0.15           O  
ATOM   2263  OE2 GLU A 143     -28.771 -17.906 -68.759  1.00 -0.15           O  
ATOM   2264  C   GLU A 143     -23.974 -15.890 -67.171  1.00 -0.15           C  
ATOM   2265  O   GLU A 143     -23.643 -15.651 -66.042  1.00 -0.15           O  
ATOM   2266  N   TYR A 144     -24.543 -14.872 -67.905  1.00 -0.03           N  
ATOM   2267  H   TYR A 144     -24.927 -15.135 -68.801  1.00 -0.03           H  
ATOM   2268  CA  TYR A 144     -24.539 -13.416 -67.676  1.00 -0.03           C  
ATOM   2269  HA  TYR A 144     -24.811 -13.156 -66.653  1.00 -0.03           H  
ATOM   2270  CB  TYR A 144     -23.081 -12.966 -67.760  1.00 -0.03           C  
ATOM   2271  HB2 TYR A 144     -22.584 -13.526 -66.969  1.00 -0.03           H  
ATOM   2272  HB3 TYR A 144     -22.646 -13.422 -68.649  1.00 -0.03           H  
ATOM   2273  CG  TYR A 144     -22.796 -11.427 -67.732  1.00 -0.03           C  
ATOM   2274  CD1 TYR A 144     -22.455 -10.819 -66.547  1.00 -0.03           C  
ATOM   2275  HD1 TYR A 144     -22.463 -11.369 -65.618  1.00 -0.03           H  
ATOM   2276  CE1 TYR A 144     -22.223  -9.489 -66.437  1.00 -0.03           C  
ATOM   2277  HE1 TYR A 144     -21.956  -8.994 -65.515  1.00 -0.03           H  
ATOM   2278  CZ  TYR A 144     -22.327  -8.713 -67.604  1.00 -0.03           C  
ATOM   2279  OH  TYR A 144     -22.124  -7.384 -67.457  1.00 -0.03           O  
ATOM   2280  HH  TYR A 144     -22.035  -7.155 -66.529  1.00 -0.03           H  
ATOM   2281  CE2 TYR A 144     -22.657  -9.259 -68.829  1.00 -0.03           C  
ATOM   2282  HE2 TYR A 144     -22.694  -8.622 -69.701  1.00 -0.03           H  
ATOM   2283  CD2 TYR A 144     -22.851 -10.642 -68.945  1.00 -0.03           C  
ATOM   2284  HD2 TYR A 144     -23.092 -11.129 -69.878  1.00 -0.03           H  
ATOM   2285  C   TYR A 144     -25.562 -12.717 -68.651  1.00 -0.03           C  
ATOM   2286  O   TYR A 144     -25.818 -13.093 -69.778  1.00 -0.03           O  
ATOM   2287  N   VAL A 145     -25.964 -11.551 -68.167  1.00 -0.04           N  
ATOM   2288  H   VAL A 145     -25.821 -11.438 -67.173  1.00 -0.04           H  
ATOM   2289  CA  VAL A 145     -26.559 -10.535 -69.030  1.00 -0.04           C  
ATOM   2290  HA  VAL A 145     -26.426 -10.837 -70.068  1.00 -0.04           H  
ATOM   2291  CB  VAL A 145     -28.136 -10.598 -68.793  1.00 -0.04           C  
ATOM   2292  HB  VAL A 145     -28.523 -11.592 -69.015  1.00 -0.04           H  
ATOM   2293  CG1 VAL A 145     -28.573 -10.322 -67.370  1.00 -0.04           C  
ATOM   2294 HG11 VAL A 145     -28.175  -9.416 -66.914  1.00 -0.04           H  
ATOM   2295 HG12 VAL A 145     -29.654 -10.187 -67.346  1.00 -0.04           H  
ATOM   2296 HG13 VAL A 145     -28.236 -11.171 -66.774  1.00 -0.04           H  
ATOM   2297  CG2 VAL A 145     -28.833  -9.675 -69.806  1.00 -0.04           C  
ATOM   2298 HG21 VAL A 145     -28.388  -9.850 -70.785  1.00 -0.04           H  
ATOM   2299 HG22 VAL A 145     -29.907  -9.865 -69.803  1.00 -0.04           H  
ATOM   2300 HG23 VAL A 145     -28.739  -8.609 -69.600  1.00 -0.04           H  
ATOM   2301  C   VAL A 145     -25.941  -9.137 -68.880  1.00 -0.04           C  
ATOM   2302  O   VAL A 145     -25.677  -8.634 -67.786  1.00 -0.04           O  
ATOM   2303  N   SER A 146     -25.767  -8.462 -70.026  1.00 -0.01           N  
ATOM   2304  H   SER A 146     -25.920  -8.964 -70.889  1.00 -0.01           H  
ATOM   2305  CA  SER A 146     -25.231  -7.079 -70.097  1.00 -0.01           C  
ATOM   2306  HA  SER A 146     -24.352  -7.067 -69.451  1.00 -0.01           H  
ATOM   2307  CB  SER A 146     -24.846  -6.677 -71.489  1.00 -0.01           C  
ATOM   2308  HB2 SER A 146     -24.145  -5.842 -71.473  1.00 -0.01           H  
ATOM   2309  HB3 SER A 146     -24.306  -7.513 -71.934  1.00 -0.01           H  
ATOM   2310  OG  SER A 146     -25.952  -6.221 -72.311  1.00 -0.01           O  
ATOM   2311  HG  SER A 146     -26.155  -5.312 -72.079  1.00 -0.01           H  
ATOM   2312  C   SER A 146     -26.280  -6.019 -69.558  1.00 -0.01           C  
ATOM   2313  O   SER A 146     -27.519  -6.142 -69.548  1.00 -0.01           O  
ATOM   2314  N   GLN A 147     -25.669  -4.821 -69.289  1.00 -0.01           N  
ATOM   2315  H   GLN A 147     -24.680  -4.783 -69.089  1.00 -0.01           H  
ATOM   2316  CA  GLN A 147     -26.443  -3.566 -69.375  1.00 -0.01           C  
ATOM   2317  HA  GLN A 147     -27.346  -3.613 -68.767  1.00 -0.01           H  
ATOM   2318  CB  GLN A 147     -25.589  -2.330 -68.955  1.00 -0.01           C  
ATOM   2319  HB2 GLN A 147     -24.742  -2.270 -69.639  1.00 -0.01           H  
ATOM   2320  HB3 GLN A 147     -26.192  -1.457 -69.206  1.00 -0.01           H  
ATOM   2321  CG  GLN A 147     -25.111  -2.379 -67.489  1.00 -0.01           C  
ATOM   2322  HG2 GLN A 147     -24.502  -3.273 -67.356  1.00 -0.01           H  
ATOM   2323  HG3 GLN A 147     -24.561  -1.469 -67.248  1.00 -0.01           H  
ATOM   2324  CD  GLN A 147     -26.256  -2.370 -66.536  1.00 -0.01           C  
ATOM   2325  OE1 GLN A 147     -27.061  -1.472 -66.472  1.00 -0.01           O  
ATOM   2326  NE2 GLN A 147     -26.455  -3.450 -65.805  1.00 -0.01           N  
ATOM   2327 HE21 GLN A 147     -27.212  -3.577 -65.149  1.00 -0.01           H  
ATOM   2328 HE22 GLN A 147     -25.791  -4.201 -65.930  1.00 -0.01           H  
ATOM   2329  C   GLN A 147     -27.108  -3.338 -70.785  1.00 -0.01           C  
ATOM   2330  O   GLN A 147     -26.619  -3.827 -71.822  1.00 -0.01           O  
ATOM   2331  N   PRO A 148     -28.355  -2.749 -70.847  1.00 -0.02           N  
ATOM   2332  CD  PRO A 148     -29.102  -2.249 -69.651  1.00 -0.02           C  
ATOM   2333  HD2 PRO A 148     -28.414  -1.626 -69.080  1.00 -0.02           H  
ATOM   2334  HD3 PRO A 148     -29.490  -3.025 -68.992  1.00 -0.02           H  
ATOM   2335  CG  PRO A 148     -30.242  -1.346 -70.292  1.00 -0.02           C  
ATOM   2336  HG2 PRO A 148     -29.760  -0.374 -70.394  1.00 -0.02           H  
ATOM   2337  HG3 PRO A 148     -31.205  -1.378 -69.783  1.00 -0.02           H  
ATOM   2338  CB  PRO A 148     -30.491  -1.924 -71.667  1.00 -0.02           C  
ATOM   2339  HB2 PRO A 148     -30.920  -1.143 -72.296  1.00 -0.02           H  
ATOM   2340  HB3 PRO A 148     -31.212  -2.732 -71.544  1.00 -0.02           H  
ATOM   2341  CA  PRO A 148     -29.125  -2.478 -72.088  1.00 -0.02           C  
ATOM   2342  HA  PRO A 148     -29.375  -3.377 -72.652  1.00 -0.02           H  
ATOM   2343  C   PRO A 148     -28.430  -1.502 -73.005  1.00 -0.02           C  
ATOM   2344  O   PRO A 148     -27.821  -0.531 -72.519  1.00 -0.02           O  
ATOM   2345  N   PHE A 149     -28.373  -1.814 -74.313  1.00 -0.02           N  
ATOM   2346  H   PHE A 149     -28.810  -2.661 -74.646  1.00 -0.02           H  
ATOM   2347  CA  PHE A 149     -27.914  -0.774 -75.263  1.00 -0.02           C  
ATOM   2348  HA  PHE A 149     -27.075  -0.198 -74.871  1.00 -0.02           H  
ATOM   2349  CB  PHE A 149     -27.542  -1.567 -76.506  1.00 -0.02           C  
ATOM   2350  HB2 PHE A 149     -26.719  -2.217 -76.205  1.00 -0.02           H  
ATOM   2351  HB3 PHE A 149     -28.435  -2.157 -76.712  1.00 -0.02           H  
ATOM   2352  CG  PHE A 149     -27.054  -0.674 -77.629  1.00 -0.02           C  
ATOM   2353  CD1 PHE A 149     -27.867  -0.666 -78.734  1.00 -0.02           C  
ATOM   2354  HD1 PHE A 149     -28.704  -1.343 -78.818  1.00 -0.02           H  
ATOM   2355  CE1 PHE A 149     -27.533   0.162 -79.831  1.00 -0.02           C  
ATOM   2356  HE1 PHE A 149     -28.199   0.107 -80.680  1.00 -0.02           H  
ATOM   2357  CZ  PHE A 149     -26.400   0.962 -79.877  1.00 -0.02           C  
ATOM   2358  HZ  PHE A 149     -26.283   1.639 -80.710  1.00 -0.02           H  
ATOM   2359  CE2 PHE A 149     -25.533   0.944 -78.713  1.00 -0.02           C  
ATOM   2360  HE2 PHE A 149     -24.688   1.614 -78.664  1.00 -0.02           H  
ATOM   2361  CD2 PHE A 149     -25.865   0.092 -77.587  1.00 -0.02           C  
ATOM   2362  HD2 PHE A 149     -25.334   0.237 -76.658  1.00 -0.02           H  
ATOM   2363  C   PHE A 149     -29.000   0.256 -75.582  1.00 -0.02           C  
ATOM   2364  O   PHE A 149     -30.128  -0.119 -75.816  1.00 -0.02           O  
ATOM   2365  N   LEU A 150     -28.618   1.534 -75.787  1.00 -0.03           N  
ATOM   2366  H   LEU A 150     -27.625   1.704 -75.725  1.00 -0.03           H  
ATOM   2367  CA  LEU A 150     -29.610   2.622 -75.734  1.00 -0.03           C  
ATOM   2368  HA  LEU A 150     -30.433   2.389 -75.058  1.00 -0.03           H  
ATOM   2369  CB  LEU A 150     -28.887   3.924 -75.321  1.00 -0.03           C  
ATOM   2370  HB2 LEU A 150     -27.991   4.029 -75.932  1.00 -0.03           H  
ATOM   2371  HB3 LEU A 150     -29.527   4.794 -75.468  1.00 -0.03           H  
ATOM   2372  CG  LEU A 150     -28.531   4.041 -73.868  1.00 -0.03           C  
ATOM   2373  HG  LEU A 150     -27.800   3.264 -73.644  1.00 -0.03           H  
ATOM   2374  CD1 LEU A 150     -27.918   5.481 -73.628  1.00 -0.03           C  
ATOM   2375 HD11 LEU A 150     -27.381   5.372 -72.686  1.00 -0.03           H  
ATOM   2376 HD12 LEU A 150     -27.214   5.683 -74.436  1.00 -0.03           H  
ATOM   2377 HD13 LEU A 150     -28.759   6.173 -73.676  1.00 -0.03           H  
ATOM   2378  CD2 LEU A 150     -29.677   3.705 -72.798  1.00 -0.03           C  
ATOM   2379 HD21 LEU A 150     -29.251   3.911 -71.816  1.00 -0.03           H  
ATOM   2380 HD22 LEU A 150     -30.530   4.350 -73.006  1.00 -0.03           H  
ATOM   2381 HD23 LEU A 150     -29.986   2.665 -72.697  1.00 -0.03           H  
ATOM   2382  C   LEU A 150     -30.407   2.995 -77.052  1.00 -0.03           C  
ATOM   2383  O   LEU A 150     -31.184   3.919 -77.153  1.00 -0.03           O  
ATOM   2384  N   MET A 151     -30.123   2.161 -78.065  1.00 -0.03           N  
ATOM   2385  H   MET A 151     -29.505   1.372 -77.940  1.00 -0.03           H  
ATOM   2386  CA  MET A 151     -30.791   2.336 -79.372  1.00 -0.03           C  
ATOM   2387  HA  MET A 151     -31.592   3.054 -79.196  1.00 -0.03           H  
ATOM   2388  CB  MET A 151     -29.811   2.887 -80.496  1.00 -0.03           C  
ATOM   2389  HB2 MET A 151     -29.268   2.079 -80.984  1.00 -0.03           H  
ATOM   2390  HB3 MET A 151     -30.282   3.382 -81.346  1.00 -0.03           H  
ATOM   2391  CG  MET A 151     -28.718   3.809 -79.966  1.00 -0.03           C  
ATOM   2392  HG2 MET A 151     -29.260   4.382 -79.214  1.00 -0.03           H  
ATOM   2393  HG3 MET A 151     -28.061   3.073 -79.502  1.00 -0.03           H  
ATOM   2394  SD  MET A 151     -27.703   4.845 -81.088  1.00 -0.03           S  
ATOM   2395  CE  MET A 151     -28.977   5.955 -81.533  1.00 -0.03           C  
ATOM   2396  HE1 MET A 151     -28.511   6.763 -82.096  1.00 -0.03           H  
ATOM   2397  HE2 MET A 151     -29.710   5.324 -82.037  1.00 -0.03           H  
ATOM   2398  HE3 MET A 151     -29.537   6.365 -80.693  1.00 -0.03           H  
ATOM   2399  C   MET A 151     -31.398   1.041 -79.914  1.00 -0.03           C  
ATOM   2400  O   MET A 151     -31.027  -0.071 -79.539  1.00 -0.03           O  
ATOM   2401  N   ASP A 152     -32.443   1.168 -80.776  1.00 -0.05           N  
ATOM   2402  H   ASP A 152     -32.628   2.119 -81.064  1.00 -0.05           H  
ATOM   2403  CA  ASP A 152     -33.247   0.060 -81.402  1.00 -0.05           C  
ATOM   2404  HA  ASP A 152     -33.469  -0.662 -80.616  1.00 -0.05           H  
ATOM   2405  CB  ASP A 152     -34.683   0.517 -81.815  1.00 -0.05           C  
ATOM   2406  HB2 ASP A 152     -34.537   1.435 -82.385  1.00 -0.05           H  
ATOM   2407  HB3 ASP A 152     -35.167  -0.208 -82.469  1.00 -0.05           H  
ATOM   2408  CG  ASP A 152     -35.557   0.966 -80.648  1.00 -0.05           C  
ATOM   2409  OD1 ASP A 152     -36.459   1.788 -80.877  1.00 -0.05           O  
ATOM   2410  OD2 ASP A 152     -35.310   0.638 -79.497  1.00 -0.05           O  
ATOM   2411  C   ASP A 152     -32.567  -0.757 -82.521  1.00 -0.05           C  
ATOM   2412  O   ASP A 152     -31.441  -0.458 -82.953  1.00 -0.05           O  
ATOM   2413  N   LEU A 153     -33.265  -1.854 -82.923  1.00 -0.06           N  
ATOM   2414  H   LEU A 153     -34.204  -1.960 -82.563  1.00 -0.06           H  
ATOM   2415  CA  LEU A 153     -32.985  -2.493 -84.247  1.00 -0.06           C  
ATOM   2416  HA  LEU A 153     -31.925  -2.743 -84.272  1.00 -0.06           H  
ATOM   2417  CB  LEU A 153     -33.740  -3.800 -84.396  1.00 -0.06           C  
ATOM   2418  HB2 LEU A 153     -34.801  -3.641 -84.208  1.00 -0.06           H  
ATOM   2419  HB3 LEU A 153     -33.580  -4.166 -85.411  1.00 -0.06           H  
ATOM   2420  CG  LEU A 153     -33.353  -5.027 -83.472  1.00 -0.06           C  
ATOM   2421  HG  LEU A 153     -33.286  -4.634 -82.457  1.00 -0.06           H  
ATOM   2422  CD1 LEU A 153     -34.274  -6.301 -83.639  1.00 -0.06           C  
ATOM   2423 HD11 LEU A 153     -35.154  -6.156 -83.012  1.00 -0.06           H  
ATOM   2424 HD12 LEU A 153     -34.586  -6.478 -84.669  1.00 -0.06           H  
ATOM   2425 HD13 LEU A 153     -33.689  -7.092 -83.170  1.00 -0.06           H  
ATOM   2426  CD2 LEU A 153     -31.906  -5.393 -83.767  1.00 -0.06           C  
ATOM   2427 HD21 LEU A 153     -31.667  -6.409 -83.453  1.00 -0.06           H  
ATOM   2428 HD22 LEU A 153     -31.793  -5.230 -84.839  1.00 -0.06           H  
ATOM   2429 HD23 LEU A 153     -31.206  -4.778 -83.201  1.00 -0.06           H  
ATOM   2430  C   LEU A 153     -33.392  -1.453 -85.346  1.00 -0.06           C  
ATOM   2431  O   LEU A 153     -34.559  -1.036 -85.419  1.00 -0.06           O  
ATOM   2432  N   GLU A 154     -32.403  -0.967 -86.086  1.00 -0.03           N  
ATOM   2433  H   GLU A 154     -31.447  -1.172 -85.831  1.00 -0.03           H  
ATOM   2434  CA  GLU A 154     -32.590   0.162 -86.976  1.00 -0.03           C  
ATOM   2435  HA  GLU A 154     -33.634   0.282 -87.266  1.00 -0.03           H  
ATOM   2436  CB  GLU A 154     -32.043   1.402 -86.299  1.00 -0.03           C  
ATOM   2437  HB2 GLU A 154     -31.408   1.134 -85.455  1.00 -0.03           H  
ATOM   2438  HB3 GLU A 154     -31.349   1.940 -86.944  1.00 -0.03           H  
ATOM   2439  CG  GLU A 154     -33.026   2.566 -85.909  1.00 -0.03           C  
ATOM   2440  HG2 GLU A 154     -33.850   2.152 -85.328  1.00 -0.03           H  
ATOM   2441  HG3 GLU A 154     -32.408   3.265 -85.346  1.00 -0.03           H  
ATOM   2442  CD  GLU A 154     -33.558   3.402 -87.094  1.00 -0.03           C  
ATOM   2443  OE1 GLU A 154     -34.170   4.408 -86.803  1.00 -0.03           O  
ATOM   2444  OE2 GLU A 154     -33.301   3.132 -88.280  1.00 -0.03           O  
ATOM   2445  C   GLU A 154     -31.947  -0.100 -88.352  1.00 -0.03           C  
ATOM   2446  O   GLU A 154     -31.062  -0.941 -88.534  1.00 -0.03           O  
ATOM   2447  N   GLY A 155     -32.367   0.636 -89.361  1.00 -0.01           N  
ATOM   2448  H   GLY A 155     -33.050   1.351 -89.154  1.00 -0.01           H  
ATOM   2449  CA  GLY A 155     -31.751   0.540 -90.750  1.00 -0.01           C  
ATOM   2450  HA2 GLY A 155     -30.662   0.576 -90.773  1.00 -0.01           H  
ATOM   2451  HA3 GLY A 155     -32.029  -0.420 -91.185  1.00 -0.01           H  
ATOM   2452  C   GLY A 155     -32.326   1.704 -91.612  1.00 -0.01           C  
ATOM   2453  O   GLY A 155     -32.191   1.749 -92.849  1.00 -0.01           O  
ATOM   2454  N   LYS A 156     -33.125   2.594 -91.008  1.00 -0.08           N  
ATOM   2455  H   LYS A 156     -33.037   2.721 -90.010  1.00 -0.08           H  
ATOM   2456  CA  LYS A 156     -33.823   3.608 -91.810  1.00 -0.08           C  
ATOM   2457  HA  LYS A 156     -34.343   3.022 -92.569  1.00 -0.08           H  
ATOM   2458  CB  LYS A 156     -34.920   4.337 -91.028  1.00 -0.08           C  
ATOM   2459  HB2 LYS A 156     -35.463   3.475 -90.641  1.00 -0.08           H  
ATOM   2460  HB3 LYS A 156     -34.474   4.858 -90.180  1.00 -0.08           H  
ATOM   2461  CG  LYS A 156     -35.854   5.080 -92.006  1.00 -0.08           C  
ATOM   2462  HG2 LYS A 156     -35.290   5.852 -92.530  1.00 -0.08           H  
ATOM   2463  HG3 LYS A 156     -36.169   4.314 -92.714  1.00 -0.08           H  
ATOM   2464  CD  LYS A 156     -37.120   5.684 -91.304  1.00 -0.08           C  
ATOM   2465  HD2 LYS A 156     -37.788   4.868 -91.027  1.00 -0.08           H  
ATOM   2466  HD3 LYS A 156     -36.718   6.168 -90.415  1.00 -0.08           H  
ATOM   2467  CE  LYS A 156     -37.887   6.595 -92.352  1.00 -0.08           C  
ATOM   2468  HE2 LYS A 156     -37.331   7.499 -92.603  1.00 -0.08           H  
ATOM   2469  HE3 LYS A 156     -37.950   5.991 -93.257  1.00 -0.08           H  
ATOM   2470  NZ  LYS A 156     -39.244   7.030 -91.832  1.00 -0.08           N  
ATOM   2471  HZ1 LYS A 156     -39.846   6.254 -91.599  1.00 -0.08           H  
ATOM   2472  HZ2 LYS A 156     -39.205   7.594 -90.995  1.00 -0.08           H  
ATOM   2473  HZ3 LYS A 156     -39.746   7.548 -92.539  1.00 -0.08           H  
ATOM   2474  C   LYS A 156     -32.872   4.584 -92.584  1.00 -0.08           C  
ATOM   2475  O   LYS A 156     -33.022   4.758 -93.770  1.00 -0.08           O  
ATOM   2476  N   GLN A 157     -31.899   5.207 -91.846  1.00 -0.18           N  
ATOM   2477  H   GLN A 157     -31.866   5.013 -90.855  1.00 -0.18           H  
ATOM   2478  CA  GLN A 157     -31.154   6.390 -92.388  1.00 -0.18           C  
ATOM   2479  HA  GLN A 157     -31.862   6.781 -93.118  1.00 -0.18           H  
ATOM   2480  CB  GLN A 157     -31.014   7.400 -91.218  1.00 -0.18           C  
ATOM   2481  HB2 GLN A 157     -31.943   7.335 -90.652  1.00 -0.18           H  
ATOM   2482  HB3 GLN A 157     -30.225   7.039 -90.558  1.00 -0.18           H  
ATOM   2483  CG  GLN A 157     -30.654   8.843 -91.459  1.00 -0.18           C  
ATOM   2484  HG2 GLN A 157     -30.172   9.159 -90.534  1.00 -0.18           H  
ATOM   2485  HG3 GLN A 157     -29.971   8.718 -92.298  1.00 -0.18           H  
ATOM   2486  CD  GLN A 157     -31.801   9.802 -91.966  1.00 -0.18           C  
ATOM   2487  OE1 GLN A 157     -32.558   9.504 -92.889  1.00 -0.18           O  
ATOM   2488  NE2 GLN A 157     -31.739  11.086 -91.558  1.00 -0.18           N  
ATOM   2489 HE21 GLN A 157     -32.301  11.738 -92.087  1.00 -0.18           H  
ATOM   2490 HE22 GLN A 157     -31.122  11.408 -90.825  1.00 -0.18           H  
ATOM   2491  C   GLN A 157     -29.838   6.026 -93.112  1.00 -0.18           C  
ATOM   2492  O   GLN A 157     -28.881   6.799 -93.206  1.00 -0.18           O  
ATOM   2493  N   GLY A 158     -29.741   4.836 -93.652  1.00  0.17           N  
ATOM   2494  H   GLY A 158     -30.514   4.205 -93.495  1.00  0.17           H  
ATOM   2495  CA  GLY A 158     -28.687   4.284 -94.487  1.00  0.17           C  
ATOM   2496  HA2 GLY A 158     -28.849   3.209 -94.402  1.00  0.17           H  
ATOM   2497  HA3 GLY A 158     -28.845   4.554 -95.531  1.00  0.17           H  
ATOM   2498  C   GLY A 158     -27.292   4.519 -93.971  1.00  0.17           C  
ATOM   2499  O   GLY A 158     -26.938   4.217 -92.840  1.00  0.17           O  
ATOM   2500  N   ASN A 159     -26.437   5.025 -94.806  1.00 -0.11           N  
ATOM   2501  H   ASN A 159     -26.866   5.450 -95.615  1.00 -0.11           H  
ATOM   2502  CA  ASN A 159     -25.015   5.356 -94.615  1.00 -0.11           C  
ATOM   2503  HA  ASN A 159     -24.499   4.507 -94.166  1.00 -0.11           H  
ATOM   2504  CB  ASN A 159     -24.420   5.564 -96.034  1.00 -0.11           C  
ATOM   2505  HB2 ASN A 159     -25.102   6.296 -96.467  1.00 -0.11           H  
ATOM   2506  HB3 ASN A 159     -23.427   5.942 -95.794  1.00 -0.11           H  
ATOM   2507  CG  ASN A 159     -24.287   4.271 -96.854  1.00 -0.11           C  
ATOM   2508  OD1 ASN A 159     -23.972   3.201 -96.361  1.00 -0.11           O  
ATOM   2509  ND2 ASN A 159     -24.593   4.383 -98.142  1.00 -0.11           N  
ATOM   2510 HD21 ASN A 159     -24.436   3.629 -98.795  1.00 -0.11           H  
ATOM   2511 HD22 ASN A 159     -24.706   5.270 -98.611  1.00 -0.11           H  
ATOM   2512  C   ASN A 159     -24.839   6.574 -93.635  1.00 -0.11           C  
ATOM   2513  O   ASN A 159     -23.798   7.158 -93.628  1.00 -0.11           O  
ATOM   2514  N   PHE A 160     -25.833   6.950 -92.798  1.00 -0.65           N  
ATOM   2515  H   PHE A 160     -26.669   6.383 -92.793  1.00 -0.65           H  
ATOM   2516  CA  PHE A 160     -25.732   7.995 -91.813  1.00 -0.65           C  
ATOM   2517  HA  PHE A 160     -24.848   8.610 -91.982  1.00 -0.65           H  
ATOM   2518  CB  PHE A 160     -26.734   9.155 -91.989  1.00 -0.65           C  
ATOM   2519  HB2 PHE A 160     -27.760   8.790 -92.022  1.00 -0.65           H  
ATOM   2520  HB3 PHE A 160     -26.638   9.800 -91.115  1.00 -0.65           H  
ATOM   2521  CG  PHE A 160     -26.482   9.937 -93.275  1.00 -0.65           C  
ATOM   2522  CD1 PHE A 160     -25.548  10.968 -93.330  1.00 -0.65           C  
ATOM   2523  HD1 PHE A 160     -24.882  11.093 -92.489  1.00 -0.65           H  
ATOM   2524  CE1 PHE A 160     -25.559  11.840 -94.411  1.00 -0.65           C  
ATOM   2525  HE1 PHE A 160     -24.950  12.727 -94.322  1.00 -0.65           H  
ATOM   2526  CZ  PHE A 160     -26.358  11.711 -95.540  1.00 -0.65           C  
ATOM   2527  HZ  PHE A 160     -26.374  12.433 -96.343  1.00 -0.65           H  
ATOM   2528  CE2 PHE A 160     -27.260  10.704 -95.546  1.00 -0.65           C  
ATOM   2529  HE2 PHE A 160     -27.827  10.445 -96.428  1.00 -0.65           H  
ATOM   2530  CD2 PHE A 160     -27.324   9.792 -94.405  1.00 -0.65           C  
ATOM   2531  HD2 PHE A 160     -28.005   8.958 -94.487  1.00 -0.65           H  
ATOM   2532  C   PHE A 160     -25.791   7.494 -90.369  1.00 -0.65           C  
ATOM   2533  O   PHE A 160     -25.512   8.202 -89.379  1.00 -0.65           O  
ATOM   2534  N   LYS A 161     -26.061   6.175 -90.123  1.00 -2.41           N  
ATOM   2535  H   LYS A 161     -26.183   5.589 -90.937  1.00 -2.41           H  
ATOM   2536  CA  LYS A 161     -26.171   5.484 -88.861  1.00 -2.41           C  
ATOM   2537  HA  LYS A 161     -26.721   6.121 -88.169  1.00 -2.41           H  
ATOM   2538  CB  LYS A 161     -26.723   4.079 -89.125  1.00 -2.41           C  
ATOM   2539  HB2 LYS A 161     -27.638   4.223 -89.699  1.00 -2.41           H  
ATOM   2540  HB3 LYS A 161     -26.075   3.540 -89.816  1.00 -2.41           H  
ATOM   2541  CG  LYS A 161     -27.041   3.298 -87.841  1.00 -2.41           C  
ATOM   2542  HG2 LYS A 161     -26.164   3.143 -87.212  1.00 -2.41           H  
ATOM   2543  HG3 LYS A 161     -27.794   3.785 -87.222  1.00 -2.41           H  
ATOM   2544  CD  LYS A 161     -27.622   1.914 -88.141  1.00 -2.41           C  
ATOM   2545  HD2 LYS A 161     -28.468   1.990 -88.824  1.00 -2.41           H  
ATOM   2546  HD3 LYS A 161     -26.819   1.236 -88.432  1.00 -2.41           H  
ATOM   2547  CE  LYS A 161     -28.204   1.487 -86.876  1.00 -2.41           C  
ATOM   2548  HE2 LYS A 161     -27.385   1.450 -86.158  1.00 -2.41           H  
ATOM   2549  HE3 LYS A 161     -28.884   2.176 -86.374  1.00 -2.41           H  
ATOM   2550  NZ  LYS A 161     -28.885   0.246 -87.038  1.00 -2.41           N  
ATOM   2551  HZ1 LYS A 161     -28.236  -0.366 -87.512  1.00 -2.41           H  
ATOM   2552  HZ2 LYS A 161     -29.129  -0.080 -86.113  1.00 -2.41           H  
ATOM   2553  HZ3 LYS A 161     -29.718   0.336 -87.601  1.00 -2.41           H  
ATOM   2554  C   LYS A 161     -24.846   5.499 -88.166  1.00 -2.41           C  
ATOM   2555  O   LYS A 161     -23.810   5.453 -88.802  1.00 -2.41           O  
ATOM   2556  N   ASN A 162     -24.830   5.445 -86.824  1.00 -1.08           N  
ATOM   2557  H   ASN A 162     -25.676   5.371 -86.277  1.00 -1.08           H  
ATOM   2558  CA  ASN A 162     -23.641   5.632 -86.045  1.00 -1.08           C  
ATOM   2559  HA  ASN A 162     -23.050   6.378 -86.575  1.00 -1.08           H  
ATOM   2560  CB  ASN A 162     -23.935   6.037 -84.589  1.00 -1.08           C  
ATOM   2561  HB2 ASN A 162     -24.776   5.453 -84.215  1.00 -1.08           H  
ATOM   2562  HB3 ASN A 162     -23.107   5.834 -83.910  1.00 -1.08           H  
ATOM   2563  CG  ASN A 162     -24.128   7.494 -84.305  1.00 -1.08           C  
ATOM   2564  OD1 ASN A 162     -24.420   7.922 -83.237  1.00 -1.08           O  
ATOM   2565  ND2 ASN A 162     -24.074   8.441 -85.217  1.00 -1.08           N  
ATOM   2566 HD21 ASN A 162     -24.257   9.388 -84.920  1.00 -1.08           H  
ATOM   2567 HD22 ASN A 162     -23.906   8.302 -86.203  1.00 -1.08           H  
ATOM   2568  C   ASN A 162     -22.885   4.321 -85.995  1.00 -1.08           C  
ATOM   2569  O   ASN A 162     -23.414   3.272 -86.397  1.00 -1.08           O  
ATOM   2570  N   LEU A 163     -21.647   4.385 -85.515  1.00 -0.96           N  
ATOM   2571  H   LEU A 163     -21.410   5.287 -85.128  1.00 -0.96           H  
ATOM   2572  CA  LEU A 163     -20.673   3.321 -85.468  1.00 -0.96           C  
ATOM   2573  HA  LEU A 163     -20.903   2.611 -86.263  1.00 -0.96           H  
ATOM   2574  CB  LEU A 163     -19.302   3.779 -85.819  1.00 -0.96           C  
ATOM   2575  HB2 LEU A 163     -19.467   4.378 -86.714  1.00 -0.96           H  
ATOM   2576  HB3 LEU A 163     -18.910   4.428 -85.035  1.00 -0.96           H  
ATOM   2577  CG  LEU A 163     -18.137   2.687 -86.012  1.00 -0.96           C  
ATOM   2578  HG  LEU A 163     -18.155   2.057 -85.123  1.00 -0.96           H  
ATOM   2579  CD1 LEU A 163     -18.421   1.765 -87.160  1.00 -0.96           C  
ATOM   2580 HD11 LEU A 163     -18.598   2.291 -88.098  1.00 -0.96           H  
ATOM   2581 HD12 LEU A 163     -17.557   1.102 -87.191  1.00 -0.96           H  
ATOM   2582 HD13 LEU A 163     -19.387   1.286 -87.001  1.00 -0.96           H  
ATOM   2583  CD2 LEU A 163     -16.831   3.482 -86.188  1.00 -0.96           C  
ATOM   2584 HD21 LEU A 163     -16.753   4.136 -87.056  1.00 -0.96           H  
ATOM   2585 HD22 LEU A 163     -16.471   4.017 -85.309  1.00 -0.96           H  
ATOM   2586 HD23 LEU A 163     -16.020   2.779 -86.381  1.00 -0.96           H  
ATOM   2587  C   LEU A 163     -20.778   2.576 -84.087  1.00 -0.96           C  
ATOM   2588  O   LEU A 163     -21.033   3.281 -83.052  1.00 -0.96           O  
ATOM   2589  N   ARG A 164     -20.427   1.292 -84.039  1.00 -0.39           N  
ATOM   2590  H   ARG A 164     -20.181   0.861 -84.919  1.00 -0.39           H  
ATOM   2591  CA  ARG A 164     -20.101   0.485 -82.884  1.00 -0.39           C  
ATOM   2592  HA  ARG A 164     -20.066   1.122 -82.001  1.00 -0.39           H  
ATOM   2593  CB  ARG A 164     -21.308  -0.388 -82.596  1.00 -0.39           C  
ATOM   2594  HB2 ARG A 164     -21.707  -0.715 -83.556  1.00 -0.39           H  
ATOM   2595  HB3 ARG A 164     -20.950  -1.307 -82.130  1.00 -0.39           H  
ATOM   2596  CG  ARG A 164     -22.408   0.301 -81.738  1.00 -0.39           C  
ATOM   2597  HG2 ARG A 164     -22.015   1.025 -81.025  1.00 -0.39           H  
ATOM   2598  HG3 ARG A 164     -23.011   0.926 -82.397  1.00 -0.39           H  
ATOM   2599  CD  ARG A 164     -23.414  -0.677 -81.145  1.00 -0.39           C  
ATOM   2600  HD2 ARG A 164     -24.283  -0.081 -80.865  1.00 -0.39           H  
ATOM   2601  HD3 ARG A 164     -23.630  -1.433 -81.900  1.00 -0.39           H  
ATOM   2602  NE  ARG A 164     -22.922  -1.282 -79.890  1.00 -0.39           N  
ATOM   2603  HE  ARG A 164     -22.100  -0.845 -79.498  1.00 -0.39           H  
ATOM   2604  CZ  ARG A 164     -23.556  -2.152 -79.082  1.00 -0.39           C  
ATOM   2605  NH1 ARG A 164     -22.976  -2.534 -77.976  1.00 -0.39           N  
ATOM   2606 HH11 ARG A 164     -22.302  -1.876 -77.612  1.00 -0.39           H  
ATOM   2607 HH12 ARG A 164     -23.482  -3.128 -77.334  1.00 -0.39           H  
ATOM   2608  NH2 ARG A 164     -24.648  -2.691 -79.368  1.00 -0.39           N  
ATOM   2609 HH21 ARG A 164     -25.190  -2.460 -80.189  1.00 -0.39           H  
ATOM   2610 HH22 ARG A 164     -25.110  -3.246 -78.662  1.00 -0.39           H  
ATOM   2611  C   ARG A 164     -18.856  -0.225 -83.017  1.00 -0.39           C  
ATOM   2612  O   ARG A 164     -18.492  -0.591 -84.120  1.00 -0.39           O  
ATOM   2613  N   GLU A 165     -18.044  -0.317 -81.945  1.00  0.01           N  
ATOM   2614  H   GLU A 165     -18.257   0.197 -81.102  1.00  0.01           H  
ATOM   2615  CA  GLU A 165     -16.761  -0.968 -81.954  1.00  0.01           C  
ATOM   2616  HA  GLU A 165     -16.805  -1.748 -82.714  1.00  0.01           H  
ATOM   2617  CB  GLU A 165     -15.645   0.040 -82.321  1.00  0.01           C  
ATOM   2618  HB2 GLU A 165     -14.783  -0.568 -82.595  1.00  0.01           H  
ATOM   2619  HB3 GLU A 165     -15.908   0.666 -83.174  1.00  0.01           H  
ATOM   2620  CG  GLU A 165     -15.262   0.928 -81.132  1.00  0.01           C  
ATOM   2621  HG2 GLU A 165     -16.154   1.389 -80.707  1.00  0.01           H  
ATOM   2622  HG3 GLU A 165     -14.717   0.372 -80.369  1.00  0.01           H  
ATOM   2623  CD  GLU A 165     -14.398   2.119 -81.604  1.00  0.01           C  
ATOM   2624  OE1 GLU A 165     -13.526   1.958 -82.447  1.00  0.01           O  
ATOM   2625  OE2 GLU A 165     -14.691   3.205 -81.066  1.00  0.01           O  
ATOM   2626  C   GLU A 165     -16.389  -1.760 -80.636  1.00  0.01           C  
ATOM   2627  O   GLU A 165     -16.916  -1.445 -79.605  1.00  0.01           O  
ATOM   2628  N   PHE A 166     -15.549  -2.768 -80.753  1.00 -0.03           N  
ATOM   2629  H   PHE A 166     -15.169  -2.939 -81.672  1.00 -0.03           H  
ATOM   2630  CA  PHE A 166     -15.264  -3.738 -79.716  1.00 -0.03           C  
ATOM   2631  HA  PHE A 166     -15.600  -3.404 -78.734  1.00 -0.03           H  
ATOM   2632  CB  PHE A 166     -16.131  -4.995 -79.912  1.00 -0.03           C  
ATOM   2633  HB2 PHE A 166     -15.680  -5.504 -80.763  1.00 -0.03           H  
ATOM   2634  HB3 PHE A 166     -15.963  -5.616 -79.032  1.00 -0.03           H  
ATOM   2635  CG  PHE A 166     -17.642  -4.682 -79.996  1.00 -0.03           C  
ATOM   2636  CD1 PHE A 166     -18.221  -4.373 -81.210  1.00 -0.03           C  
ATOM   2637  HD1 PHE A 166     -17.682  -4.498 -82.137  1.00 -0.03           H  
ATOM   2638  CE1 PHE A 166     -19.578  -3.968 -81.354  1.00 -0.03           C  
ATOM   2639  HE1 PHE A 166     -19.883  -3.991 -82.390  1.00 -0.03           H  
ATOM   2640  CZ  PHE A 166     -20.361  -4.059 -80.230  1.00 -0.03           C  
ATOM   2641  HZ  PHE A 166     -21.360  -3.652 -80.283  1.00 -0.03           H  
ATOM   2642  CE2 PHE A 166     -19.835  -4.372 -78.932  1.00 -0.03           C  
ATOM   2643  HE2 PHE A 166     -20.479  -4.390 -78.065  1.00 -0.03           H  
ATOM   2644  CD2 PHE A 166     -18.439  -4.569 -78.828  1.00 -0.03           C  
ATOM   2645  HD2 PHE A 166     -17.982  -4.770 -77.870  1.00 -0.03           H  
ATOM   2646  C   PHE A 166     -13.800  -4.130 -79.670  1.00 -0.03           C  
ATOM   2647  O   PHE A 166     -13.142  -4.078 -80.713  1.00 -0.03           O  
ATOM   2648  N   VAL A 167     -13.250  -4.477 -78.557  1.00 -0.09           N  
ATOM   2649  H   VAL A 167     -13.911  -4.551 -77.797  1.00 -0.09           H  
ATOM   2650  CA  VAL A 167     -12.086  -5.336 -78.504  1.00 -0.09           C  
ATOM   2651  HA  VAL A 167     -11.716  -5.549 -79.508  1.00 -0.09           H  
ATOM   2652  CB  VAL A 167     -10.880  -4.578 -77.966  1.00 -0.09           C  
ATOM   2653  HB  VAL A 167     -11.237  -4.047 -77.084  1.00 -0.09           H  
ATOM   2654  CG1 VAL A 167      -9.708  -5.529 -77.571  1.00 -0.09           C  
ATOM   2655 HG11 VAL A 167      -9.972  -6.066 -76.660  1.00 -0.09           H  
ATOM   2656 HG12 VAL A 167      -9.518  -6.171 -78.431  1.00 -0.09           H  
ATOM   2657 HG13 VAL A 167      -8.789  -4.956 -77.441  1.00 -0.09           H  
ATOM   2658  CG2 VAL A 167     -10.295  -3.631 -79.059  1.00 -0.09           C  
ATOM   2659 HG21 VAL A 167      -9.676  -2.948 -78.477  1.00 -0.09           H  
ATOM   2660 HG22 VAL A 167      -9.657  -4.213 -79.723  1.00 -0.09           H  
ATOM   2661 HG23 VAL A 167     -11.118  -3.023 -79.435  1.00 -0.09           H  
ATOM   2662  C   VAL A 167     -12.395  -6.631 -77.690  1.00 -0.09           C  
ATOM   2663  O   VAL A 167     -13.041  -6.632 -76.670  1.00 -0.09           O  
ATOM   2664  N   PHE A 168     -11.907  -7.768 -78.166  1.00 -0.00           N  
ATOM   2665  H   PHE A 168     -11.534  -7.771 -79.105  1.00 -0.00           H  
ATOM   2666  CA  PHE A 168     -11.978  -9.045 -77.492  1.00 -0.00           C  
ATOM   2667  HA  PHE A 168     -12.585  -8.968 -76.591  1.00 -0.00           H  
ATOM   2668  CB  PHE A 168     -12.615 -10.116 -78.385  1.00 -0.00           C  
ATOM   2669  HB2 PHE A 168     -11.836 -10.491 -79.048  1.00 -0.00           H  
ATOM   2670  HB3 PHE A 168     -12.957 -10.916 -77.728  1.00 -0.00           H  
ATOM   2671  CG  PHE A 168     -13.857  -9.685 -79.065  1.00 -0.00           C  
ATOM   2672  CD1 PHE A 168     -14.950  -9.234 -78.281  1.00 -0.00           C  
ATOM   2673  HD1 PHE A 168     -14.818  -8.899 -77.263  1.00 -0.00           H  
ATOM   2674  CE1 PHE A 168     -16.126  -8.900 -79.016  1.00 -0.00           C  
ATOM   2675  HE1 PHE A 168     -16.854  -8.358 -78.430  1.00 -0.00           H  
ATOM   2676  CZ  PHE A 168     -16.171  -8.944 -80.413  1.00 -0.00           C  
ATOM   2677  HZ  PHE A 168     -17.059  -8.573 -80.903  1.00 -0.00           H  
ATOM   2678  CE2 PHE A 168     -15.051  -9.321 -81.172  1.00 -0.00           C  
ATOM   2679  HE2 PHE A 168     -15.120  -9.339 -82.250  1.00 -0.00           H  
ATOM   2680  CD2 PHE A 168     -13.921  -9.810 -80.467  1.00 -0.00           C  
ATOM   2681  HD2 PHE A 168     -13.067 -10.124 -81.050  1.00 -0.00           H  
ATOM   2682  C   PHE A 168     -10.639  -9.597 -76.976  1.00 -0.00           C  
ATOM   2683  O   PHE A 168      -9.608  -9.554 -77.704  1.00 -0.00           O  
ATOM   2684  N   LYS A 169     -10.584 -10.204 -75.777  1.00 -0.07           N  
ATOM   2685  H   LYS A 169     -11.416 -10.203 -75.203  1.00 -0.07           H  
ATOM   2686  CA  LYS A 169      -9.416 -10.712 -75.138  1.00 -0.07           C  
ATOM   2687  HA  LYS A 169      -8.746 -10.998 -75.949  1.00 -0.07           H  
ATOM   2688  CB  LYS A 169      -8.768  -9.531 -74.356  1.00 -0.07           C  
ATOM   2689  HB2 LYS A 169      -9.149  -8.650 -74.872  1.00 -0.07           H  
ATOM   2690  HB3 LYS A 169      -9.137  -9.538 -73.331  1.00 -0.07           H  
ATOM   2691  CG  LYS A 169      -7.245  -9.510 -74.436  1.00 -0.07           C  
ATOM   2692  HG2 LYS A 169      -6.937 -10.488 -74.068  1.00 -0.07           H  
ATOM   2693  HG3 LYS A 169      -6.830  -9.351 -75.431  1.00 -0.07           H  
ATOM   2694  CD  LYS A 169      -6.444  -8.432 -73.670  1.00 -0.07           C  
ATOM   2695  HD2 LYS A 169      -5.456  -8.779 -73.368  1.00 -0.07           H  
ATOM   2696  HD3 LYS A 169      -6.347  -7.592 -74.358  1.00 -0.07           H  
ATOM   2697  CE  LYS A 169      -7.084  -7.923 -72.339  1.00 -0.07           C  
ATOM   2698  HE2 LYS A 169      -8.138  -7.720 -72.528  1.00 -0.07           H  
ATOM   2699  HE3 LYS A 169      -6.939  -8.758 -71.653  1.00 -0.07           H  
ATOM   2700  NZ  LYS A 169      -6.335  -6.731 -71.858  1.00 -0.07           N  
ATOM   2701  HZ1 LYS A 169      -6.391  -5.987 -72.538  1.00 -0.07           H  
ATOM   2702  HZ2 LYS A 169      -6.502  -6.501 -70.889  1.00 -0.07           H  
ATOM   2703  HZ3 LYS A 169      -5.327  -6.766 -71.913  1.00 -0.07           H  
ATOM   2704  C   LYS A 169      -9.693 -11.850 -74.203  1.00 -0.07           C  
ATOM   2705  O   LYS A 169     -10.741 -11.895 -73.623  1.00 -0.07           O  
ATOM   2706  N   ASN A 170      -8.637 -12.578 -73.842  1.00 -0.19           N  
ATOM   2707  H   ASN A 170      -7.768 -12.470 -74.345  1.00 -0.19           H  
ATOM   2708  CA  ASN A 170      -8.822 -13.774 -72.953  1.00 -0.19           C  
ATOM   2709  HA  ASN A 170      -9.641 -13.454 -72.309  1.00 -0.19           H  
ATOM   2710  CB  ASN A 170      -9.216 -14.938 -73.939  1.00 -0.19           C  
ATOM   2711  HB2 ASN A 170     -10.028 -14.551 -74.556  1.00 -0.19           H  
ATOM   2712  HB3 ASN A 170      -8.334 -15.220 -74.513  1.00 -0.19           H  
ATOM   2713  CG  ASN A 170      -9.736 -16.232 -73.301  1.00 -0.19           C  
ATOM   2714  OD1 ASN A 170     -10.630 -16.310 -72.470  1.00 -0.19           O  
ATOM   2715  ND2 ASN A 170      -9.033 -17.314 -73.526  1.00 -0.19           N  
ATOM   2716 HD21 ASN A 170      -9.464 -18.161 -73.183  1.00 -0.19           H  
ATOM   2717 HD22 ASN A 170      -8.262 -17.337 -74.178  1.00 -0.19           H  
ATOM   2718  C   ASN A 170      -7.632 -14.209 -72.042  1.00 -0.19           C  
ATOM   2719  O   ASN A 170      -7.812 -15.119 -71.208  1.00 -0.19           O  
ATOM   2720  N   ILE A 171      -6.459 -13.564 -72.214  1.00 -0.16           N  
ATOM   2721  H   ILE A 171      -6.409 -13.055 -73.085  1.00 -0.16           H  
ATOM   2722  CA  ILE A 171      -5.241 -13.543 -71.457  1.00 -0.16           C  
ATOM   2723  HA  ILE A 171      -4.512 -14.240 -71.870  1.00 -0.16           H  
ATOM   2724  CB  ILE A 171      -4.601 -12.110 -71.639  1.00 -0.16           C  
ATOM   2725  HB  ILE A 171      -5.366 -11.389 -71.347  1.00 -0.16           H  
ATOM   2726  CG2 ILE A 171      -3.460 -11.838 -70.672  1.00 -0.16           C  
ATOM   2727 HG21 ILE A 171      -2.721 -12.639 -70.710  1.00 -0.16           H  
ATOM   2728 HG22 ILE A 171      -2.933 -10.912 -70.901  1.00 -0.16           H  
ATOM   2729 HG23 ILE A 171      -3.750 -11.819 -69.622  1.00 -0.16           H  
ATOM   2730  CG1 ILE A 171      -4.168 -11.664 -73.021  1.00 -0.16           C  
ATOM   2731 HG12 ILE A 171      -5.070 -11.531 -73.619  1.00 -0.16           H  
ATOM   2732 HG13 ILE A 171      -3.708 -10.682 -72.907  1.00 -0.16           H  
ATOM   2733  CD1 ILE A 171      -3.158 -12.641 -73.645  1.00 -0.16           C  
ATOM   2734 HD11 ILE A 171      -2.271 -12.680 -73.013  1.00 -0.16           H  
ATOM   2735 HD12 ILE A 171      -3.474 -13.678 -73.755  1.00 -0.16           H  
ATOM   2736 HD13 ILE A 171      -2.778 -12.239 -74.585  1.00 -0.16           H  
ATOM   2737  C   ILE A 171      -5.447 -13.945 -70.013  1.00 -0.16           C  
ATOM   2738  O   ILE A 171      -6.376 -13.374 -69.324  1.00 -0.16           O  
ATOM   2739  N   ASP A 172      -4.673 -14.829 -69.444  1.00 -0.15           N  
ATOM   2740  H   ASP A 172      -3.980 -15.257 -70.042  1.00 -0.15           H  
ATOM   2741  CA  ASP A 172      -4.795 -15.382 -68.040  1.00 -0.15           C  
ATOM   2742  HA  ASP A 172      -4.121 -16.223 -67.878  1.00 -0.15           H  
ATOM   2743  CB  ASP A 172      -4.291 -14.289 -67.174  1.00 -0.15           C  
ATOM   2744  HB2 ASP A 172      -4.928 -13.412 -67.291  1.00 -0.15           H  
ATOM   2745  HB3 ASP A 172      -4.311 -14.551 -66.116  1.00 -0.15           H  
ATOM   2746  CG  ASP A 172      -2.818 -13.884 -67.381  1.00 -0.15           C  
ATOM   2747  OD1 ASP A 172      -2.013 -14.691 -68.029  1.00 -0.15           O  
ATOM   2748  OD2 ASP A 172      -2.584 -12.684 -67.186  1.00 -0.15           O  
ATOM   2749  C   ASP A 172      -6.120 -15.930 -67.524  1.00 -0.15           C  
ATOM   2750  O   ASP A 172      -6.381 -16.077 -66.311  1.00 -0.15           O  
ATOM   2751  N   GLY A 173      -6.952 -16.333 -68.488  1.00 -0.22           N  
ATOM   2752  H   GLY A 173      -6.755 -16.231 -69.473  1.00 -0.22           H  
ATOM   2753  CA  GLY A 173      -8.200 -17.027 -68.220  1.00 -0.22           C  
ATOM   2754  HA2 GLY A 173      -8.545 -17.496 -69.141  1.00 -0.22           H  
ATOM   2755  HA3 GLY A 173      -8.058 -17.869 -67.543  1.00 -0.22           H  
ATOM   2756  C   GLY A 173      -9.359 -16.174 -67.758  1.00 -0.22           C  
ATOM   2757  O   GLY A 173     -10.449 -16.633 -67.654  1.00 -0.22           O  
ATOM   2758  N   TYR A 174      -9.037 -14.873 -67.667  1.00 -0.13           N  
ATOM   2759  H   TYR A 174      -8.054 -14.646 -67.715  1.00 -0.13           H  
ATOM   2760  CA  TYR A 174     -10.029 -13.819 -67.683  1.00 -0.13           C  
ATOM   2761  HA  TYR A 174     -10.945 -14.161 -67.201  1.00 -0.13           H  
ATOM   2762  CB  TYR A 174      -9.464 -12.630 -66.882  1.00 -0.13           C  
ATOM   2763  HB2 TYR A 174      -8.888 -13.055 -66.060  1.00 -0.13           H  
ATOM   2764  HB3 TYR A 174      -8.734 -12.062 -67.459  1.00 -0.13           H  
ATOM   2765  CG  TYR A 174     -10.411 -11.688 -66.221  1.00 -0.13           C  
ATOM   2766  CD1 TYR A 174      -9.790 -10.740 -65.439  1.00 -0.13           C  
ATOM   2767  HD1 TYR A 174      -8.712 -10.724 -65.393  1.00 -0.13           H  
ATOM   2768  CE1 TYR A 174     -10.502  -9.802 -64.738  1.00 -0.13           C  
ATOM   2769  HE1 TYR A 174      -9.985  -9.142 -64.058  1.00 -0.13           H  
ATOM   2770  CZ  TYR A 174     -11.933  -9.926 -64.684  1.00 -0.13           C  
ATOM   2771  OH  TYR A 174     -12.684  -9.152 -63.910  1.00 -0.13           O  
ATOM   2772  HH  TYR A 174     -13.578  -8.996 -64.226  1.00 -0.13           H  
ATOM   2773  CE2 TYR A 174     -12.517 -10.943 -65.450  1.00 -0.13           C  
ATOM   2774  HE2 TYR A 174     -13.574 -11.150 -65.380  1.00 -0.13           H  
ATOM   2775  CD2 TYR A 174     -11.830 -11.854 -66.214  1.00 -0.13           C  
ATOM   2776  HD2 TYR A 174     -12.270 -12.649 -66.798  1.00 -0.13           H  
ATOM   2777  C   TYR A 174     -10.477 -13.326 -69.077  1.00 -0.13           C  
ATOM   2778  O   TYR A 174      -9.773 -12.680 -69.817  1.00 -0.13           O  
ATOM   2779  N   PHE A 175     -11.703 -13.740 -69.452  1.00 -0.17           N  
ATOM   2780  H   PHE A 175     -12.253 -14.221 -68.754  1.00 -0.17           H  
ATOM   2781  CA  PHE A 175     -12.345 -13.318 -70.722  1.00 -0.17           C  
ATOM   2782  HA  PHE A 175     -11.673 -13.413 -71.575  1.00 -0.17           H  
ATOM   2783  CB  PHE A 175     -13.518 -14.191 -71.114  1.00 -0.17           C  
ATOM   2784  HB2 PHE A 175     -13.205 -15.138 -71.555  1.00 -0.17           H  
ATOM   2785  HB3 PHE A 175     -14.117 -14.311 -70.211  1.00 -0.17           H  
ATOM   2786  CG  PHE A 175     -14.373 -13.405 -72.244  1.00 -0.17           C  
ATOM   2787  CD1 PHE A 175     -13.859 -13.328 -73.547  1.00 -0.17           C  
ATOM   2788  HD1 PHE A 175     -12.998 -13.890 -73.878  1.00 -0.17           H  
ATOM   2789  CE1 PHE A 175     -14.533 -12.596 -74.525  1.00 -0.17           C  
ATOM   2790  HE1 PHE A 175     -14.156 -12.340 -75.504  1.00 -0.17           H  
ATOM   2791  CZ  PHE A 175     -15.780 -12.050 -74.186  1.00 -0.17           C  
ATOM   2792  HZ  PHE A 175     -16.365 -11.559 -74.950  1.00 -0.17           H  
ATOM   2793  CE2 PHE A 175     -16.339 -12.113 -72.908  1.00 -0.17           C  
ATOM   2794  HE2 PHE A 175     -17.319 -11.674 -72.798  1.00 -0.17           H  
ATOM   2795  CD2 PHE A 175     -15.610 -12.756 -71.900  1.00 -0.17           C  
ATOM   2796  HD2 PHE A 175     -15.967 -12.928 -70.896  1.00 -0.17           H  
ATOM   2797  C   PHE A 175     -12.831 -11.830 -70.589  1.00 -0.17           C  
ATOM   2798  O   PHE A 175     -13.503 -11.581 -69.653  1.00 -0.17           O  
ATOM   2799  N   LYS A 176     -12.580 -10.987 -71.627  1.00 -0.12           N  
ATOM   2800  H   LYS A 176     -12.004 -11.210 -72.425  1.00 -0.12           H  
ATOM   2801  CA  LYS A 176     -13.049  -9.585 -71.638  1.00 -0.12           C  
ATOM   2802  HA  LYS A 176     -13.892  -9.480 -70.954  1.00 -0.12           H  
ATOM   2803  CB  LYS A 176     -11.960  -8.594 -71.157  1.00 -0.12           C  
ATOM   2804  HB2 LYS A 176     -11.182  -8.608 -71.920  1.00 -0.12           H  
ATOM   2805  HB3 LYS A 176     -12.390  -7.610 -70.971  1.00 -0.12           H  
ATOM   2806  CG  LYS A 176     -11.241  -9.032 -69.780  1.00 -0.12           C  
ATOM   2807  HG2 LYS A 176     -11.927  -9.035 -68.933  1.00 -0.12           H  
ATOM   2808  HG3 LYS A 176     -10.813 -10.031 -69.866  1.00 -0.12           H  
ATOM   2809  CD  LYS A 176     -10.080  -8.160 -69.389  1.00 -0.12           C  
ATOM   2810  HD2 LYS A 176      -9.458  -8.216 -70.282  1.00 -0.12           H  
ATOM   2811  HD3 LYS A 176     -10.454  -7.177 -69.102  1.00 -0.12           H  
ATOM   2812  CE  LYS A 176      -9.304  -8.743 -68.246  1.00 -0.12           C  
ATOM   2813  HE2 LYS A 176     -10.047  -8.722 -67.449  1.00 -0.12           H  
ATOM   2814  HE3 LYS A 176      -8.926  -9.709 -68.583  1.00 -0.12           H  
ATOM   2815  NZ  LYS A 176      -8.163  -7.799 -67.891  1.00 -0.12           N  
ATOM   2816  HZ1 LYS A 176      -7.491  -7.907 -68.637  1.00 -0.12           H  
ATOM   2817  HZ2 LYS A 176      -8.662  -6.935 -67.732  1.00 -0.12           H  
ATOM   2818  HZ3 LYS A 176      -7.731  -8.041 -67.011  1.00 -0.12           H  
ATOM   2819  C   LYS A 176     -13.673  -8.979 -72.959  1.00 -0.12           C  
ATOM   2820  O   LYS A 176     -13.353  -9.430 -74.027  1.00 -0.12           O  
ATOM   2821  N   ILE A 177     -14.631  -7.984 -72.832  1.00 -0.01           N  
ATOM   2822  H   ILE A 177     -15.028  -7.829 -71.917  1.00 -0.01           H  
ATOM   2823  CA  ILE A 177     -15.045  -7.101 -73.905  1.00 -0.01           C  
ATOM   2824  HA  ILE A 177     -14.371  -7.373 -74.717  1.00 -0.01           H  
ATOM   2825  CB  ILE A 177     -16.493  -7.352 -74.442  1.00 -0.01           C  
ATOM   2826  HB  ILE A 177     -17.210  -6.953 -73.725  1.00 -0.01           H  
ATOM   2827  CG2 ILE A 177     -16.718  -6.431 -75.661  1.00 -0.01           C  
ATOM   2828 HG21 ILE A 177     -16.852  -5.391 -75.363  1.00 -0.01           H  
ATOM   2829 HG22 ILE A 177     -15.854  -6.538 -76.316  1.00 -0.01           H  
ATOM   2830 HG23 ILE A 177     -17.616  -6.512 -76.275  1.00 -0.01           H  
ATOM   2831  CG1 ILE A 177     -16.845  -8.784 -74.857  1.00 -0.01           C  
ATOM   2832 HG12 ILE A 177     -16.085  -9.091 -75.575  1.00 -0.01           H  
ATOM   2833 HG13 ILE A 177     -16.820  -9.364 -73.934  1.00 -0.01           H  
ATOM   2834  CD1 ILE A 177     -18.199  -8.994 -75.499  1.00 -0.01           C  
ATOM   2835 HD11 ILE A 177     -18.511 -10.038 -75.541  1.00 -0.01           H  
ATOM   2836 HD12 ILE A 177     -18.802  -8.381 -74.830  1.00 -0.01           H  
ATOM   2837 HD13 ILE A 177     -18.168  -8.614 -76.520  1.00 -0.01           H  
ATOM   2838  C   ILE A 177     -14.787  -5.676 -73.600  1.00 -0.01           C  
ATOM   2839  O   ILE A 177     -15.110  -5.237 -72.492  1.00 -0.01           O  
ATOM   2840  N   TYR A 178     -14.300  -4.851 -74.536  1.00 -0.12           N  
ATOM   2841  H   TYR A 178     -14.093  -5.328 -75.402  1.00 -0.12           H  
ATOM   2842  CA  TYR A 178     -14.258  -3.366 -74.341  1.00 -0.12           C  
ATOM   2843  HA  TYR A 178     -14.802  -2.916 -73.511  1.00 -0.12           H  
ATOM   2844  CB  TYR A 178     -12.823  -2.776 -74.114  1.00 -0.12           C  
ATOM   2845  HB2 TYR A 178     -12.281  -2.644 -75.051  1.00 -0.12           H  
ATOM   2846  HB3 TYR A 178     -12.957  -1.838 -73.575  1.00 -0.12           H  
ATOM   2847  CG  TYR A 178     -11.846  -3.541 -73.239  1.00 -0.12           C  
ATOM   2848  CD1 TYR A 178     -11.162  -4.647 -73.854  1.00 -0.12           C  
ATOM   2849  HD1 TYR A 178     -11.427  -4.971 -74.849  1.00 -0.12           H  
ATOM   2850  CE1 TYR A 178     -10.245  -5.385 -73.120  1.00 -0.12           C  
ATOM   2851  HE1 TYR A 178      -9.800  -6.294 -73.498  1.00 -0.12           H  
ATOM   2852  CZ  TYR A 178      -9.876  -4.971 -71.789  1.00 -0.12           C  
ATOM   2853  OH  TYR A 178      -9.109  -5.835 -71.045  1.00 -0.12           O  
ATOM   2854  HH  TYR A 178      -8.932  -5.486 -70.169  1.00 -0.12           H  
ATOM   2855  CE2 TYR A 178     -10.402  -3.755 -71.314  1.00 -0.12           C  
ATOM   2856  HE2 TYR A 178     -10.023  -3.340 -70.392  1.00 -0.12           H  
ATOM   2857  CD2 TYR A 178     -11.479  -3.099 -72.023  1.00 -0.12           C  
ATOM   2858  HD2 TYR A 178     -11.955  -2.195 -71.672  1.00 -0.12           H  
ATOM   2859  C   TYR A 178     -14.990  -2.686 -75.581  1.00 -0.12           C  
ATOM   2860  O   TYR A 178     -15.172  -3.456 -76.547  1.00 -0.12           O  
ATOM   2861  N   SER A 179     -15.537  -1.525 -75.531  1.00 -0.17           N  
ATOM   2862  H   SER A 179     -15.603  -0.974 -74.687  1.00 -0.17           H  
ATOM   2863  CA  SER A 179     -16.544  -1.148 -76.573  1.00 -0.17           C  
ATOM   2864  HA  SER A 179     -16.136  -1.421 -77.546  1.00 -0.17           H  
ATOM   2865  CB  SER A 179     -17.893  -1.758 -76.209  1.00 -0.17           C  
ATOM   2866  HB2 SER A 179     -17.688  -2.799 -75.957  1.00 -0.17           H  
ATOM   2867  HB3 SER A 179     -18.303  -1.282 -75.317  1.00 -0.17           H  
ATOM   2868  OG  SER A 179     -18.790  -1.698 -77.286  1.00 -0.17           O  
ATOM   2869  HG  SER A 179     -18.323  -2.008 -78.065  1.00 -0.17           H  
ATOM   2870  C   SER A 179     -16.675   0.441 -76.682  1.00 -0.17           C  
ATOM   2871  O   SER A 179     -16.303   1.155 -75.755  1.00 -0.17           O  
ATOM   2872  N   LYS A 180     -17.135   0.977 -77.873  1.00 -0.22           N  
ATOM   2873  H   LYS A 180     -17.400   0.338 -78.609  1.00 -0.22           H  
ATOM   2874  CA  LYS A 180     -17.564   2.364 -77.855  1.00 -0.22           C  
ATOM   2875  HA  LYS A 180     -18.213   2.564 -77.002  1.00 -0.22           H  
ATOM   2876  CB  LYS A 180     -16.440   3.347 -77.911  1.00 -0.22           C  
ATOM   2877  HB2 LYS A 180     -15.498   2.879 -77.625  1.00 -0.22           H  
ATOM   2878  HB3 LYS A 180     -16.196   3.880 -78.830  1.00 -0.22           H  
ATOM   2879  CG  LYS A 180     -16.618   4.451 -76.901  1.00 -0.22           C  
ATOM   2880  HG2 LYS A 180     -17.565   4.988 -76.944  1.00 -0.22           H  
ATOM   2881  HG3 LYS A 180     -16.518   4.015 -75.906  1.00 -0.22           H  
ATOM   2882  CD  LYS A 180     -15.491   5.448 -77.021  1.00 -0.22           C  
ATOM   2883  HD2 LYS A 180     -14.530   4.934 -76.988  1.00 -0.22           H  
ATOM   2884  HD3 LYS A 180     -15.638   6.003 -77.948  1.00 -0.22           H  
ATOM   2885  CE  LYS A 180     -15.622   6.487 -75.841  1.00 -0.22           C  
ATOM   2886  HE2 LYS A 180     -15.107   7.332 -76.298  1.00 -0.22           H  
ATOM   2887  HE3 LYS A 180     -16.680   6.703 -75.694  1.00 -0.22           H  
ATOM   2888  NZ  LYS A 180     -14.990   5.979 -74.627  1.00 -0.22           N  
ATOM   2889  HZ1 LYS A 180     -15.654   5.352 -74.195  1.00 -0.22           H  
ATOM   2890  HZ2 LYS A 180     -14.133   5.447 -74.680  1.00 -0.22           H  
ATOM   2891  HZ3 LYS A 180     -14.943   6.734 -73.958  1.00 -0.22           H  
ATOM   2892  C   LYS A 180     -18.440   2.757 -79.060  1.00 -0.22           C  
ATOM   2893  O   LYS A 180     -18.373   1.927 -80.019  1.00 -0.22           O  
ATOM   2894  N   HIE A 181     -19.078   3.949 -79.117  1.00 -0.02           N  
ATOM   2895  H   HIE A 181     -19.039   4.524 -78.288  1.00 -0.02           H  
ATOM   2896  CA  HIE A 181     -20.123   4.397 -80.015  1.00 -0.02           C  
ATOM   2897  HA  HIE A 181     -20.181   3.818 -80.937  1.00 -0.02           H  
ATOM   2898  CB  HIE A 181     -21.438   4.416 -79.271  1.00 -0.02           C  
ATOM   2899  HB2 HIE A 181     -21.869   3.423 -79.143  1.00 -0.02           H  
ATOM   2900  HB3 HIE A 181     -21.161   4.842 -78.307  1.00 -0.02           H  
ATOM   2901  CG  HIE A 181     -22.450   5.271 -79.954  1.00 -0.02           C  
ATOM   2902  ND1 HIE A 181     -23.473   4.797 -80.716  1.00 -0.02           N  
ATOM   2903  CE1 HIE A 181     -24.427   5.750 -80.756  1.00 -0.02           C  
ATOM   2904  HE1 HIE A 181     -25.291   5.695 -81.401  1.00 -0.02           H  
ATOM   2905  NE2 HIE A 181     -23.886   6.882 -80.194  1.00 -0.02           N  
ATOM   2906  HE2 HIE A 181     -24.367   7.763 -80.079  1.00 -0.02           H  
ATOM   2907  CD2 HIE A 181     -22.723   6.545 -79.559  1.00 -0.02           C  
ATOM   2908  HD2 HIE A 181     -22.059   7.092 -78.906  1.00 -0.02           H  
ATOM   2909  C   HIE A 181     -19.722   5.770 -80.533  1.00 -0.02           C  
ATOM   2910  O   HIE A 181     -19.547   6.658 -79.729  1.00 -0.02           O  
ATOM   2911  N   THR A 182     -19.560   5.947 -81.850  1.00 -0.07           N  
ATOM   2912  H   THR A 182     -19.797   5.166 -82.445  1.00 -0.07           H  
ATOM   2913  CA  THR A 182     -19.000   7.114 -82.507  1.00 -0.07           C  
ATOM   2914  HA  THR A 182     -19.140   8.047 -81.962  1.00 -0.07           H  
ATOM   2915  CB  THR A 182     -17.470   7.048 -82.611  1.00 -0.07           C  
ATOM   2916  HB  THR A 182     -17.138   7.968 -83.093  1.00 -0.07           H  
ATOM   2917  CG2 THR A 182     -16.803   7.080 -81.201  1.00 -0.07           C  
ATOM   2918 HG21 THR A 182     -17.288   7.854 -80.607  1.00 -0.07           H  
ATOM   2919 HG22 THR A 182     -16.934   6.071 -80.809  1.00 -0.07           H  
ATOM   2920 HG23 THR A 182     -15.765   7.403 -81.287  1.00 -0.07           H  
ATOM   2921  OG1 THR A 182     -16.999   5.967 -83.371  1.00 -0.07           O  
ATOM   2922  HG1 THR A 182     -17.276   5.198 -82.868  1.00 -0.07           H  
ATOM   2923  C   THR A 182     -19.564   7.459 -83.911  1.00 -0.07           C  
ATOM   2924  O   THR A 182     -20.145   6.553 -84.511  1.00 -0.07           O  
ATOM   2925  N   PRO A 183     -19.546   8.647 -84.473  1.00 -0.20           N  
ATOM   2926  CD  PRO A 183     -18.992   9.901 -83.980  1.00 -0.20           C  
ATOM   2927  HD2 PRO A 183     -17.911   9.768 -83.920  1.00 -0.20           H  
ATOM   2928  HD3 PRO A 183     -19.377  10.173 -82.997  1.00 -0.20           H  
ATOM   2929  CG  PRO A 183     -19.124  10.973 -85.105  1.00 -0.20           C  
ATOM   2930  HG2 PRO A 183     -18.202  10.983 -85.686  1.00 -0.20           H  
ATOM   2931  HG3 PRO A 183     -19.320  11.943 -84.647  1.00 -0.20           H  
ATOM   2932  CB  PRO A 183     -20.310  10.434 -85.912  1.00 -0.20           C  
ATOM   2933  HB2 PRO A 183     -20.286  10.812 -86.934  1.00 -0.20           H  
ATOM   2934  HB3 PRO A 183     -21.210  10.722 -85.369  1.00 -0.20           H  
ATOM   2935  CA  PRO A 183     -20.235   8.920 -85.776  1.00 -0.20           C  
ATOM   2936  HA  PRO A 183     -21.278   8.618 -85.675  1.00 -0.20           H  
ATOM   2937  C   PRO A 183     -19.473   8.308 -86.978  1.00 -0.20           C  
ATOM   2938  O   PRO A 183     -18.257   8.231 -86.938  1.00 -0.20           O  
ATOM   2939  N   ILE A 184     -20.196   7.983 -88.078  1.00 -0.51           N  
ATOM   2940  H   ILE A 184     -21.201   8.068 -88.038  1.00 -0.51           H  
ATOM   2941  CA  ILE A 184     -19.688   7.546 -89.410  1.00 -0.51           C  
ATOM   2942  HA  ILE A 184     -18.854   8.220 -89.608  1.00 -0.51           H  
ATOM   2943  CB  ILE A 184     -19.294   6.002 -89.320  1.00 -0.51           C  
ATOM   2944  HB  ILE A 184     -18.654   5.852 -88.451  1.00 -0.51           H  
ATOM   2945  CG2 ILE A 184     -20.458   5.021 -89.180  1.00 -0.51           C  
ATOM   2946 HG21 ILE A 184     -21.218   5.263 -88.438  1.00 -0.51           H  
ATOM   2947 HG22 ILE A 184     -20.899   4.867 -90.165  1.00 -0.51           H  
ATOM   2948 HG23 ILE A 184     -20.057   4.061 -88.856  1.00 -0.51           H  
ATOM   2949  CG1 ILE A 184     -18.306   5.709 -90.512  1.00 -0.51           C  
ATOM   2950 HG12 ILE A 184     -18.887   5.888 -91.416  1.00 -0.51           H  
ATOM   2951 HG13 ILE A 184     -17.496   6.425 -90.374  1.00 -0.51           H  
ATOM   2952  CD1 ILE A 184     -17.735   4.305 -90.591  1.00 -0.51           C  
ATOM   2953 HD11 ILE A 184     -18.564   3.653 -90.865  1.00 -0.51           H  
ATOM   2954 HD12 ILE A 184     -16.931   4.326 -91.326  1.00 -0.51           H  
ATOM   2955 HD13 ILE A 184     -17.285   4.118 -89.616  1.00 -0.51           H  
ATOM   2956  C   ILE A 184     -20.722   7.862 -90.439  1.00 -0.51           C  
ATOM   2957  O   ILE A 184     -21.920   7.620 -90.241  1.00 -0.51           O  
ATOM   2958  N   ASN A 185     -20.224   8.142 -91.655  1.00 -0.19           N  
ATOM   2959  H   ASN A 185     -19.280   8.495 -91.704  1.00 -0.19           H  
ATOM   2960  CA  ASN A 185     -20.996   8.386 -92.817  1.00 -0.19           C  
ATOM   2961  HA  ASN A 185     -22.010   7.995 -92.729  1.00 -0.19           H  
ATOM   2962  CB  ASN A 185     -21.024   9.931 -93.041  1.00 -0.19           C  
ATOM   2963  HB2 ASN A 185     -20.037  10.215 -93.407  1.00 -0.19           H  
ATOM   2964  HB3 ASN A 185     -21.725   9.970 -93.875  1.00 -0.19           H  
ATOM   2965  CG  ASN A 185     -21.397  10.825 -91.791  1.00 -0.19           C  
ATOM   2966  OD1 ASN A 185     -22.564  10.961 -91.385  1.00 -0.19           O  
ATOM   2967  ND2 ASN A 185     -20.452  11.397 -91.122  1.00 -0.19           N  
ATOM   2968 HD21 ASN A 185     -20.791  12.077 -90.456  1.00 -0.19           H  
ATOM   2969 HD22 ASN A 185     -19.541  11.636 -91.486  1.00 -0.19           H  
ATOM   2970  C   ASN A 185     -20.342   7.673 -94.010  1.00 -0.19           C  
ATOM   2971  O   ASN A 185     -20.887   7.765 -95.129  1.00 -0.19           O  
ATOM   2972  N   LEU A 186     -19.143   7.065 -93.799  1.00 -0.09           N  
ATOM   2973  H   LEU A 186     -18.663   7.177 -92.917  1.00 -0.09           H  
ATOM   2974  CA  LEU A 186     -18.393   6.300 -94.762  1.00 -0.09           C  
ATOM   2975  HA  LEU A 186     -18.459   6.871 -95.688  1.00 -0.09           H  
ATOM   2976  CB  LEU A 186     -16.955   6.027 -94.330  1.00 -0.09           C  
ATOM   2977  HB2 LEU A 186     -17.052   5.314 -93.511  1.00 -0.09           H  
ATOM   2978  HB3 LEU A 186     -16.491   5.388 -95.082  1.00 -0.09           H  
ATOM   2979  CG  LEU A 186     -16.144   7.228 -94.040  1.00 -0.09           C  
ATOM   2980  HG  LEU A 186     -16.627   8.018 -93.464  1.00 -0.09           H  
ATOM   2981  CD1 LEU A 186     -14.847   6.788 -93.357  1.00 -0.09           C  
ATOM   2982 HD11 LEU A 186     -15.166   6.095 -92.579  1.00 -0.09           H  
ATOM   2983 HD12 LEU A 186     -14.193   6.284 -94.069  1.00 -0.09           H  
ATOM   2984 HD13 LEU A 186     -14.361   7.706 -93.026  1.00 -0.09           H  
ATOM   2985  CD2 LEU A 186     -15.694   7.950 -95.368  1.00 -0.09           C  
ATOM   2986 HD21 LEU A 186     -15.125   8.863 -95.188  1.00 -0.09           H  
ATOM   2987 HD22 LEU A 186     -14.983   7.358 -95.944  1.00 -0.09           H  
ATOM   2988 HD23 LEU A 186     -16.630   8.142 -95.893  1.00 -0.09           H  
ATOM   2989  C   LEU A 186     -19.031   4.950 -95.058  1.00 -0.09           C  
ATOM   2990  O   LEU A 186     -19.631   4.300 -94.244  1.00 -0.09           O  
ATOM   2991  N   VAL A 187     -18.826   4.445 -96.266  1.00 -0.04           N  
ATOM   2992  H   VAL A 187     -18.344   4.985 -96.970  1.00 -0.04           H  
ATOM   2993  CA  VAL A 187     -19.410   3.168 -96.685  1.00 -0.04           C  
ATOM   2994  HA  VAL A 187     -20.136   2.872 -95.927  1.00 -0.04           H  
ATOM   2995  CB  VAL A 187     -20.099   3.275 -98.063  1.00 -0.04           C  
ATOM   2996  HB  VAL A 187     -20.728   2.396 -98.201  1.00 -0.04           H  
ATOM   2997  CG1 VAL A 187     -21.010   4.521 -98.239  1.00 -0.04           C  
ATOM   2998 HG11 VAL A 187     -21.745   4.378 -99.031  1.00 -0.04           H  
ATOM   2999 HG12 VAL A 187     -21.542   4.756 -97.317  1.00 -0.04           H  
ATOM   3000 HG13 VAL A 187     -20.383   5.407 -98.335  1.00 -0.04           H  
ATOM   3001  CG2 VAL A 187     -19.048   3.339 -99.201  1.00 -0.04           C  
ATOM   3002 HG21 VAL A 187     -19.489   3.714-100.125  1.00 -0.04           H  
ATOM   3003 HG22 VAL A 187     -18.243   3.997 -98.872  1.00 -0.04           H  
ATOM   3004 HG23 VAL A 187     -18.668   2.329 -99.354  1.00 -0.04           H  
ATOM   3005  C   VAL A 187     -18.401   2.040 -96.748  1.00 -0.04           C  
ATOM   3006  O   VAL A 187     -18.867   0.908 -96.876  1.00 -0.04           O  
ATOM   3007  N   ARG A 188     -17.104   2.250 -96.661  1.00  0.00           N  
ATOM   3008  H   ARG A 188     -16.722   3.182 -96.745  1.00  0.00           H  
ATOM   3009  CA  ARG A 188     -16.104   1.109 -96.691  1.00  0.00           C  
ATOM   3010  HA  ARG A 188     -16.469   0.233 -96.154  1.00  0.00           H  
ATOM   3011  CB  ARG A 188     -15.730   0.627 -98.117  1.00  0.00           C  
ATOM   3012  HB2 ARG A 188     -15.060  -0.232 -98.150  1.00  0.00           H  
ATOM   3013  HB3 ARG A 188     -16.560   0.275 -98.729  1.00  0.00           H  
ATOM   3014  CG  ARG A 188     -15.106   1.722 -99.083  1.00  0.00           C  
ATOM   3015  HG2 ARG A 188     -15.900   2.407 -99.380  1.00  0.00           H  
ATOM   3016  HG3 ARG A 188     -14.433   2.343 -98.491  1.00  0.00           H  
ATOM   3017  CD  ARG A 188     -14.318   1.136-100.302  1.00  0.00           C  
ATOM   3018  HD2 ARG A 188     -14.859   0.365-100.853  1.00  0.00           H  
ATOM   3019  HD3 ARG A 188     -13.989   1.993-100.890  1.00  0.00           H  
ATOM   3020  NE  ARG A 188     -13.057   0.565 -99.866  1.00  0.00           N  
ATOM   3021  HE  ARG A 188     -12.515   1.181 -99.278  1.00  0.00           H  
ATOM   3022  CZ  ARG A 188     -12.410  -0.508-100.346  1.00  0.00           C  
ATOM   3023  NH1 ARG A 188     -11.259  -0.797 -99.771  1.00  0.00           N  
ATOM   3024 HH11 ARG A 188     -11.132  -0.319 -98.891  1.00  0.00           H  
ATOM   3025 HH12 ARG A 188     -10.768  -1.635-100.049  1.00  0.00           H  
ATOM   3026  NH2 ARG A 188     -12.848  -1.266-101.278  1.00  0.00           N  
ATOM   3027 HH21 ARG A 188     -13.715  -1.071-101.757  1.00  0.00           H  
ATOM   3028 HH22 ARG A 188     -12.276  -2.062-101.522  1.00  0.00           H  
ATOM   3029  C   ARG A 188     -14.714   1.489 -96.019  1.00  0.00           C  
ATOM   3030  O   ARG A 188     -13.841   0.662 -95.959  1.00  0.00           O  
ATOM   3031  N   ASP A 189     -14.561   2.628 -95.492  1.00 -0.00           N  
ATOM   3032  H   ASP A 189     -15.403   3.183 -95.546  1.00 -0.00           H  
ATOM   3033  CA  ASP A 189     -13.429   3.037 -94.678  1.00 -0.00           C  
ATOM   3034  HA  ASP A 189     -12.709   2.219 -94.650  1.00 -0.00           H  
ATOM   3035  CB  ASP A 189     -12.641   4.225 -95.339  1.00 -0.00           C  
ATOM   3036  HB2 ASP A 189     -13.389   4.708 -95.967  1.00 -0.00           H  
ATOM   3037  HB3 ASP A 189     -12.378   5.085 -94.723  1.00 -0.00           H  
ATOM   3038  CG  ASP A 189     -11.525   3.719 -96.266  1.00 -0.00           C  
ATOM   3039  OD1 ASP A 189     -11.504   4.270 -97.377  1.00 -0.00           O  
ATOM   3040  OD2 ASP A 189     -10.743   2.848 -95.827  1.00 -0.00           O  
ATOM   3041  C   ASP A 189     -13.849   3.381 -93.290  1.00 -0.00           C  
ATOM   3042  O   ASP A 189     -15.045   3.630 -93.025  1.00 -0.00           O  
ATOM   3043  N   LEU A 190     -12.956   3.374 -92.296  1.00 -0.00           N  
ATOM   3044  H   LEU A 190     -12.021   3.284 -92.667  1.00 -0.00           H  
ATOM   3045  CA  LEU A 190     -13.140   3.629 -90.868  1.00 -0.00           C  
ATOM   3046  HA  LEU A 190     -14.210   3.623 -90.663  1.00 -0.00           H  
ATOM   3047  CB  LEU A 190     -12.462   2.450 -90.152  1.00 -0.00           C  
ATOM   3048  HB2 LEU A 190     -12.720   1.512 -90.644  1.00 -0.00           H  
ATOM   3049  HB3 LEU A 190     -11.388   2.605 -90.252  1.00 -0.00           H  
ATOM   3050  CG  LEU A 190     -12.898   2.194 -88.630  1.00 -0.00           C  
ATOM   3051  HG  LEU A 190     -12.791   3.143 -88.104  1.00 -0.00           H  
ATOM   3052  CD1 LEU A 190     -14.243   1.570 -88.478  1.00 -0.00           C  
ATOM   3053 HD11 LEU A 190     -14.462   1.310 -87.442  1.00 -0.00           H  
ATOM   3054 HD12 LEU A 190     -15.082   2.182 -88.810  1.00 -0.00           H  
ATOM   3055 HD13 LEU A 190     -14.265   0.629 -89.027  1.00 -0.00           H  
ATOM   3056  CD2 LEU A 190     -11.907   1.192 -87.960  1.00 -0.00           C  
ATOM   3057 HD21 LEU A 190     -12.323   0.842 -87.015  1.00 -0.00           H  
ATOM   3058 HD22 LEU A 190     -11.735   0.299 -88.561  1.00 -0.00           H  
ATOM   3059 HD23 LEU A 190     -10.980   1.742 -87.797  1.00 -0.00           H  
ATOM   3060  C   LEU A 190     -12.644   5.006 -90.452  1.00 -0.00           C  
ATOM   3061  O   LEU A 190     -11.701   5.452 -91.068  1.00 -0.00           O  
ATOM   3062  N   PRO A 191     -13.344   5.771 -89.553  1.00  0.01           N  
ATOM   3063  CD  PRO A 191     -14.690   5.531 -88.956  1.00  0.01           C  
ATOM   3064  HD2 PRO A 191     -14.513   4.962 -88.043  1.00  0.01           H  
ATOM   3065  HD3 PRO A 191     -15.358   5.022 -89.650  1.00  0.01           H  
ATOM   3066  CG  PRO A 191     -15.279   6.861 -88.572  1.00  0.01           C  
ATOM   3067  HG2 PRO A 191     -16.058   6.731 -87.821  1.00  0.01           H  
ATOM   3068  HG3 PRO A 191     -15.762   7.342 -89.422  1.00  0.01           H  
ATOM   3069  CB  PRO A 191     -14.033   7.739 -88.268  1.00  0.01           C  
ATOM   3070  HB2 PRO A 191     -13.698   7.403 -87.286  1.00  0.01           H  
ATOM   3071  HB3 PRO A 191     -14.230   8.811 -88.249  1.00  0.01           H  
ATOM   3072  CA  PRO A 191     -13.013   7.223 -89.296  1.00  0.01           C  
ATOM   3073  HA  PRO A 191     -13.199   7.592 -90.304  1.00  0.01           H  
ATOM   3074  C   PRO A 191     -11.617   7.435 -88.795  1.00  0.01           C  
ATOM   3075  O   PRO A 191     -11.161   6.800 -87.877  1.00  0.01           O  
ATOM   3076  N   GLN A 192     -11.068   8.574 -89.182  1.00 -0.00           N  
ATOM   3077  H   GLN A 192     -11.344   8.969 -90.070  1.00 -0.00           H  
ATOM   3078  CA  GLN A 192      -9.909   9.149 -88.533  1.00 -0.00           C  
ATOM   3079  HA  GLN A 192      -9.076   8.455 -88.638  1.00 -0.00           H  
ATOM   3080  CB  GLN A 192      -9.457  10.359 -89.340  1.00 -0.00           C  
ATOM   3081  HB2 GLN A 192     -10.307  10.881 -89.779  1.00 -0.00           H  
ATOM   3082  HB3 GLN A 192      -8.919  11.035 -88.675  1.00 -0.00           H  
ATOM   3083  CG  GLN A 192      -8.656  10.002 -90.633  1.00 -0.00           C  
ATOM   3084  HG2 GLN A 192      -7.860   9.323 -90.326  1.00 -0.00           H  
ATOM   3085  HG3 GLN A 192      -9.164   9.354 -91.348  1.00 -0.00           H  
ATOM   3086  CD  GLN A 192      -7.984  11.259 -91.223  1.00 -0.00           C  
ATOM   3087  OE1 GLN A 192      -8.396  11.842 -92.176  1.00 -0.00           O  
ATOM   3088  NE2 GLN A 192      -6.860  11.667 -90.638  1.00 -0.00           N  
ATOM   3089 HE21 GLN A 192      -6.475  12.519 -91.020  1.00 -0.00           H  
ATOM   3090 HE22 GLN A 192      -6.700  11.485 -89.658  1.00 -0.00           H  
ATOM   3091  C   GLN A 192     -10.037   9.518 -87.026  1.00 -0.00           C  
ATOM   3092  O   GLN A 192      -9.047   9.787 -86.323  1.00 -0.00           O  
ATOM   3093  N   GLY A 193     -11.261   9.687 -86.489  1.00 -0.01           N  
ATOM   3094  H   GLY A 193     -12.011   9.620 -87.162  1.00 -0.01           H  
ATOM   3095  CA  GLY A 193     -11.556  10.131 -85.123  1.00 -0.01           C  
ATOM   3096  HA2 GLY A 193     -11.338  11.197 -85.053  1.00 -0.01           H  
ATOM   3097  HA3 GLY A 193     -12.590  10.098 -84.782  1.00 -0.01           H  
ATOM   3098  C   GLY A 193     -11.041   9.207 -83.960  1.00 -0.01           C  
ATOM   3099  O   GLY A 193     -11.020   7.990 -84.061  1.00 -0.01           O  
ATOM   3100  N   PHE A 194     -10.588   9.822 -82.904  1.00 -0.05           N  
ATOM   3101  H   PHE A 194     -10.491  10.827 -82.924  1.00 -0.05           H  
ATOM   3102  CA  PHE A 194     -10.062   9.167 -81.701  1.00 -0.05           C  
ATOM   3103  HA  PHE A 194      -9.224   8.491 -81.868  1.00 -0.05           H  
ATOM   3104  CB  PHE A 194      -9.542  10.286 -80.772  1.00 -0.05           C  
ATOM   3105  HB2 PHE A 194      -8.838  10.901 -81.333  1.00 -0.05           H  
ATOM   3106  HB3 PHE A 194     -10.407  10.828 -80.389  1.00 -0.05           H  
ATOM   3107  CG  PHE A 194      -8.717   9.782 -79.534  1.00 -0.05           C  
ATOM   3108  CD1 PHE A 194      -7.299   9.676 -79.685  1.00 -0.05           C  
ATOM   3109  HD1 PHE A 194      -6.830   9.736 -80.656  1.00 -0.05           H  
ATOM   3110  CE1 PHE A 194      -6.509   9.417 -78.558  1.00 -0.05           C  
ATOM   3111  HE1 PHE A 194      -5.468   9.185 -78.726  1.00 -0.05           H  
ATOM   3112  CZ  PHE A 194      -7.019   9.359 -77.292  1.00 -0.05           C  
ATOM   3113  HZ  PHE A 194      -6.441   9.368 -76.380  1.00 -0.05           H  
ATOM   3114  CE2 PHE A 194      -8.432   9.618 -77.083  1.00 -0.05           C  
ATOM   3115  HE2 PHE A 194      -8.817   9.558 -76.076  1.00 -0.05           H  
ATOM   3116  CD2 PHE A 194      -9.240   9.745 -78.208  1.00 -0.05           C  
ATOM   3117  HD2 PHE A 194     -10.272  10.021 -78.053  1.00 -0.05           H  
ATOM   3118  C   PHE A 194     -11.101   8.252 -80.989  1.00 -0.05           C  
ATOM   3119  O   PHE A 194     -12.301   8.618 -80.787  1.00 -0.05           O  
ATOM   3120  N   SER A 195     -10.682   7.050 -80.460  1.00 -0.22           N  
ATOM   3121  H   SER A 195      -9.752   6.697 -80.633  1.00 -0.22           H  
ATOM   3122  CA  SER A 195     -11.632   6.248 -79.598  1.00 -0.22           C  
ATOM   3123  HA  SER A 195     -12.184   6.856 -78.881  1.00 -0.22           H  
ATOM   3124  CB  SER A 195     -12.632   5.454 -80.462  1.00 -0.22           C  
ATOM   3125  HB2 SER A 195     -12.996   6.045 -81.303  1.00 -0.22           H  
ATOM   3126  HB3 SER A 195     -12.219   4.576 -80.958  1.00 -0.22           H  
ATOM   3127  OG  SER A 195     -13.777   5.012 -79.712  1.00 -0.22           O  
ATOM   3128  HG  SER A 195     -14.178   4.278 -80.182  1.00 -0.22           H  
ATOM   3129  C   SER A 195     -10.845   5.351 -78.614  1.00 -0.22           C  
ATOM   3130  O   SER A 195     -10.093   4.488 -79.028  1.00 -0.22           O  
ATOM   3131  N   ALA A 196     -10.929   5.703 -77.311  1.00 -0.26           N  
ATOM   3132  H   ALA A 196     -11.523   6.509 -77.179  1.00 -0.26           H  
ATOM   3133  CA  ALA A 196     -10.503   4.946 -76.195  1.00 -0.26           C  
ATOM   3134  HA  ALA A 196      -9.769   4.215 -76.534  1.00 -0.26           H  
ATOM   3135  CB  ALA A 196     -10.009   5.847 -75.060  1.00 -0.26           C  
ATOM   3136  HB1 ALA A 196      -9.594   5.259 -74.240  1.00 -0.26           H  
ATOM   3137  HB2 ALA A 196      -9.217   6.469 -75.476  1.00 -0.26           H  
ATOM   3138  HB3 ALA A 196     -10.805   6.508 -74.717  1.00 -0.26           H  
ATOM   3139  C   ALA A 196     -11.758   4.107 -75.699  1.00 -0.26           C  
ATOM   3140  O   ALA A 196     -12.612   4.578 -74.954  1.00 -0.26           O  
ATOM   3141  N   LEU A 197     -11.786   2.780 -76.035  1.00 -0.57           N  
ATOM   3142  H   LEU A 197     -10.959   2.381 -76.455  1.00 -0.57           H  
ATOM   3143  CA  LEU A 197     -12.849   1.854 -75.875  1.00 -0.57           C  
ATOM   3144  HA  LEU A 197     -13.802   2.309 -76.146  1.00 -0.57           H  
ATOM   3145  CB  LEU A 197     -12.558   0.511 -76.696  1.00 -0.57           C  
ATOM   3146  HB2 LEU A 197     -11.495   0.273 -76.696  1.00 -0.57           H  
ATOM   3147  HB3 LEU A 197     -13.046  -0.300 -76.155  1.00 -0.57           H  
ATOM   3148  CG  LEU A 197     -13.010   0.530 -78.152  1.00 -0.57           C  
ATOM   3149  HG  LEU A 197     -14.051   0.846 -78.211  1.00 -0.57           H  
ATOM   3150  CD1 LEU A 197     -12.169   1.422 -79.128  1.00 -0.57           C  
ATOM   3151 HD11 LEU A 197     -11.120   1.124 -79.146  1.00 -0.57           H  
ATOM   3152 HD12 LEU A 197     -12.602   1.172 -80.096  1.00 -0.57           H  
ATOM   3153 HD13 LEU A 197     -12.342   2.463 -78.857  1.00 -0.57           H  
ATOM   3154  CD2 LEU A 197     -12.768  -0.851 -78.748  1.00 -0.57           C  
ATOM   3155 HD21 LEU A 197     -12.958  -0.827 -79.821  1.00 -0.57           H  
ATOM   3156 HD22 LEU A 197     -11.715  -1.097 -78.612  1.00 -0.57           H  
ATOM   3157 HD23 LEU A 197     -13.443  -1.598 -78.329  1.00 -0.57           H  
ATOM   3158  C   LEU A 197     -13.030   1.421 -74.351  1.00 -0.57           C  
ATOM   3159  O   LEU A 197     -12.106   1.125 -73.652  1.00 -0.57           O  
ATOM   3160  N   GLU A 198     -14.281   1.374 -73.889  1.00 -0.28           N  
ATOM   3161  H   GLU A 198     -14.994   1.369 -74.604  1.00 -0.28           H  
ATOM   3162  CA  GLU A 198     -14.688   1.175 -72.441  1.00 -0.28           C  
ATOM   3163  HA  GLU A 198     -13.993   1.677 -71.768  1.00 -0.28           H  
ATOM   3164  CB  GLU A 198     -15.990   1.922 -72.173  1.00 -0.28           C  
ATOM   3165  HB2 GLU A 198     -16.779   1.581 -72.843  1.00 -0.28           H  
ATOM   3166  HB3 GLU A 198     -16.292   1.739 -71.142  1.00 -0.28           H  
ATOM   3167  CG  GLU A 198     -15.743   3.444 -72.212  1.00 -0.28           C  
ATOM   3168  HG2 GLU A 198     -15.254   3.761 -71.291  1.00 -0.28           H  
ATOM   3169  HG3 GLU A 198     -15.075   3.706 -73.032  1.00 -0.28           H  
ATOM   3170  CD  GLU A 198     -17.041   4.269 -72.366  1.00 -0.28           C  
ATOM   3171  OE1 GLU A 198     -17.130   5.026 -73.313  1.00 -0.28           O  
ATOM   3172  OE2 GLU A 198     -17.917   4.094 -71.439  1.00 -0.28           O  
ATOM   3173  C   GLU A 198     -14.974  -0.260 -72.092  1.00 -0.28           C  
ATOM   3174  O   GLU A 198     -15.819  -0.827 -72.783  1.00 -0.28           O  
ATOM   3175  N   PRO A 199     -14.449  -0.891 -70.982  1.00 -0.03           N  
ATOM   3176  CD  PRO A 199     -13.590  -0.201 -70.031  1.00 -0.03           C  
ATOM   3177  HD2 PRO A 199     -14.187   0.502 -69.451  1.00 -0.03           H  
ATOM   3178  HD3 PRO A 199     -12.896   0.405 -70.614  1.00 -0.03           H  
ATOM   3179  CG  PRO A 199     -13.027  -1.324 -69.111  1.00 -0.03           C  
ATOM   3180  HG2 PRO A 199     -12.999  -0.902 -68.107  1.00 -0.03           H  
ATOM   3181  HG3 PRO A 199     -12.041  -1.710 -69.369  1.00 -0.03           H  
ATOM   3182  CB  PRO A 199     -13.962  -2.484 -69.231  1.00 -0.03           C  
ATOM   3183  HB2 PRO A 199     -14.661  -2.523 -68.396  1.00 -0.03           H  
ATOM   3184  HB3 PRO A 199     -13.379  -3.405 -69.247  1.00 -0.03           H  
ATOM   3185  CA  PRO A 199     -14.726  -2.277 -70.581  1.00 -0.03           C  
ATOM   3186  HA  PRO A 199     -14.249  -2.954 -71.290  1.00 -0.03           H  
ATOM   3187  C   PRO A 199     -16.211  -2.446 -70.424  1.00 -0.03           C  
ATOM   3188  O   PRO A 199     -16.854  -1.802 -69.614  1.00 -0.03           O  
ATOM   3189  N   LEU A 200     -16.761  -3.351 -71.213  1.00 -0.00           N  
ATOM   3190  H   LEU A 200     -16.136  -3.962 -71.720  1.00 -0.00           H  
ATOM   3191  CA  LEU A 200     -18.292  -3.699 -71.209  1.00 -0.00           C  
ATOM   3192  HA  LEU A 200     -18.858  -2.826 -70.884  1.00 -0.00           H  
ATOM   3193  CB  LEU A 200     -18.628  -3.826 -72.667  1.00 -0.00           C  
ATOM   3194  HB2 LEU A 200     -18.558  -2.866 -73.179  1.00 -0.00           H  
ATOM   3195  HB3 LEU A 200     -17.847  -4.455 -73.094  1.00 -0.00           H  
ATOM   3196  CG  LEU A 200     -19.919  -4.457 -73.105  1.00 -0.00           C  
ATOM   3197  HG  LEU A 200     -20.263  -5.404 -72.689  1.00 -0.00           H  
ATOM   3198  CD1 LEU A 200     -21.007  -3.400 -72.817  1.00 -0.00           C  
ATOM   3199 HD11 LEU A 200     -20.684  -2.487 -73.318  1.00 -0.00           H  
ATOM   3200 HD12 LEU A 200     -21.970  -3.714 -73.220  1.00 -0.00           H  
ATOM   3201 HD13 LEU A 200     -21.114  -3.308 -71.736  1.00 -0.00           H  
ATOM   3202  CD2 LEU A 200     -20.041  -4.640 -74.597  1.00 -0.00           C  
ATOM   3203 HD21 LEU A 200     -19.201  -5.320 -74.736  1.00 -0.00           H  
ATOM   3204 HD22 LEU A 200     -21.008  -5.072 -74.856  1.00 -0.00           H  
ATOM   3205 HD23 LEU A 200     -19.852  -3.727 -75.162  1.00 -0.00           H  
ATOM   3206  C   LEU A 200     -18.717  -4.970 -70.384  1.00 -0.00           C  
ATOM   3207  O   LEU A 200     -19.735  -4.874 -69.703  1.00 -0.00           O  
ATOM   3208  N   VAL A 201     -17.959  -6.115 -70.409  1.00 -0.06           N  
ATOM   3209  H   VAL A 201     -17.018  -5.965 -70.744  1.00 -0.06           H  
ATOM   3210  CA  VAL A 201     -18.191  -7.332 -69.733  1.00 -0.06           C  
ATOM   3211  HA  VAL A 201     -18.772  -7.144 -68.830  1.00 -0.06           H  
ATOM   3212  CB  VAL A 201     -19.212  -8.306 -70.519  1.00 -0.06           C  
ATOM   3213  HB  VAL A 201     -20.161  -7.776 -70.434  1.00 -0.06           H  
ATOM   3214  CG1 VAL A 201     -18.891  -8.624 -72.023  1.00 -0.06           C  
ATOM   3215 HG11 VAL A 201     -17.976  -9.214 -72.063  1.00 -0.06           H  
ATOM   3216 HG12 VAL A 201     -19.674  -9.157 -72.563  1.00 -0.06           H  
ATOM   3217 HG13 VAL A 201     -18.848  -7.627 -72.462  1.00 -0.06           H  
ATOM   3218  CG2 VAL A 201     -19.358  -9.702 -69.825  1.00 -0.06           C  
ATOM   3219 HG21 VAL A 201     -19.720  -9.616 -68.800  1.00 -0.06           H  
ATOM   3220 HG22 VAL A 201     -20.155 -10.218 -70.360  1.00 -0.06           H  
ATOM   3221 HG23 VAL A 201     -18.457 -10.315 -69.839  1.00 -0.06           H  
ATOM   3222  C   VAL A 201     -16.872  -8.069 -69.570  1.00 -0.06           C  
ATOM   3223  O   VAL A 201     -16.215  -8.395 -70.494  1.00 -0.06           O  
ATOM   3224  N   ASP A 202     -16.612  -8.463 -68.326  1.00 -0.15           N  
ATOM   3225  H   ASP A 202     -17.281  -8.263 -67.596  1.00 -0.15           H  
ATOM   3226  CA  ASP A 202     -15.486  -9.302 -67.992  1.00 -0.15           C  
ATOM   3227  HA  ASP A 202     -15.001  -9.685 -68.890  1.00 -0.15           H  
ATOM   3228  CB  ASP A 202     -14.371  -8.450 -67.356  1.00 -0.15           C  
ATOM   3229  HB2 ASP A 202     -13.515  -9.124 -67.306  1.00 -0.15           H  
ATOM   3230  HB3 ASP A 202     -14.074  -7.725 -68.114  1.00 -0.15           H  
ATOM   3231  CG  ASP A 202     -14.808  -7.631 -66.142  1.00 -0.15           C  
ATOM   3232  OD1 ASP A 202     -14.950  -8.143 -65.017  1.00 -0.15           O  
ATOM   3233  OD2 ASP A 202     -15.205  -6.440 -66.293  1.00 -0.15           O  
ATOM   3234  C   ASP A 202     -15.946 -10.520 -67.107  1.00 -0.15           C  
ATOM   3235  O   ASP A 202     -16.768 -10.284 -66.226  1.00 -0.15           O  
ATOM   3236  N   LEU A 203     -15.525 -11.759 -67.449  1.00 -0.05           N  
ATOM   3237  H   LEU A 203     -14.956 -11.840 -68.279  1.00 -0.05           H  
ATOM   3238  CA  LEU A 203     -15.958 -13.006 -66.749  1.00 -0.05           C  
ATOM   3239  HA  LEU A 203     -16.222 -12.635 -65.759  1.00 -0.05           H  
ATOM   3240  CB  LEU A 203     -17.221 -13.578 -67.499  1.00 -0.05           C  
ATOM   3241  HB2 LEU A 203     -16.994 -13.671 -68.561  1.00 -0.05           H  
ATOM   3242  HB3 LEU A 203     -17.398 -14.609 -67.193  1.00 -0.05           H  
ATOM   3243  CG  LEU A 203     -18.518 -12.746 -67.576  1.00 -0.05           C  
ATOM   3244  HG  LEU A 203     -18.348 -11.676 -67.696  1.00 -0.05           H  
ATOM   3245  CD1 LEU A 203     -19.468 -13.209 -68.709  1.00 -0.05           C  
ATOM   3246 HD11 LEU A 203     -20.308 -12.515 -68.718  1.00 -0.05           H  
ATOM   3247 HD12 LEU A 203     -18.881 -13.211 -69.627  1.00 -0.05           H  
ATOM   3248 HD13 LEU A 203     -19.792 -14.240 -68.563  1.00 -0.05           H  
ATOM   3249  CD2 LEU A 203     -19.144 -13.040 -66.244  1.00 -0.05           C  
ATOM   3250 HD21 LEU A 203     -20.110 -12.535 -66.239  1.00 -0.05           H  
ATOM   3251 HD22 LEU A 203     -19.364 -14.075 -65.982  1.00 -0.05           H  
ATOM   3252 HD23 LEU A 203     -18.554 -12.566 -65.459  1.00 -0.05           H  
ATOM   3253  C   LEU A 203     -14.796 -14.038 -66.601  1.00 -0.05           C  
ATOM   3254  O   LEU A 203     -13.916 -14.196 -67.454  1.00 -0.05           O  
ATOM   3255  N   PRO A 204     -14.818 -14.801 -65.512  1.00 -0.01           N  
ATOM   3256  CD  PRO A 204     -15.673 -14.534 -64.375  1.00 -0.01           C  
ATOM   3257  HD2 PRO A 204     -16.678 -14.777 -64.718  1.00 -0.01           H  
ATOM   3258  HD3 PRO A 204     -15.584 -13.505 -64.027  1.00 -0.01           H  
ATOM   3259  CG  PRO A 204     -15.330 -15.511 -63.266  1.00 -0.01           C  
ATOM   3260  HG2 PRO A 204     -15.873 -16.456 -63.286  1.00 -0.01           H  
ATOM   3261  HG3 PRO A 204     -15.489 -15.181 -62.240  1.00 -0.01           H  
ATOM   3262  CB  PRO A 204     -13.862 -15.744 -63.506  1.00 -0.01           C  
ATOM   3263  HB2 PRO A 204     -13.531 -16.623 -62.954  1.00 -0.01           H  
ATOM   3264  HB3 PRO A 204     -13.271 -14.905 -63.139  1.00 -0.01           H  
ATOM   3265  CA  PRO A 204     -13.685 -15.707 -65.071  1.00 -0.01           C  
ATOM   3266  HA  PRO A 204     -12.715 -15.299 -65.358  1.00 -0.01           H  
ATOM   3267  C   PRO A 204     -13.863 -17.068 -65.751  1.00 -0.01           C  
ATOM   3268  O   PRO A 204     -13.590 -18.144 -65.133  1.00 -0.01           O  
ATOM   3269  N   ILE A 205     -14.190 -17.143 -67.054  1.00 -0.01           N  
ATOM   3270  H   ILE A 205     -14.148 -16.252 -67.529  1.00 -0.01           H  
ATOM   3271  CA  ILE A 205     -14.735 -18.332 -67.761  1.00 -0.01           C  
ATOM   3272  HA  ILE A 205     -15.585 -18.822 -67.286  1.00 -0.01           H  
ATOM   3273  CB  ILE A 205     -15.210 -17.849 -69.193  1.00 -0.01           C  
ATOM   3274  HB  ILE A 205     -14.328 -17.414 -69.663  1.00 -0.01           H  
ATOM   3275  CG2 ILE A 205     -15.577 -19.022 -70.109  1.00 -0.01           C  
ATOM   3276 HG21 ILE A 205     -16.407 -19.481 -69.572  1.00 -0.01           H  
ATOM   3277 HG22 ILE A 205     -15.824 -18.759 -71.137  1.00 -0.01           H  
ATOM   3278 HG23 ILE A 205     -14.801 -19.787 -70.106  1.00 -0.01           H  
ATOM   3279  CG1 ILE A 205     -16.296 -16.771 -69.085  1.00 -0.01           C  
ATOM   3280 HG12 ILE A 205     -17.198 -17.156 -68.609  1.00 -0.01           H  
ATOM   3281 HG13 ILE A 205     -15.908 -15.970 -68.457  1.00 -0.01           H  
ATOM   3282  CD1 ILE A 205     -16.601 -16.135 -70.437  1.00 -0.01           C  
ATOM   3283 HD11 ILE A 205     -16.579 -16.844 -71.264  1.00 -0.01           H  
ATOM   3284 HD12 ILE A 205     -17.532 -15.589 -70.289  1.00 -0.01           H  
ATOM   3285 HD13 ILE A 205     -15.884 -15.359 -70.704  1.00 -0.01           H  
ATOM   3286  C   ILE A 205     -13.747 -19.535 -67.823  1.00 -0.01           C  
ATOM   3287  O   ILE A 205     -14.245 -20.676 -67.698  1.00 -0.01           O  
ATOM   3288  N   GLY A 206     -12.402 -19.370 -68.019  1.00 -0.06           N  
ATOM   3289  H   GLY A 206     -12.057 -18.440 -68.208  1.00 -0.06           H  
ATOM   3290  CA  GLY A 206     -11.450 -20.385 -68.212  1.00 -0.06           C  
ATOM   3291  HA2 GLY A 206     -10.439 -19.987 -68.299  1.00 -0.06           H  
ATOM   3292  HA3 GLY A 206     -11.476 -21.022 -67.328  1.00 -0.06           H  
ATOM   3293  C   GLY A 206     -11.776 -21.209 -69.477  1.00 -0.06           C  
ATOM   3294  O   GLY A 206     -12.115 -22.399 -69.388  1.00 -0.06           O  
ATOM   3295  N   ILE A 207     -11.588 -20.683 -70.636  1.00 -0.03           N  
ATOM   3296  H   ILE A 207     -11.384 -19.695 -70.584  1.00 -0.03           H  
ATOM   3297  CA  ILE A 207     -11.692 -21.271 -71.928  1.00 -0.03           C  
ATOM   3298  HA  ILE A 207     -11.681 -22.350 -71.774  1.00 -0.03           H  
ATOM   3299  CB  ILE A 207     -13.044 -20.892 -72.619  1.00 -0.03           C  
ATOM   3300  HB  ILE A 207     -13.749 -21.304 -71.897  1.00 -0.03           H  
ATOM   3301  CG2 ILE A 207     -13.198 -19.371 -72.837  1.00 -0.03           C  
ATOM   3302 HG21 ILE A 207     -12.377 -18.991 -73.445  1.00 -0.03           H  
ATOM   3303 HG22 ILE A 207     -14.091 -19.122 -73.411  1.00 -0.03           H  
ATOM   3304 HG23 ILE A 207     -13.307 -18.830 -71.898  1.00 -0.03           H  
ATOM   3305  CG1 ILE A 207     -13.303 -21.757 -73.911  1.00 -0.03           C  
ATOM   3306 HG12 ILE A 207     -12.717 -21.359 -74.739  1.00 -0.03           H  
ATOM   3307 HG13 ILE A 207     -13.011 -22.780 -73.672  1.00 -0.03           H  
ATOM   3308  CD1 ILE A 207     -14.749 -21.632 -74.374  1.00 -0.03           C  
ATOM   3309 HD11 ILE A 207     -14.784 -22.408 -75.139  1.00 -0.03           H  
ATOM   3310 HD12 ILE A 207     -15.548 -21.780 -73.648  1.00 -0.03           H  
ATOM   3311 HD13 ILE A 207     -14.950 -20.701 -74.904  1.00 -0.03           H  
ATOM   3312  C   ILE A 207     -10.531 -20.938 -72.796  1.00 -0.03           C  
ATOM   3313  O   ILE A 207     -10.048 -19.846 -72.691  1.00 -0.03           O  
ATOM   3314  N   NLN A 208     -10.111 -21.893 -73.631  1.00 -0.04           N  
ATOM   3315  H   NLN A 208     -10.589 -22.774 -73.513  1.00 -0.04           H  
ATOM   3316  CA  NLN A 208      -9.076 -21.729 -74.693  1.00 -0.04           C  
ATOM   3317  HA  NLN A 208      -8.281 -21.002 -74.527  1.00 -0.04           H  
ATOM   3318  CB  NLN A 208      -8.433 -23.129 -75.011  1.00 -0.04           C  
ATOM   3319  HB2 NLN A 208      -8.199 -23.703 -74.115  1.00 -0.04           H  
ATOM   3320  HB3 NLN A 208      -9.105 -23.669 -75.679  1.00 -0.04           H  
ATOM   3321  CG  NLN A 208      -7.060 -23.017 -75.685  1.00 -0.04           C  
ATOM   3322  OD1 NLN A 208      -6.779 -21.986 -76.319  1.00 -0.04           O  
ATOM   3323  ND2 NLN A 208      -6.128 -23.928 -75.489  1.00 -0.04           N  
ATOM   3324 HD21 NLN A 208      -6.303 -24.688 -74.847  1.00 -0.04           H  
ATOM   3325  C   NLN A 208      -9.777 -21.194 -75.947  1.00 -0.04           C  
ATOM   3326  O   NLN A 208     -10.718 -21.723 -76.508  1.00 -0.04           O  
ATOM   3327  N   ILE A 209      -9.361 -20.035 -76.285  1.00 -0.07           N  
ATOM   3328  H   ILE A 209      -8.597 -19.590 -75.797  1.00 -0.07           H  
ATOM   3329  CA  ILE A 209      -9.931 -19.473 -77.597  1.00 -0.07           C  
ATOM   3330  HA  ILE A 209     -10.806 -20.001 -77.976  1.00 -0.07           H  
ATOM   3331  CB  ILE A 209     -10.552 -18.043 -77.365  1.00 -0.07           C  
ATOM   3332  HB  ILE A 209      -9.743 -17.362 -77.101  1.00 -0.07           H  
ATOM   3333  CG2 ILE A 209     -11.242 -17.484 -78.667  1.00 -0.07           C  
ATOM   3334 HG21 ILE A 209     -10.501 -17.335 -79.453  1.00 -0.07           H  
ATOM   3335 HG22 ILE A 209     -12.020 -18.140 -79.057  1.00 -0.07           H  
ATOM   3336 HG23 ILE A 209     -11.735 -16.514 -78.597  1.00 -0.07           H  
ATOM   3337  CG1 ILE A 209     -11.614 -17.954 -76.135  1.00 -0.07           C  
ATOM   3338 HG12 ILE A 209     -12.489 -18.576 -76.323  1.00 -0.07           H  
ATOM   3339 HG13 ILE A 209     -11.142 -18.360 -75.240  1.00 -0.07           H  
ATOM   3340  CD1 ILE A 209     -12.187 -16.554 -75.829  1.00 -0.07           C  
ATOM   3341 HD11 ILE A 209     -11.480 -15.732 -75.719  1.00 -0.07           H  
ATOM   3342 HD12 ILE A 209     -12.936 -16.324 -76.586  1.00 -0.07           H  
ATOM   3343 HD13 ILE A 209     -12.671 -16.824 -74.891  1.00 -0.07           H  
ATOM   3344  C   ILE A 209      -8.827 -19.467 -78.645  1.00 -0.07           C  
ATOM   3345  O   ILE A 209      -7.831 -18.815 -78.477  1.00 -0.07           O  
ATOM   3346  N   THR A 210      -9.171 -20.033 -79.802  1.00 -0.02           N  
ATOM   3347  H   THR A 210      -9.984 -20.633 -79.787  1.00 -0.02           H  
ATOM   3348  CA  THR A 210      -8.333 -19.801 -81.038  1.00 -0.02           C  
ATOM   3349  HA  THR A 210      -7.748 -18.888 -80.927  1.00 -0.02           H  
ATOM   3350  CB  THR A 210      -7.399 -20.997 -81.245  1.00 -0.02           C  
ATOM   3351  HB  THR A 210      -6.984 -20.979 -82.252  1.00 -0.02           H  
ATOM   3352  CG2 THR A 210      -6.212 -21.010 -80.335  1.00 -0.02           C  
ATOM   3353 HG21 THR A 210      -6.582 -21.184 -79.324  1.00 -0.02           H  
ATOM   3354 HG22 THR A 210      -5.587 -21.825 -80.701  1.00 -0.02           H  
ATOM   3355 HG23 THR A 210      -5.774 -20.013 -80.365  1.00 -0.02           H  
ATOM   3356  OG1 THR A 210      -8.055 -22.145 -81.015  1.00 -0.02           O  
ATOM   3357  HG1 THR A 210      -7.712 -22.436 -80.167  1.00 -0.02           H  
ATOM   3358  C   THR A 210      -9.147 -19.492 -82.294  1.00 -0.02           C  
ATOM   3359  O   THR A 210      -8.529 -19.052 -83.237  1.00 -0.02           O  
ATOM   3360  N   ARG A 211     -10.465 -19.697 -82.292  1.00  0.00           N  
ATOM   3361  H   ARG A 211     -10.925 -20.137 -81.508  1.00  0.00           H  
ATOM   3362  CA  ARG A 211     -11.364 -19.404 -83.450  1.00  0.00           C  
ATOM   3363  HA  ARG A 211     -10.760 -18.848 -84.167  1.00  0.00           H  
ATOM   3364  CB  ARG A 211     -11.828 -20.811 -84.113  1.00  0.00           C  
ATOM   3365  HB2 ARG A 211     -12.039 -21.563 -83.353  1.00  0.00           H  
ATOM   3366  HB3 ARG A 211     -12.683 -20.439 -84.678  1.00  0.00           H  
ATOM   3367  CG  ARG A 211     -10.691 -21.183 -85.100  1.00  0.00           C  
ATOM   3368  HG2 ARG A 211     -10.597 -20.485 -85.932  1.00  0.00           H  
ATOM   3369  HG3 ARG A 211      -9.744 -21.227 -84.562  1.00  0.00           H  
ATOM   3370  CD  ARG A 211     -10.928 -22.552 -85.695  1.00  0.00           C  
ATOM   3371  HD2 ARG A 211     -12.005 -22.663 -85.822  1.00  0.00           H  
ATOM   3372  HD3 ARG A 211     -10.433 -22.656 -86.661  1.00  0.00           H  
ATOM   3373  NE  ARG A 211     -10.253 -23.573 -84.856  1.00  0.00           N  
ATOM   3374  HE  ARG A 211     -10.023 -23.307 -83.909  1.00  0.00           H  
ATOM   3375  CZ  ARG A 211      -9.945 -24.811 -85.253  1.00  0.00           C  
ATOM   3376  NH1 ARG A 211     -10.471 -25.315 -86.374  1.00  0.00           N  
ATOM   3377 HH11 ARG A 211     -10.956 -24.677 -86.988  1.00  0.00           H  
ATOM   3378 HH12 ARG A 211     -10.319 -26.293 -86.575  1.00  0.00           H  
ATOM   3379  NH2 ARG A 211      -9.398 -25.562 -84.433  1.00  0.00           N  
ATOM   3380 HH21 ARG A 211      -8.875 -25.181 -83.658  1.00  0.00           H  
ATOM   3381 HH22 ARG A 211      -9.203 -26.502 -84.746  1.00  0.00           H  
ATOM   3382  C   ARG A 211     -12.602 -18.621 -82.994  1.00  0.00           C  
ATOM   3383  O   ARG A 211     -13.138 -18.862 -81.914  1.00  0.00           O  
ATOM   3384  N   PHE A 212     -13.065 -17.783 -83.882  1.00 -0.00           N  
ATOM   3385  H   PHE A 212     -12.516 -17.487 -84.676  1.00 -0.00           H  
ATOM   3386  CA  PHE A 212     -14.362 -17.066 -83.728  1.00 -0.00           C  
ATOM   3387  HA  PHE A 212     -14.942 -17.782 -83.145  1.00 -0.00           H  
ATOM   3388  CB  PHE A 212     -14.159 -15.766 -82.813  1.00 -0.00           C  
ATOM   3389  HB2 PHE A 212     -15.132 -15.554 -82.370  1.00 -0.00           H  
ATOM   3390  HB3 PHE A 212     -13.488 -16.032 -81.996  1.00 -0.00           H  
ATOM   3391  CG  PHE A 212     -13.691 -14.522 -83.527  1.00 -0.00           C  
ATOM   3392  CD1 PHE A 212     -12.315 -14.502 -83.897  1.00 -0.00           C  
ATOM   3393  HD1 PHE A 212     -11.682 -15.352 -83.693  1.00 -0.00           H  
ATOM   3394  CE1 PHE A 212     -11.815 -13.421 -84.624  1.00 -0.00           C  
ATOM   3395  HE1 PHE A 212     -10.798 -13.352 -84.981  1.00 -0.00           H  
ATOM   3396  CZ  PHE A 212     -12.707 -12.436 -85.060  1.00 -0.00           C  
ATOM   3397  HZ  PHE A 212     -12.260 -11.606 -85.588  1.00 -0.00           H  
ATOM   3398  CE2 PHE A 212     -14.049 -12.406 -84.631  1.00 -0.00           C  
ATOM   3399  HE2 PHE A 212     -14.755 -11.629 -84.883  1.00 -0.00           H  
ATOM   3400  CD2 PHE A 212     -14.572 -13.493 -83.835  1.00 -0.00           C  
ATOM   3401  HD2 PHE A 212     -15.618 -13.429 -83.571  1.00 -0.00           H  
ATOM   3402  C   PHE A 212     -15.127 -16.852 -84.995  1.00 -0.00           C  
ATOM   3403  O   PHE A 212     -14.561 -17.102 -86.077  1.00 -0.00           O  
ATOM   3404  N   GLN A 213     -16.425 -16.642 -84.820  1.00 -0.03           N  
ATOM   3405  H   GLN A 213     -16.780 -16.625 -83.875  1.00 -0.03           H  
ATOM   3406  CA  GLN A 213     -17.399 -16.569 -85.971  1.00 -0.03           C  
ATOM   3407  HA  GLN A 213     -16.816 -16.099 -86.763  1.00 -0.03           H  
ATOM   3408  CB  GLN A 213     -17.833 -18.037 -86.432  1.00 -0.03           C  
ATOM   3409  HB2 GLN A 213     -16.997 -18.626 -86.809  1.00 -0.03           H  
ATOM   3410  HB3 GLN A 213     -18.272 -18.560 -85.583  1.00 -0.03           H  
ATOM   3411  CG  GLN A 213     -18.873 -17.976 -87.517  1.00 -0.03           C  
ATOM   3412  HG2 GLN A 213     -19.868 -17.831 -87.097  1.00 -0.03           H  
ATOM   3413  HG3 GLN A 213     -18.550 -17.174 -88.182  1.00 -0.03           H  
ATOM   3414  CD  GLN A 213     -18.975 -19.191 -88.365  1.00 -0.03           C  
ATOM   3415  OE1 GLN A 213     -19.337 -20.268 -87.952  1.00 -0.03           O  
ATOM   3416  NE2 GLN A 213     -18.772 -19.089 -89.706  1.00 -0.03           N  
ATOM   3417 HE21 GLN A 213     -18.712 -19.991 -90.157  1.00 -0.03           H  
ATOM   3418 HE22 GLN A 213     -18.402 -18.211 -90.044  1.00 -0.03           H  
ATOM   3419  C   GLN A 213     -18.583 -15.746 -85.639  1.00 -0.03           C  
ATOM   3420  O   GLN A 213     -19.220 -15.888 -84.562  1.00 -0.03           O  
ATOM   3421  N   THR A 214     -19.004 -14.876 -86.576  1.00 -0.01           N  
ATOM   3422  H   THR A 214     -18.563 -14.932 -87.483  1.00 -0.01           H  
ATOM   3423  CA  THR A 214     -20.084 -13.946 -86.377  1.00 -0.01           C  
ATOM   3424  HA  THR A 214     -20.030 -13.594 -85.347  1.00 -0.01           H  
ATOM   3425  CB  THR A 214     -19.893 -12.753 -87.300  1.00 -0.01           C  
ATOM   3426  HB  THR A 214     -19.840 -13.095 -88.334  1.00 -0.01           H  
ATOM   3427  CG2 THR A 214     -20.894 -11.707 -87.073  1.00 -0.01           C  
ATOM   3428 HG21 THR A 214     -21.859 -11.996 -87.488  1.00 -0.01           H  
ATOM   3429 HG22 THR A 214     -20.839 -11.587 -85.991  1.00 -0.01           H  
ATOM   3430 HG23 THR A 214     -20.646 -10.776 -87.583  1.00 -0.01           H  
ATOM   3431  OG1 THR A 214     -18.703 -12.070 -87.024  1.00 -0.01           O  
ATOM   3432  HG1 THR A 214     -17.999 -12.571 -87.442  1.00 -0.01           H  
ATOM   3433  C   THR A 214     -21.484 -14.583 -86.436  1.00 -0.01           C  
ATOM   3434  O   THR A 214     -21.751 -15.405 -87.314  1.00 -0.01           O  
ATOM   3435  N   LEU A 215     -22.357 -14.371 -85.416  1.00 -0.01           N  
ATOM   3436  H   LEU A 215     -22.207 -13.591 -84.791  1.00 -0.01           H  
ATOM   3437  CA  LEU A 215     -23.736 -14.845 -85.456  1.00 -0.01           C  
ATOM   3438  HA  LEU A 215     -23.735 -15.698 -86.134  1.00 -0.01           H  
ATOM   3439  CB  LEU A 215     -24.300 -15.055 -84.065  1.00 -0.01           C  
ATOM   3440  HB2 LEU A 215     -24.327 -14.103 -83.536  1.00 -0.01           H  
ATOM   3441  HB3 LEU A 215     -25.340 -15.362 -84.177  1.00 -0.01           H  
ATOM   3442  CG  LEU A 215     -23.568 -16.041 -83.236  1.00 -0.01           C  
ATOM   3443  HG  LEU A 215     -22.521 -15.837 -83.012  1.00 -0.01           H  
ATOM   3444  CD1 LEU A 215     -24.230 -16.195 -81.893  1.00 -0.01           C  
ATOM   3445 HD11 LEU A 215     -24.118 -15.272 -81.324  1.00 -0.01           H  
ATOM   3446 HD12 LEU A 215     -25.268 -16.528 -81.923  1.00 -0.01           H  
ATOM   3447 HD13 LEU A 215     -23.761 -16.996 -81.322  1.00 -0.01           H  
ATOM   3448  CD2 LEU A 215     -23.620 -17.558 -83.720  1.00 -0.01           C  
ATOM   3449 HD21 LEU A 215     -23.059 -17.674 -84.647  1.00 -0.01           H  
ATOM   3450 HD22 LEU A 215     -23.022 -18.188 -83.060  1.00 -0.01           H  
ATOM   3451 HD23 LEU A 215     -24.659 -17.850 -83.865  1.00 -0.01           H  
ATOM   3452  C   LEU A 215     -24.633 -13.841 -86.138  1.00 -0.01           C  
ATOM   3453  O   LEU A 215     -24.531 -12.587 -85.964  1.00 -0.01           O  
ATOM   3454  N   LEU A 216     -25.520 -14.407 -86.928  1.00 -0.00           N  
ATOM   3455  H   LEU A 216     -25.503 -15.415 -86.995  1.00 -0.00           H  
ATOM   3456  CA  LEU A 216     -26.202 -13.654 -87.945  1.00 -0.00           C  
ATOM   3457  HA  LEU A 216     -26.046 -12.577 -87.870  1.00 -0.00           H  
ATOM   3458  CB  LEU A 216     -25.565 -13.992 -89.282  1.00 -0.00           C  
ATOM   3459  HB2 LEU A 216     -25.886 -15.002 -89.535  1.00 -0.00           H  
ATOM   3460  HB3 LEU A 216     -26.069 -13.380 -90.030  1.00 -0.00           H  
ATOM   3461  CG  LEU A 216     -24.037 -13.625 -89.398  1.00 -0.00           C  
ATOM   3462  HG  LEU A 216     -23.547 -14.163 -88.586  1.00 -0.00           H  
ATOM   3463  CD1 LEU A 216     -23.570 -14.236 -90.719  1.00 -0.00           C  
ATOM   3464 HD11 LEU A 216     -23.596 -15.314 -90.557  1.00 -0.00           H  
ATOM   3465 HD12 LEU A 216     -24.258 -13.988 -91.527  1.00 -0.00           H  
ATOM   3466 HD13 LEU A 216     -22.578 -13.875 -90.991  1.00 -0.00           H  
ATOM   3467  CD2 LEU A 216     -23.719 -12.142 -89.395  1.00 -0.00           C  
ATOM   3468 HD21 LEU A 216     -24.294 -11.513 -90.075  1.00 -0.00           H  
ATOM   3469 HD22 LEU A 216     -23.819 -11.722 -88.395  1.00 -0.00           H  
ATOM   3470 HD23 LEU A 216     -22.674 -12.017 -89.680  1.00 -0.00           H  
ATOM   3471  C   LEU A 216     -27.751 -13.894 -88.114  1.00 -0.00           C  
ATOM   3472  O   LEU A 216     -28.272 -14.992 -87.967  1.00 -0.00           O  
ATOM   3473  N   ALA A 217     -28.442 -12.896 -88.503  1.00 -0.25           N  
ATOM   3474  H   ALA A 217     -28.100 -11.946 -88.528  1.00 -0.25           H  
ATOM   3475  CA  ALA A 217     -29.880 -13.043 -88.514  1.00 -0.25           C  
ATOM   3476  HA  ALA A 217     -30.161 -13.780 -87.762  1.00 -0.25           H  
ATOM   3477  CB  ALA A 217     -30.521 -11.738 -88.032  1.00 -0.25           C  
ATOM   3478  HB1 ALA A 217     -30.653 -10.945 -88.768  1.00 -0.25           H  
ATOM   3479  HB2 ALA A 217     -31.522 -11.980 -87.674  1.00 -0.25           H  
ATOM   3480  HB3 ALA A 217     -30.088 -11.361 -87.105  1.00 -0.25           H  
ATOM   3481  C   ALA A 217     -30.526 -13.535 -89.879  1.00 -0.25           C  
ATOM   3482  O   ALA A 217     -30.323 -12.980 -90.967  1.00 -0.25           O  
ATOM   3483  N   LEU A 218     -31.407 -14.512 -89.737  1.00 -0.46           N  
ATOM   3484  H   LEU A 218     -31.464 -14.888 -88.801  1.00 -0.46           H  
ATOM   3485  CA  LEU A 218     -32.211 -15.255 -90.764  1.00 -0.46           C  
ATOM   3486  HA  LEU A 218     -31.475 -15.621 -91.479  1.00 -0.46           H  
ATOM   3487  CB  LEU A 218     -32.888 -16.423 -89.982  1.00 -0.46           C  
ATOM   3488  HB2 LEU A 218     -32.200 -17.064 -89.430  1.00 -0.46           H  
ATOM   3489  HB3 LEU A 218     -33.621 -16.018 -89.285  1.00 -0.46           H  
ATOM   3490  CG  LEU A 218     -33.626 -17.423 -90.979  1.00 -0.46           C  
ATOM   3491  HG  LEU A 218     -34.143 -16.971 -91.825  1.00 -0.46           H  
ATOM   3492  CD1 LEU A 218     -32.727 -18.488 -91.486  1.00 -0.46           C  
ATOM   3493 HD11 LEU A 218     -31.947 -17.992 -92.064  1.00 -0.46           H  
ATOM   3494 HD12 LEU A 218     -32.266 -19.062 -90.682  1.00 -0.46           H  
ATOM   3495 HD13 LEU A 218     -33.271 -19.269 -92.018  1.00 -0.46           H  
ATOM   3496  CD2 LEU A 218     -34.743 -18.108 -90.152  1.00 -0.46           C  
ATOM   3497 HD21 LEU A 218     -35.458 -17.293 -90.038  1.00 -0.46           H  
ATOM   3498 HD22 LEU A 218     -35.391 -18.789 -90.706  1.00 -0.46           H  
ATOM   3499 HD23 LEU A 218     -34.376 -18.535 -89.219  1.00 -0.46           H  
ATOM   3500  C   LEU A 218     -33.292 -14.431 -91.483  1.00 -0.46           C  
ATOM   3501  O   LEU A 218     -33.728 -14.916 -92.563  1.00 -0.46           O  
ATOM   3502  N   HIE A 219     -33.770 -13.296 -91.026  1.00 -2.31           N  
ATOM   3503  H   HIE A 219     -33.183 -12.980 -90.267  1.00 -2.31           H  
ATOM   3504  CA  HIE A 219     -34.683 -12.322 -91.679  1.00 -2.31           C  
ATOM   3505  HA  HIE A 219     -35.651 -12.819 -91.633  1.00 -2.31           H  
ATOM   3506  CB  HIE A 219     -34.768 -10.989 -90.920  1.00 -2.31           C  
ATOM   3507  HB2 HIE A 219     -34.908 -11.139 -89.850  1.00 -2.31           H  
ATOM   3508  HB3 HIE A 219     -33.891 -10.389 -91.161  1.00 -2.31           H  
ATOM   3509  CG  HIE A 219     -35.968 -10.154 -91.416  1.00 -2.31           C  
ATOM   3510  ND1 HIE A 219     -37.308 -10.291 -90.965  1.00 -2.31           N  
ATOM   3511  CE1 HIE A 219     -38.050  -9.340 -91.561  1.00 -2.31           C  
ATOM   3512  HE1 HIE A 219     -39.112  -9.158 -91.489  1.00 -2.31           H  
ATOM   3513  NE2 HIE A 219     -37.239  -8.532 -92.282  1.00 -2.31           N  
ATOM   3514  HE2 HIE A 219     -37.507  -7.786 -92.907  1.00 -2.31           H  
ATOM   3515  CD2 HIE A 219     -35.947  -9.083 -92.274  1.00 -2.31           C  
ATOM   3516  HD2 HIE A 219     -35.057  -8.627 -92.683  1.00 -2.31           H  
ATOM   3517  C   HIE A 219     -34.347 -12.117 -93.148  1.00 -2.31           C  
ATOM   3518  O   HIE A 219     -33.181 -12.139 -93.505  1.00 -2.31           O  
ATOM   3519  N   ARG A 220     -35.392 -11.882 -93.965  1.00 -4.43           N  
ATOM   3520  H   ARG A 220     -36.283 -12.020 -93.510  1.00 -4.43           H  
ATOM   3521  CA  ARG A 220     -35.151 -11.627 -95.395  1.00 -4.43           C  
ATOM   3522  HA  ARG A 220     -34.477 -12.355 -95.848  1.00 -4.43           H  
ATOM   3523  CB  ARG A 220     -36.483 -11.657 -96.208  1.00 -4.43           C  
ATOM   3524  HB2 ARG A 220     -36.262 -11.598 -97.274  1.00 -4.43           H  
ATOM   3525  HB3 ARG A 220     -37.031 -12.589 -96.070  1.00 -4.43           H  
ATOM   3526  CG  ARG A 220     -37.418 -10.557 -95.714  1.00 -4.43           C  
ATOM   3527  HG2 ARG A 220     -37.379 -10.609 -94.626  1.00 -4.43           H  
ATOM   3528  HG3 ARG A 220     -37.155  -9.568 -96.089  1.00 -4.43           H  
ATOM   3529  CD  ARG A 220     -38.904 -10.705 -96.156  1.00 -4.43           C  
ATOM   3530  HD2 ARG A 220     -39.264 -11.692 -95.865  1.00 -4.43           H  
ATOM   3531  HD3 ARG A 220     -39.498  -9.973 -95.609  1.00 -4.43           H  
ATOM   3532  NE  ARG A 220     -39.073 -10.458 -97.551  1.00 -4.43           N  
ATOM   3533  HE  ARG A 220     -38.378  -9.866 -97.985  1.00 -4.43           H  
ATOM   3534  CZ  ARG A 220     -39.955 -11.058 -98.365  1.00 -4.43           C  
ATOM   3535  NH1 ARG A 220     -39.955 -10.944 -99.640  1.00 -4.43           N  
ATOM   3536 HH11 ARG A 220     -39.307 -10.307-100.080  1.00 -4.43           H  
ATOM   3537 HH12 ARG A 220     -40.675 -11.428-100.158  1.00 -4.43           H  
ATOM   3538  NH2 ARG A 220     -40.789 -11.998 -97.892  1.00 -4.43           N  
ATOM   3539 HH21 ARG A 220     -40.872 -12.146 -96.897  1.00 -4.43           H  
ATOM   3540 HH22 ARG A 220     -41.565 -12.246 -98.489  1.00 -4.43           H  
ATOM   3541  C   ARG A 220     -34.548 -10.254 -95.681  1.00 -4.43           C  
ATOM   3542  O   ARG A 220     -34.048  -9.663 -94.752  1.00 -4.43           O  
ATOM   3543  N   SER A 221     -34.347  -9.853 -96.936  1.00 -9.30           N  
ATOM   3544  H   SER A 221     -34.745 -10.374 -97.704  1.00 -9.30           H  
ATOM   3545  CA  SER A 221     -33.912  -8.481 -97.245  1.00 -9.30           C  
ATOM   3546  HA  SER A 221     -32.995  -8.448 -96.655  1.00 -9.30           H  
ATOM   3547  CB  SER A 221     -33.536  -8.316 -98.788  1.00 -9.30           C  
ATOM   3548  HB2 SER A 221     -32.666  -8.967 -98.872  1.00 -9.30           H  
ATOM   3549  HB3 SER A 221     -34.298  -8.667 -99.483  1.00 -9.30           H  
ATOM   3550  OG  SER A 221     -33.333  -6.977 -99.045  1.00 -9.30           O  
ATOM   3551  HG  SER A 221     -33.057  -6.896 -99.961  1.00 -9.30           H  
ATOM   3552  C   SER A 221     -34.816  -7.452 -96.619  1.00 -9.30           C  
ATOM   3553  O   SER A 221     -35.985  -7.349 -97.013  1.00 -9.30           O  
ATOM   3554  N   TYR A 222     -34.354  -6.530 -95.784  1.00 -8.28           N  
ATOM   3555  H   TYR A 222     -33.400  -6.667 -95.483  1.00 -8.28           H  
ATOM   3556  CA  TYR A 222     -35.060  -5.277 -95.274  1.00 -8.28           C  
ATOM   3557  HA  TYR A 222     -35.905  -5.706 -94.735  1.00 -8.28           H  
ATOM   3558  CB  TYR A 222     -34.223  -4.652 -94.107  1.00 -8.28           C  
ATOM   3559  HB2 TYR A 222     -33.268  -4.354 -94.541  1.00 -8.28           H  
ATOM   3560  HB3 TYR A 222     -34.725  -3.739 -93.789  1.00 -8.28           H  
ATOM   3561  CG  TYR A 222     -33.843  -5.466 -92.929  1.00 -8.28           C  
ATOM   3562  CD1 TYR A 222     -34.772  -5.470 -91.922  1.00 -8.28           C  
ATOM   3563  HD1 TYR A 222     -35.647  -4.847 -92.029  1.00 -8.28           H  
ATOM   3564  CE1 TYR A 222     -34.752  -6.402 -90.939  1.00 -8.28           C  
ATOM   3565  HE1 TYR A 222     -35.519  -6.344 -90.181  1.00 -8.28           H  
ATOM   3566  CZ  TYR A 222     -33.591  -7.226 -90.825  1.00 -8.28           C  
ATOM   3567  OH  TYR A 222     -33.386  -8.117 -89.807  1.00 -8.28           O  
ATOM   3568  HH  TYR A 222     -33.999  -7.876 -89.109  1.00 -8.28           H  
ATOM   3569  CE2 TYR A 222     -32.594  -7.207 -91.850  1.00 -8.28           C  
ATOM   3570  HE2 TYR A 222     -31.809  -7.946 -91.928  1.00 -8.28           H  
ATOM   3571  CD2 TYR A 222     -32.772  -6.340 -92.925  1.00 -8.28           C  
ATOM   3572  HD2 TYR A 222     -32.081  -6.447 -93.748  1.00 -8.28           H  
ATOM   3573  C   TYR A 222     -35.600  -4.325 -96.378  1.00 -8.28           C  
ATOM   3574  O   TYR A 222     -36.477  -3.474 -96.119  1.00 -8.28           O  
ATOM   3575  N   LEU A 223     -34.933  -4.360 -97.565  1.00 -5.03           N  
ATOM   3576  H   LEU A 223     -34.136  -4.972 -97.661  1.00 -5.03           H  
ATOM   3577  CA  LEU A 223     -35.369  -3.458 -98.687  1.00 -5.03           C  
ATOM   3578  HA  LEU A 223     -35.201  -2.424 -98.385  1.00 -5.03           H  
ATOM   3579  CB  LEU A 223     -34.419  -3.792 -99.828  1.00 -5.03           C  
ATOM   3580  HB2 LEU A 223     -33.396  -3.540 -99.549  1.00 -5.03           H  
ATOM   3581  HB3 LEU A 223     -34.475  -4.879 -99.888  1.00 -5.03           H  
ATOM   3582  CG  LEU A 223     -34.684  -3.227-101.244  1.00 -5.03           C  
ATOM   3583  HG  LEU A 223     -35.731  -3.362-101.516  1.00 -5.03           H  
ATOM   3584  CD1 LEU A 223     -34.590  -1.683-101.392  1.00 -5.03           C  
ATOM   3585 HD11 LEU A 223     -35.150  -1.125-100.642  1.00 -5.03           H  
ATOM   3586 HD12 LEU A 223     -33.562  -1.341-101.269  1.00 -5.03           H  
ATOM   3587 HD13 LEU A 223     -34.934  -1.294-102.351  1.00 -5.03           H  
ATOM   3588  CD2 LEU A 223     -33.673  -3.998-102.124  1.00 -5.03           C  
ATOM   3589 HD21 LEU A 223     -34.154  -4.970-102.230  1.00 -5.03           H  
ATOM   3590 HD22 LEU A 223     -33.637  -3.566-103.124  1.00 -5.03           H  
ATOM   3591 HD23 LEU A 223     -32.673  -3.980-101.691  1.00 -5.03           H  
ATOM   3592  C   LEU A 223     -36.907  -3.623 -99.049  1.00 -5.03           C  
ATOM   3593  O   LEU A 223     -37.532  -2.725 -99.477  1.00 -5.03           O  
ATOM   3594  N   THR A 224     -37.472  -4.799 -98.815  1.00 -3.84           N  
ATOM   3595  H   THR A 224     -36.881  -5.592 -98.609  1.00 -3.84           H  
ATOM   3596  CA  THR A 224     -38.883  -4.966 -98.572  1.00 -3.84           C  
ATOM   3597  HA  THR A 224     -39.406  -4.545 -99.431  1.00 -3.84           H  
ATOM   3598  CB  THR A 224     -39.224  -6.527 -98.554  1.00 -3.84           C  
ATOM   3599  HB  THR A 224     -38.827  -6.732 -97.560  1.00 -3.84           H  
ATOM   3600  CG2 THR A 224     -40.667  -6.857 -98.603  1.00 -3.84           C  
ATOM   3601 HG21 THR A 224     -40.799  -7.938 -98.546  1.00 -3.84           H  
ATOM   3602 HG22 THR A 224     -41.159  -6.393 -97.748  1.00 -3.84           H  
ATOM   3603 HG23 THR A 224     -41.006  -6.431 -99.547  1.00 -3.84           H  
ATOM   3604  OG1 THR A 224     -38.466  -7.180 -99.577  1.00 -3.84           O  
ATOM   3605  HG1 THR A 224     -38.832  -6.780-100.369  1.00 -3.84           H  
ATOM   3606  C   THR A 224     -39.455  -4.384 -97.224  1.00 -3.84           C  
ATOM   3607  O   THR A 224     -38.893  -4.688 -96.179  1.00 -3.84           O  
ATOM   3608  N   PRO A 225     -40.436  -3.462 -97.247  1.00 -2.86           N  
ATOM   3609  CD  PRO A 225     -41.021  -2.791 -98.404  1.00 -2.86           C  
ATOM   3610  HD2 PRO A 225     -41.177  -3.439 -99.267  1.00 -2.86           H  
ATOM   3611  HD3 PRO A 225     -40.453  -1.903 -98.682  1.00 -2.86           H  
ATOM   3612  CG  PRO A 225     -42.362  -2.235 -97.862  1.00 -2.86           C  
ATOM   3613  HG2 PRO A 225     -43.119  -3.014 -97.950  1.00 -2.86           H  
ATOM   3614  HG3 PRO A 225     -42.747  -1.423 -98.479  1.00 -2.86           H  
ATOM   3615  CB  PRO A 225     -41.953  -1.874 -96.342  1.00 -2.86           C  
ATOM   3616  HB2 PRO A 225     -42.778  -1.664 -95.661  1.00 -2.86           H  
ATOM   3617  HB3 PRO A 225     -41.243  -1.048 -96.380  1.00 -2.86           H  
ATOM   3618  CA  PRO A 225     -41.062  -3.075 -95.984  1.00 -2.86           C  
ATOM   3619  HA  PRO A 225     -40.304  -2.729 -95.280  1.00 -2.86           H  
ATOM   3620  C   PRO A 225     -41.963  -4.127 -95.331  1.00 -2.86           C  
ATOM   3621  O   PRO A 225     -42.489  -4.976 -96.086  1.00 -2.86           O  
ATOM   3622  N   GLY A 226     -42.035  -4.129 -94.012  1.00 -2.34           N  
ATOM   3623  H   GLY A 226     -41.585  -3.342 -93.567  1.00 -2.34           H  
ATOM   3624  CA  GLY A 226     -42.543  -5.164 -93.197  1.00 -2.34           C  
ATOM   3625  HA2 GLY A 226     -43.477  -5.500 -93.648  1.00 -2.34           H  
ATOM   3626  HA3 GLY A 226     -41.899  -6.044 -93.173  1.00 -2.34           H  
ATOM   3627  C   GLY A 226     -42.951  -4.780 -91.748  1.00 -2.34           C  
ATOM   3628  O   GLY A 226     -42.974  -3.607 -91.399  1.00 -2.34           O  
ATOM   3629  N   ASP A 227     -43.289  -5.772 -90.966  1.00 -0.63           N  
ATOM   3630  H   ASP A 227     -43.383  -6.671 -91.415  1.00 -0.63           H  
ATOM   3631  CA  ASP A 227     -43.608  -5.648 -89.537  1.00 -0.63           C  
ATOM   3632  HA  ASP A 227     -44.571  -5.137 -89.563  1.00 -0.63           H  
ATOM   3633  CB  ASP A 227     -43.726  -6.993 -88.826  1.00 -0.63           C  
ATOM   3634  HB2 ASP A 227     -44.376  -6.834 -87.966  1.00 -0.63           H  
ATOM   3635  HB3 ASP A 227     -44.138  -7.751 -89.492  1.00 -0.63           H  
ATOM   3636  CG  ASP A 227     -42.394  -7.588 -88.425  1.00 -0.63           C  
ATOM   3637  OD1 ASP A 227     -42.261  -8.175 -87.324  1.00 -0.63           O  
ATOM   3638  OD2 ASP A 227     -41.565  -7.747 -89.344  1.00 -0.63           O  
ATOM   3639  C   ASP A 227     -42.670  -4.702 -88.696  1.00 -0.63           C  
ATOM   3640  O   ASP A 227     -43.080  -4.134 -87.657  1.00 -0.63           O  
ATOM   3641  N   SER A 228     -41.444  -4.426 -89.150  1.00 -1.54           N  
ATOM   3642  H   SER A 228     -41.337  -4.935 -90.016  1.00 -1.54           H  
ATOM   3643  CA  SER A 228     -40.467  -3.541 -88.548  1.00 -1.54           C  
ATOM   3644  HA  SER A 228     -40.956  -2.937 -87.784  1.00 -1.54           H  
ATOM   3645  CB  SER A 228     -39.430  -4.364 -87.736  1.00 -1.54           C  
ATOM   3646  HB2 SER A 228     -38.558  -3.759 -87.489  1.00 -1.54           H  
ATOM   3647  HB3 SER A 228     -39.808  -4.616 -86.746  1.00 -1.54           H  
ATOM   3648  OG  SER A 228     -38.880  -5.517 -88.384  1.00 -1.54           O  
ATOM   3649  HG  SER A 228     -39.539  -6.215 -88.365  1.00 -1.54           H  
ATOM   3650  C   SER A 228     -39.792  -2.615 -89.572  1.00 -1.54           C  
ATOM   3651  O   SER A 228     -39.417  -1.450 -89.339  1.00 -1.54           O  
ATOM   3652  N   SER A 229     -39.573  -3.095 -90.802  1.00 -6.80           N  
ATOM   3653  H   SER A 229     -39.886  -4.038 -90.984  1.00 -6.80           H  
ATOM   3654  CA  SER A 229     -38.957  -2.304 -91.888  1.00 -6.80           C  
ATOM   3655  HA  SER A 229     -38.188  -1.690 -91.420  1.00 -6.80           H  
ATOM   3656  CB  SER A 229     -38.216  -3.191 -92.838  1.00 -6.80           C  
ATOM   3657  HB2 SER A 229     -37.535  -3.980 -92.517  1.00 -6.80           H  
ATOM   3658  HB3 SER A 229     -38.997  -3.756 -93.347  1.00 -6.80           H  
ATOM   3659  OG  SER A 229     -37.529  -2.481 -93.808  1.00 -6.80           O  
ATOM   3660  HG  SER A 229     -37.420  -3.064 -94.563  1.00 -6.80           H  
ATOM   3661  C   SER A 229     -39.910  -1.370 -92.565  1.00 -6.80           C  
ATOM   3662  O   SER A 229     -41.035  -1.688 -93.039  1.00 -6.80           O  
ATOM   3663  N   SER A 230     -39.445  -0.160 -92.778  1.00 -2.73           N  
ATOM   3664  H   SER A 230     -38.565   0.100 -92.357  1.00 -2.73           H  
ATOM   3665  CA  SER A 230     -40.070   0.974 -93.412  1.00 -2.73           C  
ATOM   3666  HA  SER A 230     -41.131   0.774 -93.563  1.00 -2.73           H  
ATOM   3667  CB  SER A 230     -40.059   2.223 -92.531  1.00 -2.73           C  
ATOM   3668  HB2 SER A 230     -40.632   3.080 -92.884  1.00 -2.73           H  
ATOM   3669  HB3 SER A 230     -40.457   2.007 -91.539  1.00 -2.73           H  
ATOM   3670  OG  SER A 230     -38.679   2.538 -92.230  1.00 -2.73           O  
ATOM   3671  HG  SER A 230     -38.581   2.444 -91.280  1.00 -2.73           H  
ATOM   3672  C   SER A 230     -39.407   1.174 -94.750  1.00 -2.73           C  
ATOM   3673  O   SER A 230     -39.512   2.238 -95.308  1.00 -2.73           O  
ATOM   3674  N   GLY A 231     -38.751   0.085 -95.189  1.00 -4.98           N  
ATOM   3675  H   GLY A 231     -38.616  -0.726 -94.602  1.00 -4.98           H  
ATOM   3676  CA  GLY A 231     -38.049  -0.014 -96.522  1.00 -4.98           C  
ATOM   3677  HA2 GLY A 231     -38.041  -1.075 -96.772  1.00 -4.98           H  
ATOM   3678  HA3 GLY A 231     -38.595   0.579 -97.256  1.00 -4.98           H  
ATOM   3679  C   GLY A 231     -36.534   0.327 -96.387  1.00 -4.98           C  
ATOM   3680  O   GLY A 231     -36.061   1.148 -97.112  1.00 -4.98           O  
ATOM   3681  N   TRP A 232     -35.828  -0.227 -95.355  1.00 -3.52           N  
ATOM   3682  H   TRP A 232     -36.262  -1.021 -94.905  1.00 -3.52           H  
ATOM   3683  CA  TRP A 232     -34.504   0.230 -94.931  1.00 -3.52           C  
ATOM   3684  HA  TRP A 232     -34.553   1.263 -94.588  1.00 -3.52           H  
ATOM   3685  CB  TRP A 232     -34.017  -0.645 -93.778  1.00 -3.52           C  
ATOM   3686  HB2 TRP A 232     -33.972  -1.690 -94.085  1.00 -3.52           H  
ATOM   3687  HB3 TRP A 232     -32.977  -0.373 -93.599  1.00 -3.52           H  
ATOM   3688  CG  TRP A 232     -34.862  -0.509 -92.468  1.00 -3.52           C  
ATOM   3689  CD1 TRP A 232     -35.699   0.506 -92.216  1.00 -3.52           C  
ATOM   3690  HD1 TRP A 232     -36.025   1.254 -92.922  1.00 -3.52           H  
ATOM   3691  NE1 TRP A 232     -36.122   0.391 -90.938  1.00 -3.52           N  
ATOM   3692  HE1 TRP A 232     -36.718   1.098 -90.533  1.00 -3.52           H  
ATOM   3693  CE2 TRP A 232     -35.584  -0.701 -90.281  1.00 -3.52           C  
ATOM   3694  CZ2 TRP A 232     -35.763  -1.268 -89.031  1.00 -3.52           C  
ATOM   3695  HZ2 TRP A 232     -36.418  -0.753 -88.345  1.00 -3.52           H  
ATOM   3696  CH2 TRP A 232     -35.055  -2.364 -88.662  1.00 -3.52           C  
ATOM   3697  HH2 TRP A 232     -35.077  -2.757 -87.656  1.00 -3.52           H  
ATOM   3698  CZ3 TRP A 232     -34.263  -3.070 -89.617  1.00 -3.52           C  
ATOM   3699  HZ3 TRP A 232     -33.693  -3.926 -89.287  1.00 -3.52           H  
ATOM   3700  CE3 TRP A 232     -34.108  -2.533 -90.935  1.00 -3.52           C  
ATOM   3701  HE3 TRP A 232     -33.489  -3.036 -91.664  1.00 -3.52           H  
ATOM   3702  CD2 TRP A 232     -34.780  -1.328 -91.241  1.00 -3.52           C  
ATOM   3703  C   TRP A 232     -33.498   0.160 -96.075  1.00 -3.52           C  
ATOM   3704  O   TRP A 232     -33.183  -0.889 -96.578  1.00 -3.52           O  
ATOM   3705  N   THR A 233     -32.824   1.358 -96.441  1.00 -0.49           N  
ATOM   3706  H   THR A 233     -33.155   2.206 -96.003  1.00 -0.49           H  
ATOM   3707  CA  THR A 233     -31.746   1.494 -97.371  1.00 -0.49           C  
ATOM   3708  HA  THR A 233     -32.006   0.848 -98.210  1.00 -0.49           H  
ATOM   3709  CB  THR A 233     -31.922   2.859 -98.122  1.00 -0.49           C  
ATOM   3710  HB  THR A 233     -32.966   3.061 -98.363  1.00 -0.49           H  
ATOM   3711  CG2 THR A 233     -31.626   4.102 -97.270  1.00 -0.49           C  
ATOM   3712 HG21 THR A 233     -31.243   4.880 -97.930  1.00 -0.49           H  
ATOM   3713 HG22 THR A 233     -32.503   4.436 -96.715  1.00 -0.49           H  
ATOM   3714 HG23 THR A 233     -30.885   3.998 -96.477  1.00 -0.49           H  
ATOM   3715  OG1 THR A 233     -31.314   2.914 -99.348  1.00 -0.49           O  
ATOM   3716  HG1 THR A 233     -31.745   2.207 -99.834  1.00 -0.49           H  
ATOM   3717  C   THR A 233     -30.412   1.234 -96.770  1.00 -0.49           C  
ATOM   3718  O   THR A 233     -30.273   1.149 -95.560  1.00 -0.49           O  
ATOM   3719  N   ALA A 234     -29.445   1.034 -97.726  1.00  0.07           N  
ATOM   3720  H   ALA A 234     -29.841   1.149 -98.648  1.00  0.07           H  
ATOM   3721  CA  ALA A 234     -28.020   0.740 -97.473  1.00  0.07           C  
ATOM   3722  HA  ALA A 234     -27.548   0.381 -98.387  1.00  0.07           H  
ATOM   3723  CB  ALA A 234     -27.250   1.973 -97.074  1.00  0.07           C  
ATOM   3724  HB1 ALA A 234     -27.171   2.668 -97.911  1.00  0.07           H  
ATOM   3725  HB2 ALA A 234     -27.719   2.363 -96.171  1.00  0.07           H  
ATOM   3726  HB3 ALA A 234     -26.238   1.656 -96.819  1.00  0.07           H  
ATOM   3727  C   ALA A 234     -27.790  -0.432 -96.495  1.00  0.07           C  
ATOM   3728  O   ALA A 234     -26.874  -0.451 -95.670  1.00  0.07           O  
ATOM   3729  N   GLY A 235     -28.738  -1.378 -96.477  1.00 -0.10           N  
ATOM   3730  H   GLY A 235     -29.571  -1.300 -97.043  1.00 -0.10           H  
ATOM   3731  CA  GLY A 235     -28.757  -2.489 -95.503  1.00 -0.10           C  
ATOM   3732  HA2 GLY A 235     -28.566  -2.034 -94.531  1.00 -0.10           H  
ATOM   3733  HA3 GLY A 235     -29.702  -3.027 -95.579  1.00 -0.10           H  
ATOM   3734  C   GLY A 235     -27.705  -3.537 -95.711  1.00 -0.10           C  
ATOM   3735  O   GLY A 235     -28.008  -4.722 -95.858  1.00 -0.10           O  
ATOM   3736  N   ALA A 236     -26.459  -3.139 -95.786  1.00  0.00           N  
ATOM   3737  H   ALA A 236     -26.300  -2.164 -95.579  1.00  0.00           H  
ATOM   3738  CA  ALA A 236     -25.278  -3.907 -95.936  1.00  0.00           C  
ATOM   3739  HA  ALA A 236     -25.543  -4.735 -96.595  1.00  0.00           H  
ATOM   3740  CB  ALA A 236     -24.211  -3.077 -96.634  1.00  0.00           C  
ATOM   3741  HB1 ALA A 236     -24.031  -2.072 -96.253  1.00  0.00           H  
ATOM   3742  HB2 ALA A 236     -23.236  -3.558 -96.711  1.00  0.00           H  
ATOM   3743  HB3 ALA A 236     -24.681  -2.775 -97.570  1.00  0.00           H  
ATOM   3744  C   ALA A 236     -24.649  -4.498 -94.683  1.00  0.00           C  
ATOM   3745  O   ALA A 236     -24.585  -3.874 -93.635  1.00  0.00           O  
ATOM   3746  N   ALA A 237     -24.441  -5.843 -94.666  1.00 -0.04           N  
ATOM   3747  H   ALA A 237     -24.446  -6.387 -95.517  1.00 -0.04           H  
ATOM   3748  CA  ALA A 237     -23.909  -6.552 -93.458  1.00 -0.04           C  
ATOM   3749  HA  ALA A 237     -24.516  -6.305 -92.587  1.00 -0.04           H  
ATOM   3750  CB  ALA A 237     -23.884  -8.079 -93.764  1.00 -0.04           C  
ATOM   3751  HB1 ALA A 237     -23.702  -8.655 -92.857  1.00 -0.04           H  
ATOM   3752  HB2 ALA A 237     -24.804  -8.327 -94.293  1.00 -0.04           H  
ATOM   3753  HB3 ALA A 237     -23.042  -8.271 -94.429  1.00 -0.04           H  
ATOM   3754  C   ALA A 237     -22.461  -6.109 -93.172  1.00 -0.04           C  
ATOM   3755  O   ALA A 237     -22.031  -6.444 -92.100  1.00 -0.04           O  
ATOM   3756  N   ALA A 238     -21.784  -5.166 -93.871  1.00 -0.10           N  
ATOM   3757  H   ALA A 238     -22.237  -4.882 -94.728  1.00 -0.10           H  
ATOM   3758  CA  ALA A 238     -20.417  -4.773 -93.778  1.00 -0.10           C  
ATOM   3759  HA  ALA A 238     -19.797  -5.575 -94.179  1.00 -0.10           H  
ATOM   3760  CB  ALA A 238     -20.133  -3.531 -94.713  1.00 -0.10           C  
ATOM   3761  HB1 ALA A 238     -20.125  -3.807 -95.768  1.00 -0.10           H  
ATOM   3762  HB2 ALA A 238     -20.706  -2.634 -94.478  1.00 -0.10           H  
ATOM   3763  HB3 ALA A 238     -19.084  -3.261 -94.598  1.00 -0.10           H  
ATOM   3764  C   ALA A 238     -19.886  -4.621 -92.358  1.00 -0.10           C  
ATOM   3765  O   ALA A 238     -20.432  -3.985 -91.452  1.00 -0.10           O  
ATOM   3766  N   TYR A 239     -18.675  -5.161 -92.147  1.00  0.02           N  
ATOM   3767  H   TYR A 239     -18.175  -5.739 -92.807  1.00  0.02           H  
ATOM   3768  CA  TYR A 239     -18.121  -5.003 -90.816  1.00  0.02           C  
ATOM   3769  HA  TYR A 239     -18.298  -4.085 -90.255  1.00  0.02           H  
ATOM   3770  CB  TYR A 239     -18.622  -6.137 -89.963  1.00  0.02           C  
ATOM   3771  HB2 TYR A 239     -18.303  -5.993 -88.931  1.00  0.02           H  
ATOM   3772  HB3 TYR A 239     -19.709  -6.062 -89.949  1.00  0.02           H  
ATOM   3773  CG  TYR A 239     -18.164  -7.554 -90.471  1.00  0.02           C  
ATOM   3774  CD1 TYR A 239     -19.083  -8.286 -91.303  1.00  0.02           C  
ATOM   3775  HD1 TYR A 239     -20.099  -7.923 -91.356  1.00  0.02           H  
ATOM   3776  CE1 TYR A 239     -18.619  -9.525 -91.768  1.00  0.02           C  
ATOM   3777  HE1 TYR A 239     -19.224 -10.159 -92.399  1.00  0.02           H  
ATOM   3778  CZ  TYR A 239     -17.331 -10.032 -91.402  1.00  0.02           C  
ATOM   3779  OH  TYR A 239     -16.919 -11.245 -91.916  1.00  0.02           O  
ATOM   3780  HH  TYR A 239     -16.931 -11.280 -92.876  1.00  0.02           H  
ATOM   3781  CE2 TYR A 239     -16.527  -9.319 -90.498  1.00  0.02           C  
ATOM   3782  HE2 TYR A 239     -15.569  -9.688 -90.164  1.00  0.02           H  
ATOM   3783  CD2 TYR A 239     -16.935  -8.090 -90.055  1.00  0.02           C  
ATOM   3784  HD2 TYR A 239     -16.318  -7.568 -89.339  1.00  0.02           H  
ATOM   3785  C   TYR A 239     -16.582  -4.982 -91.019  1.00  0.02           C  
ATOM   3786  O   TYR A 239     -16.071  -5.234 -92.146  1.00  0.02           O  
ATOM   3787  N   TYR A 240     -15.721  -4.647 -90.038  1.00 -0.01           N  
ATOM   3788  H   TYR A 240     -16.181  -4.635 -89.140  1.00 -0.01           H  
ATOM   3789  CA  TYR A 240     -14.279  -4.446 -90.074  1.00 -0.01           C  
ATOM   3790  HA  TYR A 240     -13.960  -4.855 -91.033  1.00 -0.01           H  
ATOM   3791  CB  TYR A 240     -13.965  -2.907 -89.930  1.00 -0.01           C  
ATOM   3792  HB2 TYR A 240     -13.905  -2.724 -88.858  1.00 -0.01           H  
ATOM   3793  HB3 TYR A 240     -12.944  -2.718 -90.262  1.00 -0.01           H  
ATOM   3794  CG  TYR A 240     -14.793  -1.743 -90.480  1.00 -0.01           C  
ATOM   3795  CD1 TYR A 240     -14.324  -1.123 -91.619  1.00 -0.01           C  
ATOM   3796  HD1 TYR A 240     -13.419  -1.418 -92.130  1.00 -0.01           H  
ATOM   3797  CE1 TYR A 240     -14.997   0.012 -92.157  1.00 -0.01           C  
ATOM   3798  HE1 TYR A 240     -14.567   0.428 -93.056  1.00 -0.01           H  
ATOM   3799  CZ  TYR A 240     -16.189   0.482 -91.542  1.00 -0.01           C  
ATOM   3800  OH  TYR A 240     -16.961   1.397 -92.068  1.00 -0.01           O  
ATOM   3801  HH  TYR A 240     -16.473   2.192 -92.292  1.00 -0.01           H  
ATOM   3802  CE2 TYR A 240     -16.512  -0.099 -90.331  1.00 -0.01           C  
ATOM   3803  HE2 TYR A 240     -17.275   0.397 -89.750  1.00 -0.01           H  
ATOM   3804  CD2 TYR A 240     -15.827  -1.240 -89.778  1.00 -0.01           C  
ATOM   3805  HD2 TYR A 240     -16.237  -1.561 -88.832  1.00 -0.01           H  
ATOM   3806  C   TYR A 240     -13.636  -5.357 -88.970  1.00 -0.01           C  
ATOM   3807  O   TYR A 240     -14.265  -5.560 -87.884  1.00 -0.01           O  
ATOM   3808  N   VAL A 241     -12.426  -5.903 -89.149  1.00 -0.04           N  
ATOM   3809  H   VAL A 241     -12.080  -5.890 -90.098  1.00 -0.04           H  
ATOM   3810  CA  VAL A 241     -11.660  -6.640 -88.102  1.00 -0.04           C  
ATOM   3811  HA  VAL A 241     -11.961  -6.411 -87.080  1.00 -0.04           H  
ATOM   3812  CB  VAL A 241     -11.786  -8.196 -88.188  1.00 -0.04           C  
ATOM   3813  HB  VAL A 241     -11.097  -8.577 -88.943  1.00 -0.04           H  
ATOM   3814  CG1 VAL A 241     -11.446  -8.813 -86.798  1.00 -0.04           C  
ATOM   3815 HG11 VAL A 241     -12.045  -8.601 -85.911  1.00 -0.04           H  
ATOM   3816 HG12 VAL A 241     -11.682  -9.865 -86.957  1.00 -0.04           H  
ATOM   3817 HG13 VAL A 241     -10.408  -8.635 -86.517  1.00 -0.04           H  
ATOM   3818  CG2 VAL A 241     -13.264  -8.605 -88.332  1.00 -0.04           C  
ATOM   3819 HG21 VAL A 241     -13.802  -8.235 -87.460  1.00 -0.04           H  
ATOM   3820 HG22 VAL A 241     -13.755  -8.104 -89.167  1.00 -0.04           H  
ATOM   3821 HG23 VAL A 241     -13.470  -9.674 -88.377  1.00 -0.04           H  
ATOM   3822  C   VAL A 241     -10.139  -6.337 -88.173  1.00 -0.04           C  
ATOM   3823  O   VAL A 241      -9.589  -6.241 -89.245  1.00 -0.04           O  
ATOM   3824  N   GLY A 242      -9.419  -6.235 -87.080  1.00 -0.03           N  
ATOM   3825  H   GLY A 242      -9.831  -6.284 -86.160  1.00 -0.03           H  
ATOM   3826  CA  GLY A 242      -8.003  -5.815 -87.044  1.00 -0.03           C  
ATOM   3827  HA2 GLY A 242      -7.542  -6.261 -87.925  1.00 -0.03           H  
ATOM   3828  HA3 GLY A 242      -7.905  -4.732 -86.970  1.00 -0.03           H  
ATOM   3829  C   GLY A 242      -7.389  -6.375 -85.795  1.00 -0.03           C  
ATOM   3830  O   GLY A 242      -8.118  -6.388 -84.779  1.00 -0.03           O  
ATOM   3831  N   TYR A 243      -6.105  -6.825 -85.828  1.00 -0.01           N  
ATOM   3832  H   TYR A 243      -5.515  -6.738 -86.643  1.00 -0.01           H  
ATOM   3833  CA  TYR A 243      -5.577  -7.650 -84.785  1.00 -0.01           C  
ATOM   3834  HA  TYR A 243      -6.413  -8.145 -84.291  1.00 -0.01           H  
ATOM   3835  CB  TYR A 243      -4.575  -8.740 -85.353  1.00 -0.01           C  
ATOM   3836  HB2 TYR A 243      -3.921  -8.224 -86.057  1.00 -0.01           H  
ATOM   3837  HB3 TYR A 243      -3.953  -9.177 -84.572  1.00 -0.01           H  
ATOM   3838  CG  TYR A 243      -5.169  -9.895 -86.114  1.00 -0.01           C  
ATOM   3839  CD1 TYR A 243      -5.503  -9.882 -87.481  1.00 -0.01           C  
ATOM   3840  HD1 TYR A 243      -5.260  -9.022 -88.087  1.00 -0.01           H  
ATOM   3841  CE1 TYR A 243      -6.335 -10.874 -87.992  1.00 -0.01           C  
ATOM   3842  HE1 TYR A 243      -6.647 -10.816 -89.025  1.00 -0.01           H  
ATOM   3843  CZ  TYR A 243      -6.872 -11.864 -87.177  1.00 -0.01           C  
ATOM   3844  OH  TYR A 243      -7.873 -12.693 -87.596  1.00 -0.01           O  
ATOM   3845  HH  TYR A 243      -8.143 -13.230 -86.847  1.00 -0.01           H  
ATOM   3846  CE2 TYR A 243      -6.522 -11.824 -85.812  1.00 -0.01           C  
ATOM   3847  HE2 TYR A 243      -7.076 -12.476 -85.152  1.00 -0.01           H  
ATOM   3848  CD2 TYR A 243      -5.565 -10.924 -85.304  1.00 -0.01           C  
ATOM   3849  HD2 TYR A 243      -5.487 -10.889 -84.227  1.00 -0.01           H  
ATOM   3850  C   TYR A 243      -4.845  -6.894 -83.668  1.00 -0.01           C  
ATOM   3851  O   TYR A 243      -4.347  -5.768 -83.858  1.00 -0.01           O  
ATOM   3852  N   LEU A 244      -4.912  -7.387 -82.383  1.00 -0.00           N  
ATOM   3853  H   LEU A 244      -5.308  -8.291 -82.167  1.00 -0.00           H  
ATOM   3854  CA  LEU A 244      -4.206  -6.744 -81.258  1.00 -0.00           C  
ATOM   3855  HA  LEU A 244      -4.311  -5.679 -81.462  1.00 -0.00           H  
ATOM   3856  CB  LEU A 244      -4.832  -7.210 -79.894  1.00 -0.00           C  
ATOM   3857  HB2 LEU A 244      -4.669  -8.288 -79.907  1.00 -0.00           H  
ATOM   3858  HB3 LEU A 244      -4.240  -6.748 -79.105  1.00 -0.00           H  
ATOM   3859  CG  LEU A 244      -6.362  -6.985 -79.781  1.00 -0.00           C  
ATOM   3860  HG  LEU A 244      -6.770  -7.495 -80.653  1.00 -0.00           H  
ATOM   3861  CD1 LEU A 244      -7.043  -7.449 -78.502  1.00 -0.00           C  
ATOM   3862 HD11 LEU A 244      -7.068  -6.631 -77.783  1.00 -0.00           H  
ATOM   3863 HD12 LEU A 244      -8.089  -7.680 -78.706  1.00 -0.00           H  
ATOM   3864 HD13 LEU A 244      -6.556  -8.297 -78.021  1.00 -0.00           H  
ATOM   3865  CD2 LEU A 244      -6.749  -5.532 -80.153  1.00 -0.00           C  
ATOM   3866 HD21 LEU A 244      -6.479  -5.260 -81.173  1.00 -0.00           H  
ATOM   3867 HD22 LEU A 244      -7.834  -5.442 -80.108  1.00 -0.00           H  
ATOM   3868 HD23 LEU A 244      -6.347  -4.821 -79.431  1.00 -0.00           H  
ATOM   3869  C   LEU A 244      -2.743  -7.198 -81.282  1.00 -0.00           C  
ATOM   3870  O   LEU A 244      -2.289  -8.232 -81.867  1.00 -0.00           O  
ATOM   3871  N   GLN A 245      -1.910  -6.455 -80.527  1.00 -0.03           N  
ATOM   3872  H   GLN A 245      -2.258  -5.719 -79.930  1.00 -0.03           H  
ATOM   3873  CA  GLN A 245      -0.454  -6.713 -80.294  1.00 -0.03           C  
ATOM   3874  HA  GLN A 245      -0.173  -7.757 -80.435  1.00 -0.03           H  
ATOM   3875  CB  GLN A 245       0.205  -5.968 -81.490  1.00 -0.03           C  
ATOM   3876  HB2 GLN A 245      -0.135  -6.414 -82.424  1.00 -0.03           H  
ATOM   3877  HB3 GLN A 245      -0.146  -4.937 -81.451  1.00 -0.03           H  
ATOM   3878  CG  GLN A 245       1.773  -5.944 -81.345  1.00 -0.03           C  
ATOM   3879  HG2 GLN A 245       2.134  -5.360 -80.498  1.00 -0.03           H  
ATOM   3880  HG3 GLN A 245       2.107  -6.968 -81.178  1.00 -0.03           H  
ATOM   3881  CD  GLN A 245       2.334  -5.480 -82.728  1.00 -0.03           C  
ATOM   3882  OE1 GLN A 245       1.883  -4.561 -83.444  1.00 -0.03           O  
ATOM   3883  NE2 GLN A 245       3.462  -6.091 -83.160  1.00 -0.03           N  
ATOM   3884 HE21 GLN A 245       3.752  -5.898 -84.108  1.00 -0.03           H  
ATOM   3885 HE22 GLN A 245       3.863  -6.857 -82.637  1.00 -0.03           H  
ATOM   3886  C   GLN A 245      -0.084  -6.216 -78.858  1.00 -0.03           C  
ATOM   3887  O   GLN A 245      -0.638  -5.242 -78.363  1.00 -0.03           O  
ATOM   3888  N   PRO A 246       0.858  -6.798 -78.101  1.00 -0.01           N  
ATOM   3889  CD  PRO A 246       1.107  -8.236 -78.205  1.00 -0.01           C  
ATOM   3890  HD2 PRO A 246       1.793  -8.397 -79.037  1.00 -0.01           H  
ATOM   3891  HD3 PRO A 246       0.172  -8.772 -78.373  1.00 -0.01           H  
ATOM   3892  CG  PRO A 246       1.712  -8.588 -76.850  1.00 -0.01           C  
ATOM   3893  HG2 PRO A 246       2.425  -9.411 -76.902  1.00 -0.01           H  
ATOM   3894  HG3 PRO A 246       0.834  -8.763 -76.229  1.00 -0.01           H  
ATOM   3895  CB  PRO A 246       2.400  -7.335 -76.391  1.00 -0.01           C  
ATOM   3896  HB2 PRO A 246       3.417  -7.226 -76.768  1.00 -0.01           H  
ATOM   3897  HB3 PRO A 246       2.425  -7.303 -75.302  1.00 -0.01           H  
ATOM   3898  CA  PRO A 246       1.482  -6.170 -76.918  1.00 -0.01           C  
ATOM   3899  HA  PRO A 246       0.704  -6.006 -76.172  1.00 -0.01           H  
ATOM   3900  C   PRO A 246       2.246  -4.953 -77.391  1.00 -0.01           C  
ATOM   3901  O   PRO A 246       3.411  -5.020 -77.815  1.00 -0.01           O  
ATOM   3902  N   ARG A 247       1.606  -3.790 -77.188  1.00 -0.06           N  
ATOM   3903  H   ARG A 247       0.768  -3.827 -76.626  1.00 -0.06           H  
ATOM   3904  CA  ARG A 247       2.140  -2.411 -77.288  1.00 -0.06           C  
ATOM   3905  HA  ARG A 247       3.095  -2.444 -77.812  1.00 -0.06           H  
ATOM   3906  CB  ARG A 247       1.136  -1.445 -78.010  1.00 -0.06           C  
ATOM   3907  HB2 ARG A 247       0.331  -1.322 -77.285  1.00 -0.06           H  
ATOM   3908  HB3 ARG A 247       1.651  -0.489 -78.103  1.00 -0.06           H  
ATOM   3909  CG  ARG A 247       0.625  -2.062 -79.282  1.00 -0.06           C  
ATOM   3910  HG2 ARG A 247       0.019  -2.931 -79.025  1.00 -0.06           H  
ATOM   3911  HG3 ARG A 247      -0.086  -1.369 -79.733  1.00 -0.06           H  
ATOM   3912  CD  ARG A 247       1.683  -2.441 -80.331  1.00 -0.06           C  
ATOM   3913  HD2 ARG A 247       2.452  -3.094 -79.918  1.00 -0.06           H  
ATOM   3914  HD3 ARG A 247       1.230  -3.000 -81.150  1.00 -0.06           H  
ATOM   3915  NE  ARG A 247       2.346  -1.313 -80.985  1.00 -0.06           N  
ATOM   3916  HE  ARG A 247       1.966  -0.410 -80.741  1.00 -0.06           H  
ATOM   3917  CZ  ARG A 247       3.336  -1.260 -81.831  1.00 -0.06           C  
ATOM   3918  NH1 ARG A 247       4.013  -2.325 -82.176  1.00 -0.06           N  
ATOM   3919 HH11 ARG A 247       3.820  -3.157 -81.637  1.00 -0.06           H  
ATOM   3920 HH12 ARG A 247       4.784  -2.186 -82.814  1.00 -0.06           H  
ATOM   3921  NH2 ARG A 247       3.786  -0.093 -82.250  1.00 -0.06           N  
ATOM   3922 HH21 ARG A 247       3.328   0.762 -81.967  1.00 -0.06           H  
ATOM   3923 HH22 ARG A 247       4.499  -0.041 -82.963  1.00 -0.06           H  
ATOM   3924  C   ARG A 247       2.348  -1.816 -75.925  1.00 -0.06           C  
ATOM   3925  O   ARG A 247       1.658  -2.129 -75.012  1.00 -0.06           O  
ATOM   3926  N   THR A 248       3.221  -0.855 -75.822  1.00 -0.03           N  
ATOM   3927  H   THR A 248       3.672  -0.649 -76.702  1.00 -0.03           H  
ATOM   3928  CA  THR A 248       3.393   0.088 -74.689  1.00 -0.03           C  
ATOM   3929  HA  THR A 248       2.781  -0.310 -73.879  1.00 -0.03           H  
ATOM   3930  CB  THR A 248       4.846   0.243 -74.250  1.00 -0.03           C  
ATOM   3931  HB  THR A 248       5.359   0.644 -75.124  1.00 -0.03           H  
ATOM   3932  CG2 THR A 248       4.903   1.038 -72.967  1.00 -0.03           C  
ATOM   3933 HG21 THR A 248       4.494   2.036 -73.123  1.00 -0.03           H  
ATOM   3934 HG22 THR A 248       4.248   0.554 -72.243  1.00 -0.03           H  
ATOM   3935 HG23 THR A 248       5.916   1.091 -72.567  1.00 -0.03           H  
ATOM   3936  OG1 THR A 248       5.332  -1.003 -73.860  1.00 -0.03           O  
ATOM   3937  HG1 THR A 248       5.545  -1.469 -74.673  1.00 -0.03           H  
ATOM   3938  C   THR A 248       2.741   1.478 -75.044  1.00 -0.03           C  
ATOM   3939  O   THR A 248       2.919   1.944 -76.185  1.00 -0.03           O  
ATOM   3940  N   PHE A 249       2.087   2.141 -74.049  1.00 -0.01           N  
ATOM   3941  H   PHE A 249       1.922   1.633 -73.192  1.00 -0.01           H  
ATOM   3942  CA  PHE A 249       1.336   3.381 -74.272  1.00 -0.01           C  
ATOM   3943  HA  PHE A 249       1.528   3.849 -75.238  1.00 -0.01           H  
ATOM   3944  CB  PHE A 249      -0.086   2.989 -74.240  1.00 -0.01           C  
ATOM   3945  HB2 PHE A 249      -0.225   2.094 -73.635  1.00 -0.01           H  
ATOM   3946  HB3 PHE A 249      -0.732   3.647 -73.658  1.00 -0.01           H  
ATOM   3947  CG  PHE A 249      -0.767   2.896 -75.600  1.00 -0.01           C  
ATOM   3948  CD1 PHE A 249      -0.608   1.784 -76.418  1.00 -0.01           C  
ATOM   3949  HD1 PHE A 249       0.107   1.041 -76.097  1.00 -0.01           H  
ATOM   3950  CE1 PHE A 249      -1.199   1.671 -77.634  1.00 -0.01           C  
ATOM   3951  HE1 PHE A 249      -0.931   0.819 -78.243  1.00 -0.01           H  
ATOM   3952  CZ  PHE A 249      -1.990   2.721 -78.098  1.00 -0.01           C  
ATOM   3953  HZ  PHE A 249      -2.411   2.729 -79.092  1.00 -0.01           H  
ATOM   3954  CE2 PHE A 249      -2.191   3.884 -77.308  1.00 -0.01           C  
ATOM   3955  HE2 PHE A 249      -2.882   4.647 -77.634  1.00 -0.01           H  
ATOM   3956  CD2 PHE A 249      -1.599   3.939 -76.004  1.00 -0.01           C  
ATOM   3957  HD2 PHE A 249      -1.797   4.836 -75.436  1.00 -0.01           H  
ATOM   3958  C   PHE A 249       1.552   4.400 -73.141  1.00 -0.01           C  
ATOM   3959  O   PHE A 249       1.756   4.024 -71.976  1.00 -0.01           O  
ATOM   3960  N   LEU A 250       1.295   5.699 -73.412  1.00 -0.06           N  
ATOM   3961  H   LEU A 250       1.266   5.886 -74.404  1.00 -0.06           H  
ATOM   3962  CA  LEU A 250       1.075   6.825 -72.416  1.00 -0.06           C  
ATOM   3963  HA  LEU A 250       1.199   6.490 -71.386  1.00 -0.06           H  
ATOM   3964  CB  LEU A 250       2.013   7.999 -72.653  1.00 -0.06           C  
ATOM   3965  HB2 LEU A 250       3.001   7.593 -72.437  1.00 -0.06           H  
ATOM   3966  HB3 LEU A 250       1.973   8.308 -73.698  1.00 -0.06           H  
ATOM   3967  CG  LEU A 250       1.793   9.278 -71.771  1.00 -0.06           C  
ATOM   3968  HG  LEU A 250       0.728   9.507 -71.819  1.00 -0.06           H  
ATOM   3969  CD1 LEU A 250       2.141   8.928 -70.377  1.00 -0.06           C  
ATOM   3970 HD11 LEU A 250       1.733   7.981 -70.023  1.00 -0.06           H  
ATOM   3971 HD12 LEU A 250       3.224   8.807 -70.332  1.00 -0.06           H  
ATOM   3972 HD13 LEU A 250       1.871   9.680 -69.636  1.00 -0.06           H  
ATOM   3973  CD2 LEU A 250       2.618  10.424 -72.420  1.00 -0.06           C  
ATOM   3974 HD21 LEU A 250       2.627  11.203 -71.657  1.00 -0.06           H  
ATOM   3975 HD22 LEU A 250       3.673  10.192 -72.560  1.00 -0.06           H  
ATOM   3976 HD23 LEU A 250       2.206  10.684 -73.395  1.00 -0.06           H  
ATOM   3977  C   LEU A 250      -0.327   7.202 -72.559  1.00 -0.06           C  
ATOM   3978  O   LEU A 250      -0.874   7.222 -73.636  1.00 -0.06           O  
ATOM   3979  N   LEU A 251      -0.948   7.507 -71.428  1.00 -0.06           N  
ATOM   3980  H   LEU A 251      -0.501   7.337 -70.539  1.00 -0.06           H  
ATOM   3981  CA  LEU A 251      -2.379   7.912 -71.286  1.00 -0.06           C  
ATOM   3982  HA  LEU A 251      -2.773   8.274 -72.236  1.00 -0.06           H  
ATOM   3983  CB  LEU A 251      -3.222   6.783 -70.676  1.00 -0.06           C  
ATOM   3984  HB2 LEU A 251      -2.859   6.630 -69.660  1.00 -0.06           H  
ATOM   3985  HB3 LEU A 251      -4.221   7.182 -70.500  1.00 -0.06           H  
ATOM   3986  CG  LEU A 251      -3.310   5.473 -71.511  1.00 -0.06           C  
ATOM   3987  HG  LEU A 251      -3.379   5.782 -72.554  1.00 -0.06           H  
ATOM   3988  CD1 LEU A 251      -2.167   4.518 -71.183  1.00 -0.06           C  
ATOM   3989 HD11 LEU A 251      -2.365   4.056 -70.216  1.00 -0.06           H  
ATOM   3990 HD12 LEU A 251      -2.169   3.730 -71.936  1.00 -0.06           H  
ATOM   3991 HD13 LEU A 251      -1.163   4.920 -71.320  1.00 -0.06           H  
ATOM   3992  CD2 LEU A 251      -4.732   4.816 -71.202  1.00 -0.06           C  
ATOM   3993 HD21 LEU A 251      -4.934   4.885 -70.133  1.00 -0.06           H  
ATOM   3994 HD22 LEU A 251      -5.504   5.404 -71.699  1.00 -0.06           H  
ATOM   3995 HD23 LEU A 251      -4.749   3.764 -71.483  1.00 -0.06           H  
ATOM   3996  C   LEU A 251      -2.532   9.215 -70.430  1.00 -0.06           C  
ATOM   3997  O   LEU A 251      -1.618   9.651 -69.692  1.00 -0.06           O  
ATOM   3998  N   LYS A 252      -3.699   9.899 -70.527  1.00 -0.06           N  
ATOM   3999  H   LYS A 252      -4.372   9.596 -71.216  1.00 -0.06           H  
ATOM   4000  CA  LYS A 252      -4.107  10.864 -69.507  1.00 -0.06           C  
ATOM   4001  HA  LYS A 252      -3.533  10.551 -68.635  1.00 -0.06           H  
ATOM   4002  CB  LYS A 252      -3.701  12.318 -69.821  1.00 -0.06           C  
ATOM   4003  HB2 LYS A 252      -2.629  12.158 -69.931  1.00 -0.06           H  
ATOM   4004  HB3 LYS A 252      -4.198  12.590 -70.753  1.00 -0.06           H  
ATOM   4005  CG  LYS A 252      -4.215  13.441 -68.920  1.00 -0.06           C  
ATOM   4006  HG2 LYS A 252      -5.295  13.401 -68.782  1.00 -0.06           H  
ATOM   4007  HG3 LYS A 252      -3.777  13.198 -67.951  1.00 -0.06           H  
ATOM   4008  CD  LYS A 252      -3.864  14.812 -69.527  1.00 -0.06           C  
ATOM   4009  HD2 LYS A 252      -2.825  14.937 -69.831  1.00 -0.06           H  
ATOM   4010  HD3 LYS A 252      -4.350  15.087 -70.463  1.00 -0.06           H  
ATOM   4011  CE  LYS A 252      -4.016  15.939 -68.464  1.00 -0.06           C  
ATOM   4012  HE2 LYS A 252      -4.901  15.905 -67.827  1.00 -0.06           H  
ATOM   4013  HE3 LYS A 252      -3.181  15.751 -67.790  1.00 -0.06           H  
ATOM   4014  NZ  LYS A 252      -3.945  17.256 -69.086  1.00 -0.06           N  
ATOM   4015  HZ1 LYS A 252      -4.659  17.328 -69.796  1.00 -0.06           H  
ATOM   4016  HZ2 LYS A 252      -4.131  18.048 -68.488  1.00 -0.06           H  
ATOM   4017  HZ3 LYS A 252      -3.062  17.587 -69.450  1.00 -0.06           H  
ATOM   4018  C   LYS A 252      -5.598  10.675 -69.187  1.00 -0.06           C  
ATOM   4019  O   LYS A 252      -6.482  10.624 -70.070  1.00 -0.06           O  
ATOM   4020  N   TYR A 253      -5.866  10.542 -67.895  1.00  0.02           N  
ATOM   4021  H   TYR A 253      -5.152  10.634 -67.187  1.00  0.02           H  
ATOM   4022  CA  TYR A 253      -7.223  10.631 -67.235  1.00  0.02           C  
ATOM   4023  HA  TYR A 253      -7.903  10.313 -68.025  1.00  0.02           H  
ATOM   4024  CB  TYR A 253      -7.385   9.608 -66.039  1.00  0.02           C  
ATOM   4025  HB2 TYR A 253      -6.771   9.898 -65.187  1.00  0.02           H  
ATOM   4026  HB3 TYR A 253      -8.400   9.720 -65.659  1.00  0.02           H  
ATOM   4027  CG  TYR A 253      -7.047   8.219 -66.337  1.00  0.02           C  
ATOM   4028  CD1 TYR A 253      -8.022   7.259 -66.772  1.00  0.02           C  
ATOM   4029  HD1 TYR A 253      -9.047   7.596 -66.732  1.00  0.02           H  
ATOM   4030  CE1 TYR A 253      -7.700   6.000 -67.193  1.00  0.02           C  
ATOM   4031  HE1 TYR A 253      -8.410   5.218 -67.415  1.00  0.02           H  
ATOM   4032  CZ  TYR A 253      -6.371   5.625 -67.259  1.00  0.02           C  
ATOM   4033  OH  TYR A 253      -6.036   4.315 -67.408  1.00  0.02           O  
ATOM   4034  HH  TYR A 253      -5.105   4.153 -67.573  1.00  0.02           H  
ATOM   4035  CE2 TYR A 253      -5.345   6.544 -66.838  1.00  0.02           C  
ATOM   4036  HE2 TYR A 253      -4.322   6.200 -66.795  1.00  0.02           H  
ATOM   4037  CD2 TYR A 253      -5.691   7.864 -66.420  1.00  0.02           C  
ATOM   4038  HD2 TYR A 253      -4.933   8.598 -66.188  1.00  0.02           H  
ATOM   4039  C   TYR A 253      -7.590  12.069 -66.821  1.00  0.02           C  
ATOM   4040  O   TYR A 253      -6.714  12.747 -66.386  1.00  0.02           O  
ATOM   4041  N   ASN A 254      -8.711  12.600 -67.139  1.00  0.00           N  
ATOM   4042  H   ASN A 254      -9.312  12.008 -67.695  1.00  0.00           H  
ATOM   4043  CA  ASN A 254      -9.286  13.857 -66.886  1.00  0.00           C  
ATOM   4044  HA  ASN A 254      -8.446  14.548 -66.814  1.00  0.00           H  
ATOM   4045  CB  ASN A 254     -10.216  14.347 -68.010  1.00  0.00           C  
ATOM   4046  HB2 ASN A 254     -10.170  15.431 -68.115  1.00  0.00           H  
ATOM   4047  HB3 ASN A 254     -10.024  13.950 -69.006  1.00  0.00           H  
ATOM   4048  CG  ASN A 254     -11.705  14.179 -67.575  1.00  0.00           C  
ATOM   4049  OD1 ASN A 254     -12.173  13.055 -67.336  1.00  0.00           O  
ATOM   4050  ND2 ASN A 254     -12.552  15.204 -67.756  1.00  0.00           N  
ATOM   4051 HD21 ASN A 254     -13.523  15.047 -67.526  1.00  0.00           H  
ATOM   4052 HD22 ASN A 254     -12.173  16.086 -68.071  1.00  0.00           H  
ATOM   4053  C   ASN A 254      -9.824  14.040 -65.436  1.00  0.00           C  
ATOM   4054  O   ASN A 254      -9.939  13.057 -64.668  1.00  0.00           O  
ATOM   4055  N   GLU A 255     -10.160  15.263 -65.053  1.00  0.00           N  
ATOM   4056  H   GLU A 255     -10.070  16.029 -65.704  1.00  0.00           H  
ATOM   4057  CA  GLU A 255     -10.950  15.616 -63.831  1.00  0.00           C  
ATOM   4058  HA  GLU A 255     -10.264  15.530 -62.988  1.00  0.00           H  
ATOM   4059  CB  GLU A 255     -11.347  17.088 -63.991  1.00  0.00           C  
ATOM   4060  HB2 GLU A 255     -10.360  17.524 -64.148  1.00  0.00           H  
ATOM   4061  HB3 GLU A 255     -11.926  17.256 -64.899  1.00  0.00           H  
ATOM   4062  CG  GLU A 255     -12.183  17.586 -62.779  1.00  0.00           C  
ATOM   4063  HG2 GLU A 255     -13.128  17.060 -62.915  1.00  0.00           H  
ATOM   4064  HG3 GLU A 255     -11.713  17.217 -61.868  1.00  0.00           H  
ATOM   4065  CD  GLU A 255     -12.297  19.096 -62.817  1.00  0.00           C  
ATOM   4066  OE1 GLU A 255     -11.781  19.819 -61.945  1.00  0.00           O  
ATOM   4067  OE2 GLU A 255     -13.129  19.664 -63.561  1.00  0.00           O  
ATOM   4068  C   GLU A 255     -12.177  14.833 -63.526  1.00  0.00           C  
ATOM   4069  O   GLU A 255     -12.323  14.440 -62.406  1.00  0.00           O  
ATOM   4070  N   NLN A 256     -12.981  14.447 -64.481  1.00 -0.01           N  
ATOM   4071  H   NLN A 256     -12.838  14.867 -65.388  1.00 -0.01           H  
ATOM   4072  CA  NLN A 256     -14.142  13.502 -64.455  1.00 -0.01           C  
ATOM   4073  HA  NLN A 256     -14.543  13.637 -63.451  1.00 -0.01           H  
ATOM   4074  CB  NLN A 256     -15.146  13.953 -65.533  1.00 -0.01           C  
ATOM   4075  HB2 NLN A 256     -14.689  13.722 -66.496  1.00 -0.01           H  
ATOM   4076  HB3 NLN A 256     -16.040  13.353 -65.363  1.00 -0.01           H  
ATOM   4077  CG  NLN A 256     -15.452  15.447 -65.434  1.00 -0.01           C  
ATOM   4078  OD1 NLN A 256     -14.801  16.256 -66.145  1.00 -0.01           O  
ATOM   4079  ND2 NLN A 256     -16.488  15.780 -64.664  1.00 -0.01           N  
ATOM   4080 HD21 NLN A 256     -16.980  15.017 -64.224  1.00 -0.01           H  
ATOM   4081  C   NLN A 256     -13.626  12.093 -64.671  1.00 -0.01           C  
ATOM   4082  O   NLN A 256     -14.516  11.262 -64.607  1.00 -0.01           O  
ATOM   4083  N   GLY A 257     -12.316  11.776 -64.638  1.00  0.01           N  
ATOM   4084  H   GLY A 257     -11.723  12.586 -64.524  1.00  0.01           H  
ATOM   4085  CA  GLY A 257     -11.691  10.445 -64.589  1.00  0.01           C  
ATOM   4086  HA2 GLY A 257     -10.615  10.477 -64.417  1.00  0.01           H  
ATOM   4087  HA3 GLY A 257     -12.157   9.840 -63.812  1.00  0.01           H  
ATOM   4088  C   GLY A 257     -11.758   9.690 -65.877  1.00  0.01           C  
ATOM   4089  O   GLY A 257     -11.284   8.595 -65.883  1.00  0.01           O  
ATOM   4090  N   THR A 258     -12.069  10.321 -67.018  1.00 -0.03           N  
ATOM   4091  H   THR A 258     -12.257  11.311 -67.076  1.00 -0.03           H  
ATOM   4092  CA  THR A 258     -12.048   9.691 -68.381  1.00 -0.03           C  
ATOM   4093  HA  THR A 258     -12.162   8.615 -68.250  1.00 -0.03           H  
ATOM   4094  CB  THR A 258     -13.238  10.178 -69.202  1.00 -0.03           C  
ATOM   4095  HB  THR A 258     -13.310   9.733 -70.195  1.00 -0.03           H  
ATOM   4096  CG2 THR A 258     -14.615   9.800 -68.640  1.00 -0.03           C  
ATOM   4097 HG21 THR A 258     -15.212   9.508 -69.503  1.00 -0.03           H  
ATOM   4098 HG22 THR A 258     -14.481   8.981 -67.933  1.00 -0.03           H  
ATOM   4099 HG23 THR A 258     -15.133  10.580 -68.083  1.00 -0.03           H  
ATOM   4100  OG1 THR A 258     -13.320  11.601 -69.333  1.00 -0.03           O  
ATOM   4101  HG1 THR A 258     -13.100  11.934 -68.460  1.00 -0.03           H  
ATOM   4102  C   THR A 258     -10.734   9.822 -69.138  1.00 -0.03           C  
ATOM   4103  O   THR A 258     -10.084  10.829 -68.972  1.00 -0.03           O  
ATOM   4104  N   ILE A 259     -10.383   8.907 -70.072  1.00 -0.14           N  
ATOM   4105  H   ILE A 259     -11.004   8.114 -70.157  1.00 -0.14           H  
ATOM   4106  CA  ILE A 259      -9.166   8.994 -70.918  1.00 -0.14           C  
ATOM   4107  HA  ILE A 259      -8.320   9.437 -70.393  1.00 -0.14           H  
ATOM   4108  CB  ILE A 259      -8.843   7.629 -71.575  1.00 -0.14           C  
ATOM   4109  HB  ILE A 259      -9.816   7.264 -71.902  1.00 -0.14           H  
ATOM   4110  CG2 ILE A 259      -8.001   7.738 -72.845  1.00 -0.14           C  
ATOM   4111 HG21 ILE A 259      -8.509   8.323 -73.612  1.00 -0.14           H  
ATOM   4112 HG22 ILE A 259      -7.188   8.370 -72.487  1.00 -0.14           H  
ATOM   4113 HG23 ILE A 259      -7.758   6.739 -73.207  1.00 -0.14           H  
ATOM   4114  CG1 ILE A 259      -8.192   6.804 -70.520  1.00 -0.14           C  
ATOM   4115 HG12 ILE A 259      -7.180   7.166 -70.337  1.00 -0.14           H  
ATOM   4116 HG13 ILE A 259      -8.780   6.999 -69.623  1.00 -0.14           H  
ATOM   4117  CD1 ILE A 259      -8.330   5.309 -70.766  1.00 -0.14           C  
ATOM   4118 HD11 ILE A 259      -9.413   5.207 -70.838  1.00 -0.14           H  
ATOM   4119 HD12 ILE A 259      -7.722   4.959 -71.600  1.00 -0.14           H  
ATOM   4120 HD13 ILE A 259      -8.123   4.795 -69.827  1.00 -0.14           H  
ATOM   4121  C   ILE A 259      -9.468  10.075 -71.956  1.00 -0.14           C  
ATOM   4122  O   ILE A 259     -10.393   9.906 -72.780  1.00 -0.14           O  
ATOM   4123  N   THR A 260      -8.649  11.070 -72.027  1.00 -0.08           N  
ATOM   4124  H   THR A 260      -7.842  10.973 -71.427  1.00 -0.08           H  
ATOM   4125  CA  THR A 260      -8.706  12.255 -72.900  1.00 -0.08           C  
ATOM   4126  HA  THR A 260      -9.690  12.217 -73.368  1.00 -0.08           H  
ATOM   4127  CB  THR A 260      -8.590  13.543 -72.063  1.00 -0.08           C  
ATOM   4128  HB  THR A 260      -9.383  13.473 -71.317  1.00 -0.08           H  
ATOM   4129  CG2 THR A 260      -7.153  13.764 -71.360  1.00 -0.08           C  
ATOM   4130 HG21 THR A 260      -7.248  14.473 -70.538  1.00 -0.08           H  
ATOM   4131 HG22 THR A 260      -6.880  12.851 -70.830  1.00 -0.08           H  
ATOM   4132 HG23 THR A 260      -6.341  13.987 -72.052  1.00 -0.08           H  
ATOM   4133  OG1 THR A 260      -8.716  14.755 -72.892  1.00 -0.08           O  
ATOM   4134  HG1 THR A 260      -9.464  14.740 -73.494  1.00 -0.08           H  
ATOM   4135  C   THR A 260      -7.613  12.219 -74.012  1.00 -0.08           C  
ATOM   4136  O   THR A 260      -7.834  12.727 -75.107  1.00 -0.08           O  
ATOM   4137  N   ASP A 261      -6.531  11.574 -73.737  1.00 -0.09           N  
ATOM   4138  H   ASP A 261      -6.532  11.074 -72.860  1.00 -0.09           H  
ATOM   4139  CA  ASP A 261      -5.313  11.544 -74.555  1.00 -0.09           C  
ATOM   4140  HA  ASP A 261      -5.502  11.594 -75.627  1.00 -0.09           H  
ATOM   4141  CB  ASP A 261      -4.414  12.789 -74.114  1.00 -0.09           C  
ATOM   4142  HB2 ASP A 261      -4.555  13.050 -73.065  1.00 -0.09           H  
ATOM   4143  HB3 ASP A 261      -3.416  12.416 -74.347  1.00 -0.09           H  
ATOM   4144  CG  ASP A 261      -4.665  13.956 -74.984  1.00 -0.09           C  
ATOM   4145  OD1 ASP A 261      -4.860  13.861 -76.198  1.00 -0.09           O  
ATOM   4146  OD2 ASP A 261      -4.874  15.076 -74.420  1.00 -0.09           O  
ATOM   4147  C   ASP A 261      -4.635  10.180 -74.357  1.00 -0.09           C  
ATOM   4148  O   ASP A 261      -4.760   9.561 -73.336  1.00 -0.09           O  
ATOM   4149  N   ALA A 262      -4.015   9.691 -75.417  1.00 -0.04           N  
ATOM   4150  H   ALA A 262      -3.728  10.278 -76.187  1.00 -0.04           H  
ATOM   4151  CA  ALA A 262      -3.169   8.513 -75.338  1.00 -0.04           C  
ATOM   4152  HA  ALA A 262      -2.512   8.491 -74.468  1.00 -0.04           H  
ATOM   4153  CB  ALA A 262      -4.111   7.240 -75.357  1.00 -0.04           C  
ATOM   4154  HB1 ALA A 262      -3.496   6.386 -75.641  1.00 -0.04           H  
ATOM   4155  HB2 ALA A 262      -4.532   7.125 -74.358  1.00 -0.04           H  
ATOM   4156  HB3 ALA A 262      -4.818   7.156 -76.182  1.00 -0.04           H  
ATOM   4157  C   ALA A 262      -2.315   8.386 -76.631  1.00 -0.04           C  
ATOM   4158  O   ALA A 262      -2.692   8.862 -77.743  1.00 -0.04           O  
ATOM   4159  N   VAL A 263      -1.185   7.676 -76.623  1.00 -0.00           N  
ATOM   4160  H   VAL A 263      -1.006   7.136 -75.788  1.00 -0.00           H  
ATOM   4161  CA  VAL A 263      -0.332   7.458 -77.820  1.00 -0.00           C  
ATOM   4162  HA  VAL A 263      -0.786   7.480 -78.811  1.00 -0.00           H  
ATOM   4163  CB  VAL A 263       0.692   8.615 -77.948  1.00 -0.00           C  
ATOM   4164  HB  VAL A 263       0.144   9.544 -78.106  1.00 -0.00           H  
ATOM   4165  CG1 VAL A 263       1.507   8.861 -76.623  1.00 -0.00           C  
ATOM   4166 HG11 VAL A 263       0.813   9.099 -75.818  1.00 -0.00           H  
ATOM   4167 HG12 VAL A 263       2.152   8.008 -76.411  1.00 -0.00           H  
ATOM   4168 HG13 VAL A 263       2.054   9.775 -76.852  1.00 -0.00           H  
ATOM   4169  CG2 VAL A 263       1.732   8.419 -79.045  1.00 -0.00           C  
ATOM   4170 HG21 VAL A 263       2.265   7.519 -78.737  1.00 -0.00           H  
ATOM   4171 HG22 VAL A 263       1.351   8.197 -80.042  1.00 -0.00           H  
ATOM   4172 HG23 VAL A 263       2.432   9.254 -79.065  1.00 -0.00           H  
ATOM   4173  C   VAL A 263       0.311   6.009 -77.821  1.00 -0.00           C  
ATOM   4174  O   VAL A 263       0.900   5.648 -76.790  1.00 -0.00           O  
ATOM   4175  N   ASP A 264       0.408   5.311 -78.976  1.00 -0.07           N  
ATOM   4176  H   ASP A 264      -0.232   5.497 -79.735  1.00 -0.07           H  
ATOM   4177  CA  ASP A 264       1.357   4.147 -79.185  1.00 -0.07           C  
ATOM   4178  HA  ASP A 264       1.276   3.447 -78.353  1.00 -0.07           H  
ATOM   4179  CB  ASP A 264       1.051   3.429 -80.547  1.00 -0.07           C  
ATOM   4180  HB2 ASP A 264       0.087   2.967 -80.336  1.00 -0.07           H  
ATOM   4181  HB3 ASP A 264       0.978   4.170 -81.343  1.00 -0.07           H  
ATOM   4182  CG  ASP A 264       2.009   2.322 -80.976  1.00 -0.07           C  
ATOM   4183  OD1 ASP A 264       1.719   1.703 -82.052  1.00 -0.07           O  
ATOM   4184  OD2 ASP A 264       3.003   1.937 -80.294  1.00 -0.07           O  
ATOM   4185  C   ASP A 264       2.764   4.633 -79.111  1.00 -0.07           C  
ATOM   4186  O   ASP A 264       3.262   5.314 -80.002  1.00 -0.07           O  
ATOM   4187  N   CYX A 265       3.484   4.266 -78.032  1.00  0.02           N  
ATOM   4188  H   CYX A 265       2.927   3.952 -77.250  1.00  0.02           H  
ATOM   4189  CA  CYX A 265       4.846   4.792 -77.872  1.00  0.02           C  
ATOM   4190  HA  CYX A 265       4.735   5.874 -77.932  1.00  0.02           H  
ATOM   4191  CB  CYX A 265       5.400   4.421 -76.490  1.00  0.02           C  
ATOM   4192  HB2 CYX A 265       5.518   3.347 -76.343  1.00  0.02           H  
ATOM   4193  HB3 CYX A 265       6.341   4.953 -76.353  1.00  0.02           H  
ATOM   4194  SG  CYX A 265       4.249   4.970 -75.164  1.00  0.02           S  
ATOM   4195  C   CYX A 265       5.955   4.391 -78.912  1.00  0.02           C  
ATOM   4196  O   CYX A 265       7.031   4.944 -78.951  1.00  0.02           O  
ATOM   4197  N   ALA A 266       5.701   3.374 -79.704  1.00 -0.02           N  
ATOM   4198  H   ALA A 266       4.786   2.948 -79.712  1.00 -0.02           H  
ATOM   4199  CA  ALA A 266       6.635   2.936 -80.742  1.00 -0.02           C  
ATOM   4200  HA  ALA A 266       7.636   3.260 -80.458  1.00 -0.02           H  
ATOM   4201  CB  ALA A 266       6.752   1.389 -80.658  1.00 -0.02           C  
ATOM   4202  HB1 ALA A 266       7.442   0.949 -81.378  1.00 -0.02           H  
ATOM   4203  HB2 ALA A 266       7.173   1.071 -79.705  1.00 -0.02           H  
ATOM   4204  HB3 ALA A 266       5.764   0.983 -80.877  1.00 -0.02           H  
ATOM   4205  C   ALA A 266       6.232   3.473 -82.190  1.00 -0.02           C  
ATOM   4206  O   ALA A 266       6.803   2.905 -83.126  1.00 -0.02           O  
ATOM   4207  N   LEU A 267       5.276   4.386 -82.205  1.00 -0.04           N  
ATOM   4208  H   LEU A 267       4.655   4.474 -81.413  1.00 -0.04           H  
ATOM   4209  CA  LEU A 267       4.808   4.970 -83.524  1.00 -0.04           C  
ATOM   4210  HA  LEU A 267       4.388   4.133 -84.081  1.00 -0.04           H  
ATOM   4211  CB  LEU A 267       3.648   5.828 -83.078  1.00 -0.04           C  
ATOM   4212  HB2 LEU A 267       2.973   5.066 -82.689  1.00 -0.04           H  
ATOM   4213  HB3 LEU A 267       4.060   6.518 -82.342  1.00 -0.04           H  
ATOM   4214  CG  LEU A 267       2.915   6.626 -84.093  1.00 -0.04           C  
ATOM   4215  HG  LEU A 267       3.653   7.331 -84.475  1.00 -0.04           H  
ATOM   4216  CD1 LEU A 267       2.285   5.773 -85.233  1.00 -0.04           C  
ATOM   4217 HD11 LEU A 267       3.094   5.118 -85.558  1.00 -0.04           H  
ATOM   4218 HD12 LEU A 267       1.406   5.212 -84.915  1.00 -0.04           H  
ATOM   4219 HD13 LEU A 267       2.147   6.369 -86.135  1.00 -0.04           H  
ATOM   4220  CD2 LEU A 267       1.691   7.344 -83.453  1.00 -0.04           C  
ATOM   4221 HD21 LEU A 267       1.968   7.783 -82.494  1.00 -0.04           H  
ATOM   4222 HD22 LEU A 267       1.372   8.154 -84.110  1.00 -0.04           H  
ATOM   4223 HD23 LEU A 267       0.951   6.603 -83.149  1.00 -0.04           H  
ATOM   4224  C   LEU A 267       5.875   5.773 -84.299  1.00 -0.04           C  
ATOM   4225  O   LEU A 267       6.233   5.406 -85.428  1.00 -0.04           O  
ATOM   4226  N   ASP A 268       6.517   6.639 -83.577  1.00  0.02           N  
ATOM   4227  H   ASP A 268       6.247   6.830 -82.623  1.00  0.02           H  
ATOM   4228  CA  ASP A 268       7.678   7.500 -83.899  1.00  0.02           C  
ATOM   4229  HA  ASP A 268       8.228   6.839 -84.569  1.00  0.02           H  
ATOM   4230  CB  ASP A 268       7.313   8.725 -84.704  1.00  0.02           C  
ATOM   4231  HB2 ASP A 268       8.139   8.931 -85.384  1.00  0.02           H  
ATOM   4232  HB3 ASP A 268       6.460   8.488 -85.339  1.00  0.02           H  
ATOM   4233  CG  ASP A 268       6.918   9.959 -83.968  1.00  0.02           C  
ATOM   4234  OD1 ASP A 268       7.208  11.072 -84.517  1.00  0.02           O  
ATOM   4235  OD2 ASP A 268       6.345   9.787 -82.898  1.00  0.02           O  
ATOM   4236  C   ASP A 268       8.570   7.796 -82.670  1.00  0.02           C  
ATOM   4237  O   ASP A 268       8.053   7.752 -81.540  1.00  0.02           O  
ATOM   4238  N   PRO A 269       9.862   8.144 -82.807  1.00  0.01           N  
ATOM   4239  CD  PRO A 269      10.678   8.296 -83.994  1.00  0.01           C  
ATOM   4240  HD2 PRO A 269      10.536   9.329 -84.310  1.00  0.01           H  
ATOM   4241  HD3 PRO A 269      10.271   7.652 -84.773  1.00  0.01           H  
ATOM   4242  CG  PRO A 269      12.171   8.184 -83.647  1.00  0.01           C  
ATOM   4243  HG2 PRO A 269      12.738   8.828 -84.320  1.00  0.01           H  
ATOM   4244  HG3 PRO A 269      12.314   7.110 -83.764  1.00  0.01           H  
ATOM   4245  CB  PRO A 269      12.196   8.619 -82.164  1.00  0.01           C  
ATOM   4246  HB2 PRO A 269      12.589   9.634 -82.112  1.00  0.01           H  
ATOM   4247  HB3 PRO A 269      12.862   8.031 -81.532  1.00  0.01           H  
ATOM   4248  CA  PRO A 269      10.786   8.544 -81.712  1.00  0.01           C  
ATOM   4249  HA  PRO A 269      10.700   7.678 -81.055  1.00  0.01           H  
ATOM   4250  C   PRO A 269      10.272   9.735 -80.886  1.00  0.01           C  
ATOM   4251  O   PRO A 269      10.576   9.742 -79.673  1.00  0.01           O  
ATOM   4252  N   LEU A 270       9.558  10.733 -81.430  1.00 -0.03           N  
ATOM   4253  H   LEU A 270       9.541  10.816 -82.436  1.00 -0.03           H  
ATOM   4254  CA  LEU A 270       8.932  11.756 -80.628  1.00 -0.03           C  
ATOM   4255  HA  LEU A 270       9.760  12.177 -80.057  1.00 -0.03           H  
ATOM   4256  CB  LEU A 270       8.333  12.859 -81.530  1.00 -0.03           C  
ATOM   4257  HB2 LEU A 270       9.067  13.327 -82.187  1.00 -0.03           H  
ATOM   4258  HB3 LEU A 270       7.563  12.304 -82.066  1.00 -0.03           H  
ATOM   4259  CG  LEU A 270       7.754  14.064 -80.692  1.00 -0.03           C  
ATOM   4260  HG  LEU A 270       6.920  13.747 -80.066  1.00 -0.03           H  
ATOM   4261  CD1 LEU A 270       8.865  14.792 -79.967  1.00 -0.03           C  
ATOM   4262 HD11 LEU A 270       9.681  14.973 -80.667  1.00 -0.03           H  
ATOM   4263 HD12 LEU A 270       8.464  15.711 -79.540  1.00 -0.03           H  
ATOM   4264 HD13 LEU A 270       9.280  14.133 -79.205  1.00 -0.03           H  
ATOM   4265  CD2 LEU A 270       7.106  15.119 -81.581  1.00 -0.03           C  
ATOM   4266 HD21 LEU A 270       6.110  14.821 -81.907  1.00 -0.03           H  
ATOM   4267 HD22 LEU A 270       6.921  15.996 -80.961  1.00 -0.03           H  
ATOM   4268 HD23 LEU A 270       7.675  15.265 -82.499  1.00 -0.03           H  
ATOM   4269  C   LEU A 270       7.939  11.121 -79.613  1.00 -0.03           C  
ATOM   4270  O   LEU A 270       7.966  11.446 -78.411  1.00 -0.03           O  
ATOM   4271  N   SER A 271       7.156  10.094 -80.051  1.00 -0.10           N  
ATOM   4272  H   SER A 271       7.282   9.874 -81.028  1.00 -0.10           H  
ATOM   4273  CA  SER A 271       6.205   9.349 -79.236  1.00 -0.10           C  
ATOM   4274  HA  SER A 271       5.492  10.005 -78.736  1.00 -0.10           H  
ATOM   4275  CB  SER A 271       5.298   8.329 -80.030  1.00 -0.10           C  
ATOM   4276  HB2 SER A 271       5.934   7.464 -80.223  1.00 -0.10           H  
ATOM   4277  HB3 SER A 271       4.534   8.026 -79.314  1.00 -0.10           H  
ATOM   4278  OG  SER A 271       4.739   8.868 -81.228  1.00 -0.10           O  
ATOM   4279  HG  SER A 271       5.438   9.121 -81.836  1.00 -0.10           H  
ATOM   4280  C   SER A 271       6.841   8.465 -78.120  1.00 -0.10           C  
ATOM   4281  O   SER A 271       6.367   8.427 -76.971  1.00 -0.10           O  
ATOM   4282  N   GLU A 272       8.058   8.042 -78.384  1.00 -0.18           N  
ATOM   4283  H   GLU A 272       8.412   8.099 -79.328  1.00 -0.18           H  
ATOM   4284  CA  GLU A 272       8.985   7.311 -77.482  1.00 -0.18           C  
ATOM   4285  HA  GLU A 272       8.487   6.520 -76.920  1.00 -0.18           H  
ATOM   4286  CB  GLU A 272      10.193   6.691 -78.215  1.00 -0.18           C  
ATOM   4287  HB2 GLU A 272       9.912   5.869 -78.874  1.00 -0.18           H  
ATOM   4288  HB3 GLU A 272      10.652   7.403 -78.901  1.00 -0.18           H  
ATOM   4289  CG  GLU A 272      11.327   6.209 -77.321  1.00 -0.18           C  
ATOM   4290  HG2 GLU A 272      12.141   5.915 -77.984  1.00 -0.18           H  
ATOM   4291  HG3 GLU A 272      11.724   7.057 -76.763  1.00 -0.18           H  
ATOM   4292  CD  GLU A 272      11.017   5.064 -76.359  1.00 -0.18           C  
ATOM   4293  OE1 GLU A 272       9.965   5.016 -75.621  1.00 -0.18           O  
ATOM   4294  OE2 GLU A 272      12.045   4.304 -76.216  1.00 -0.18           O  
ATOM   4295  C   GLU A 272       9.382   8.220 -76.344  1.00 -0.18           C  
ATOM   4296  O   GLU A 272       9.214   7.936 -75.196  1.00 -0.18           O  
ATOM   4297  N   THR A 273       9.793   9.442 -76.700  1.00 -0.06           N  
ATOM   4298  H   THR A 273       9.819   9.639 -77.690  1.00 -0.06           H  
ATOM   4299  CA  THR A 273      10.167  10.597 -75.862  1.00 -0.06           C  
ATOM   4300  HA  THR A 273      10.877  10.338 -75.077  1.00 -0.06           H  
ATOM   4301  CB  THR A 273      10.798  11.626 -76.749  1.00 -0.06           C  
ATOM   4302  HB  THR A 273       9.955  12.147 -77.203  1.00 -0.06           H  
ATOM   4303  CG2 THR A 273      11.606  12.649 -75.946  1.00 -0.06           C  
ATOM   4304 HG21 THR A 273      10.858  13.154 -75.335  1.00 -0.06           H  
ATOM   4305 HG22 THR A 273      12.343  12.045 -75.417  1.00 -0.06           H  
ATOM   4306 HG23 THR A 273      12.074  13.266 -76.713  1.00 -0.06           H  
ATOM   4307  OG1 THR A 273      11.728  11.133 -77.655  1.00 -0.06           O  
ATOM   4308  HG1 THR A 273      11.331  10.576 -78.328  1.00 -0.06           H  
ATOM   4309  C   THR A 273       9.039  11.138 -74.963  1.00 -0.06           C  
ATOM   4310  O   THR A 273       9.227  11.416 -73.786  1.00 -0.06           O  
ATOM   4311  N   LYS A 274       7.931  11.336 -75.531  1.00 -0.29           N  
ATOM   4312  H   LYS A 274       7.913  11.075 -76.506  1.00 -0.29           H  
ATOM   4313  CA  LYS A 274       6.662  11.681 -74.832  1.00 -0.29           C  
ATOM   4314  HA  LYS A 274       6.831  12.652 -74.366  1.00 -0.29           H  
ATOM   4315  CB  LYS A 274       5.465  11.717 -75.767  1.00 -0.29           C  
ATOM   4316  HB2 LYS A 274       5.465  10.964 -76.555  1.00 -0.29           H  
ATOM   4317  HB3 LYS A 274       4.503  11.719 -75.254  1.00 -0.29           H  
ATOM   4318  CG  LYS A 274       5.464  12.978 -76.631  1.00 -0.29           C  
ATOM   4319  HG2 LYS A 274       5.162  13.826 -76.016  1.00 -0.29           H  
ATOM   4320  HG3 LYS A 274       6.492  13.167 -76.941  1.00 -0.29           H  
ATOM   4321  CD  LYS A 274       4.502  12.936 -77.878  1.00 -0.29           C  
ATOM   4322  HD2 LYS A 274       4.933  12.317 -78.665  1.00 -0.29           H  
ATOM   4323  HD3 LYS A 274       3.562  12.551 -77.482  1.00 -0.29           H  
ATOM   4324  CE  LYS A 274       4.370  14.330 -78.493  1.00 -0.29           C  
ATOM   4325  HE2 LYS A 274       4.260  15.092 -77.721  1.00 -0.29           H  
ATOM   4326  HE3 LYS A 274       5.248  14.437 -79.129  1.00 -0.29           H  
ATOM   4327  NZ  LYS A 274       3.195  14.395 -79.324  1.00 -0.29           N  
ATOM   4328  HZ1 LYS A 274       3.179  13.621 -79.972  1.00 -0.29           H  
ATOM   4329  HZ2 LYS A 274       2.348  14.668 -78.846  1.00 -0.29           H  
ATOM   4330  HZ3 LYS A 274       3.331  15.228 -79.879  1.00 -0.29           H  
ATOM   4331  C   LYS A 274       6.444  10.764 -73.595  1.00 -0.29           C  
ATOM   4332  O   LYS A 274       6.209  11.134 -72.467  1.00 -0.29           O  
ATOM   4333  N   CYX A 275       6.473   9.468 -73.960  1.00 -0.22           N  
ATOM   4334  H   CYX A 275       6.650   9.322 -74.944  1.00 -0.22           H  
ATOM   4335  CA  CYX A 275       6.207   8.254 -73.144  1.00 -0.22           C  
ATOM   4336  HA  CYX A 275       5.246   8.276 -72.630  1.00 -0.22           H  
ATOM   4337  CB  CYX A 275       6.113   7.035 -73.965  1.00 -0.22           C  
ATOM   4338  HB2 CYX A 275       7.007   6.757 -74.525  1.00 -0.22           H  
ATOM   4339  HB3 CYX A 275       6.046   6.223 -73.241  1.00 -0.22           H  
ATOM   4340  SG  CYX A 275       4.609   7.010 -75.025  1.00 -0.22           S  
ATOM   4341  C   CYX A 275       7.270   8.081 -71.983  1.00 -0.22           C  
ATOM   4342  O   CYX A 275       7.031   8.016 -70.782  1.00 -0.22           O  
ATOM   4343  N   THR A 276       8.505   8.181 -72.418  1.00 -0.14           N  
ATOM   4344  H   THR A 276       8.577   8.092 -73.422  1.00 -0.14           H  
ATOM   4345  CA  THR A 276       9.780   8.201 -71.611  1.00 -0.14           C  
ATOM   4346  HA  THR A 276       9.783   7.276 -71.034  1.00 -0.14           H  
ATOM   4347  CB  THR A 276      10.972   8.256 -72.551  1.00 -0.14           C  
ATOM   4348  HB  THR A 276      10.809   9.024 -73.307  1.00 -0.14           H  
ATOM   4349  CG2 THR A 276      12.272   8.611 -71.739  1.00 -0.14           C  
ATOM   4350 HG21 THR A 276      12.137   9.635 -71.391  1.00 -0.14           H  
ATOM   4351 HG22 THR A 276      12.280   8.010 -70.829  1.00 -0.14           H  
ATOM   4352 HG23 THR A 276      13.180   8.445 -72.318  1.00 -0.14           H  
ATOM   4353  OG1 THR A 276      11.158   6.928 -73.142  1.00 -0.14           O  
ATOM   4354  HG1 THR A 276      10.583   6.912 -73.911  1.00 -0.14           H  
ATOM   4355  C   THR A 276       9.718   9.449 -70.664  1.00 -0.14           C  
ATOM   4356  O   THR A 276       9.942   9.318 -69.454  1.00 -0.14           O  
ATOM   4357  N   LEU A 277       9.251  10.634 -71.047  1.00 -0.10           N  
ATOM   4358  H   LEU A 277       9.032  10.662 -72.033  1.00 -0.10           H  
ATOM   4359  CA  LEU A 277       9.038  11.759 -70.120  1.00 -0.10           C  
ATOM   4360  HA  LEU A 277       9.773  11.802 -69.317  1.00 -0.10           H  
ATOM   4361  CB  LEU A 277       9.198  13.049 -70.904  1.00 -0.10           C  
ATOM   4362  HB2 LEU A 277       8.595  12.954 -71.807  1.00 -0.10           H  
ATOM   4363  HB3 LEU A 277       8.916  13.942 -70.346  1.00 -0.10           H  
ATOM   4364  CG  LEU A 277      10.616  13.357 -71.412  1.00 -0.10           C  
ATOM   4365  HG  LEU A 277      11.053  12.537 -71.982  1.00 -0.10           H  
ATOM   4366  CD1 LEU A 277      10.589  14.499 -72.443  1.00 -0.10           C  
ATOM   4367 HD11 LEU A 277      11.608  14.718 -72.760  1.00 -0.10           H  
ATOM   4368 HD12 LEU A 277      10.053  14.058 -73.285  1.00 -0.10           H  
ATOM   4369 HD13 LEU A 277      10.136  15.429 -72.100  1.00 -0.10           H  
ATOM   4370  CD2 LEU A 277      11.581  13.691 -70.228  1.00 -0.10           C  
ATOM   4371 HD21 LEU A 277      11.723  12.871 -69.523  1.00 -0.10           H  
ATOM   4372 HD22 LEU A 277      12.529  13.916 -70.716  1.00 -0.10           H  
ATOM   4373 HD23 LEU A 277      11.312  14.625 -69.735  1.00 -0.10           H  
ATOM   4374  C   LEU A 277       7.682  11.822 -69.358  1.00 -0.10           C  
ATOM   4375  O   LEU A 277       7.366  12.833 -68.669  1.00 -0.10           O  
ATOM   4376  N   LYS A 278       6.840  10.739 -69.496  1.00 -0.08           N  
ATOM   4377  H   LYS A 278       7.263   9.927 -69.922  1.00 -0.08           H  
ATOM   4378  CA  LYS A 278       5.506  10.756 -68.944  1.00 -0.08           C  
ATOM   4379  HA  LYS A 278       4.933   9.992 -69.469  1.00 -0.08           H  
ATOM   4380  CB  LYS A 278       5.557  10.409 -67.457  1.00 -0.08           C  
ATOM   4381  HB2 LYS A 278       6.444   9.846 -67.164  1.00 -0.08           H  
ATOM   4382  HB3 LYS A 278       5.605  11.381 -66.966  1.00 -0.08           H  
ATOM   4383  CG  LYS A 278       4.311   9.629 -67.116  1.00 -0.08           C  
ATOM   4384  HG2 LYS A 278       3.416  10.082 -67.542  1.00 -0.08           H  
ATOM   4385  HG3 LYS A 278       4.360   8.586 -67.427  1.00 -0.08           H  
ATOM   4386  CD  LYS A 278       4.184   9.604 -65.598  1.00 -0.08           C  
ATOM   4387  HD2 LYS A 278       3.489   8.854 -65.220  1.00 -0.08           H  
ATOM   4388  HD3 LYS A 278       5.161   9.491 -65.126  1.00 -0.08           H  
ATOM   4389  CE  LYS A 278       3.592  10.841 -64.956  1.00 -0.08           C  
ATOM   4390  HE2 LYS A 278       4.149  11.704 -65.323  1.00 -0.08           H  
ATOM   4391  HE3 LYS A 278       2.546  10.935 -65.250  1.00 -0.08           H  
ATOM   4392  NZ  LYS A 278       3.623  10.680 -63.458  1.00 -0.08           N  
ATOM   4393  HZ1 LYS A 278       4.493  10.667 -62.946  1.00 -0.08           H  
ATOM   4394  HZ2 LYS A 278       3.042  11.367 -63.000  1.00 -0.08           H  
ATOM   4395  HZ3 LYS A 278       3.181   9.796 -63.249  1.00 -0.08           H  
ATOM   4396  C   LYS A 278       4.627  12.015 -69.247  1.00 -0.08           C  
ATOM   4397  O   LYS A 278       3.704  12.449 -68.487  1.00 -0.08           O  
ATOM   4398  N   SER A 279       4.786  12.597 -70.417  1.00 -0.14           N  
ATOM   4399  H   SER A 279       5.431  12.101 -71.014  1.00 -0.14           H  
ATOM   4400  CA  SER A 279       4.217  13.921 -70.877  1.00 -0.14           C  
ATOM   4401  HA  SER A 279       3.258  14.045 -70.374  1.00 -0.14           H  
ATOM   4402  CB  SER A 279       5.050  15.128 -70.290  1.00 -0.14           C  
ATOM   4403  HB2 SER A 279       4.889  15.020 -69.218  1.00 -0.14           H  
ATOM   4404  HB3 SER A 279       6.084  14.872 -70.522  1.00 -0.14           H  
ATOM   4405  OG  SER A 279       4.757  16.417 -70.796  1.00 -0.14           O  
ATOM   4406  HG  SER A 279       5.264  16.651 -71.578  1.00 -0.14           H  
ATOM   4407  C   SER A 279       4.114  14.038 -72.428  1.00 -0.14           C  
ATOM   4408  O   SER A 279       4.972  13.579 -73.182  1.00 -0.14           O  
ATOM   4409  N   PHE A 280       2.928  14.543 -72.817  1.00 -0.15           N  
ATOM   4410  H   PHE A 280       2.270  14.898 -72.138  1.00 -0.15           H  
ATOM   4411  CA  PHE A 280       2.604  14.861 -74.181  1.00 -0.15           C  
ATOM   4412  HA  PHE A 280       2.935  14.136 -74.924  1.00 -0.15           H  
ATOM   4413  CB  PHE A 280       1.064  14.851 -74.469  1.00 -0.15           C  
ATOM   4414  HB2 PHE A 280       0.481  15.609 -73.946  1.00 -0.15           H  
ATOM   4415  HB3 PHE A 280       0.896  15.113 -75.513  1.00 -0.15           H  
ATOM   4416  CG  PHE A 280       0.435  13.497 -74.062  1.00 -0.15           C  
ATOM   4417  CD1 PHE A 280      -0.143  12.724 -75.062  1.00 -0.15           C  
ATOM   4418  HD1 PHE A 280      -0.022  13.071 -76.077  1.00 -0.15           H  
ATOM   4419  CE1 PHE A 280      -0.885  11.581 -74.765  1.00 -0.15           C  
ATOM   4420  HE1 PHE A 280      -1.313  11.026 -75.586  1.00 -0.15           H  
ATOM   4421  CZ  PHE A 280      -0.936  11.000 -73.472  1.00 -0.15           C  
ATOM   4422  HZ  PHE A 280      -1.393  10.058 -73.206  1.00 -0.15           H  
ATOM   4423  CE2 PHE A 280      -0.522  11.878 -72.445  1.00 -0.15           C  
ATOM   4424  HE2 PHE A 280      -0.729  11.505 -71.452  1.00 -0.15           H  
ATOM   4425  CD2 PHE A 280       0.154  13.121 -72.736  1.00 -0.15           C  
ATOM   4426  HD2 PHE A 280       0.468  13.737 -71.906  1.00 -0.15           H  
ATOM   4427  C   PHE A 280       3.197  16.185 -74.648  1.00 -0.15           C  
ATOM   4428  O   PHE A 280       3.589  16.209 -75.866  1.00 -0.15           O  
ATOM   4429  N   THR A 281       3.482  17.181 -73.868  1.00 -0.03           N  
ATOM   4430  H   THR A 281       3.272  17.077 -72.886  1.00 -0.03           H  
ATOM   4431  CA  THR A 281       4.328  18.322 -74.178  1.00 -0.03           C  
ATOM   4432  HA  THR A 281       4.270  18.468 -75.257  1.00 -0.03           H  
ATOM   4433  CB  THR A 281       3.971  19.593 -73.336  1.00 -0.03           C  
ATOM   4434  HB  THR A 281       4.694  20.370 -73.586  1.00 -0.03           H  
ATOM   4435  CG2 THR A 281       2.599  20.048 -73.727  1.00 -0.03           C  
ATOM   4436 HG21 THR A 281       2.610  20.171 -74.810  1.00 -0.03           H  
ATOM   4437 HG22 THR A 281       1.824  19.321 -73.488  1.00 -0.03           H  
ATOM   4438 HG23 THR A 281       2.450  20.968 -73.161  1.00 -0.03           H  
ATOM   4439  OG1 THR A 281       4.149  19.497 -71.869  1.00 -0.03           O  
ATOM   4440  HG1 THR A 281       5.088  19.587 -71.692  1.00 -0.03           H  
ATOM   4441  C   THR A 281       5.738  17.918 -73.949  1.00 -0.03           C  
ATOM   4442  O   THR A 281       6.057  17.237 -72.921  1.00 -0.03           O  
ATOM   4443  N   VAL A 282       6.689  18.422 -74.754  1.00 -0.01           N  
ATOM   4444  H   VAL A 282       6.398  19.042 -75.496  1.00 -0.01           H  
ATOM   4445  CA  VAL A 282       8.091  18.259 -74.540  1.00 -0.01           C  
ATOM   4446  HA  VAL A 282       8.359  17.998 -73.517  1.00 -0.01           H  
ATOM   4447  CB  VAL A 282       8.688  17.106 -75.369  1.00 -0.01           C  
ATOM   4448  HB  VAL A 282       8.700  17.335 -76.434  1.00 -0.01           H  
ATOM   4449  CG1 VAL A 282      10.220  16.977 -75.035  1.00 -0.01           C  
ATOM   4450 HG11 VAL A 282      10.324  16.810 -73.963  1.00 -0.01           H  
ATOM   4451 HG12 VAL A 282      10.709  16.082 -75.420  1.00 -0.01           H  
ATOM   4452 HG13 VAL A 282      10.785  17.846 -75.373  1.00 -0.01           H  
ATOM   4453  CG2 VAL A 282       7.978  15.774 -75.205  1.00 -0.01           C  
ATOM   4454 HG21 VAL A 282       7.954  15.597 -74.130  1.00 -0.01           H  
ATOM   4455 HG22 VAL A 282       6.967  15.897 -75.594  1.00 -0.01           H  
ATOM   4456 HG23 VAL A 282       8.491  14.996 -75.771  1.00 -0.01           H  
ATOM   4457  C   VAL A 282       8.863  19.461 -74.861  1.00 -0.01           C  
ATOM   4458  O   VAL A 282       8.650  20.150 -75.830  1.00 -0.01           O  
ATOM   4459  N   GLU A 283       9.889  19.689 -73.984  1.00 -0.02           N  
ATOM   4460  H   GLU A 283      10.048  18.999 -73.263  1.00 -0.02           H  
ATOM   4461  CA  GLU A 283      10.920  20.751 -74.064  1.00 -0.02           C  
ATOM   4462  HA  GLU A 283      10.536  21.554 -74.693  1.00 -0.02           H  
ATOM   4463  CB  GLU A 283      11.074  21.363 -72.690  1.00 -0.02           C  
ATOM   4464  HB2 GLU A 283      11.416  20.663 -71.927  1.00 -0.02           H  
ATOM   4465  HB3 GLU A 283      11.784  22.185 -72.769  1.00 -0.02           H  
ATOM   4466  CG  GLU A 283       9.815  21.820 -72.110  1.00 -0.02           C  
ATOM   4467  HG2 GLU A 283       9.158  20.967 -71.941  1.00 -0.02           H  
ATOM   4468  HG3 GLU A 283       9.989  22.287 -71.140  1.00 -0.02           H  
ATOM   4469  CD  GLU A 283       9.137  22.851 -72.984  1.00 -0.02           C  
ATOM   4470  OE1 GLU A 283       7.864  22.727 -73.085  1.00 -0.02           O  
ATOM   4471  OE2 GLU A 283       9.802  23.775 -73.525  1.00 -0.02           O  
ATOM   4472  C   GLU A 283      12.262  20.161 -74.556  1.00 -0.02           C  
ATOM   4473  O   GLU A 283      12.621  18.984 -74.372  1.00 -0.02           O  
ATOM   4474  N   LYS A 284      13.143  20.948 -75.128  1.00 -0.10           N  
ATOM   4475  H   LYS A 284      12.925  21.931 -75.054  1.00 -0.10           H  
ATOM   4476  CA  LYS A 284      14.371  20.567 -75.973  1.00 -0.10           C  
ATOM   4477  HA  LYS A 284      14.045  20.008 -76.850  1.00 -0.10           H  
ATOM   4478  CB  LYS A 284      15.014  21.918 -76.333  1.00 -0.10           C  
ATOM   4479  HB2 LYS A 284      14.393  22.429 -77.068  1.00 -0.10           H  
ATOM   4480  HB3 LYS A 284      14.892  22.493 -75.415  1.00 -0.10           H  
ATOM   4481  CG  LYS A 284      16.413  21.819 -77.005  1.00 -0.10           C  
ATOM   4482  HG2 LYS A 284      17.098  21.305 -76.331  1.00 -0.10           H  
ATOM   4483  HG3 LYS A 284      16.291  21.382 -77.996  1.00 -0.10           H  
ATOM   4484  CD  LYS A 284      17.006  23.232 -77.207  1.00 -0.10           C  
ATOM   4485  HD2 LYS A 284      17.986  22.935 -77.583  1.00 -0.10           H  
ATOM   4486  HD3 LYS A 284      16.530  23.852 -77.966  1.00 -0.10           H  
ATOM   4487  CE  LYS A 284      17.200  24.045 -75.932  1.00 -0.10           C  
ATOM   4488  HE2 LYS A 284      16.324  24.152 -75.292  1.00 -0.10           H  
ATOM   4489  HE3 LYS A 284      17.952  23.583 -75.292  1.00 -0.10           H  
ATOM   4490  NZ  LYS A 284      17.761  25.441 -76.289  1.00 -0.10           N  
ATOM   4491  HZ1 LYS A 284      18.685  25.330 -76.681  1.00 -0.10           H  
ATOM   4492  HZ2 LYS A 284      17.148  25.825 -76.994  1.00 -0.10           H  
ATOM   4493  HZ3 LYS A 284      17.818  26.047 -75.484  1.00 -0.10           H  
ATOM   4494  C   LYS A 284      15.376  19.738 -75.111  1.00 -0.10           C  
ATOM   4495  O   LYS A 284      15.584  20.057 -73.965  1.00 -0.10           O  
ATOM   4496  N   GLY A 285      16.046  18.765 -75.695  1.00 -0.14           N  
ATOM   4497  H   GLY A 285      15.947  18.511 -76.668  1.00 -0.14           H  
ATOM   4498  CA  GLY A 285      17.046  17.876 -75.023  1.00 -0.14           C  
ATOM   4499  HA2 GLY A 285      18.028  18.330 -74.890  1.00 -0.14           H  
ATOM   4500  HA3 GLY A 285      16.662  17.683 -74.021  1.00 -0.14           H  
ATOM   4501  C   GLY A 285      17.443  16.630 -75.778  1.00 -0.14           C  
ATOM   4502  O   GLY A 285      17.059  16.316 -76.953  1.00 -0.14           O  
ATOM   4503  N   ILE A 286      18.441  15.899 -75.163  1.00 -0.09           N  
ATOM   4504  H   ILE A 286      18.715  16.173 -74.231  1.00 -0.09           H  
ATOM   4505  CA  ILE A 286      18.863  14.525 -75.453  1.00 -0.09           C  
ATOM   4506  HA  ILE A 286      18.331  14.218 -76.353  1.00 -0.09           H  
ATOM   4507  CB  ILE A 286      20.363  14.450 -75.915  1.00 -0.09           C  
ATOM   4508  HB  ILE A 286      20.505  14.954 -76.871  1.00 -0.09           H  
ATOM   4509  CG2 ILE A 286      21.373  15.096 -74.903  1.00 -0.09           C  
ATOM   4510 HG21 ILE A 286      21.112  16.107 -74.589  1.00 -0.09           H  
ATOM   4511 HG22 ILE A 286      21.449  14.648 -73.912  1.00 -0.09           H  
ATOM   4512 HG23 ILE A 286      22.316  15.209 -75.438  1.00 -0.09           H  
ATOM   4513  CG1 ILE A 286      20.786  12.949 -76.192  1.00 -0.09           C  
ATOM   4514 HG12 ILE A 286      20.915  12.393 -75.264  1.00 -0.09           H  
ATOM   4515 HG13 ILE A 286      19.990  12.541 -76.816  1.00 -0.09           H  
ATOM   4516  CD1 ILE A 286      22.042  12.801 -77.015  1.00 -0.09           C  
ATOM   4517 HD11 ILE A 286      22.421  11.793 -77.184  1.00 -0.09           H  
ATOM   4518 HD12 ILE A 286      21.915  13.444 -77.886  1.00 -0.09           H  
ATOM   4519 HD13 ILE A 286      22.883  13.214 -76.457  1.00 -0.09           H  
ATOM   4520  C   ILE A 286      18.453  13.575 -74.323  1.00 -0.09           C  
ATOM   4521  O   ILE A 286      19.071  13.692 -73.256  1.00 -0.09           O  
ATOM   4522  N   TYR A 287      17.457  12.694 -74.557  1.00  0.02           N  
ATOM   4523  H   TYR A 287      16.988  12.601 -75.446  1.00  0.02           H  
ATOM   4524  CA  TYR A 287      16.898  11.905 -73.536  1.00  0.02           C  
ATOM   4525  HA  TYR A 287      17.290  12.302 -72.599  1.00  0.02           H  
ATOM   4526  CB  TYR A 287      15.357  12.032 -73.587  1.00  0.02           C  
ATOM   4527  HB2 TYR A 287      15.075  11.737 -74.598  1.00  0.02           H  
ATOM   4528  HB3 TYR A 287      14.974  11.311 -72.865  1.00  0.02           H  
ATOM   4529  CG  TYR A 287      14.891  13.530 -73.275  1.00  0.02           C  
ATOM   4530  CD1 TYR A 287      14.207  14.419 -74.189  1.00  0.02           C  
ATOM   4531  HD1 TYR A 287      14.115  14.139 -75.228  1.00  0.02           H  
ATOM   4532  CE1 TYR A 287      13.807  15.751 -73.909  1.00  0.02           C  
ATOM   4533  HE1 TYR A 287      13.375  16.295 -74.736  1.00  0.02           H  
ATOM   4534  CZ  TYR A 287      13.935  16.236 -72.611  1.00  0.02           C  
ATOM   4535  OH  TYR A 287      13.479  17.471 -72.229  1.00  0.02           O  
ATOM   4536  HH  TYR A 287      13.106  17.896 -73.005  1.00  0.02           H  
ATOM   4537  CE2 TYR A 287      14.635  15.393 -71.733  1.00  0.02           C  
ATOM   4538  HE2 TYR A 287      14.996  15.796 -70.799  1.00  0.02           H  
ATOM   4539  CD2 TYR A 287      15.114  14.093 -72.082  1.00  0.02           C  
ATOM   4540  HD2 TYR A 287      15.568  13.489 -71.311  1.00  0.02           H  
ATOM   4541  C   TYR A 287      17.273  10.426 -73.713  1.00  0.02           C  
ATOM   4542  O   TYR A 287      16.940   9.887 -74.813  1.00  0.02           O  
ATOM   4543  N   GLN A 288      17.789   9.754 -72.688  1.00 -0.02           N  
ATOM   4544  H   GLN A 288      18.129  10.446 -72.035  1.00 -0.02           H  
ATOM   4545  CA  GLN A 288      18.113   8.325 -72.721  1.00 -0.02           C  
ATOM   4546  HA  GLN A 288      18.681   8.109 -73.626  1.00 -0.02           H  
ATOM   4547  CB  GLN A 288      19.160   8.051 -71.658  1.00 -0.02           C  
ATOM   4548  HB2 GLN A 288      20.105   8.565 -71.833  1.00 -0.02           H  
ATOM   4549  HB3 GLN A 288      18.808   8.470 -70.715  1.00 -0.02           H  
ATOM   4550  CG  GLN A 288      19.567   6.626 -71.324  1.00 -0.02           C  
ATOM   4551  HG2 GLN A 288      19.582   6.108 -72.283  1.00 -0.02           H  
ATOM   4552  HG3 GLN A 288      20.592   6.565 -70.958  1.00 -0.02           H  
ATOM   4553  CD  GLN A 288      18.770   5.827 -70.342  1.00 -0.02           C  
ATOM   4554  OE1 GLN A 288      18.280   6.340 -69.310  1.00 -0.02           O  
ATOM   4555  NE2 GLN A 288      18.592   4.523 -70.454  1.00 -0.02           N  
ATOM   4556 HE21 GLN A 288      17.835   4.265 -69.837  1.00 -0.02           H  
ATOM   4557 HE22 GLN A 288      18.510   4.167 -71.395  1.00 -0.02           H  
ATOM   4558  C   GLN A 288      16.926   7.361 -72.647  1.00 -0.02           C  
ATOM   4559  O   GLN A 288      15.901   7.625 -71.982  1.00 -0.02           O  
ATOM   4560  N   THR A 289      17.065   6.239 -73.316  1.00  0.00           N  
ATOM   4561  H   THR A 289      17.880   6.209 -73.912  1.00  0.00           H  
ATOM   4562  CA  THR A 289      16.077   5.130 -73.296  1.00  0.00           C  
ATOM   4563  HA  THR A 289      15.461   5.194 -72.399  1.00  0.00           H  
ATOM   4564  CB  THR A 289      15.068   5.322 -74.472  1.00  0.00           C  
ATOM   4565  HB  THR A 289      14.363   6.113 -74.217  1.00  0.00           H  
ATOM   4566  CG2 THR A 289      15.807   5.625 -75.810  1.00  0.00           C  
ATOM   4567 HG21 THR A 289      16.478   6.473 -75.669  1.00  0.00           H  
ATOM   4568 HG22 THR A 289      16.470   4.833 -76.159  1.00  0.00           H  
ATOM   4569 HG23 THR A 289      15.113   5.876 -76.612  1.00  0.00           H  
ATOM   4570  OG1 THR A 289      14.367   4.149 -74.552  1.00  0.00           O  
ATOM   4571  HG1 THR A 289      13.684   4.260 -75.218  1.00  0.00           H  
ATOM   4572  C   THR A 289      16.789   3.752 -73.284  1.00  0.00           C  
ATOM   4573  O   THR A 289      17.989   3.628 -73.602  1.00  0.00           O  
ATOM   4574  N   SER A 290      16.082   2.792 -72.639  1.00 -0.00           N  
ATOM   4575  H   SER A 290      15.116   3.025 -72.461  1.00 -0.00           H  
ATOM   4576  CA  SER A 290      16.541   1.472 -72.357  1.00 -0.00           C  
ATOM   4577  HA  SER A 290      17.279   1.560 -71.559  1.00 -0.00           H  
ATOM   4578  CB  SER A 290      15.453   0.458 -71.922  1.00 -0.00           C  
ATOM   4579  HB2 SER A 290      14.716   0.259 -72.699  1.00 -0.00           H  
ATOM   4580  HB3 SER A 290      15.978  -0.457 -71.648  1.00 -0.00           H  
ATOM   4581  OG  SER A 290      14.709   0.872 -70.907  1.00 -0.00           O  
ATOM   4582  HG  SER A 290      13.997   1.448 -71.195  1.00 -0.00           H  
ATOM   4583  C   SER A 290      17.260   0.854 -73.556  1.00 -0.00           C  
ATOM   4584  O   SER A 290      16.798   0.894 -74.691  1.00 -0.00           O  
ATOM   4585  N   ASN A 291      18.345   0.148 -73.283  1.00 -0.01           N  
ATOM   4586  H   ASN A 291      18.433   0.004 -72.287  1.00 -0.01           H  
ATOM   4587  CA  ASN A 291      19.505  -0.111 -74.145  1.00 -0.01           C  
ATOM   4588  HA  ASN A 291      19.887   0.841 -74.512  1.00 -0.01           H  
ATOM   4589  CB  ASN A 291      20.680  -0.633 -73.328  1.00 -0.01           C  
ATOM   4590  HB2 ASN A 291      20.592  -1.715 -73.230  1.00 -0.01           H  
ATOM   4591  HB3 ASN A 291      21.583  -0.521 -73.927  1.00 -0.01           H  
ATOM   4592  CG  ASN A 291      20.831   0.048 -71.982  1.00 -0.01           C  
ATOM   4593  OD1 ASN A 291      20.463   1.181 -71.773  1.00 -0.01           O  
ATOM   4594  ND2 ASN A 291      21.332  -0.643 -70.993  1.00 -0.01           N  
ATOM   4595 HD21 ASN A 291      21.322  -0.365 -70.022  1.00 -0.01           H  
ATOM   4596 HD22 ASN A 291      21.378  -1.631 -71.197  1.00 -0.01           H  
ATOM   4597  C   ASN A 291      19.091  -1.084 -75.245  1.00 -0.01           C  
ATOM   4598  O   ASN A 291      18.157  -1.871 -75.086  1.00 -0.01           O  
ATOM   4599  N   PHE A 292      19.831  -1.160 -76.348  1.00 -0.01           N  
ATOM   4600  H   PHE A 292      20.632  -0.566 -76.509  1.00 -0.01           H  
ATOM   4601  CA  PHE A 292      19.593  -2.073 -77.475  1.00 -0.01           C  
ATOM   4602  HA  PHE A 292      18.531  -2.318 -77.446  1.00 -0.01           H  
ATOM   4603  CB  PHE A 292      19.856  -1.369 -78.763  1.00 -0.01           C  
ATOM   4604  HB2 PHE A 292      19.152  -1.755 -79.500  1.00 -0.01           H  
ATOM   4605  HB3 PHE A 292      19.582  -0.318 -78.672  1.00 -0.01           H  
ATOM   4606  CG  PHE A 292      21.216  -1.531 -79.416  1.00 -0.01           C  
ATOM   4607  CD1 PHE A 292      22.203  -0.554 -79.167  1.00 -0.01           C  
ATOM   4608  HD1 PHE A 292      21.990   0.219 -78.443  1.00 -0.01           H  
ATOM   4609  CE1 PHE A 292      23.465  -0.688 -79.671  1.00 -0.01           C  
ATOM   4610  HE1 PHE A 292      24.345  -0.098 -79.464  1.00 -0.01           H  
ATOM   4611  CZ  PHE A 292      23.767  -1.817 -80.494  1.00 -0.01           C  
ATOM   4612  HZ  PHE A 292      24.762  -1.923 -80.899  1.00 -0.01           H  
ATOM   4613  CE2 PHE A 292      22.727  -2.703 -80.880  1.00 -0.01           C  
ATOM   4614  HE2 PHE A 292      22.865  -3.524 -81.569  1.00 -0.01           H  
ATOM   4615  CD2 PHE A 292      21.414  -2.540 -80.347  1.00 -0.01           C  
ATOM   4616  HD2 PHE A 292      20.638  -3.209 -80.689  1.00 -0.01           H  
ATOM   4617  C   PHE A 292      20.251  -3.467 -77.337  1.00 -0.01           C  
ATOM   4618  O   PHE A 292      21.324  -3.580 -76.645  1.00 -0.01           O  
ATOM   4619  N   ARG A 293      19.794  -4.500 -78.037  1.00 -0.02           N  
ATOM   4620  H   ARG A 293      18.956  -4.293 -78.562  1.00 -0.02           H  
ATOM   4621  CA  ARG A 293      20.416  -5.837 -78.233  1.00 -0.02           C  
ATOM   4622  HA  ARG A 293      21.493  -5.683 -78.298  1.00 -0.02           H  
ATOM   4623  CB  ARG A 293      19.969  -6.667 -77.031  1.00 -0.02           C  
ATOM   4624  HB2 ARG A 293      18.992  -6.350 -76.669  1.00 -0.02           H  
ATOM   4625  HB3 ARG A 293      19.813  -7.687 -77.383  1.00 -0.02           H  
ATOM   4626  CG  ARG A 293      20.884  -6.820 -75.831  1.00 -0.02           C  
ATOM   4627  HG2 ARG A 293      21.810  -7.187 -76.273  1.00 -0.02           H  
ATOM   4628  HG3 ARG A 293      21.106  -5.818 -75.465  1.00 -0.02           H  
ATOM   4629  CD  ARG A 293      20.289  -7.849 -74.807  1.00 -0.02           C  
ATOM   4630  HD2 ARG A 293      19.333  -7.579 -74.357  1.00 -0.02           H  
ATOM   4631  HD3 ARG A 293      20.081  -8.729 -75.416  1.00 -0.02           H  
ATOM   4632  NE  ARG A 293      21.284  -8.299 -73.844  1.00 -0.02           N  
ATOM   4633  HE  ARG A 293      21.510  -9.283 -73.833  1.00 -0.02           H  
ATOM   4634  CZ  ARG A 293      21.946  -7.623 -72.979  1.00 -0.02           C  
ATOM   4635  NH1 ARG A 293      22.750  -8.183 -72.118  1.00 -0.02           N  
ATOM   4636 HH11 ARG A 293      22.915  -9.178 -72.176  1.00 -0.02           H  
ATOM   4637 HH12 ARG A 293      23.149  -7.571 -71.421  1.00 -0.02           H  
ATOM   4638  NH2 ARG A 293      21.718  -6.311 -72.725  1.00 -0.02           N  
ATOM   4639 HH21 ARG A 293      20.954  -5.987 -73.301  1.00 -0.02           H  
ATOM   4640 HH22 ARG A 293      22.203  -5.704 -72.080  1.00 -0.02           H  
ATOM   4641  C   ARG A 293      19.883  -6.473 -79.557  1.00 -0.02           C  
ATOM   4642  O   ARG A 293      18.693  -6.556 -79.744  1.00 -0.02           O  
ATOM   4643  N   VAL A 294      20.835  -6.784 -80.426  1.00 -0.02           N  
ATOM   4644  H   VAL A 294      21.792  -6.574 -80.179  1.00 -0.02           H  
ATOM   4645  CA  VAL A 294      20.521  -7.556 -81.609  1.00 -0.02           C  
ATOM   4646  HA  VAL A 294      19.619  -7.190 -82.100  1.00 -0.02           H  
ATOM   4647  CB  VAL A 294      21.737  -7.467 -82.605  1.00 -0.02           C  
ATOM   4648  HB  VAL A 294      22.639  -7.763 -82.069  1.00 -0.02           H  
ATOM   4649  CG1 VAL A 294      21.555  -8.476 -83.766  1.00 -0.02           C  
ATOM   4650 HG11 VAL A 294      22.372  -8.400 -84.483  1.00 -0.02           H  
ATOM   4651 HG12 VAL A 294      21.501  -9.465 -83.311  1.00 -0.02           H  
ATOM   4652 HG13 VAL A 294      20.619  -8.287 -84.292  1.00 -0.02           H  
ATOM   4653  CG2 VAL A 294      21.958  -6.086 -83.188  1.00 -0.02           C  
ATOM   4654 HG21 VAL A 294      22.053  -5.394 -82.352  1.00 -0.02           H  
ATOM   4655 HG22 VAL A 294      22.750  -6.048 -83.936  1.00 -0.02           H  
ATOM   4656 HG23 VAL A 294      21.045  -5.777 -83.696  1.00 -0.02           H  
ATOM   4657  C   VAL A 294      20.173  -8.988 -81.204  1.00 -0.02           C  
ATOM   4658  O   VAL A 294      20.810  -9.639 -80.345  1.00 -0.02           O  
ATOM   4659  N   GLN A 295      19.113  -9.513 -81.810  1.00 -0.01           N  
ATOM   4660  H   GLN A 295      18.633  -8.912 -82.465  1.00 -0.01           H  
ATOM   4661  CA  GLN A 295      18.704 -10.932 -81.705  1.00 -0.01           C  
ATOM   4662  HA  GLN A 295      18.586 -11.068 -80.630  1.00 -0.01           H  
ATOM   4663  CB  GLN A 295      17.277 -11.119 -82.360  1.00 -0.01           C  
ATOM   4664  HB2 GLN A 295      16.602 -10.378 -81.932  1.00 -0.01           H  
ATOM   4665  HB3 GLN A 295      17.267 -10.875 -83.422  1.00 -0.01           H  
ATOM   4666  CG  GLN A 295      16.594 -12.514 -82.274  1.00 -0.01           C  
ATOM   4667  HG2 GLN A 295      15.573 -12.315 -82.600  1.00 -0.01           H  
ATOM   4668  HG3 GLN A 295      17.148 -13.187 -82.928  1.00 -0.01           H  
ATOM   4669  CD  GLN A 295      16.507 -13.140 -80.897  1.00 -0.01           C  
ATOM   4670  OE1 GLN A 295      16.451 -12.478 -79.871  1.00 -0.01           O  
ATOM   4671  NE2 GLN A 295      16.398 -14.438 -80.725  1.00 -0.01           N  
ATOM   4672 HE21 GLN A 295      16.271 -14.817 -79.797  1.00 -0.01           H  
ATOM   4673 HE22 GLN A 295      16.395 -15.077 -81.506  1.00 -0.01           H  
ATOM   4674  C   GLN A 295      19.659 -11.898 -82.369  1.00 -0.01           C  
ATOM   4675  O   GLN A 295      19.785 -11.822 -83.572  1.00 -0.01           O  
ATOM   4676  N   PRO A 296      20.174 -12.937 -81.649  1.00 -0.00           N  
ATOM   4677  CD  PRO A 296      20.020 -13.213 -80.231  1.00 -0.00           C  
ATOM   4678  HD2 PRO A 296      18.979 -13.317 -79.925  1.00 -0.00           H  
ATOM   4679  HD3 PRO A 296      20.499 -12.453 -79.614  1.00 -0.00           H  
ATOM   4680  CG  PRO A 296      20.745 -14.486 -79.933  1.00 -0.00           C  
ATOM   4681  HG2 PRO A 296      19.996 -15.267 -80.066  1.00 -0.00           H  
ATOM   4682  HG3 PRO A 296      21.203 -14.501 -78.944  1.00 -0.00           H  
ATOM   4683  CB  PRO A 296      21.808 -14.495 -81.014  1.00 -0.00           C  
ATOM   4684  HB2 PRO A 296      22.204 -15.497 -81.179  1.00 -0.00           H  
ATOM   4685  HB3 PRO A 296      22.605 -13.803 -80.739  1.00 -0.00           H  
ATOM   4686  CA  PRO A 296      21.099 -13.912 -82.236  1.00 -0.00           C  
ATOM   4687  HA  PRO A 296      21.832 -13.578 -82.971  1.00 -0.00           H  
ATOM   4688  C   PRO A 296      20.431 -14.950 -83.156  1.00 -0.00           C  
ATOM   4689  O   PRO A 296      19.247 -15.336 -82.956  1.00 -0.00           O  
ATOM   4690  N   THR A 297      21.205 -15.634 -83.996  1.00 -0.00           N  
ATOM   4691  H   THR A 297      22.150 -15.287 -84.075  1.00 -0.00           H  
ATOM   4692  CA  THR A 297      20.878 -16.757 -84.850  1.00 -0.00           C  
ATOM   4693  HA  THR A 297      19.930 -16.575 -85.356  1.00 -0.00           H  
ATOM   4694  CB  THR A 297      21.916 -16.911 -85.926  1.00 -0.00           C  
ATOM   4695  HB  THR A 297      22.858 -16.767 -85.397  1.00 -0.00           H  
ATOM   4696  CG2 THR A 297      21.909 -18.251 -86.673  1.00 -0.00           C  
ATOM   4697 HG21 THR A 297      22.143 -19.079 -86.004  1.00 -0.00           H  
ATOM   4698 HG22 THR A 297      20.953 -18.438 -87.162  1.00 -0.00           H  
ATOM   4699 HG23 THR A 297      22.645 -18.213 -87.476  1.00 -0.00           H  
ATOM   4700  OG1 THR A 297      21.766 -15.905 -86.915  1.00 -0.00           O  
ATOM   4701  HG1 THR A 297      22.031 -15.058 -86.548  1.00 -0.00           H  
ATOM   4702  C   THR A 297      20.700 -18.007 -83.968  1.00 -0.00           C  
ATOM   4703  O   THR A 297      21.247 -18.005 -82.833  1.00 -0.00           O  
ATOM   4704  N   GLU A 298      19.979 -19.023 -84.422  1.00 -0.00           N  
ATOM   4705  H   GLU A 298      19.593 -19.008 -85.356  1.00 -0.00           H  
ATOM   4706  CA  GLU A 298      20.004 -20.404 -83.849  1.00 -0.00           C  
ATOM   4707  HA  GLU A 298      19.329 -20.383 -82.993  1.00 -0.00           H  
ATOM   4708  CB  GLU A 298      19.519 -21.335 -84.917  1.00 -0.00           C  
ATOM   4709  HB2 GLU A 298      20.200 -21.149 -85.748  1.00 -0.00           H  
ATOM   4710  HB3 GLU A 298      19.785 -22.349 -84.619  1.00 -0.00           H  
ATOM   4711  CG  GLU A 298      17.982 -21.333 -85.224  1.00 -0.00           C  
ATOM   4712  HG2 GLU A 298      17.592 -22.320 -85.471  1.00 -0.00           H  
ATOM   4713  HG3 GLU A 298      17.425 -21.177 -84.300  1.00 -0.00           H  
ATOM   4714  CD  GLU A 298      17.493 -20.350 -86.291  1.00 -0.00           C  
ATOM   4715  OE1 GLU A 298      18.051 -19.256 -86.403  1.00 -0.00           O  
ATOM   4716  OE2 GLU A 298      16.569 -20.631 -87.086  1.00 -0.00           O  
ATOM   4717  C   GLU A 298      21.389 -20.901 -83.387  1.00 -0.00           C  
ATOM   4718  O   GLU A 298      22.393 -20.806 -84.089  1.00 -0.00           O  
ATOM   4719  N   SER A 299      21.377 -21.676 -82.307  1.00 -0.00           N  
ATOM   4720  H   SER A 299      20.566 -21.697 -81.705  1.00 -0.00           H  
ATOM   4721  CA  SER A 299      22.524 -22.262 -81.755  1.00 -0.00           C  
ATOM   4722  HA  SER A 299      23.230 -21.473 -81.496  1.00 -0.00           H  
ATOM   4723  CB  SER A 299      22.215 -22.871 -80.367  1.00 -0.00           C  
ATOM   4724  HB2 SER A 299      21.775 -22.138 -79.690  1.00 -0.00           H  
ATOM   4725  HB3 SER A 299      21.511 -23.681 -80.557  1.00 -0.00           H  
ATOM   4726  OG  SER A 299      23.386 -23.507 -79.871  1.00 -0.00           O  
ATOM   4727  HG  SER A 299      23.188 -23.974 -79.056  1.00 -0.00           H  
ATOM   4728  C   SER A 299      23.247 -23.265 -82.710  1.00 -0.00           C  
ATOM   4729  O   SER A 299      22.736 -24.250 -83.185  1.00 -0.00           O  
ATOM   4730  N   ILE A 300      24.592 -22.980 -82.786  1.00 -0.00           N  
ATOM   4731  H   ILE A 300      24.889 -22.182 -82.243  1.00 -0.00           H  
ATOM   4732  CA  ILE A 300      25.608 -23.902 -83.293  1.00 -0.00           C  
ATOM   4733  HA  ILE A 300      25.279 -24.306 -84.251  1.00 -0.00           H  
ATOM   4734  CB  ILE A 300      26.797 -23.062 -83.581  1.00 -0.00           C  
ATOM   4735  HB  ILE A 300      27.086 -22.521 -82.681  1.00 -0.00           H  
ATOM   4736  CG2 ILE A 300      27.990 -23.870 -84.134  1.00 -0.00           C  
ATOM   4737 HG21 ILE A 300      27.628 -24.147 -85.124  1.00 -0.00           H  
ATOM   4738 HG22 ILE A 300      28.941 -23.339 -84.190  1.00 -0.00           H  
ATOM   4739 HG23 ILE A 300      28.196 -24.695 -83.453  1.00 -0.00           H  
ATOM   4740  CG1 ILE A 300      26.567 -21.847 -84.537  1.00 -0.00           C  
ATOM   4741 HG12 ILE A 300      26.315 -22.236 -85.524  1.00 -0.00           H  
ATOM   4742 HG13 ILE A 300      25.674 -21.269 -84.299  1.00 -0.00           H  
ATOM   4743  CD1 ILE A 300      27.745 -20.841 -84.657  1.00 -0.00           C  
ATOM   4744 HD11 ILE A 300      28.501 -21.350 -85.255  1.00 -0.00           H  
ATOM   4745 HD12 ILE A 300      27.383 -19.914 -85.102  1.00 -0.00           H  
ATOM   4746 HD13 ILE A 300      28.257 -20.558 -83.738  1.00 -0.00           H  
ATOM   4747  C   ILE A 300      25.826 -24.969 -82.227  1.00 -0.00           C  
ATOM   4748  O   ILE A 300      26.371 -24.715 -81.178  1.00 -0.00           O  
ATOM   4749  N   VAL A 301      25.533 -26.228 -82.548  1.00 -0.00           N  
ATOM   4750  H   VAL A 301      25.009 -26.432 -83.387  1.00 -0.00           H  
ATOM   4751  CA  VAL A 301      25.599 -27.350 -81.679  1.00 -0.00           C  
ATOM   4752  HA  VAL A 301      25.948 -27.018 -80.701  1.00 -0.00           H  
ATOM   4753  CB  VAL A 301      24.323 -28.029 -81.416  1.00 -0.00           C  
ATOM   4754  HB  VAL A 301      23.979 -28.677 -82.221  1.00 -0.00           H  
ATOM   4755  CG1 VAL A 301      24.658 -28.988 -80.255  1.00 -0.00           C  
ATOM   4756 HG11 VAL A 301      25.337 -29.754 -80.630  1.00 -0.00           H  
ATOM   4757 HG12 VAL A 301      25.266 -28.475 -79.510  1.00 -0.00           H  
ATOM   4758 HG13 VAL A 301      23.773 -29.476 -79.846  1.00 -0.00           H  
ATOM   4759  CG2 VAL A 301      23.251 -26.972 -81.080  1.00 -0.00           C  
ATOM   4760 HG21 VAL A 301      23.005 -26.427 -81.992  1.00 -0.00           H  
ATOM   4761 HG22 VAL A 301      22.291 -27.430 -80.840  1.00 -0.00           H  
ATOM   4762 HG23 VAL A 301      23.577 -26.232 -80.349  1.00 -0.00           H  
ATOM   4763  C   VAL A 301      26.777 -28.236 -82.183  1.00 -0.00           C  
ATOM   4764  O   VAL A 301      26.843 -28.738 -83.326  1.00 -0.00           O  
ATOM   4765  N   ARG A 302      27.760 -28.546 -81.292  1.00 -0.00           N  
ATOM   4766  H   ARG A 302      27.670 -28.174 -80.357  1.00 -0.00           H  
ATOM   4767  CA  ARG A 302      28.945 -29.410 -81.595  1.00 -0.00           C  
ATOM   4768  HA  ARG A 302      28.711 -30.149 -82.362  1.00 -0.00           H  
ATOM   4769  CB  ARG A 302      30.111 -28.541 -82.078  1.00 -0.00           C  
ATOM   4770  HB2 ARG A 302      30.541 -28.045 -81.207  1.00 -0.00           H  
ATOM   4771  HB3 ARG A 302      30.893 -29.217 -82.423  1.00 -0.00           H  
ATOM   4772  CG  ARG A 302      29.787 -27.436 -83.063  1.00 -0.00           C  
ATOM   4773  HG2 ARG A 302      28.972 -26.804 -82.711  1.00 -0.00           H  
ATOM   4774  HG3 ARG A 302      30.618 -26.732 -83.030  1.00 -0.00           H  
ATOM   4775  CD  ARG A 302      29.537 -27.938 -84.517  1.00 -0.00           C  
ATOM   4776  HD2 ARG A 302      29.113 -28.942 -84.518  1.00 -0.00           H  
ATOM   4777  HD3 ARG A 302      28.876 -27.155 -84.887  1.00 -0.00           H  
ATOM   4778  NE  ARG A 302      30.797 -27.955 -85.171  1.00 -0.00           N  
ATOM   4779  HE  ARG A 302      31.561 -27.774 -84.536  1.00 -0.00           H  
ATOM   4780  CZ  ARG A 302      31.034 -28.053 -86.463  1.00 -0.00           C  
ATOM   4781  NH1 ARG A 302      32.277 -27.961 -86.948  1.00 -0.00           N  
ATOM   4782 HH11 ARG A 302      33.009 -27.812 -86.268  1.00 -0.00           H  
ATOM   4783 HH12 ARG A 302      32.441 -27.994 -87.944  1.00 -0.00           H  
ATOM   4784  NH2 ARG A 302      30.099 -28.213 -87.386  1.00 -0.00           N  
ATOM   4785 HH21 ARG A 302      29.108 -28.188 -87.193  1.00 -0.00           H  
ATOM   4786 HH22 ARG A 302      30.435 -28.156 -88.337  1.00 -0.00           H  
ATOM   4787  C   ARG A 302      29.298 -30.378 -80.410  1.00 -0.00           C  
ATOM   4788  O   ARG A 302      29.340 -29.976 -79.292  1.00 -0.00           O  
ATOM   4789  N   PHE A 303      29.635 -31.640 -80.797  1.00 -0.00           N  
ATOM   4790  H   PHE A 303      29.612 -31.830 -81.788  1.00 -0.00           H  
ATOM   4791  CA  PHE A 303      30.184 -32.642 -79.950  1.00 -0.00           C  
ATOM   4792  HA  PHE A 303      30.434 -32.274 -78.955  1.00 -0.00           H  
ATOM   4793  CB  PHE A 303      29.070 -33.664 -79.760  1.00 -0.00           C  
ATOM   4794  HB2 PHE A 303      28.993 -34.146 -80.734  1.00 -0.00           H  
ATOM   4795  HB3 PHE A 303      29.451 -34.460 -79.121  1.00 -0.00           H  
ATOM   4796  CG  PHE A 303      27.791 -33.020 -79.132  1.00 -0.00           C  
ATOM   4797  CD1 PHE A 303      27.794 -32.562 -77.753  1.00 -0.00           C  
ATOM   4798  HD1 PHE A 303      28.700 -32.736 -77.192  1.00 -0.00           H  
ATOM   4799  CE1 PHE A 303      26.621 -31.889 -77.255  1.00 -0.00           C  
ATOM   4800  HE1 PHE A 303      26.611 -31.415 -76.285  1.00 -0.00           H  
ATOM   4801  CZ  PHE A 303      25.456 -31.776 -78.068  1.00 -0.00           C  
ATOM   4802  HZ  PHE A 303      24.530 -31.365 -77.695  1.00 -0.00           H  
ATOM   4803  CE2 PHE A 303      25.429 -32.431 -79.358  1.00 -0.00           C  
ATOM   4804  HE2 PHE A 303      24.618 -32.425 -80.071  1.00 -0.00           H  
ATOM   4805  CD2 PHE A 303      26.634 -32.983 -79.922  1.00 -0.00           C  
ATOM   4806  HD2 PHE A 303      26.726 -33.504 -80.863  1.00 -0.00           H  
ATOM   4807  C   PHE A 303      31.443 -33.187 -80.518  1.00 -0.00           C  
ATOM   4808  O   PHE A 303      31.853 -32.908 -81.680  1.00 -0.00           O  
ATOM   4809  N   PRO A 304      32.218 -34.009 -79.777  1.00 -0.01           N  
ATOM   4810  CD  PRO A 304      32.284 -33.951 -78.322  1.00 -0.01           C  
ATOM   4811  HD2 PRO A 304      31.523 -34.551 -77.824  1.00 -0.01           H  
ATOM   4812  HD3 PRO A 304      32.125 -32.931 -77.971  1.00 -0.01           H  
ATOM   4813  CG  PRO A 304      33.697 -34.369 -77.932  1.00 -0.01           C  
ATOM   4814  HG2 PRO A 304      33.723 -34.934 -77.000  1.00 -0.01           H  
ATOM   4815  HG3 PRO A 304      34.345 -33.492 -77.954  1.00 -0.01           H  
ATOM   4816  CB  PRO A 304      34.163 -35.155 -79.111  1.00 -0.01           C  
ATOM   4817  HB2 PRO A 304      33.918 -36.216 -79.165  1.00 -0.01           H  
ATOM   4818  HB3 PRO A 304      35.235 -35.008 -79.244  1.00 -0.01           H  
ATOM   4819  CA  PRO A 304      33.472 -34.542 -80.297  1.00 -0.01           C  
ATOM   4820  HA  PRO A 304      34.026 -33.662 -80.625  1.00 -0.01           H  
ATOM   4821  C   PRO A 304      33.298 -35.505 -81.517  1.00 -0.01           C  
ATOM   4822  O   PRO A 304      32.262 -36.041 -81.745  1.00 -0.01           O  
ATOM   4823  N   NLN A 305      34.382 -35.709 -82.252  1.00 -0.00           N  
ATOM   4824  H   NLN A 305      35.265 -35.314 -81.965  1.00 -0.00           H  
ATOM   4825  CA  NLN A 305      34.253 -36.662 -83.385  1.00 -0.00           C  
ATOM   4826  HA  NLN A 305      33.233 -36.662 -83.768  1.00 -0.00           H  
ATOM   4827  CB  NLN A 305      35.146 -36.274 -84.588  1.00 -0.00           C  
ATOM   4828  HB2 NLN A 305      35.294 -35.201 -84.713  1.00 -0.00           H  
ATOM   4829  HB3 NLN A 305      36.112 -36.743 -84.402  1.00 -0.00           H  
ATOM   4830  CG  NLN A 305      34.541 -36.794 -85.871  1.00 -0.00           C  
ATOM   4831  OD1 NLN A 305      33.654 -36.176 -86.413  1.00 -0.00           O  
ATOM   4832  ND2 NLN A 305      34.994 -37.940 -86.245  1.00 -0.00           N  
ATOM   4833 HD21 NLN A 305      35.741 -38.414 -85.758  1.00 -0.00           H  
ATOM   4834  C   NLN A 305      34.526 -38.092 -82.920  1.00 -0.00           C  
ATOM   4835  O   NLN A 305      35.455 -38.231 -82.208  1.00 -0.00           O  
ATOM   4836  N   ILE A 306      33.697 -39.090 -83.287  1.00 -0.18           N  
ATOM   4837  H   ILE A 306      32.981 -38.824 -83.948  1.00 -0.18           H  
ATOM   4838  CA  ILE A 306      33.750 -40.403 -82.559  1.00 -0.18           C  
ATOM   4839  HA  ILE A 306      33.797 -40.212 -81.487  1.00 -0.18           H  
ATOM   4840  CB  ILE A 306      32.482 -41.243 -82.813  1.00 -0.18           C  
ATOM   4841  HB  ILE A 306      32.232 -41.168 -83.871  1.00 -0.18           H  
ATOM   4842  CG2 ILE A 306      32.675 -42.669 -82.332  1.00 -0.18           C  
ATOM   4843 HG21 ILE A 306      31.692 -43.140 -82.301  1.00 -0.18           H  
ATOM   4844 HG22 ILE A 306      33.338 -43.206 -83.011  1.00 -0.18           H  
ATOM   4845 HG23 ILE A 306      33.071 -42.733 -81.319  1.00 -0.18           H  
ATOM   4846  CG1 ILE A 306      31.341 -40.465 -82.078  1.00 -0.18           C  
ATOM   4847 HG12 ILE A 306      31.352 -40.709 -81.016  1.00 -0.18           H  
ATOM   4848 HG13 ILE A 306      31.492 -39.393 -82.201  1.00 -0.18           H  
ATOM   4849  CD1 ILE A 306      30.000 -41.018 -82.547  1.00 -0.18           C  
ATOM   4850 HD11 ILE A 306      29.777 -40.689 -83.562  1.00 -0.18           H  
ATOM   4851 HD12 ILE A 306      29.861 -42.094 -82.447  1.00 -0.18           H  
ATOM   4852 HD13 ILE A 306      29.200 -40.608 -81.930  1.00 -0.18           H  
ATOM   4853  C   ILE A 306      35.015 -41.199 -82.894  1.00 -0.18           C  
ATOM   4854  O   ILE A 306      35.421 -41.353 -84.042  1.00 -0.18           O  
ATOM   4855  N   THR A 307      35.804 -41.636 -81.914  1.00 -0.01           N  
ATOM   4856  H   THR A 307      35.610 -41.347 -80.966  1.00 -0.01           H  
ATOM   4857  CA  THR A 307      37.093 -42.352 -81.955  1.00 -0.01           C  
ATOM   4858  HA  THR A 307      37.413 -42.237 -82.991  1.00 -0.01           H  
ATOM   4859  CB  THR A 307      38.188 -41.712 -81.104  1.00 -0.01           C  
ATOM   4860  HB  THR A 307      39.093 -42.302 -81.243  1.00 -0.01           H  
ATOM   4861  CG2 THR A 307      38.422 -40.259 -81.286  1.00 -0.01           C  
ATOM   4862 HG21 THR A 307      39.478 -40.022 -81.152  1.00 -0.01           H  
ATOM   4863 HG22 THR A 307      38.201 -39.947 -82.307  1.00 -0.01           H  
ATOM   4864 HG23 THR A 307      37.809 -39.572 -80.704  1.00 -0.01           H  
ATOM   4865  OG1 THR A 307      37.737 -41.710 -79.833  1.00 -0.01           O  
ATOM   4866  HG1 THR A 307      37.167 -40.964 -79.632  1.00 -0.01           H  
ATOM   4867  C   THR A 307      36.886 -43.776 -81.549  1.00 -0.01           C  
ATOM   4868  O   THR A 307      37.689 -44.636 -81.860  1.00 -0.01           O  
ATOM   4869  N   ASN A 308      35.737 -44.059 -80.932  1.00 -0.06           N  
ATOM   4870  H   ASN A 308      35.100 -43.322 -80.666  1.00 -0.06           H  
ATOM   4871  CA  ASN A 308      35.418 -45.468 -80.540  1.00 -0.06           C  
ATOM   4872  HA  ASN A 308      35.928 -46.154 -81.216  1.00 -0.06           H  
ATOM   4873  CB  ASN A 308      36.144 -45.715 -79.253  1.00 -0.06           C  
ATOM   4874  HB2 ASN A 308      37.217 -45.704 -79.447  1.00 -0.06           H  
ATOM   4875  HB3 ASN A 308      35.927 -44.951 -78.507  1.00 -0.06           H  
ATOM   4876  CG  ASN A 308      35.858 -47.145 -78.763  1.00 -0.06           C  
ATOM   4877  OD1 ASN A 308      35.715 -48.114 -79.515  1.00 -0.06           O  
ATOM   4878  ND2 ASN A 308      35.924 -47.404 -77.468  1.00 -0.06           N  
ATOM   4879 HD21 ASN A 308      35.661 -48.332 -77.168  1.00 -0.06           H  
ATOM   4880 HD22 ASN A 308      36.035 -46.557 -76.929  1.00 -0.06           H  
ATOM   4881  C   ASN A 308      33.934 -45.658 -80.471  1.00 -0.06           C  
ATOM   4882  O   ASN A 308      33.198 -44.934 -79.820  1.00 -0.06           O  
ATOM   4883  N   LEU A 309      33.457 -46.737 -81.051  1.00 -0.03           N  
ATOM   4884  H   LEU A 309      34.137 -47.192 -81.643  1.00 -0.03           H  
ATOM   4885  CA  LEU A 309      32.074 -46.999 -81.314  1.00 -0.03           C  
ATOM   4886  HA  LEU A 309      31.390 -46.444 -80.672  1.00 -0.03           H  
ATOM   4887  CB  LEU A 309      31.794 -46.601 -82.706  1.00 -0.03           C  
ATOM   4888  HB2 LEU A 309      32.241 -45.614 -82.824  1.00 -0.03           H  
ATOM   4889  HB3 LEU A 309      32.356 -47.233 -83.394  1.00 -0.03           H  
ATOM   4890  CG  LEU A 309      30.433 -46.497 -83.328  1.00 -0.03           C  
ATOM   4891  HG  LEU A 309      30.613 -46.124 -84.336  1.00 -0.03           H  
ATOM   4892  CD1 LEU A 309      29.710 -47.874 -83.429  1.00 -0.03           C  
ATOM   4893 HD11 LEU A 309      30.369 -48.703 -83.688  1.00 -0.03           H  
ATOM   4894 HD12 LEU A 309      29.242 -48.074 -82.465  1.00 -0.03           H  
ATOM   4895 HD13 LEU A 309      28.907 -47.734 -84.153  1.00 -0.03           H  
ATOM   4896  CD2 LEU A 309      29.607 -45.468 -82.546  1.00 -0.03           C  
ATOM   4897 HD21 LEU A 309      29.321 -45.908 -81.590  1.00 -0.03           H  
ATOM   4898 HD22 LEU A 309      30.109 -44.518 -82.363  1.00 -0.03           H  
ATOM   4899 HD23 LEU A 309      28.714 -45.197 -83.109  1.00 -0.03           H  
ATOM   4900  C   LEU A 309      31.852 -48.512 -81.120  1.00 -0.03           C  
ATOM   4901  O   LEU A 309      32.492 -49.380 -81.656  1.00 -0.03           O  
ATOM   4902  N   CYX A 310      30.828 -48.767 -80.261  1.00  0.01           N  
ATOM   4903  H   CYX A 310      30.279 -47.991 -79.920  1.00  0.01           H  
ATOM   4904  CA  CYX A 310      30.255 -50.114 -80.081  1.00  0.01           C  
ATOM   4905  HA  CYX A 310      30.968 -50.794 -80.548  1.00  0.01           H  
ATOM   4906  CB  CYX A 310      30.107 -50.526 -78.619  1.00  0.01           C  
ATOM   4907  HB2 CYX A 310      29.308 -49.961 -78.139  1.00  0.01           H  
ATOM   4908  HB3 CYX A 310      29.954 -51.605 -78.634  1.00  0.01           H  
ATOM   4909  SG  CYX A 310      31.575 -50.148 -77.737  1.00  0.01           S  
ATOM   4910  C   CYX A 310      28.920 -50.294 -80.835  1.00  0.01           C  
ATOM   4911  O   CYX A 310      27.912 -49.714 -80.433  1.00  0.01           O  
ATOM   4912  N   PRO A 311      28.832 -51.078 -81.927  1.00  0.01           N  
ATOM   4913  CD  PRO A 311      29.953 -51.676 -82.584  1.00  0.01           C  
ATOM   4914  HD2 PRO A 311      30.384 -52.381 -81.874  1.00  0.01           H  
ATOM   4915  HD3 PRO A 311      30.696 -50.889 -82.714  1.00  0.01           H  
ATOM   4916  CG  PRO A 311      29.396 -52.293 -83.882  1.00  0.01           C  
ATOM   4917  HG2 PRO A 311      29.333 -53.375 -83.763  1.00  0.01           H  
ATOM   4918  HG3 PRO A 311      29.905 -51.997 -84.799  1.00  0.01           H  
ATOM   4919  CB  PRO A 311      27.991 -51.577 -84.006  1.00  0.01           C  
ATOM   4920  HB2 PRO A 311      27.286 -52.234 -84.515  1.00  0.01           H  
ATOM   4921  HB3 PRO A 311      28.104 -50.650 -84.569  1.00  0.01           H  
ATOM   4922  CA  PRO A 311      27.566 -51.346 -82.628  1.00  0.01           C  
ATOM   4923  HA  PRO A 311      26.885 -50.495 -82.643  1.00  0.01           H  
ATOM   4924  C   PRO A 311      26.934 -52.590 -82.057  1.00  0.01           C  
ATOM   4925  O   PRO A 311      27.541 -53.675 -81.959  1.00  0.01           O  
ATOM   4926  N   PHE A 312      25.598 -52.569 -81.842  1.00  0.02           N  
ATOM   4927  H   PHE A 312      25.058 -51.788 -82.187  1.00  0.02           H  
ATOM   4928  CA  PHE A 312      24.777 -53.559 -81.100  1.00  0.02           C  
ATOM   4929  HA  PHE A 312      25.203 -53.726 -80.111  1.00  0.02           H  
ATOM   4930  CB  PHE A 312      23.299 -53.116 -80.766  1.00  0.02           C  
ATOM   4931  HB2 PHE A 312      22.635 -52.802 -81.571  1.00  0.02           H  
ATOM   4932  HB3 PHE A 312      22.720 -53.942 -80.354  1.00  0.02           H  
ATOM   4933  CG  PHE A 312      23.236 -52.097 -79.677  1.00  0.02           C  
ATOM   4934  CD1 PHE A 312      23.383 -50.740 -79.993  1.00  0.02           C  
ATOM   4935  HD1 PHE A 312      23.537 -50.423 -81.014  1.00  0.02           H  
ATOM   4936  CE1 PHE A 312      23.389 -49.798 -79.028  1.00  0.02           C  
ATOM   4937  HE1 PHE A 312      23.422 -48.756 -79.312  1.00  0.02           H
[truncated: 1,721,968 more chars]
