# Supplementary material for: The Answer Lies in the Energy: How Simple Atomistic Molecular Dynamics Simulations May Hold the Key to Epitope Prediction on the Fully Glycosylated SARS-CoV-2 Spike Protein
Source: J Phys Chem Lett. 2020 Sep 4;11(19):8084–93. doi: 10.1021/acs.jpclett.0c02341 (PMC7491317; doi:10.1021/acs.jpclett.0c02341)
Supplement: Supplementary file 2 — jz0c02341_si_002.zip [file jz0c02341_si_002.zip › MLCE_visualization/protomerA_model2_MLCEinBfact.pdb]

CRYST1  175.966  175.966  175.966 109.47 109.47 109.47 P 1           1
ATOM      1  N   ALA A   1     -21.576 -16.149-102.163  1.00 -0.01           N  
ATOM      2  H1  ALA A   1     -20.728 -16.621-102.442  1.00 -0.01           H  
ATOM      3  H2  ALA A   1     -22.333 -16.447-102.761  1.00 -0.01           H  
ATOM      4  H3  ALA A   1     -21.810 -16.437-101.223  1.00 -0.01           H  
ATOM      5  CA  ALA A   1     -21.484 -14.709-102.359  1.00 -0.01           C  
ATOM      6  HA  ALA A   1     -20.993 -14.439-103.293  1.00 -0.01           H  
ATOM      7  CB  ALA A   1     -22.844 -14.048-102.454  1.00 -0.01           C  
ATOM      8  HB1 ALA A   1     -22.765 -12.961-102.471  1.00 -0.01           H  
ATOM      9  HB2 ALA A   1     -23.255 -14.440-103.384  1.00 -0.01           H  
ATOM     10  HB3 ALA A   1     -23.525 -14.364-101.664  1.00 -0.01           H  
ATOM     11  C   ALA A   1     -20.742 -14.083-101.147  1.00 -0.01           C  
ATOM     12  O   ALA A   1     -20.927 -14.285 -99.926  1.00 -0.01           O  
ATOM     13  N   TYR A   2     -19.961 -13.036-101.349  1.00 -0.06           N  
ATOM     14  H   TYR A   2     -19.708 -12.823-102.303  1.00 -0.06           H  
ATOM     15  CA  TYR A   2     -19.109 -12.429-100.305  1.00 -0.06           C  
ATOM     16  HA  TYR A   2     -19.622 -12.570 -99.354  1.00 -0.06           H  
ATOM     17  CB  TYR A   2     -17.704 -13.075-100.262  1.00 -0.06           C  
ATOM     18  HB2 TYR A   2     -17.271 -12.772 -99.308  1.00 -0.06           H  
ATOM     19  HB3 TYR A   2     -17.742 -14.160-100.165  1.00 -0.06           H  
ATOM     20  CG  TYR A   2     -16.764 -12.834-101.421  1.00 -0.06           C  
ATOM     21  CD1 TYR A   2     -16.022 -11.608-101.450  1.00 -0.06           C  
ATOM     22  HD1 TYR A   2     -16.038 -11.074-100.511  1.00 -0.06           H  
ATOM     23  CE1 TYR A   2     -15.251 -11.243-102.536  1.00 -0.06           C  
ATOM     24  HE1 TYR A   2     -14.517 -10.453-102.482  1.00 -0.06           H  
ATOM     25  CZ  TYR A   2     -15.311 -12.078-103.696  1.00 -0.06           C  
ATOM     26  OH  TYR A   2     -14.550 -11.738-104.822  1.00 -0.06           O  
ATOM     27  HH  TYR A   2     -14.032 -10.932-104.752  1.00 -0.06           H  
ATOM     28  CE2 TYR A   2     -16.181 -13.204-103.688  1.00 -0.06           C  
ATOM     29  HE2 TYR A   2     -16.146 -13.839-104.561  1.00 -0.06           H  
ATOM     30  CD2 TYR A   2     -16.857 -13.621-102.548  1.00 -0.06           C  
ATOM     31  HD2 TYR A   2     -17.496 -14.491-102.593  1.00 -0.06           H  
ATOM     32  C   TYR A   2     -19.051 -10.879-100.479  1.00 -0.06           C  
ATOM     33  O   TYR A   2     -19.611 -10.378-101.455  1.00 -0.06           O  
ATOM     34  N   THR A   3     -18.501 -10.183 -99.509  1.00 -0.14           N  
ATOM     35  H   THR A   3     -18.152 -10.753 -98.751  1.00 -0.14           H  
ATOM     36  CA  THR A   3     -18.384  -8.740 -99.493  1.00 -0.14           C  
ATOM     37  HA  THR A   3     -18.225  -8.477-100.539  1.00 -0.14           H  
ATOM     38  CB  THR A   3     -19.649  -8.127 -99.046  1.00 -0.14           C  
ATOM     39  HB  THR A   3     -20.435  -8.359 -99.765  1.00 -0.14           H  
ATOM     40  CG2 THR A   3     -20.030  -8.378 -97.601  1.00 -0.14           C  
ATOM     41 HG21 THR A   3     -20.014  -9.450 -97.408  1.00 -0.14           H  
ATOM     42 HG22 THR A   3     -19.329  -7.941 -96.890  1.00 -0.14           H  
ATOM     43 HG23 THR A   3     -21.083  -8.146 -97.446  1.00 -0.14           H  
ATOM     44  OG1 THR A   3     -19.569  -6.722 -99.079  1.00 -0.14           O  
ATOM     45  HG1 THR A   3     -19.764  -6.377 -99.953  1.00 -0.14           H  
ATOM     46  C   THR A   3     -17.130  -8.337 -98.637  1.00 -0.14           C  
ATOM     47  O   THR A   3     -16.149  -9.135 -98.619  1.00 -0.14           O  
ATOM     48  N   ASN A   4     -17.087  -7.142 -98.022  1.00 -0.12           N  
ATOM     49  H   ASN A   4     -17.929  -6.594 -98.125  1.00 -0.12           H  
ATOM     50  CA  ASN A   4     -15.995  -6.433 -97.359  1.00 -0.12           C  
ATOM     51  HA  ASN A   4     -15.211  -7.178 -97.225  1.00 -0.12           H  
ATOM     52  CB  ASN A   4     -15.477  -5.372 -98.364  1.00 -0.12           C  
ATOM     53  HB2 ASN A   4     -15.487  -5.735 -99.391  1.00 -0.12           H  
ATOM     54  HB3 ASN A   4     -15.936  -4.385 -98.307  1.00 -0.12           H  
ATOM     55  CG  ASN A   4     -14.010  -4.972 -98.113  1.00 -0.12           C  
ATOM     56  OD1 ASN A   4     -13.591  -4.085 -97.402  1.00 -0.12           O  
ATOM     57  ND2 ASN A   4     -13.102  -5.637 -98.829  1.00 -0.12           N  
ATOM     58 HD21 ASN A   4     -12.106  -5.472 -98.791  1.00 -0.12           H  
ATOM     59 HD22 ASN A   4     -13.398  -6.344 -99.486  1.00 -0.12           H  
ATOM     60  C   ASN A   4     -16.118  -5.953 -95.913  1.00 -0.12           C  
ATOM     61  O   ASN A   4     -17.233  -5.701 -95.487  1.00 -0.12           O  
ATOM     62  N   SER A   5     -15.034  -5.766 -95.191  1.00 -0.69           N  
ATOM     63  H   SER A   5     -14.119  -5.880 -95.604  1.00 -0.69           H  
ATOM     64  CA  SER A   5     -15.045  -5.129 -93.761  1.00 -0.69           C  
ATOM     65  HA  SER A   5     -15.986  -5.518 -93.372  1.00 -0.69           H  
ATOM     66  CB  SER A   5     -13.876  -5.508 -92.898  1.00 -0.69           C  
ATOM     67  HB2 SER A   5     -13.925  -5.040 -91.915  1.00 -0.69           H  
ATOM     68  HB3 SER A   5     -13.985  -6.584 -92.765  1.00 -0.69           H  
ATOM     69  OG  SER A   5     -12.560  -5.282 -93.482  1.00 -0.69           O  
ATOM     70  HG  SER A   5     -11.900  -5.489 -92.817  1.00 -0.69           H  
ATOM     71  C   SER A   5     -15.102  -3.609 -93.723  1.00 -0.69           C  
ATOM     72  O   SER A   5     -15.567  -3.004 -92.766  1.00 -0.69           O  
ATOM     73  N   PHE A   6     -14.606  -2.947 -94.824  1.00 -0.36           N  
ATOM     74  H   PHE A   6     -14.327  -3.540 -95.592  1.00 -0.36           H  
ATOM     75  CA  PHE A   6     -14.191  -1.527 -94.888  1.00 -0.36           C  
ATOM     76  HA  PHE A   6     -13.684  -1.344 -95.836  1.00 -0.36           H  
ATOM     77  CB  PHE A   6     -15.330  -0.546 -94.936  1.00 -0.36           C  
ATOM     78  HB2 PHE A   6     -15.907  -0.854 -95.807  1.00 -0.36           H  
ATOM     79  HB3 PHE A   6     -16.038  -0.687 -94.120  1.00 -0.36           H  
ATOM     80  CG  PHE A   6     -15.044   0.949 -95.048  1.00 -0.36           C  
ATOM     81  CD1 PHE A   6     -14.910   1.800 -93.956  1.00 -0.36           C  
ATOM     82  HD1 PHE A   6     -14.861   1.370 -92.966  1.00 -0.36           H  
ATOM     83  CE1 PHE A   6     -14.758   3.150 -94.227  1.00 -0.36           C  
ATOM     84  HE1 PHE A   6     -14.709   3.825 -93.385  1.00 -0.36           H  
ATOM     85  CZ  PHE A   6     -14.845   3.644 -95.518  1.00 -0.36           C  
ATOM     86  HZ  PHE A   6     -14.671   4.703 -95.644  1.00 -0.36           H  
ATOM     87  CE2 PHE A   6     -14.978   2.853 -96.647  1.00 -0.36           C  
ATOM     88  HE2 PHE A   6     -15.215   3.321 -97.591  1.00 -0.36           H  
ATOM     89  CD2 PHE A   6     -15.052   1.484 -96.422  1.00 -0.36           C  
ATOM     90  HD2 PHE A   6     -15.163   0.685 -97.141  1.00 -0.36           H  
ATOM     91  C   PHE A   6     -13.172  -1.276 -93.629  1.00 -0.36           C  
ATOM     92  O   PHE A   6     -11.979  -1.471 -93.761  1.00 -0.36           O  
ATOM     93  N   THR A   7     -13.731  -0.832 -92.538  1.00 -0.30           N  
ATOM     94  H   THR A   7     -14.732  -0.697 -92.541  1.00 -0.30           H  
ATOM     95  CA  THR A   7     -13.006  -0.730 -91.290  1.00 -0.30           C  
ATOM     96  HA  THR A   7     -12.268  -1.528 -91.367  1.00 -0.30           H  
ATOM     97  CB  THR A   7     -12.306   0.613 -91.155  1.00 -0.30           C  
ATOM     98  HB  THR A   7     -11.660   0.567 -90.277  1.00 -0.30           H  
ATOM     99  CG2 THR A   7     -11.605   1.207 -92.364  1.00 -0.30           C  
ATOM    100 HG21 THR A   7     -10.715   0.610 -92.563  1.00 -0.30           H  
ATOM    101 HG22 THR A   7     -12.239   1.319 -93.243  1.00 -0.30           H  
ATOM    102 HG23 THR A   7     -11.264   2.235 -92.238  1.00 -0.30           H  
ATOM    103  OG1 THR A   7     -13.242   1.579 -90.794  1.00 -0.30           O  
ATOM    104  HG1 THR A   7     -13.396   1.536 -89.848  1.00 -0.30           H  
ATOM    105  C   THR A   7     -13.836  -1.013 -90.033  1.00 -0.30           C  
ATOM    106  O   THR A   7     -13.543  -0.557 -88.924  1.00 -0.30           O  
ATOM    107  N   ARG A   8     -14.863  -1.862 -90.182  1.00 -2.18           N  
ATOM    108  H   ARG A   8     -14.949  -2.288 -91.094  1.00 -2.18           H  
ATOM    109  CA  ARG A   8     -15.589  -2.536 -89.085  1.00 -2.18           C  
ATOM    110  HA  ARG A   8     -15.688  -1.844 -88.248  1.00 -2.18           H  
ATOM    111  CB  ARG A   8     -16.992  -2.937 -89.580  1.00 -2.18           C  
ATOM    112  HB2 ARG A   8     -16.935  -3.550 -90.480  1.00 -2.18           H  
ATOM    113  HB3 ARG A   8     -17.492  -3.579 -88.855  1.00 -2.18           H  
ATOM    114  CG  ARG A   8     -17.852  -1.727 -89.960  1.00 -2.18           C  
ATOM    115  HG2 ARG A   8     -17.659  -1.021 -89.152  1.00 -2.18           H  
ATOM    116  HG3 ARG A   8     -17.472  -1.280 -90.879  1.00 -2.18           H  
ATOM    117  CD  ARG A   8     -19.287  -2.001 -90.188  1.00 -2.18           C  
ATOM    118  HD2 ARG A   8     -19.484  -2.959 -90.667  1.00 -2.18           H  
ATOM    119  HD3 ARG A   8     -19.797  -2.177 -89.241  1.00 -2.18           H  
ATOM    120  NE  ARG A   8     -19.899  -0.901 -90.993  1.00 -2.18           N  
ATOM    121  HE  ARG A   8     -19.851  -0.784 -91.995  1.00 -2.18           H  
ATOM    122  CZ  ARG A   8     -20.419   0.163 -90.402  1.00 -2.18           C  
ATOM    123  NH1 ARG A   8     -20.577   0.319 -89.107  1.00 -2.18           N  
ATOM    124 HH11 ARG A   8     -20.543  -0.478 -88.487  1.00 -2.18           H  
ATOM    125 HH12 ARG A   8     -20.806   1.192 -88.654  1.00 -2.18           H  
ATOM    126  NH2 ARG A   8     -20.836   1.195 -91.068  1.00 -2.18           N  
ATOM    127 HH21 ARG A   8     -20.728   1.093 -92.067  1.00 -2.18           H  
ATOM    128 HH22 ARG A   8     -21.511   1.779 -90.595  1.00 -2.18           H  
ATOM    129  C   ARG A   8     -14.795  -3.830 -88.613  1.00 -2.18           C  
ATOM    130  O   ARG A   8     -13.761  -4.254 -89.102  1.00 -2.18           O  
ATOM    131  N   GLY A   9     -15.318  -4.322 -87.471  1.00 -1.84           N  
ATOM    132  H   GLY A   9     -16.101  -3.783 -87.129  1.00 -1.84           H  
ATOM    133  CA  GLY A   9     -14.902  -5.509 -86.808  1.00 -1.84           C  
ATOM    134  HA2 GLY A   9     -15.828  -6.012 -86.526  1.00 -1.84           H  
ATOM    135  HA3 GLY A   9     -14.367  -6.109 -87.544  1.00 -1.84           H  
ATOM    136  C   GLY A   9     -13.976  -5.421 -85.638  1.00 -1.84           C  
ATOM    137  O   GLY A   9     -13.396  -6.418 -85.136  1.00 -1.84           O  
ATOM    138  N   VAL A  10     -13.732  -4.177 -85.252  1.00 -0.88           N  
ATOM    139  H   VAL A  10     -14.270  -3.435 -85.675  1.00 -0.88           H  
ATOM    140  CA  VAL A  10     -12.959  -3.927 -84.024  1.00 -0.88           C  
ATOM    141  HA  VAL A  10     -12.027  -4.492 -84.018  1.00 -0.88           H  
ATOM    142  CB  VAL A  10     -12.530  -2.494 -84.119  1.00 -0.88           C  
ATOM    143  HB  VAL A  10     -13.350  -1.822 -83.869  1.00 -0.88           H  
ATOM    144  CG1 VAL A  10     -11.359  -2.085 -83.203  1.00 -0.88           C  
ATOM    145 HG11 VAL A  10     -11.367  -0.995 -83.202  1.00 -0.88           H  
ATOM    146 HG12 VAL A  10     -11.488  -2.318 -82.146  1.00 -0.88           H  
ATOM    147 HG13 VAL A  10     -10.393  -2.435 -83.565  1.00 -0.88           H  
ATOM    148  CG2 VAL A  10     -12.007  -2.031 -85.596  1.00 -0.88           C  
ATOM    149 HG21 VAL A  10     -11.316  -2.730 -86.068  1.00 -0.88           H  
ATOM    150 HG22 VAL A  10     -12.746  -1.759 -86.349  1.00 -0.88           H  
ATOM    151 HG23 VAL A  10     -11.366  -1.177 -85.376  1.00 -0.88           H  
ATOM    152  C   VAL A  10     -13.808  -4.159 -82.772  1.00 -0.88           C  
ATOM    153  O   VAL A  10     -15.046  -4.056 -82.818  1.00 -0.88           O  
ATOM    154  N   TYR A  11     -13.214  -4.307 -81.567  1.00 -1.44           N  
ATOM    155  H   TYR A  11     -12.207  -4.279 -81.501  1.00 -1.44           H  
ATOM    156  CA  TYR A  11     -13.870  -4.249 -80.201  1.00 -1.44           C  
ATOM    157  HA  TYR A  11     -14.696  -3.545 -80.306  1.00 -1.44           H  
ATOM    158  CB  TYR A  11     -14.498  -5.616 -79.756  1.00 -1.44           C  
ATOM    159  HB2 TYR A  11     -14.913  -5.531 -78.751  1.00 -1.44           H  
ATOM    160  HB3 TYR A  11     -15.307  -5.905 -80.426  1.00 -1.44           H  
ATOM    161  CG  TYR A  11     -13.509  -6.681 -79.818  1.00 -1.44           C  
ATOM    162  CD1 TYR A  11     -12.809  -7.064 -78.682  1.00 -1.44           C  
ATOM    163  HD1 TYR A  11     -12.898  -6.584 -77.719  1.00 -1.44           H  
ATOM    164  CE1 TYR A  11     -11.867  -8.148 -78.733  1.00 -1.44           C  
ATOM    165  HE1 TYR A  11     -11.268  -8.412 -77.874  1.00 -1.44           H  
ATOM    166  CZ  TYR A  11     -11.782  -8.862 -79.955  1.00 -1.44           C  
ATOM    167  OH  TYR A  11     -10.913  -9.915 -80.090  1.00 -1.44           O  
ATOM    168  HH  TYR A  11     -10.556  -9.910 -80.982  1.00 -1.44           H  
ATOM    169  CE2 TYR A  11     -12.427  -8.458 -81.110  1.00 -1.44           C  
ATOM    170  HE2 TYR A  11     -12.262  -9.002 -82.028  1.00 -1.44           H  
ATOM    171  CD2 TYR A  11     -13.237  -7.311 -81.089  1.00 -1.44           C  
ATOM    172  HD2 TYR A  11     -13.785  -7.074 -81.989  1.00 -1.44           H  
ATOM    173  C   TYR A  11     -12.986  -3.717 -79.050  1.00 -1.44           C  
ATOM    174  O   TYR A  11     -11.835  -3.410 -79.366  1.00 -1.44           O  
ATOM    175  N   TYR A  12     -13.496  -3.477 -77.816  1.00 -0.17           N  
ATOM    176  H   TYR A  12     -14.477  -3.624 -77.629  1.00 -0.17           H  
ATOM    177  CA  TYR A  12     -12.649  -2.870 -76.869  1.00 -0.17           C  
ATOM    178  HA  TYR A  12     -12.195  -2.043 -77.414  1.00 -0.17           H  
ATOM    179  CB  TYR A  12     -13.346  -2.187 -75.688  1.00 -0.17           C  
ATOM    180  HB2 TYR A  12     -14.039  -2.968 -75.376  1.00 -0.17           H  
ATOM    181  HB3 TYR A  12     -12.547  -1.980 -74.976  1.00 -0.17           H  
ATOM    182  CG  TYR A  12     -14.116  -0.920 -76.039  1.00 -0.17           C  
ATOM    183  CD1 TYR A  12     -14.082   0.197 -75.141  1.00 -0.17           C  
ATOM    184  HD1 TYR A  12     -13.384   0.208 -74.317  1.00 -0.17           H  
ATOM    185  CE1 TYR A  12     -15.014   1.237 -75.208  1.00 -0.17           C  
ATOM    186  HE1 TYR A  12     -15.018   2.060 -74.510  1.00 -0.17           H  
ATOM    187  CZ  TYR A  12     -15.938   1.227 -76.238  1.00 -0.17           C  
ATOM    188  OH  TYR A  12     -16.805   2.268 -76.254  1.00 -0.17           O  
ATOM    189  HH  TYR A  12     -17.443   2.073 -76.945  1.00 -0.17           H  
ATOM    190  CE2 TYR A  12     -16.088   0.085 -77.186  1.00 -0.17           C  
ATOM    191  HE2 TYR A  12     -16.868  -0.042 -77.921  1.00 -0.17           H  
ATOM    192  CD2 TYR A  12     -15.132  -0.917 -77.059  1.00 -0.17           C  
ATOM    193  HD2 TYR A  12     -15.303  -1.743 -77.734  1.00 -0.17           H  
ATOM    194  C   TYR A  12     -11.636  -3.966 -76.351  1.00 -0.17           C  
ATOM    195  O   TYR A  12     -12.159  -5.025 -76.003  1.00 -0.17           O  
ATOM    196  N   PRO A  13     -10.336  -3.836 -76.427  1.00 -0.07           N  
ATOM    197  CD  PRO A  13      -9.551  -2.567 -76.523  1.00 -0.07           C  
ATOM    198  HD2 PRO A  13     -10.093  -1.850 -75.907  1.00 -0.07           H  
ATOM    199  HD3 PRO A  13      -9.420  -2.148 -77.521  1.00 -0.07           H  
ATOM    200  CG  PRO A  13      -8.185  -2.877 -76.024  1.00 -0.07           C  
ATOM    201  HG2 PRO A  13      -8.093  -2.920 -74.939  1.00 -0.07           H  
ATOM    202  HG3 PRO A  13      -7.469  -2.193 -76.479  1.00 -0.07           H  
ATOM    203  CB  PRO A  13      -8.009  -4.311 -76.581  1.00 -0.07           C  
ATOM    204  HB2 PRO A  13      -7.214  -4.966 -76.224  1.00 -0.07           H  
ATOM    205  HB3 PRO A  13      -7.998  -4.306 -77.671  1.00 -0.07           H  
ATOM    206  CA  PRO A  13      -9.314  -4.926 -76.273  1.00 -0.07           C  
ATOM    207  HA  PRO A  13      -9.566  -5.738 -76.956  1.00 -0.07           H  
ATOM    208  C   PRO A  13      -9.331  -5.623 -74.853  1.00 -0.07           C  
ATOM    209  O   PRO A  13      -9.090  -6.805 -74.706  1.00 -0.07           O  
ATOM    210  N   ASP A  14      -9.601  -4.806 -73.829  1.00 -0.02           N  
ATOM    211  H   ASP A  14      -9.684  -3.820 -74.030  1.00 -0.02           H  
ATOM    212  CA  ASP A  14      -9.621  -5.149 -72.426  1.00 -0.02           C  
ATOM    213  HA  ASP A  14      -9.814  -6.222 -72.407  1.00 -0.02           H  
ATOM    214  CB  ASP A  14      -8.182  -4.947 -71.944  1.00 -0.02           C  
ATOM    215  HB2 ASP A  14      -8.024  -5.349 -70.943  1.00 -0.02           H  
ATOM    216  HB3 ASP A  14      -7.514  -5.539 -72.568  1.00 -0.02           H  
ATOM    217  CG  ASP A  14      -7.671  -3.534 -72.012  1.00 -0.02           C  
ATOM    218  OD1 ASP A  14      -8.392  -2.562 -72.377  1.00 -0.02           O  
ATOM    219  OD2 ASP A  14      -6.379  -3.371 -71.814  1.00 -0.02           O  
ATOM    220  C   ASP A  14     -10.700  -4.392 -71.586  1.00 -0.02           C  
ATOM    221  O   ASP A  14     -11.183  -3.268 -71.954  1.00 -0.02           O  
ATOM    222  N   LYS A  15     -11.145  -4.923 -70.492  1.00 -0.01           N  
ATOM    223  H   LYS A  15     -10.737  -5.791 -70.177  1.00 -0.01           H  
ATOM    224  CA  LYS A  15     -12.089  -4.314 -69.515  1.00 -0.01           C  
ATOM    225  HA  LYS A  15     -12.933  -3.914 -70.077  1.00 -0.01           H  
ATOM    226  CB  LYS A  15     -12.784  -5.417 -68.622  1.00 -0.01           C  
ATOM    227  HB2 LYS A  15     -12.057  -5.874 -67.951  1.00 -0.01           H  
ATOM    228  HB3 LYS A  15     -13.527  -4.817 -68.096  1.00 -0.01           H  
ATOM    229  CG  LYS A  15     -13.460  -6.376 -69.591  1.00 -0.01           C  
ATOM    230  HG2 LYS A  15     -13.949  -5.828 -70.397  1.00 -0.01           H  
ATOM    231  HG3 LYS A  15     -12.774  -7.076 -70.069  1.00 -0.01           H  
ATOM    232  CD  LYS A  15     -14.492  -7.179 -68.789  1.00 -0.01           C  
ATOM    233  HD2 LYS A  15     -15.303  -6.484 -68.573  1.00 -0.01           H  
ATOM    234  HD3 LYS A  15     -14.941  -7.986 -69.367  1.00 -0.01           H  
ATOM    235  CE  LYS A  15     -14.016  -7.655 -67.396  1.00 -0.01           C  
ATOM    236  HE2 LYS A  15     -13.211  -8.372 -67.557  1.00 -0.01           H  
ATOM    237  HE3 LYS A  15     -13.601  -6.899 -66.728  1.00 -0.01           H  
ATOM    238  NZ  LYS A  15     -15.037  -8.444 -66.694  1.00 -0.01           N  
ATOM    239  HZ1 LYS A  15     -14.641  -8.836 -65.851  1.00 -0.01           H  
ATOM    240  HZ2 LYS A  15     -15.786  -7.843 -66.384  1.00 -0.01           H  
ATOM    241  HZ3 LYS A  15     -15.384  -9.174 -67.300  1.00 -0.01           H  
ATOM    242  C   LYS A  15     -11.541  -3.124 -68.746  1.00 -0.01           C  
ATOM    243  O   LYS A  15     -11.914  -2.955 -67.608  1.00 -0.01           O  
ATOM    244  N   VAL A  16     -10.619  -2.383 -69.331  1.00 -0.00           N  
ATOM    245  H   VAL A  16     -10.441  -2.582 -70.305  1.00 -0.00           H  
ATOM    246  CA  VAL A  16      -9.781  -1.370 -68.634  1.00 -0.00           C  
ATOM    247  HA  VAL A  16     -10.012  -1.344 -67.569  1.00 -0.00           H  
ATOM    248  CB  VAL A  16      -8.281  -1.656 -68.857  1.00 -0.00           C  
ATOM    249  HB  VAL A  16      -8.095  -1.735 -69.929  1.00 -0.00           H  
ATOM    250  CG1 VAL A  16      -7.426  -0.548 -68.260  1.00 -0.00           C  
ATOM    251 HG11 VAL A  16      -7.448   0.294 -68.952  1.00 -0.00           H  
ATOM    252 HG12 VAL A  16      -7.536  -0.295 -67.206  1.00 -0.00           H  
ATOM    253 HG13 VAL A  16      -6.356  -0.717 -68.380  1.00 -0.00           H  
ATOM    254  CG2 VAL A  16      -7.799  -2.905 -68.180  1.00 -0.00           C  
ATOM    255 HG21 VAL A  16      -6.717  -3.005 -68.270  1.00 -0.00           H  
ATOM    256 HG22 VAL A  16      -8.090  -2.855 -67.131  1.00 -0.00           H  
ATOM    257 HG23 VAL A  16      -8.261  -3.763 -68.667  1.00 -0.00           H  
ATOM    258  C   VAL A  16     -10.162   0.018 -69.240  1.00 -0.00           C  
ATOM    259  O   VAL A  16     -10.059   0.209 -70.447  1.00 -0.00           O  
ATOM    260  N   PHE A  17     -10.390   0.977 -68.300  1.00 -0.02           N  
ATOM    261  H   PHE A  17     -10.347   0.747 -67.318  1.00 -0.02           H  
ATOM    262  CA  PHE A  17     -10.733   2.332 -68.659  1.00 -0.02           C  
ATOM    263  HA  PHE A  17     -11.566   2.286 -69.360  1.00 -0.02           H  
ATOM    264  CB  PHE A  17     -11.259   3.070 -67.481  1.00 -0.02           C  
ATOM    265  HB2 PHE A  17     -12.127   2.547 -67.080  1.00 -0.02           H  
ATOM    266  HB3 PHE A  17     -10.539   3.001 -66.665  1.00 -0.02           H  
ATOM    267  CG  PHE A  17     -11.641   4.529 -67.611  1.00 -0.02           C  
ATOM    268  CD1 PHE A  17     -12.826   4.948 -68.278  1.00 -0.02           C  
ATOM    269  HD1 PHE A  17     -13.454   4.194 -68.729  1.00 -0.02           H  
ATOM    270  CE1 PHE A  17     -13.115   6.387 -68.414  1.00 -0.02           C  
ATOM    271  HE1 PHE A  17     -13.959   6.773 -68.966  1.00 -0.02           H  
ATOM    272  CZ  PHE A  17     -12.201   7.315 -67.846  1.00 -0.02           C  
ATOM    273  HZ  PHE A  17     -12.359   8.373 -67.989  1.00 -0.02           H  
ATOM    274  CE2 PHE A  17     -10.970   6.876 -67.218  1.00 -0.02           C  
ATOM    275  HE2 PHE A  17     -10.319   7.650 -66.838  1.00 -0.02           H  
ATOM    276  CD2 PHE A  17     -10.738   5.494 -67.071  1.00 -0.02           C  
ATOM    277  HD2 PHE A  17      -9.898   5.052 -66.557  1.00 -0.02           H  
ATOM    278  C   PHE A  17      -9.591   3.086 -69.347  1.00 -0.02           C  
ATOM    279  O   PHE A  17      -8.418   3.139 -68.845  1.00 -0.02           O  
ATOM    280  N   ARG A  18      -9.991   3.805 -70.418  1.00 -0.03           N  
ATOM    281  H   ARG A  18     -10.915   3.634 -70.788  1.00 -0.03           H  
ATOM    282  CA  ARG A  18      -9.188   4.882 -71.056  1.00 -0.03           C  
ATOM    283  HA  ARG A  18      -8.521   5.265 -70.284  1.00 -0.03           H  
ATOM    284  CB  ARG A  18      -8.300   4.296 -72.110  1.00 -0.03           C  
ATOM    285  HB2 ARG A  18      -8.881   3.796 -72.886  1.00 -0.03           H  
ATOM    286  HB3 ARG A  18      -7.696   5.021 -72.655  1.00 -0.03           H  
ATOM    287  CG  ARG A  18      -7.279   3.267 -71.565  1.00 -0.03           C  
ATOM    288  HG2 ARG A  18      -6.761   3.632 -70.678  1.00 -0.03           H  
ATOM    289  HG3 ARG A  18      -7.875   2.430 -71.203  1.00 -0.03           H  
ATOM    290  CD  ARG A  18      -6.416   2.576 -72.617  1.00 -0.03           C  
ATOM    291  HD2 ARG A  18      -7.084   2.162 -73.372  1.00 -0.03           H  
ATOM    292  HD3 ARG A  18      -5.710   3.262 -73.083  1.00 -0.03           H  
ATOM    293  NE  ARG A  18      -5.666   1.493 -72.017  1.00 -0.03           N  
ATOM    294  HE  ARG A  18      -4.765   1.704 -71.614  1.00 -0.03           H  
ATOM    295  CZ  ARG A  18      -6.059   0.243 -71.858  1.00 -0.03           C  
ATOM    296  NH1 ARG A  18      -7.139  -0.191 -72.450  1.00 -0.03           N  
ATOM    297 HH11 ARG A  18      -7.619   0.368 -73.141  1.00 -0.03           H  
ATOM    298 HH12 ARG A  18      -7.488  -1.107 -72.208  1.00 -0.03           H  
ATOM    299  NH2 ARG A  18      -5.471  -0.725 -71.202  1.00 -0.03           N  
ATOM    300 HH21 ARG A  18      -4.510  -0.689 -70.892  1.00 -0.03           H  
ATOM    301 HH22 ARG A  18      -5.784  -1.663 -71.408  1.00 -0.03           H  
ATOM    302  C   ARG A  18     -10.039   6.038 -71.492  1.00 -0.03           C  
ATOM    303  O   ARG A  18     -11.202   5.913 -71.912  1.00 -0.03           O  
ATOM    304  N   SER A  19      -9.498   7.269 -71.395  1.00 -0.01           N  
ATOM    305  H   SER A  19      -8.564   7.344 -71.018  1.00 -0.01           H  
ATOM    306  CA  SER A  19     -10.189   8.410 -71.999  1.00 -0.01           C  
ATOM    307  HA  SER A  19     -10.798   8.119 -72.855  1.00 -0.01           H  
ATOM    308  CB  SER A  19     -11.208   9.101 -71.092  1.00 -0.01           C  
ATOM    309  HB2 SER A  19     -11.798   9.931 -71.480  1.00 -0.01           H  
ATOM    310  HB3 SER A  19     -11.946   8.325 -70.886  1.00 -0.01           H  
ATOM    311  OG  SER A  19     -10.560   9.398 -69.825  1.00 -0.01           O  
ATOM    312  HG  SER A  19     -10.133   8.602 -69.502  1.00 -0.01           H  
ATOM    313  C   SER A  19      -9.201   9.420 -72.620  1.00 -0.01           C  
ATOM    314  O   SER A  19      -8.081   9.561 -72.083  1.00 -0.01           O  
ATOM    315  N   SER A  20      -9.689  10.107 -73.671  1.00 -0.02           N  
ATOM    316  H   SER A  20     -10.471   9.850 -74.257  1.00 -0.02           H  
ATOM    317  CA  SER A  20      -9.001  11.379 -74.102  1.00 -0.02           C  
ATOM    318  HA  SER A  20      -9.577  11.701 -74.970  1.00 -0.02           H  
ATOM    319  CB  SER A  20      -9.129  12.456 -73.145  1.00 -0.02           C  
ATOM    320  HB2 SER A  20     -10.170  12.555 -72.835  1.00 -0.02           H  
ATOM    321  HB3 SER A  20      -8.468  12.311 -72.291  1.00 -0.02           H  
ATOM    322  OG  SER A  20      -8.799  13.709 -73.774  1.00 -0.02           O  
ATOM    323  HG  SER A  20      -7.845  13.625 -73.840  1.00 -0.02           H  
ATOM    324  C   SER A  20      -7.509  11.199 -74.471  1.00 -0.02           C  
ATOM    325  O   SER A  20      -6.602  11.967 -74.148  1.00 -0.02           O  
ATOM    326  N   VAL A  21      -7.372  10.185 -75.300  1.00  0.01           N  
ATOM    327  H   VAL A  21      -8.173   9.869 -75.828  1.00  0.01           H  
ATOM    328  CA  VAL A  21      -6.070   9.534 -75.458  1.00  0.01           C  
ATOM    329  HA  VAL A  21      -5.370  10.300 -75.794  1.00  0.01           H  
ATOM    330  CB  VAL A  21      -5.630   8.843 -74.149  1.00  0.01           C  
ATOM    331  HB  VAL A  21      -5.939   9.545 -73.374  1.00  0.01           H  
ATOM    332  CG1 VAL A  21      -6.304   7.455 -73.945  1.00  0.01           C  
ATOM    333 HG11 VAL A  21      -7.379   7.561 -74.090  1.00  0.01           H  
ATOM    334 HG12 VAL A  21      -5.948   6.777 -74.721  1.00  0.01           H  
ATOM    335 HG13 VAL A  21      -6.030   6.917 -73.038  1.00  0.01           H  
ATOM    336  CG2 VAL A  21      -4.110   8.685 -73.980  1.00  0.01           C  
ATOM    337 HG21 VAL A  21      -3.920   8.333 -72.965  1.00  0.01           H  
ATOM    338 HG22 VAL A  21      -3.661   8.003 -74.703  1.00  0.01           H  
ATOM    339 HG23 VAL A  21      -3.777   9.722 -74.027  1.00  0.01           H  
ATOM    340  C   VAL A  21      -5.941   8.449 -76.506  1.00  0.01           C  
ATOM    341  O   VAL A  21      -6.960   7.930 -76.988  1.00  0.01           O  
ATOM    342  N   LEU A  22      -4.777   8.148 -76.989  1.00 -0.02           N  
ATOM    343  H   LEU A  22      -3.966   8.653 -76.661  1.00 -0.02           H  
ATOM    344  CA  LEU A  22      -4.548   7.037 -77.875  1.00 -0.02           C  
ATOM    345  HA  LEU A  22      -5.500   6.697 -78.282  1.00 -0.02           H  
ATOM    346  CB  LEU A  22      -3.573   7.454 -78.948  1.00 -0.02           C  
ATOM    347  HB2 LEU A  22      -2.559   7.504 -78.550  1.00 -0.02           H  
ATOM    348  HB3 LEU A  22      -3.493   6.632 -79.659  1.00 -0.02           H  
ATOM    349  CG  LEU A  22      -3.839   8.826 -79.607  1.00 -0.02           C  
ATOM    350  HG  LEU A  22      -3.772   9.688 -78.943  1.00 -0.02           H  
ATOM    351  CD1 LEU A  22      -2.875   9.097 -80.783  1.00 -0.02           C  
ATOM    352 HD11 LEU A  22      -3.161  10.046 -81.237  1.00 -0.02           H  
ATOM    353 HD12 LEU A  22      -1.844   9.296 -80.490  1.00 -0.02           H  
ATOM    354 HD13 LEU A  22      -2.937   8.280 -81.502  1.00 -0.02           H  
ATOM    355  CD2 LEU A  22      -5.232   8.827 -80.228  1.00 -0.02           C  
ATOM    356 HD21 LEU A  22      -5.405   9.789 -80.711  1.00 -0.02           H  
ATOM    357 HD22 LEU A  22      -5.352   7.959 -80.876  1.00 -0.02           H  
ATOM    358 HD23 LEU A  22      -5.908   8.650 -79.391  1.00 -0.02           H  
ATOM    359  C   LEU A  22      -3.957   5.844 -77.221  1.00 -0.02           C  
ATOM    360  O   LEU A  22      -3.247   5.975 -76.208  1.00 -0.02           O  
ATOM    361  N   HIE A  23      -4.122   4.632 -77.731  1.00 -0.01           N  
ATOM    362  H   HIE A  23      -4.547   4.612 -78.647  1.00 -0.01           H  
ATOM    363  CA  HIE A  23      -3.679   3.352 -77.167  1.00 -0.01           C  
ATOM    364  HA  HIE A  23      -2.829   3.593 -76.528  1.00 -0.01           H  
ATOM    365  CB  HIE A  23      -4.847   2.777 -76.353  1.00 -0.01           C  
ATOM    366  HB2 HIE A  23      -5.168   3.477 -75.582  1.00 -0.01           H  
ATOM    367  HB3 HIE A  23      -5.677   2.707 -77.057  1.00 -0.01           H  
ATOM    368  CG  HIE A  23      -4.511   1.449 -75.710  1.00 -0.01           C  
ATOM    369  ND1 HIE A  23      -3.392   1.257 -74.896  1.00 -0.01           N  
ATOM    370  CE1 HIE A  23      -3.298  -0.046 -74.601  1.00 -0.01           C  
ATOM    371  HE1 HIE A  23      -2.553  -0.490 -73.956  1.00 -0.01           H  
ATOM    372  NE2 HIE A  23      -4.302  -0.741 -75.265  1.00 -0.01           N  
ATOM    373  HE2 HIE A  23      -4.416  -1.739 -75.166  1.00 -0.01           H  
ATOM    374  CD2 HIE A  23      -4.997   0.194 -75.990  1.00 -0.01           C  
ATOM    375  HD2 HIE A  23      -5.748  -0.083 -76.716  1.00 -0.01           H  
ATOM    376  C   HIE A  23      -3.311   2.342 -78.254  1.00 -0.01           C  
ATOM    377  O   HIE A  23      -4.143   2.119 -79.152  1.00 -0.01           O  
ATOM    378  N   SER A  24      -2.177   1.676 -78.085  1.00 -0.00           N  
ATOM    379  H   SER A  24      -1.655   1.982 -77.276  1.00 -0.00           H  
ATOM    380  CA  SER A  24      -1.528   0.582 -78.844  1.00 -0.00           C  
ATOM    381  HA  SER A  24      -1.671   0.611 -79.924  1.00 -0.00           H  
ATOM    382  CB  SER A  24      -0.050   0.761 -78.643  1.00 -0.00           C  
ATOM    383  HB2 SER A  24       0.177   0.522 -77.604  1.00 -0.00           H  
ATOM    384  HB3 SER A  24       0.423   0.007 -79.273  1.00 -0.00           H  
ATOM    385  OG  SER A  24       0.393   2.078 -79.034  1.00 -0.00           O  
ATOM    386  HG  SER A  24       0.239   2.708 -78.327  1.00 -0.00           H  
ATOM    387  C   SER A  24      -1.919  -0.815 -78.238  1.00 -0.00           C  
ATOM    388  O   SER A  24      -1.467  -1.166 -77.171  1.00 -0.00           O  
ATOM    389  N   THR A  25      -2.510  -1.743 -79.017  1.00 -0.03           N  
ATOM    390  H   THR A  25      -2.745  -1.533 -79.976  1.00 -0.03           H  
ATOM    391  CA  THR A  25      -2.816  -3.100 -78.581  1.00 -0.03           C  
ATOM    392  HA  THR A  25      -2.201  -3.374 -77.724  1.00 -0.03           H  
ATOM    393  CB  THR A  25      -4.364  -3.113 -78.263  1.00 -0.03           C  
ATOM    394  HB  THR A  25      -4.608  -2.146 -77.822  1.00 -0.03           H  
ATOM    395  CG2 THR A  25      -5.183  -3.104 -79.545  1.00 -0.03           C  
ATOM    396 HG21 THR A  25      -4.739  -2.501 -80.337  1.00 -0.03           H  
ATOM    397 HG22 THR A  25      -5.367  -4.113 -79.913  1.00 -0.03           H  
ATOM    398 HG23 THR A  25      -6.194  -2.775 -79.303  1.00 -0.03           H  
ATOM    399  OG1 THR A  25      -4.840  -4.126 -77.442  1.00 -0.03           O  
ATOM    400  HG1 THR A  25      -4.741  -3.919 -76.510  1.00 -0.03           H  
ATOM    401  C   THR A  25      -2.447  -4.116 -79.706  1.00 -0.03           C  
ATOM    402  O   THR A  25      -2.182  -3.691 -80.826  1.00 -0.03           O  
ATOM    403  N   GLN A  26      -2.625  -5.423 -79.504  1.00 -0.04           N  
ATOM    404  H   GLN A  26      -2.939  -5.695 -78.583  1.00 -0.04           H  
ATOM    405  CA  GLN A  26      -2.700  -6.553 -80.457  1.00 -0.04           C  
ATOM    406  HA  GLN A  26      -3.187  -6.249 -81.384  1.00 -0.04           H  
ATOM    407  CB  GLN A  26      -1.335  -7.106 -80.701  1.00 -0.04           C  
ATOM    408  HB2 GLN A  26      -0.678  -6.305 -81.040  1.00 -0.04           H  
ATOM    409  HB3 GLN A  26      -0.969  -7.396 -79.716  1.00 -0.04           H  
ATOM    410  CG  GLN A  26      -1.138  -8.212 -81.769  1.00 -0.04           C  
ATOM    411  HG2 GLN A  26      -1.850  -9.029 -81.653  1.00 -0.04           H  
ATOM    412  HG3 GLN A  26      -1.442  -7.761 -82.714  1.00 -0.04           H  
ATOM    413  CD  GLN A  26       0.301  -8.686 -81.887  1.00 -0.04           C  
ATOM    414  OE1 GLN A  26       1.077  -8.677 -80.990  1.00 -0.04           O  
ATOM    415  NE2 GLN A  26       0.858  -8.789 -83.079  1.00 -0.04           N  
ATOM    416 HE21 GLN A  26       1.861  -8.907 -83.066  1.00 -0.04           H  
ATOM    417 HE22 GLN A  26       0.360  -8.445 -83.888  1.00 -0.04           H  
ATOM    418  C   GLN A  26      -3.642  -7.649 -79.890  1.00 -0.04           C  
ATOM    419  O   GLN A  26      -3.552  -8.097 -78.723  1.00 -0.04           O  
ATOM    420  N   ASP A  27      -4.627  -8.057 -80.721  1.00 -0.07           N  
ATOM    421  H   ASP A  27      -4.624  -7.759 -81.686  1.00 -0.07           H  
ATOM    422  CA  ASP A  27      -5.591  -9.096 -80.423  1.00 -0.07           C  
ATOM    423  HA  ASP A  27      -5.102  -9.828 -79.781  1.00 -0.07           H  
ATOM    424  CB  ASP A  27      -6.697  -8.503 -79.523  1.00 -0.07           C  
ATOM    425  HB2 ASP A  27      -6.360  -7.675 -78.900  1.00 -0.07           H  
ATOM    426  HB3 ASP A  27      -7.489  -8.140 -80.178  1.00 -0.07           H  
ATOM    427  CG  ASP A  27      -7.371  -9.534 -78.641  1.00 -0.07           C  
ATOM    428  OD1 ASP A  27      -7.010 -10.745 -78.702  1.00 -0.07           O  
ATOM    429  OD2 ASP A  27      -8.137  -9.089 -77.771  1.00 -0.07           O  
ATOM    430  C   ASP A  27      -6.032  -9.836 -81.706  1.00 -0.07           C  
ATOM    431  O   ASP A  27      -5.624  -9.515 -82.778  1.00 -0.07           O  
ATOM    432  N   LEU A  28      -7.106 -10.659 -81.480  1.00 -0.13           N  
ATOM    433  H   LEU A  28      -7.337 -10.816 -80.509  1.00 -0.13           H  
ATOM    434  CA  LEU A  28      -7.914 -11.218 -82.568  1.00 -0.13           C  
ATOM    435  HA  LEU A  28      -7.201 -11.490 -83.347  1.00 -0.13           H  
ATOM    436  CB  LEU A  28      -8.583 -12.459 -81.955  1.00 -0.13           C  
ATOM    437  HB2 LEU A  28      -8.538 -12.403 -80.867  1.00 -0.13           H  
ATOM    438  HB3 LEU A  28      -9.560 -12.669 -82.389  1.00 -0.13           H  
ATOM    439  CG  LEU A  28      -7.606 -13.681 -82.266  1.00 -0.13           C  
ATOM    440  HG  LEU A  28      -8.040 -14.505 -81.699  1.00 -0.13           H  
ATOM    441  CD1 LEU A  28      -7.708 -14.180 -83.704  1.00 -0.13           C  
ATOM    442 HD11 LEU A  28      -7.283 -15.183 -83.672  1.00 -0.13           H  
ATOM    443 HD12 LEU A  28      -8.766 -14.312 -83.931  1.00 -0.13           H  
ATOM    444 HD13 LEU A  28      -7.217 -13.514 -84.414  1.00 -0.13           H  
ATOM    445  CD2 LEU A  28      -6.174 -13.520 -81.875  1.00 -0.13           C  
ATOM    446 HD21 LEU A  28      -5.647 -14.474 -81.881  1.00 -0.13           H  
ATOM    447 HD22 LEU A  28      -5.585 -12.890 -82.542  1.00 -0.13           H  
ATOM    448 HD23 LEU A  28      -6.148 -13.170 -80.843  1.00 -0.13           H  
ATOM    449  C   LEU A  28      -8.887 -10.184 -83.109  1.00 -0.13           C  
ATOM    450  O   LEU A  28      -9.961 -10.082 -82.508  1.00 -0.13           O  
ATOM    451  N   PHE A  29      -8.797  -9.630 -84.258  1.00 -0.33           N  
ATOM    452  H   PHE A  29      -7.947  -9.910 -84.726  1.00 -0.33           H  
ATOM    453  CA  PHE A  29      -9.650  -8.551 -84.813  1.00 -0.33           C  
ATOM    454  HA  PHE A  29     -10.547  -8.447 -84.202  1.00 -0.33           H  
ATOM    455  CB  PHE A  29      -8.871  -7.210 -84.704  1.00 -0.33           C  
ATOM    456  HB2 PHE A  29      -7.839  -7.289 -85.046  1.00 -0.33           H  
ATOM    457  HB3 PHE A  29      -9.341  -6.474 -85.356  1.00 -0.33           H  
ATOM    458  CG  PHE A  29      -8.731  -6.570 -83.357  1.00 -0.33           C  
ATOM    459  CD1 PHE A  29      -7.417  -6.233 -82.762  1.00 -0.33           C  
ATOM    460  HD1 PHE A  29      -6.525  -6.264 -83.369  1.00 -0.33           H  
ATOM    461  CE1 PHE A  29      -7.282  -5.895 -81.405  1.00 -0.33           C  
ATOM    462  HE1 PHE A  29      -6.275  -5.681 -81.079  1.00 -0.33           H  
ATOM    463  CZ  PHE A  29      -8.407  -5.521 -80.696  1.00 -0.33           C  
ATOM    464  HZ  PHE A  29      -8.386  -5.160 -79.678  1.00 -0.33           H  
ATOM    465  CE2 PHE A  29      -9.678  -5.734 -81.318  1.00 -0.33           C  
ATOM    466  HE2 PHE A  29     -10.572  -5.630 -80.722  1.00 -0.33           H  
ATOM    467  CD2 PHE A  29      -9.906  -6.231 -82.619  1.00 -0.33           C  
ATOM    468  HD2 PHE A  29     -10.890  -6.275 -83.062  1.00 -0.33           H  
ATOM    469  C   PHE A  29      -9.895  -8.778 -86.245  1.00 -0.33           C  
ATOM    470  O   PHE A  29      -9.093  -9.450 -86.938  1.00 -0.33           O  
ATOM    471  N   LEU A  30     -11.025  -8.337 -86.851  1.00 -0.61           N  
ATOM    472  H   LEU A  30     -11.719  -7.966 -86.218  1.00 -0.61           H  
ATOM    473  CA  LEU A  30     -11.242  -8.469 -88.249  1.00 -0.61           C  
ATOM    474  HA  LEU A  30     -11.166  -9.506 -88.574  1.00 -0.61           H  
ATOM    475  CB  LEU A  30     -12.744  -8.138 -88.601  1.00 -0.61           C  
ATOM    476  HB2 LEU A  30     -13.314  -8.587 -87.787  1.00 -0.61           H  
ATOM    477  HB3 LEU A  30     -12.923  -7.077 -88.425  1.00 -0.61           H  
ATOM    478  CG  LEU A  30     -13.217  -8.621 -90.011  1.00 -0.61           C  
ATOM    479  HG  LEU A  30     -12.471  -8.384 -90.769  1.00 -0.61           H  
ATOM    480  CD1 LEU A  30     -13.482 -10.129 -90.155  1.00 -0.61           C  
ATOM    481 HD11 LEU A  30     -12.591 -10.713 -89.928  1.00 -0.61           H  
ATOM    482 HD12 LEU A  30     -14.219 -10.515 -89.450  1.00 -0.61           H  
ATOM    483 HD13 LEU A  30     -13.640 -10.374 -91.205  1.00 -0.61           H  
ATOM    484  CD2 LEU A  30     -14.553  -7.912 -90.212  1.00 -0.61           C  
ATOM    485 HD21 LEU A  30     -15.152  -8.193 -89.346  1.00 -0.61           H  
ATOM    486 HD22 LEU A  30     -14.526  -6.838 -90.401  1.00 -0.61           H  
ATOM    487 HD23 LEU A  30     -15.179  -8.319 -91.007  1.00 -0.61           H  
ATOM    488  C   LEU A  30     -10.298  -7.550 -89.064  1.00 -0.61           C  
ATOM    489  O   LEU A  30     -10.329  -6.295 -88.942  1.00 -0.61           O  
ATOM    490  N   PRO A  31      -9.522  -8.082 -89.992  1.00 -0.17           N  
ATOM    491  CD  PRO A  31      -8.938  -9.435 -90.128  1.00 -0.17           C  
ATOM    492  HD2 PRO A  31      -9.745 -10.140 -90.322  1.00 -0.17           H  
ATOM    493  HD3 PRO A  31      -8.343  -9.686 -89.249  1.00 -0.17           H  
ATOM    494  CG  PRO A  31      -7.995  -9.446 -91.323  1.00 -0.17           C  
ATOM    495  HG2 PRO A  31      -8.560  -9.742 -92.206  1.00 -0.17           H  
ATOM    496  HG3 PRO A  31      -7.094 -10.013 -91.088  1.00 -0.17           H  
ATOM    497  CB  PRO A  31      -7.549  -8.031 -91.566  1.00 -0.17           C  
ATOM    498  HB2 PRO A  31      -7.655  -7.811 -92.629  1.00 -0.17           H  
ATOM    499  HB3 PRO A  31      -6.547  -7.845 -91.181  1.00 -0.17           H  
ATOM    500  CA  PRO A  31      -8.587  -7.178 -90.789  1.00 -0.17           C  
ATOM    501  HA  PRO A  31      -8.064  -6.655 -89.989  1.00 -0.17           H  
ATOM    502  C   PRO A  31      -9.368  -6.135 -91.602  1.00 -0.17           C  
ATOM    503  O   PRO A  31     -10.420  -6.460 -92.225  1.00 -0.17           O  
ATOM    504  N   PHE A  32      -8.772  -4.942 -91.768  1.00 -0.26           N  
ATOM    505  H   PHE A  32      -7.919  -4.698 -91.285  1.00 -0.26           H  
ATOM    506  CA  PHE A  32      -9.452  -3.911 -92.491  1.00 -0.26           C  
ATOM    507  HA  PHE A  32     -10.502  -3.992 -92.211  1.00 -0.26           H  
ATOM    508  CB  PHE A  32      -8.946  -2.499 -92.209  1.00 -0.26           C  
ATOM    509  HB2 PHE A  32      -7.859  -2.429 -92.238  1.00 -0.26           H  
ATOM    510  HB3 PHE A  32      -9.285  -1.856 -93.022  1.00 -0.26           H  
ATOM    511  CG  PHE A  32      -9.414  -1.886 -90.920  1.00 -0.26           C  
ATOM    512  CD1 PHE A  32     -10.213  -2.593 -90.017  1.00 -0.26           C  
ATOM    513  HD1 PHE A  32     -10.593  -3.592 -90.168  1.00 -0.26           H  
ATOM    514  CE1 PHE A  32     -10.642  -1.986 -88.855  1.00 -0.26           C  
ATOM    515  HE1 PHE A  32     -11.303  -2.525 -88.193  1.00 -0.26           H  
ATOM    516  CZ  PHE A  32     -10.226  -0.676 -88.520  1.00 -0.26           C  
ATOM    517  HZ  PHE A  32     -10.574  -0.204 -87.613  1.00 -0.26           H  
ATOM    518  CE2 PHE A  32      -9.347  -0.023 -89.359  1.00 -0.26           C  
ATOM    519  HE2 PHE A  32      -8.883   0.899 -89.042  1.00 -0.26           H  
ATOM    520  CD2 PHE A  32      -8.933  -0.641 -90.555  1.00 -0.26           C  
ATOM    521  HD2 PHE A  32      -8.284  -0.142 -91.260  1.00 -0.26           H  
ATOM    522  C   PHE A  32      -9.437  -4.127 -94.018  1.00 -0.26           C  
ATOM    523  O   PHE A  32      -8.552  -4.709 -94.567  1.00 -0.26           O  
ATOM    524  N   PHE A  33     -10.428  -3.568 -94.688  1.00 -0.06           N  
ATOM    525  H   PHE A  33     -11.044  -3.026 -94.099  1.00 -0.06           H  
ATOM    526  CA  PHE A  33     -10.706  -3.837 -96.127  1.00 -0.06           C  
ATOM    527  HA  PHE A  33     -11.730  -3.494 -96.275  1.00 -0.06           H  
ATOM    528  CB  PHE A  33      -9.802  -3.009 -97.046  1.00 -0.06           C  
ATOM    529  HB2 PHE A  33      -8.736  -2.987 -96.819  1.00 -0.06           H  
ATOM    530  HB3 PHE A  33      -9.674  -3.315 -98.084  1.00 -0.06           H  
ATOM    531  CG  PHE A  33     -10.032  -1.467 -97.062  1.00 -0.06           C  
ATOM    532  CD1 PHE A  33      -9.692  -0.685 -95.948  1.00 -0.06           C  
ATOM    533  HD1 PHE A  33      -9.075  -1.088 -95.159  1.00 -0.06           H  
ATOM    534  CE1 PHE A  33     -10.320   0.589 -95.933  1.00 -0.06           C  
ATOM    535  HE1 PHE A  33     -10.191   1.257 -95.095  1.00 -0.06           H  
ATOM    536  CZ  PHE A  33     -11.114   1.144 -96.940  1.00 -0.06           C  
ATOM    537  HZ  PHE A  33     -11.472   2.163 -96.957  1.00 -0.06           H  
ATOM    538  CE2 PHE A  33     -11.306   0.351 -98.125  1.00 -0.06           C  
ATOM    539  HE2 PHE A  33     -11.942   0.693 -98.927  1.00 -0.06           H  
ATOM    540  CD2 PHE A  33     -10.821  -0.975 -98.075  1.00 -0.06           C  
ATOM    541  HD2 PHE A  33     -11.019  -1.633 -98.908  1.00 -0.06           H  
ATOM    542  C   PHE A  33     -10.819  -5.380 -96.551  1.00 -0.06           C  
ATOM    543  O   PHE A  33     -10.472  -5.669 -97.662  1.00 -0.06           O  
ATOM    544  N   SER A  34     -11.048  -6.344 -95.669  1.00 -0.10           N  
ATOM    545  H   SER A  34     -11.311  -6.087 -94.728  1.00 -0.10           H  
ATOM    546  CA  SER A  34     -10.854  -7.815 -95.892  1.00 -0.10           C  
ATOM    547  HA  SER A  34     -10.230  -7.952 -96.775  1.00 -0.10           H  
ATOM    548  CB  SER A  34     -10.154  -8.474 -94.636  1.00 -0.10           C  
ATOM    549  HB2 SER A  34      -9.772  -9.448 -94.940  1.00 -0.10           H  
ATOM    550  HB3 SER A  34      -9.305  -7.878 -94.301  1.00 -0.10           H  
ATOM    551  OG  SER A  34     -10.976  -8.683 -93.571  1.00 -0.10           O  
ATOM    552  HG  SER A  34     -10.870  -7.999 -92.906  1.00 -0.10           H  
ATOM    553  C   SER A  34     -12.123  -8.523 -96.173  1.00 -0.10           C  
ATOM    554  O   SER A  34     -13.214  -8.174 -95.721  1.00 -0.10           O  
ATOM    555  N   NLN A  35     -12.050  -9.670 -96.885  1.00 -0.04           N  
ATOM    556  H   NLN A  35     -11.125  -9.842 -97.254  1.00 -0.04           H  
ATOM    557  CA  NLN A  35     -13.188 -10.483 -97.358  1.00 -0.04           C  
ATOM    558  HA  NLN A  35     -13.788  -9.780 -97.935  1.00 -0.04           H  
ATOM    559  CB  NLN A  35     -12.649 -11.640 -98.258  1.00 -0.04           C  
ATOM    560  HB2 NLN A  35     -11.807 -12.091 -97.733  1.00 -0.04           H  
ATOM    561  HB3 NLN A  35     -13.454 -12.330 -98.511  1.00 -0.04           H  
ATOM    562  CG  NLN A  35     -12.081 -11.153 -99.638  1.00 -0.04           C  
ATOM    563  OD1 NLN A  35     -12.287  -9.970-100.005  1.00 -0.04           O  
ATOM    564  ND2 NLN A  35     -11.359 -11.988-100.451  1.00 -0.04           N  
ATOM    565 HD21 NLN A  35     -11.275 -12.969-100.227  1.00 -0.04           H  
ATOM    566  C   NLN A  35     -14.028 -10.991 -96.181  1.00 -0.04           C  
ATOM    567  O   NLN A  35     -13.503 -11.496 -95.176  1.00 -0.04           O  
ATOM    568  N   VAL A  36     -15.303 -10.835 -96.332  1.00 -0.25           N  
ATOM    569  H   VAL A  36     -15.590 -10.130 -96.996  1.00 -0.25           H  
ATOM    570  CA  VAL A  36     -16.350 -11.395 -95.392  1.00 -0.25           C  
ATOM    571  HA  VAL A  36     -15.881 -12.067 -94.674  1.00 -0.25           H  
ATOM    572  CB  VAL A  36     -17.086 -10.171 -94.705  1.00 -0.25           C  
ATOM    573  HB  VAL A  36     -17.494  -9.419 -95.381  1.00 -0.25           H  
ATOM    574  CG1 VAL A  36     -18.277 -10.708 -93.923  1.00 -0.25           C  
ATOM    575 HG11 VAL A  36     -19.114 -10.993 -94.560  1.00 -0.25           H  
ATOM    576 HG12 VAL A  36     -17.933 -11.584 -93.373  1.00 -0.25           H  
ATOM    577 HG13 VAL A  36     -18.811  -9.964 -93.332  1.00 -0.25           H  
ATOM    578  CG2 VAL A  36     -16.085  -9.457 -93.719  1.00 -0.25           C  
ATOM    579 HG21 VAL A  36     -15.865 -10.195 -92.948  1.00 -0.25           H  
ATOM    580 HG22 VAL A  36     -15.082  -9.313 -94.119  1.00 -0.25           H  
ATOM    581 HG23 VAL A  36     -16.564  -8.545 -93.361  1.00 -0.25           H  
ATOM    582  C   VAL A  36     -17.424 -12.131 -96.230  1.00 -0.25           C  
ATOM    583  O   VAL A  36     -17.837 -11.719 -97.273  1.00 -0.25           O  
ATOM    584  N   THR A  37     -17.962 -13.250 -95.784  1.00 -0.14           N  
ATOM    585  H   THR A  37     -17.570 -13.594 -94.919  1.00 -0.14           H  
ATOM    586  CA  THR A  37     -19.045 -14.038 -96.437  1.00 -0.14           C  
ATOM    587  HA  THR A  37     -18.837 -14.118 -97.504  1.00 -0.14           H  
ATOM    588  CB  THR A  37     -19.108 -15.472 -95.892  1.00 -0.14           C  
ATOM    589  HB  THR A  37     -19.326 -15.562 -94.828  1.00 -0.14           H  
ATOM    590  CG2 THR A  37     -20.032 -16.348 -96.640  1.00 -0.14           C  
ATOM    591 HG21 THR A  37     -21.094 -16.175 -96.466  1.00 -0.14           H  
ATOM    592 HG22 THR A  37     -19.856 -16.545 -97.697  1.00 -0.14           H  
ATOM    593 HG23 THR A  37     -20.023 -17.375 -96.272  1.00 -0.14           H  
ATOM    594  OG1 THR A  37     -17.873 -16.106 -96.243  1.00 -0.14           O  
ATOM    595  HG1 THR A  37     -17.204 -15.490 -95.935  1.00 -0.14           H  
ATOM    596  C   THR A  37     -20.379 -13.348 -96.245  1.00 -0.14           C  
ATOM    597  O   THR A  37     -20.807 -12.941 -95.201  1.00 -0.14           O  
ATOM    598  N   TRP A  38     -21.134 -13.191 -97.322  1.00 -0.24           N  
ATOM    599  H   TRP A  38     -20.852 -13.483 -98.246  1.00 -0.24           H  
ATOM    600  CA  TRP A  38     -22.474 -12.559 -97.334  1.00 -0.24           C  
ATOM    601  HA  TRP A  38     -22.742 -12.064 -96.401  1.00 -0.24           H  
ATOM    602  CB  TRP A  38     -22.509 -11.625 -98.586  1.00 -0.24           C  
ATOM    603  HB2 TRP A  38     -21.667 -10.951 -98.426  1.00 -0.24           H  
ATOM    604  HB3 TRP A  38     -22.232 -12.135 -99.508  1.00 -0.24           H  
ATOM    605  CG  TRP A  38     -23.838 -10.889 -98.712  1.00 -0.24           C  
ATOM    606  CD1 TRP A  38     -23.895  -9.613 -98.334  1.00 -0.24           C  
ATOM    607  HD1 TRP A  38     -23.162  -9.016 -97.811  1.00 -0.24           H  
ATOM    608  NE1 TRP A  38     -25.197  -9.192 -98.584  1.00 -0.24           N  
ATOM    609  HE1 TRP A  38     -25.626  -8.388 -98.148  1.00 -0.24           H  
ATOM    610  CE2 TRP A  38     -25.919 -10.201 -99.247  1.00 -0.24           C  
ATOM    611  CZ2 TRP A  38     -27.240 -10.171 -99.731  1.00 -0.24           C  
ATOM    612  HZ2 TRP A  38     -27.730  -9.214 -99.629  1.00 -0.24           H  
ATOM    613  CH2 TRP A  38     -27.809 -11.328-100.250  1.00 -0.24           C  
ATOM    614  HH2 TRP A  38     -28.818 -11.290-100.632  1.00 -0.24           H  
ATOM    615  CZ3 TRP A  38     -27.110 -12.542-100.286  1.00 -0.24           C  
ATOM    616  HZ3 TRP A  38     -27.516 -13.417-100.772  1.00 -0.24           H  
ATOM    617  CE3 TRP A  38     -25.828 -12.520 -99.767  1.00 -0.24           C  
ATOM    618  HE3 TRP A  38     -25.157 -13.366 -99.788  1.00 -0.24           H  
ATOM    619  CD2 TRP A  38     -25.141 -11.378 -99.325  1.00 -0.24           C  
ATOM    620  C   TRP A  38     -23.610 -13.616 -97.449  1.00 -0.24           C  
ATOM    621  O   TRP A  38     -23.459 -14.668 -98.142  1.00 -0.24           O  
ATOM    622  N   PHE A  39     -24.806 -13.440 -96.823  1.00 -0.15           N  
ATOM    623  H   PHE A  39     -24.931 -12.624 -96.240  1.00 -0.15           H  
ATOM    624  CA  PHE A  39     -25.959 -14.375 -96.957  1.00 -0.15           C  
ATOM    625  HA  PHE A  39     -25.894 -14.859 -97.932  1.00 -0.15           H  
ATOM    626  CB  PHE A  39     -25.965 -15.336 -95.781  1.00 -0.15           C  
ATOM    627  HB2 PHE A  39     -25.780 -14.754 -94.878  1.00 -0.15           H  
ATOM    628  HB3 PHE A  39     -26.956 -15.788 -95.735  1.00 -0.15           H  
ATOM    629  CG  PHE A  39     -24.919 -16.411 -95.662  1.00 -0.15           C  
ATOM    630  CD1 PHE A  39     -25.009 -17.458 -96.536  1.00 -0.15           C  
ATOM    631  HD1 PHE A  39     -25.668 -17.319 -97.380  1.00 -0.15           H  
ATOM    632  CE1 PHE A  39     -24.240 -18.576 -96.533  1.00 -0.15           C  
ATOM    633  HE1 PHE A  39     -24.307 -19.158 -97.441  1.00 -0.15           H  
ATOM    634  CZ  PHE A  39     -23.316 -18.687 -95.531  1.00 -0.15           C  
ATOM    635  HZ  PHE A  39     -22.706 -19.578 -95.552  1.00 -0.15           H  
ATOM    636  CE2 PHE A  39     -23.172 -17.683 -94.586  1.00 -0.15           C  
ATOM    637  HE2 PHE A  39     -22.416 -17.797 -93.823  1.00 -0.15           H  
ATOM    638  CD2 PHE A  39     -23.988 -16.548 -94.607  1.00 -0.15           C  
ATOM    639  HD2 PHE A  39     -23.949 -15.838 -93.794  1.00 -0.15           H  
ATOM    640  C   PHE A  39     -27.396 -13.696 -96.960  1.00 -0.15           C  
ATOM    641  O   PHE A  39     -27.510 -12.615 -96.375  1.00 -0.15           O  
ATOM    642  N   HIE A  40     -28.470 -14.281 -97.569  1.00 -0.09           N  
ATOM    643  H   HIE A  40     -28.220 -15.134 -98.048  1.00 -0.09           H  
ATOM    644  CA  HIE A  40     -29.929 -13.932 -97.225  1.00 -0.09           C  
ATOM    645  HA  HIE A  40     -30.016 -13.221 -96.404  1.00 -0.09           H  
ATOM    646  CB  HIE A  40     -30.400 -13.113 -98.394  1.00 -0.09           C  
ATOM    647  HB2 HIE A  40     -29.976 -12.110 -98.361  1.00 -0.09           H  
ATOM    648  HB3 HIE A  40     -30.112 -13.580 -99.336  1.00 -0.09           H  
ATOM    649  CG  HIE A  40     -31.961 -12.967 -98.422  1.00 -0.09           C  
ATOM    650  ND1 HIE A  40     -32.679 -12.293 -97.409  1.00 -0.09           N  
ATOM    651  CE1 HIE A  40     -33.941 -12.448 -97.759  1.00 -0.09           C  
ATOM    652  HE1 HIE A  40     -34.747 -12.006 -97.191  1.00 -0.09           H  
ATOM    653  NE2 HIE A  40     -34.068 -13.094 -98.920  1.00 -0.09           N  
ATOM    654  HE2 HIE A  40     -34.965 -13.302 -99.335  1.00 -0.09           H  
ATOM    655  CD2 HIE A  40     -32.831 -13.453 -99.387  1.00 -0.09           C  
ATOM    656  HD2 HIE A  40     -32.673 -14.129-100.215  1.00 -0.09           H  
ATOM    657  C   HIE A  40     -30.809 -15.068 -96.845  1.00 -0.09           C  
ATOM    658  O   HIE A  40     -30.473 -16.228 -97.003  1.00 -0.09           O  
ATOM    659  N   ALA A  41     -31.908 -14.763 -96.163  1.00 -0.05           N  
ATOM    660  H   ALA A  41     -32.164 -13.795 -96.031  1.00 -0.05           H  
ATOM    661  CA  ALA A  41     -32.849 -15.797 -95.665  1.00 -0.05           C  
ATOM    662  HA  ALA A  41     -32.242 -16.649 -95.359  1.00 -0.05           H  
ATOM    663  CB  ALA A  41     -33.534 -15.238 -94.419  1.00 -0.05           C  
ATOM    664  HB1 ALA A  41     -33.978 -16.027 -93.812  1.00 -0.05           H  
ATOM    665  HB2 ALA A  41     -32.801 -14.834 -93.720  1.00 -0.05           H  
ATOM    666  HB3 ALA A  41     -34.235 -14.415 -94.559  1.00 -0.05           H  
ATOM    667  C   ALA A  41     -33.791 -16.286 -96.701  1.00 -0.05           C  
ATOM    668  O   ALA A  41     -34.973 -16.016 -96.755  1.00 -0.05           O  
ATOM    669  N   ILE A  42     -33.158 -17.021 -97.653  1.00  0.00           N  
ATOM    670  H   ILE A  42     -32.152 -17.117 -97.660  1.00  0.00           H  
ATOM    671  CA  ILE A  42     -33.812 -17.913 -98.649  1.00  0.00           C  
ATOM    672  HA  ILE A  42     -34.461 -17.294 -99.268  1.00  0.00           H  
ATOM    673  CB  ILE A  42     -32.764 -18.479 -99.699  1.00  0.00           C  
ATOM    674  HB  ILE A  42     -33.290 -19.199-100.326  1.00  0.00           H  
ATOM    675  CG2 ILE A  42     -32.279 -17.388-100.697  1.00  0.00           C  
ATOM    676 HG21 ILE A  42     -31.704 -17.745-101.552  1.00  0.00           H  
ATOM    677 HG22 ILE A  42     -33.159 -16.864-101.070  1.00  0.00           H  
ATOM    678 HG23 ILE A  42     -31.576 -16.703-100.223  1.00  0.00           H  
ATOM    679  CG1 ILE A  42     -31.540 -19.096 -98.978  1.00  0.00           C  
ATOM    680 HG12 ILE A  42     -30.823 -18.363 -98.607  1.00  0.00           H  
ATOM    681 HG13 ILE A  42     -31.871 -19.837 -98.250  1.00  0.00           H  
ATOM    682  CD1 ILE A  42     -30.758 -20.007 -99.863  1.00  0.00           C  
ATOM    683 HD11 ILE A  42     -30.238 -20.695 -99.196  1.00  0.00           H  
ATOM    684 HD12 ILE A  42     -31.411 -20.594-100.508  1.00  0.00           H  
ATOM    685 HD13 ILE A  42     -30.051 -19.364-100.386  1.00  0.00           H  
ATOM    686  C   ILE A  42     -34.638 -19.033 -97.935  1.00  0.00           C  
ATOM    687  O   ILE A  42     -34.250 -19.297 -96.816  1.00  0.00           O  
ATOM    688  N   HIE A  43     -35.680 -19.704 -98.531  1.00 -0.01           N  
ATOM    689  H   HIE A  43     -36.029 -19.416 -99.434  1.00 -0.01           H  
ATOM    690  CA  HIE A  43     -36.602 -20.580 -97.843  1.00 -0.01           C  
ATOM    691  HA  HIE A  43     -36.148 -20.975 -96.934  1.00 -0.01           H  
ATOM    692  CB  HIE A  43     -37.803 -19.750 -97.395  1.00 -0.01           C  
ATOM    693  HB2 HIE A  43     -38.565 -20.311 -96.855  1.00 -0.01           H  
ATOM    694  HB3 HIE A  43     -37.464 -19.095 -96.593  1.00 -0.01           H  
ATOM    695  CG  HIE A  43     -38.500 -18.908 -98.442  1.00 -0.01           C  
ATOM    696  ND1 HIE A  43     -39.670 -19.246 -99.057  1.00 -0.01           N  
ATOM    697  CE1 HIE A  43     -40.033 -18.202 -99.808  1.00 -0.01           C  
ATOM    698  HE1 HIE A  43     -40.844 -18.198-100.521  1.00 -0.01           H  
ATOM    699  NE2 HIE A  43     -39.119 -17.209 -99.729  1.00 -0.01           N  
ATOM    700  HE2 HIE A  43     -39.018 -16.389-100.309  1.00 -0.01           H  
ATOM    701  CD2 HIE A  43     -38.129 -17.620 -98.812  1.00 -0.01           C  
ATOM    702  HD2 HIE A  43     -37.278 -17.033 -98.501  1.00 -0.01           H  
ATOM    703  C   HIE A  43     -37.023 -21.762 -98.672  1.00 -0.01           C  
ATOM    704  O   HIE A  43     -36.800 -21.824 -99.868  1.00 -0.01           O  
ATOM    705  N   VAL A  44     -37.646 -22.711 -98.065  1.00 -0.01           N  
ATOM    706  H   VAL A  44     -37.809 -22.514 -97.088  1.00 -0.01           H  
ATOM    707  CA  VAL A  44     -38.045 -24.109 -98.514  1.00 -0.01           C  
ATOM    708  HA  VAL A  44     -38.206 -24.024 -99.589  1.00 -0.01           H  
ATOM    709  CB  VAL A  44     -36.981 -25.160 -98.257  1.00 -0.01           C  
ATOM    710  HB  VAL A  44     -37.371 -26.168 -98.398  1.00 -0.01           H  
ATOM    711  CG1 VAL A  44     -35.768 -25.165 -99.191  1.00 -0.01           C  
ATOM    712 HG11 VAL A  44     -35.317 -24.176 -99.267  1.00 -0.01           H  
ATOM    713 HG12 VAL A  44     -35.091 -25.934 -98.817  1.00 -0.01           H  
ATOM    714 HG13 VAL A  44     -36.034 -25.501-100.194  1.00 -0.01           H  
ATOM    715  CG2 VAL A  44     -36.449 -25.090 -96.829  1.00 -0.01           C  
ATOM    716 HG21 VAL A  44     -35.776 -25.923 -96.627  1.00 -0.01           H  
ATOM    717 HG22 VAL A  44     -35.809 -24.250 -96.558  1.00 -0.01           H  
ATOM    718 HG23 VAL A  44     -37.303 -25.313 -96.190  1.00 -0.01           H  
ATOM    719  C   VAL A  44     -39.409 -24.441 -97.826  1.00 -0.01           C  
ATOM    720  O   VAL A  44     -39.751 -23.901 -96.766  1.00 -0.01           O  
ATOM    721  N   SER A  45     -40.183 -25.305 -98.547  1.00 -0.00           N  
ATOM    722  H   SER A  45     -39.887 -25.620 -99.459  1.00 -0.00           H  
ATOM    723  CA  SER A  45     -41.378 -25.866 -97.939  1.00 -0.00           C  
ATOM    724  HA  SER A  45     -41.662 -25.419 -96.986  1.00 -0.00           H  
ATOM    725  CB  SER A  45     -42.555 -25.678 -98.830  1.00 -0.00           C  
ATOM    726  HB2 SER A  45     -42.356 -26.166 -99.784  1.00 -0.00           H  
ATOM    727  HB3 SER A  45     -43.360 -26.257 -98.379  1.00 -0.00           H  
ATOM    728  OG  SER A  45     -42.932 -24.382 -98.835  1.00 -0.00           O  
ATOM    729  HG  SER A  45     -42.302 -23.819 -99.290  1.00 -0.00           H  
ATOM    730  C   SER A  45     -41.163 -27.334 -97.659  1.00 -0.00           C  
ATOM    731  O   SER A  45     -41.640 -27.779 -96.612  1.00 -0.00           O  
ATOM    732  N   GLY A  46     -40.438 -28.043 -98.529  1.00 -0.00           N  
ATOM    733  H   GLY A  46     -40.134 -27.594 -99.381  1.00 -0.00           H  
ATOM    734  CA  GLY A  46     -40.133 -29.462 -98.360  1.00 -0.00           C  
ATOM    735  HA2 GLY A  46     -39.619 -29.853 -99.238  1.00 -0.00           H  
ATOM    736  HA3 GLY A  46     -39.461 -29.539 -97.505  1.00 -0.00           H  
ATOM    737  C   GLY A  46     -41.370 -30.390 -98.305  1.00 -0.00           C  
ATOM    738  O   GLY A  46     -42.460 -29.983 -98.658  1.00 -0.00           O  
ATOM    739  N   THR A  47     -41.222 -31.675 -97.831  1.00  0.00           N  
ATOM    740  H   THR A  47     -40.316 -31.891 -97.439  1.00  0.00           H  
ATOM    741  CA  THR A  47     -42.256 -32.769 -97.793  1.00  0.00           C  
ATOM    742  HA  THR A  47     -42.523 -33.182 -98.765  1.00  0.00           H  
ATOM    743  CB  THR A  47     -41.730 -34.007 -97.008  1.00  0.00           C  
ATOM    744  HB  THR A  47     -41.630 -33.638 -95.987  1.00  0.00           H  
ATOM    745  CG2 THR A  47     -42.613 -35.261 -97.037  1.00  0.00           C  
ATOM    746 HG21 THR A  47     -42.128 -36.155 -96.645  1.00  0.00           H  
ATOM    747 HG22 THR A  47     -43.459 -34.953 -96.423  1.00  0.00           H  
ATOM    748 HG23 THR A  47     -42.888 -35.581 -98.042  1.00  0.00           H  
ATOM    749  OG1 THR A  47     -40.474 -34.391 -97.405  1.00  0.00           O  
ATOM    750  HG1 THR A  47     -40.594 -34.889 -98.217  1.00  0.00           H  
ATOM    751  C   THR A  47     -43.579 -32.272 -97.095  1.00  0.00           C  
ATOM    752  O   THR A  47     -44.623 -32.355 -97.785  1.00  0.00           O  
ATOM    753  N   NLN A  48     -43.489 -31.840 -95.848  1.00 -0.01           N  
ATOM    754  H   NLN A  48     -42.607 -31.896 -95.360  1.00 -0.01           H  
ATOM    755  CA  NLN A  48     -44.699 -31.554 -95.071  1.00 -0.01           C  
ATOM    756  HA  NLN A  48     -45.514 -32.232 -95.324  1.00 -0.01           H  
ATOM    757  CB  NLN A  48     -44.314 -31.764 -93.603  1.00 -0.01           C  
ATOM    758  HB2 NLN A  48     -43.543 -31.067 -93.275  1.00 -0.01           H  
ATOM    759  HB3 NLN A  48     -45.234 -31.596 -93.043  1.00 -0.01           H  
ATOM    760  CG  NLN A  48     -43.980 -33.189 -93.223  1.00 -0.01           C  
ATOM    761  OD1 NLN A  48     -44.343 -34.200 -93.883  1.00 -0.01           O  
ATOM    762  ND2 NLN A  48     -43.250 -33.281 -92.151  1.00 -0.01           N  
ATOM    763 HD21 NLN A  48     -42.903 -32.447 -91.697  1.00 -0.01           H  
ATOM    764  C   NLN A  48     -45.216 -30.116 -95.304  1.00 -0.01           C  
ATOM    765  O   NLN A  48     -46.388 -29.779 -94.987  1.00 -0.01           O  
ATOM    766  N   GLY A  49     -44.437 -29.258 -95.959  1.00  0.00           N  
ATOM    767  H   GLY A  49     -43.481 -29.454 -96.220  1.00  0.00           H  
ATOM    768  CA  GLY A  49     -44.895 -27.963 -96.460  1.00  0.00           C  
ATOM    769  HA2 GLY A  49     -44.543 -27.801 -97.479  1.00  0.00           H  
ATOM    770  HA3 GLY A  49     -45.979 -28.053 -96.537  1.00  0.00           H  
ATOM    771  C   GLY A  49     -44.672 -26.779 -95.585  1.00  0.00           C  
ATOM    772  O   GLY A  49     -44.861 -25.650 -95.996  1.00  0.00           O  
ATOM    773  N   THR A  50     -44.375 -26.941 -94.286  1.00 -0.00           N  
ATOM    774  H   THR A  50     -44.496 -27.899 -93.989  1.00 -0.00           H  
ATOM    775  CA  THR A  50     -44.206 -25.872 -93.358  1.00 -0.00           C  
ATOM    776  HA  THR A  50     -45.074 -25.213 -93.367  1.00 -0.00           H  
ATOM    777  CB  THR A  50     -44.103 -26.310 -91.867  1.00 -0.00           C  
ATOM    778  HB  THR A  50     -43.499 -27.216 -91.816  1.00 -0.00           H  
ATOM    779  CG2 THR A  50     -43.415 -25.240 -91.043  1.00 -0.00           C  
ATOM    780 HG21 THR A  50     -43.068 -25.567 -90.063  1.00 -0.00           H  
ATOM    781 HG22 THR A  50     -42.498 -24.935 -91.548  1.00 -0.00           H  
ATOM    782 HG23 THR A  50     -44.078 -24.382 -90.926  1.00 -0.00           H  
ATOM    783  OG1 THR A  50     -45.412 -26.619 -91.355  1.00 -0.00           O  
ATOM    784  HG1 THR A  50     -46.059 -26.597 -92.064  1.00 -0.00           H  
ATOM    785  C   THR A  50     -43.032 -24.986 -93.808  1.00 -0.00           C  
ATOM    786  O   THR A  50     -41.873 -25.443 -93.862  1.00 -0.00           O  
ATOM    787  N   LYS A  51     -43.225 -23.723 -94.211  1.00 -0.01           N  
ATOM    788  H   LYS A  51     -44.183 -23.406 -94.242  1.00 -0.01           H  
ATOM    789  CA  LYS A  51     -42.162 -22.823 -94.638  1.00 -0.01           C  
ATOM    790  HA  LYS A  51     -41.541 -23.226 -95.438  1.00 -0.01           H  
ATOM    791  CB  LYS A  51     -42.739 -21.513 -95.126  1.00 -0.01           C  
ATOM    792  HB2 LYS A  51     -43.559 -21.156 -94.504  1.00 -0.01           H  
ATOM    793  HB3 LYS A  51     -42.008 -20.704 -95.108  1.00 -0.01           H  
ATOM    794  CG  LYS A  51     -43.214 -21.724 -96.575  1.00 -0.01           C  
ATOM    795  HG2 LYS A  51     -42.347 -22.061 -97.143  1.00 -0.01           H  
ATOM    796  HG3 LYS A  51     -43.977 -22.502 -96.602  1.00 -0.01           H  
ATOM    797  CD  LYS A  51     -43.885 -20.413 -97.173  1.00 -0.01           C  
ATOM    798  HD2 LYS A  51     -44.710 -20.065 -96.552  1.00 -0.01           H  
ATOM    799  HD3 LYS A  51     -43.060 -19.701 -97.186  1.00 -0.01           H  
ATOM    800  CE  LYS A  51     -44.415 -20.541 -98.577  1.00 -0.01           C  
ATOM    801  HE2 LYS A  51     -44.502 -19.509 -98.918  1.00 -0.01           H  
ATOM    802  HE3 LYS A  51     -43.680 -21.040 -99.208  1.00 -0.01           H  
ATOM    803  NZ  LYS A  51     -45.677 -21.285 -98.722  1.00 -0.01           N  
ATOM    804  HZ1 LYS A  51     -46.130 -21.141 -99.613  1.00 -0.01           H  
ATOM    805  HZ2 LYS A  51     -45.515 -22.282 -98.697  1.00 -0.01           H  
ATOM    806  HZ3 LYS A  51     -46.328 -21.135 -97.964  1.00 -0.01           H  
ATOM    807  C   LYS A  51     -41.122 -22.512 -93.571  1.00 -0.01           C  
ATOM    808  O   LYS A  51     -41.347 -22.117 -92.438  1.00 -0.01           O  
ATOM    809  N   ARG A  52     -39.848 -22.790 -93.913  1.00 -0.00           N  
ATOM    810  H   ARG A  52     -39.606 -22.864 -94.891  1.00 -0.00           H  
ATOM    811  CA  ARG A  52     -38.631 -22.464 -93.145  1.00 -0.00           C  
ATOM    812  HA  ARG A  52     -38.617 -21.746 -92.326  1.00 -0.00           H  
ATOM    813  CB  ARG A  52     -38.234 -23.799 -92.442  1.00 -0.00           C  
ATOM    814  HB2 ARG A  52     -37.465 -23.747 -91.671  1.00 -0.00           H  
ATOM    815  HB3 ARG A  52     -39.159 -24.071 -91.934  1.00 -0.00           H  
ATOM    816  CG  ARG A  52     -37.987 -24.906 -93.506  1.00 -0.00           C  
ATOM    817  HG2 ARG A  52     -38.763 -24.901 -94.271  1.00 -0.00           H  
ATOM    818  HG3 ARG A  52     -36.962 -24.792 -93.858  1.00 -0.00           H  
ATOM    819  CD  ARG A  52     -38.014 -26.286 -92.952  1.00 -0.00           C  
ATOM    820  HD2 ARG A  52     -37.632 -26.971 -93.708  1.00 -0.00           H  
ATOM    821  HD3 ARG A  52     -37.286 -26.317 -92.142  1.00 -0.00           H  
ATOM    822  NE  ARG A  52     -39.349 -26.736 -92.628  1.00 -0.00           N  
ATOM    823  HE  ARG A  52     -40.096 -26.449 -93.245  1.00 -0.00           H  
ATOM    824  CZ  ARG A  52     -39.580 -27.291 -91.429  1.00 -0.00           C  
ATOM    825  NH1 ARG A  52     -40.765 -27.829 -91.234  1.00 -0.00           N  
ATOM    826 HH11 ARG A  52     -41.407 -27.967 -92.002  1.00 -0.00           H  
ATOM    827 HH12 ARG A  52     -40.954 -28.213 -90.319  1.00 -0.00           H  
ATOM    828  NH2 ARG A  52     -38.885 -27.336 -90.370  1.00 -0.00           N  
ATOM    829 HH21 ARG A  52     -37.883 -27.232 -90.293  1.00 -0.00           H  
ATOM    830 HH22 ARG A  52     -39.319 -27.721 -89.543  1.00 -0.00           H  
ATOM    831  C   ARG A  52     -37.490 -21.946 -94.002  1.00 -0.00           C  
ATOM    832  O   ARG A  52     -37.391 -22.156 -95.215  1.00 -0.00           O  
ATOM    833  N   PHE A  53     -36.602 -21.190 -93.365  1.00 -0.03           N  
ATOM    834  H   PHE A  53     -36.732 -21.152 -92.364  1.00 -0.03           H  
ATOM    835  CA  PHE A  53     -35.427 -20.641 -93.993  1.00 -0.03           C  
ATOM    836  HA  PHE A  53     -35.643 -20.317 -95.011  1.00 -0.03           H  
ATOM    837  CB  PHE A  53     -34.970 -19.356 -93.318  1.00 -0.03           C  
ATOM    838  HB2 PHE A  53     -34.639 -19.744 -92.355  1.00 -0.03           H  
ATOM    839  HB3 PHE A  53     -34.157 -18.839 -93.827  1.00 -0.03           H  
ATOM    840  CG  PHE A  53     -36.038 -18.345 -93.121  1.00 -0.03           C  
ATOM    841  CD1 PHE A  53     -36.512 -17.617 -94.173  1.00 -0.03           C  
ATOM    842  HD1 PHE A  53     -36.024 -17.784 -95.122  1.00 -0.03           H  
ATOM    843  CE1 PHE A  53     -37.539 -16.630 -94.031  1.00 -0.03           C  
ATOM    844  HE1 PHE A  53     -37.856 -16.042 -94.879  1.00 -0.03           H  
ATOM    845  CZ  PHE A  53     -38.197 -16.517 -92.778  1.00 -0.03           C  
ATOM    846  HZ  PHE A  53     -39.068 -15.889 -92.658  1.00 -0.03           H  
ATOM    847  CE2 PHE A  53     -37.769 -17.350 -91.703  1.00 -0.03           C  
ATOM    848  HE2 PHE A  53     -38.137 -17.134 -90.711  1.00 -0.03           H  
ATOM    849  CD2 PHE A  53     -36.728 -18.283 -91.924  1.00 -0.03           C  
ATOM    850  HD2 PHE A  53     -36.404 -18.814 -91.041  1.00 -0.03           H  
ATOM    851  C   PHE A  53     -34.304 -21.701 -94.022  1.00 -0.03           C  
ATOM    852  O   PHE A  53     -34.204 -22.632 -93.237  1.00 -0.03           O  
ATOM    853  N   ASP A  54     -33.479 -21.650 -95.055  1.00 -0.01           N  
ATOM    854  H   ASP A  54     -33.404 -20.788 -95.575  1.00 -0.01           H  
ATOM    855  CA  ASP A  54     -32.552 -22.722 -95.435  1.00 -0.01           C  
ATOM    856  HA  ASP A  54     -32.829 -23.662 -94.958  1.00 -0.01           H  
ATOM    857  CB  ASP A  54     -32.679 -23.015 -96.972  1.00 -0.01           C  
ATOM    858  HB2 ASP A  54     -33.732 -23.122 -97.234  1.00 -0.01           H  
ATOM    859  HB3 ASP A  54     -32.323 -22.166 -97.556  1.00 -0.01           H  
ATOM    860  CG  ASP A  54     -32.036 -24.287 -97.487  1.00 -0.01           C  
ATOM    861  OD1 ASP A  54     -31.797 -25.308 -96.814  1.00 -0.01           O  
ATOM    862  OD2 ASP A  54     -31.861 -24.285 -98.721  1.00 -0.01           O  
ATOM    863  C   ASP A  54     -31.109 -22.390 -94.999  1.00 -0.01           C  
ATOM    864  O   ASP A  54     -30.152 -22.366 -95.773  1.00 -0.01           O  
ATOM    865  N   ASN A  55     -30.983 -22.121 -93.688  1.00 -0.02           N  
ATOM    866  H   ASN A  55     -31.780 -22.161 -93.068  1.00 -0.02           H  
ATOM    867  CA  ASN A  55     -29.795 -21.622 -93.078  1.00 -0.02           C  
ATOM    868  HA  ASN A  55     -29.293 -20.963 -93.787  1.00 -0.02           H  
ATOM    869  CB  ASN A  55     -30.210 -20.688 -91.900  1.00 -0.02           C  
ATOM    870  HB2 ASN A  55     -30.870 -21.221 -91.217  1.00 -0.02           H  
ATOM    871  HB3 ASN A  55     -29.233 -20.417 -91.499  1.00 -0.02           H  
ATOM    872  CG  ASN A  55     -30.754 -19.334 -92.377  1.00 -0.02           C  
ATOM    873  OD1 ASN A  55     -30.850 -19.046 -93.583  1.00 -0.02           O  
ATOM    874  ND2 ASN A  55     -30.957 -18.407 -91.444  1.00 -0.02           N  
ATOM    875 HD21 ASN A  55     -31.318 -17.521 -91.769  1.00 -0.02           H  
ATOM    876 HD22 ASN A  55     -30.742 -18.538 -90.466  1.00 -0.02           H  
ATOM    877  C   ASN A  55     -28.867 -22.776 -92.688  1.00 -0.02           C  
ATOM    878  O   ASN A  55     -29.184 -23.600 -91.756  1.00 -0.02           O  
ATOM    879  N   PRO A  56     -27.640 -22.865 -93.295  1.00 -0.01           N  
ATOM    880  CD  PRO A  56     -27.194 -22.154 -94.441  1.00 -0.01           C  
ATOM    881  HD2 PRO A  56     -27.408 -21.086 -94.387  1.00 -0.01           H  
ATOM    882  HD3 PRO A  56     -27.647 -22.623 -95.314  1.00 -0.01           H  
ATOM    883  CG  PRO A  56     -25.689 -22.461 -94.589  1.00 -0.01           C  
ATOM    884  HG2 PRO A  56     -25.121 -21.803 -93.932  1.00 -0.01           H  
ATOM    885  HG3 PRO A  56     -25.324 -22.394 -95.614  1.00 -0.01           H  
ATOM    886  CB  PRO A  56     -25.618 -23.849 -94.064  1.00 -0.01           C  
ATOM    887  HB2 PRO A  56     -24.649 -24.019 -93.595  1.00 -0.01           H  
ATOM    888  HB3 PRO A  56     -25.830 -24.492 -94.918  1.00 -0.01           H  
ATOM    889  CA  PRO A  56     -26.690 -23.938 -92.981  1.00 -0.01           C  
ATOM    890  HA  PRO A  56     -27.196 -24.901 -93.037  1.00 -0.01           H  
ATOM    891  C   PRO A  56     -26.019 -23.862 -91.587  1.00 -0.01           C  
ATOM    892  O   PRO A  56     -26.122 -22.868 -90.851  1.00 -0.01           O  
ATOM    893  N   VAL A  57     -25.368 -24.996 -91.311  1.00 -0.02           N  
ATOM    894  H   VAL A  57     -25.405 -25.716 -92.019  1.00 -0.02           H  
ATOM    895  CA  VAL A  57     -24.514 -25.225 -90.138  1.00 -0.02           C  
ATOM    896  HA  VAL A  57     -24.883 -24.676 -89.271  1.00 -0.02           H  
ATOM    897  CB  VAL A  57     -24.544 -26.772 -89.819  1.00 -0.02           C  
ATOM    898  HB  VAL A  57     -24.257 -27.326 -90.713  1.00 -0.02           H  
ATOM    899  CG1 VAL A  57     -23.601 -27.224 -88.701  1.00 -0.02           C  
ATOM    900 HG11 VAL A  57     -23.640 -28.301 -88.542  1.00 -0.02           H  
ATOM    901 HG12 VAL A  57     -22.572 -27.003 -88.987  1.00 -0.02           H  
ATOM    902 HG13 VAL A  57     -23.879 -26.818 -87.728  1.00 -0.02           H  
ATOM    903  CG2 VAL A  57     -25.955 -27.249 -89.410  1.00 -0.02           C  
ATOM    904 HG21 VAL A  57     -26.612 -27.224 -90.279  1.00 -0.02           H  
ATOM    905 HG22 VAL A  57     -25.886 -28.307 -89.156  1.00 -0.02           H  
ATOM    906 HG23 VAL A  57     -26.321 -26.631 -88.591  1.00 -0.02           H  
ATOM    907  C   VAL A  57     -23.081 -24.756 -90.354  1.00 -0.02           C  
ATOM    908  O   VAL A  57     -22.512 -25.167 -91.360  1.00 -0.02           O  
ATOM    909  N   LEU A  58     -22.527 -23.968 -89.514  1.00 -0.02           N  
ATOM    910  H   LEU A  58     -22.920 -23.749 -88.610  1.00 -0.02           H  
ATOM    911  CA  LEU A  58     -21.289 -23.148 -89.770  1.00 -0.02           C  
ATOM    912  HA  LEU A  58     -20.958 -23.321 -90.794  1.00 -0.02           H  
ATOM    913  CB  LEU A  58     -21.562 -21.662 -89.539  1.00 -0.02           C  
ATOM    914  HB2 LEU A  58     -21.662 -21.503 -88.465  1.00 -0.02           H  
ATOM    915  HB3 LEU A  58     -20.709 -21.119 -89.945  1.00 -0.02           H  
ATOM    916  CG  LEU A  58     -22.835 -20.962 -90.180  1.00 -0.02           C  
ATOM    917  HG  LEU A  58     -23.736 -21.521 -89.925  1.00 -0.02           H  
ATOM    918  CD1 LEU A  58     -23.121 -19.532 -89.840  1.00 -0.02           C  
ATOM    919 HD11 LEU A  58     -24.018 -19.141 -90.321  1.00 -0.02           H  
ATOM    920 HD12 LEU A  58     -23.326 -19.580 -88.771  1.00 -0.02           H  
ATOM    921 HD13 LEU A  58     -22.246 -18.978 -90.180  1.00 -0.02           H  
ATOM    922  CD2 LEU A  58     -22.855 -21.020 -91.737  1.00 -0.02           C  
ATOM    923 HD21 LEU A  58     -22.699 -22.052 -92.053  1.00 -0.02           H  
ATOM    924 HD22 LEU A  58     -23.871 -20.873 -92.102  1.00 -0.02           H  
ATOM    925 HD23 LEU A  58     -22.181 -20.272 -92.155  1.00 -0.02           H  
ATOM    926  C   LEU A  58     -20.142 -23.473 -88.812  1.00 -0.02           C  
ATOM    927  O   LEU A  58     -20.429 -23.615 -87.609  1.00 -0.02           O  
ATOM    928  N   PRO A  59     -18.832 -23.610 -89.217  1.00 -0.02           N  
ATOM    929  CD  PRO A  59     -18.394 -23.463 -90.632  1.00 -0.02           C  
ATOM    930  HD2 PRO A  59     -18.801 -22.571 -91.109  1.00 -0.02           H  
ATOM    931  HD3 PRO A  59     -18.777 -24.313 -91.197  1.00 -0.02           H  
ATOM    932  CG  PRO A  59     -16.864 -23.361 -90.658  1.00 -0.02           C  
ATOM    933  HG2 PRO A  59     -16.515 -22.340 -90.811  1.00 -0.02           H  
ATOM    934  HG3 PRO A  59     -16.535 -24.136 -91.351  1.00 -0.02           H  
ATOM    935  CB  PRO A  59     -16.430 -23.897 -89.259  1.00 -0.02           C  
ATOM    936  HB2 PRO A  59     -15.517 -23.372 -88.979  1.00 -0.02           H  
ATOM    937  HB3 PRO A  59     -16.193 -24.959 -89.318  1.00 -0.02           H  
ATOM    938  CA  PRO A  59     -17.703 -23.673 -88.348  1.00 -0.02           C  
ATOM    939  HA  PRO A  59     -17.929 -24.493 -87.667  1.00 -0.02           H  
ATOM    940  C   PRO A  59     -17.555 -22.353 -87.675  1.00 -0.02           C  
ATOM    941  O   PRO A  59     -17.741 -21.275 -88.248  1.00 -0.02           O  
ATOM    942  N   PHE A  60     -16.976 -22.415 -86.423  1.00 -0.09           N  
ATOM    943  H   PHE A  60     -16.801 -23.353 -86.090  1.00 -0.09           H  
ATOM    944  CA  PHE A  60     -16.834 -21.257 -85.533  1.00 -0.09           C  
ATOM    945  HA  PHE A  60     -17.480 -20.402 -85.728  1.00 -0.09           H  
ATOM    946  CB  PHE A  60     -17.145 -21.790 -84.090  1.00 -0.09           C  
ATOM    947  HB2 PHE A  60     -18.178 -22.140 -84.103  1.00 -0.09           H  
ATOM    948  HB3 PHE A  60     -16.564 -22.644 -83.744  1.00 -0.09           H  
ATOM    949  CG  PHE A  60     -16.976 -20.777 -82.948  1.00 -0.09           C  
ATOM    950  CD1 PHE A  60     -17.772 -19.594 -83.015  1.00 -0.09           C  
ATOM    951  HD1 PHE A  60     -18.438 -19.357 -83.831  1.00 -0.09           H  
ATOM    952  CE1 PHE A  60     -17.572 -18.589 -82.039  1.00 -0.09           C  
ATOM    953  HE1 PHE A  60     -18.140 -17.673 -82.098  1.00 -0.09           H  
ATOM    954  CZ  PHE A  60     -16.752 -18.884 -80.910  1.00 -0.09           C  
ATOM    955  HZ  PHE A  60     -16.684 -18.305 -80.000  1.00 -0.09           H  
ATOM    956  CE2 PHE A  60     -16.044 -20.162 -80.808  1.00 -0.09           C  
ATOM    957  HE2 PHE A  60     -15.445 -20.358 -79.931  1.00 -0.09           H  
ATOM    958  CD2 PHE A  60     -16.004 -20.960 -81.943  1.00 -0.09           C  
ATOM    959  HD2 PHE A  60     -15.363 -21.824 -82.044  1.00 -0.09           H  
ATOM    960  C   PHE A  60     -15.451 -20.604 -85.641  1.00 -0.09           C  
ATOM    961  O   PHE A  60     -15.376 -19.440 -85.532  1.00 -0.09           O  
ATOM    962  N   ASN A  61     -14.354 -21.401 -85.833  1.00 -0.07           N  
ATOM    963  H   ASN A  61     -14.536 -22.391 -85.909  1.00 -0.07           H  
ATOM    964  CA  ASN A  61     -13.000 -20.989 -85.969  1.00 -0.07           C  
ATOM    965  HA  ASN A  61     -12.401 -21.899 -85.966  1.00 -0.07           H  
ATOM    966  CB  ASN A  61     -12.681 -20.337 -87.342  1.00 -0.07           C  
ATOM    967  HB2 ASN A  61     -13.321 -19.455 -87.320  1.00 -0.07           H  
ATOM    968  HB3 ASN A  61     -11.653 -19.987 -87.252  1.00 -0.07           H  
ATOM    969  CG  ASN A  61     -13.004 -21.244 -88.490  1.00 -0.07           C  
ATOM    970  OD1 ASN A  61     -12.627 -22.426 -88.612  1.00 -0.07           O  
ATOM    971  ND2 ASN A  61     -13.845 -20.948 -89.397  1.00 -0.07           N  
ATOM    972 HD21 ASN A  61     -13.908 -21.655 -90.115  1.00 -0.07           H  
ATOM    973 HD22 ASN A  61     -14.368 -20.090 -89.499  1.00 -0.07           H  
ATOM    974  C   ASN A  61     -12.524 -20.171 -84.717  1.00 -0.07           C  
ATOM    975  O   ASN A  61     -11.547 -19.359 -84.799  1.00 -0.07           O  
ATOM    976  N   ASP A  62     -13.101 -20.375 -83.564  1.00 -0.07           N  
ATOM    977  H   ASP A  62     -13.769 -21.130 -83.507  1.00 -0.07           H  
ATOM    978  CA  ASP A  62     -12.735 -19.619 -82.322  1.00 -0.07           C  
ATOM    979  HA  ASP A  62     -13.404 -19.966 -81.535  1.00 -0.07           H  
ATOM    980  CB  ASP A  62     -11.310 -19.969 -81.858  1.00 -0.07           C  
ATOM    981  HB2 ASP A  62     -10.536 -19.586 -82.524  1.00 -0.07           H  
ATOM    982  HB3 ASP A  62     -11.069 -19.507 -80.901  1.00 -0.07           H  
ATOM    983  CG  ASP A  62     -11.072 -21.513 -81.696  1.00 -0.07           C  
ATOM    984  OD1 ASP A  62      -9.921 -21.893 -81.985  1.00 -0.07           O  
ATOM    985  OD2 ASP A  62     -12.018 -22.212 -81.252  1.00 -0.07           O  
ATOM    986  C   ASP A  62     -12.964 -18.110 -82.309  1.00 -0.07           C  
ATOM    987  O   ASP A  62     -12.460 -17.458 -81.423  1.00 -0.07           O  
ATOM    988  N   GLY A  63     -13.755 -17.555 -83.264  1.00 -0.24           N  
ATOM    989  H   GLY A  63     -14.118 -18.188 -83.963  1.00 -0.24           H  
ATOM    990  CA  GLY A  63     -13.950 -16.148 -83.367  1.00 -0.24           C  
ATOM    991  HA2 GLY A  63     -14.592 -15.709 -82.603  1.00 -0.24           H  
ATOM    992  HA3 GLY A  63     -12.934 -15.762 -83.287  1.00 -0.24           H  
ATOM    993  C   GLY A  63     -14.404 -15.749 -84.692  1.00 -0.24           C  
ATOM    994  O   GLY A  63     -13.649 -15.766 -85.658  1.00 -0.24           O  
ATOM    995  N   VAL A  64     -15.615 -15.218 -84.700  1.00 -1.48           N  
ATOM    996  H   VAL A  64     -15.976 -15.083 -83.767  1.00 -1.48           H  
ATOM    997  CA  VAL A  64     -16.439 -14.722 -85.878  1.00 -1.48           C  
ATOM    998  HA  VAL A  64     -15.859 -14.784 -86.798  1.00 -1.48           H  
ATOM    999  CB  VAL A  64     -17.675 -15.585 -85.881  1.00 -1.48           C  
ATOM   1000  HB  VAL A  64     -17.922 -15.752 -84.833  1.00 -1.48           H  
ATOM   1001  CG1 VAL A  64     -18.968 -14.962 -86.528  1.00 -1.48           C  
ATOM   1002 HG11 VAL A  64     -18.864 -14.606 -87.553  1.00 -1.48           H  
ATOM   1003 HG12 VAL A  64     -19.798 -15.669 -86.512  1.00 -1.48           H  
ATOM   1004 HG13 VAL A  64     -19.231 -14.083 -85.940  1.00 -1.48           H  
ATOM   1005  CG2 VAL A  64     -17.475 -16.916 -86.585  1.00 -1.48           C  
ATOM   1006 HG21 VAL A  64     -16.537 -17.309 -86.193  1.00 -1.48           H  
ATOM   1007 HG22 VAL A  64     -18.326 -17.530 -86.292  1.00 -1.48           H  
ATOM   1008 HG23 VAL A  64     -17.345 -16.844 -87.665  1.00 -1.48           H  
ATOM   1009  C   VAL A  64     -16.784 -13.239 -85.671  1.00 -1.48           C  
ATOM   1010  O   VAL A  64     -16.899 -12.765 -84.545  1.00 -1.48           O  
ATOM   1011  N   TYR A  65     -16.978 -12.599 -86.823  1.00 -2.65           N  
ATOM   1012  H   TYR A  65     -16.750 -13.004 -87.719  1.00 -2.65           H  
ATOM   1013  CA  TYR A  65     -17.795 -11.425 -86.890  1.00 -2.65           C  
ATOM   1014  HA  TYR A  65     -18.068 -11.054 -85.901  1.00 -2.65           H  
ATOM   1015  CB  TYR A  65     -16.932 -10.386 -87.653  1.00 -2.65           C  
ATOM   1016  HB2 TYR A  65     -16.078 -10.129 -87.025  1.00 -2.65           H  
ATOM   1017  HB3 TYR A  65     -16.551 -10.838 -88.569  1.00 -2.65           H  
ATOM   1018  CG  TYR A  65     -17.722  -9.120 -87.976  1.00 -2.65           C  
ATOM   1019  CD1 TYR A  65     -18.142  -8.851 -89.283  1.00 -2.65           C  
ATOM   1020  HD1 TYR A  65     -18.153  -9.664 -89.994  1.00 -2.65           H  
ATOM   1021  CE1 TYR A  65     -18.748  -7.605 -89.587  1.00 -2.65           C  
ATOM   1022  HE1 TYR A  65     -19.247  -7.446 -90.531  1.00 -2.65           H  
ATOM   1023  CZ  TYR A  65     -18.909  -6.603 -88.541  1.00 -2.65           C  
ATOM   1024  OH  TYR A  65     -19.497  -5.451 -88.864  1.00 -2.65           O  
ATOM   1025  HH  TYR A  65     -19.713  -4.910 -88.101  1.00 -2.65           H  
ATOM   1026  CE2 TYR A  65     -18.434  -6.889 -87.223  1.00 -2.65           C  
ATOM   1027  HE2 TYR A  65     -18.484  -6.123 -86.463  1.00 -2.65           H  
ATOM   1028  CD2 TYR A  65     -17.828  -8.121 -86.971  1.00 -2.65           C  
ATOM   1029  HD2 TYR A  65     -17.474  -8.356 -85.978  1.00 -2.65           H  
ATOM   1030  C   TYR A  65     -19.029 -11.676 -87.709  1.00 -2.65           C  
ATOM   1031  O   TYR A  65     -18.964 -12.400 -88.715  1.00 -2.65           O  
ATOM   1032  N   PHE A  66     -20.157 -11.156 -87.305  1.00 -3.84           N  
ATOM   1033  H   PHE A  66     -20.223 -10.422 -86.615  1.00 -3.84           H  
ATOM   1034  CA  PHE A  66     -21.484 -11.490 -87.816  1.00 -3.84           C  
ATOM   1035  HA  PHE A  66     -21.446 -12.001 -88.778  1.00 -3.84           H  
ATOM   1036  CB  PHE A  66     -22.154 -12.542 -86.917  1.00 -3.84           C  
ATOM   1037  HB2 PHE A  66     -21.337 -13.253 -86.795  1.00 -3.84           H  
ATOM   1038  HB3 PHE A  66     -22.319 -12.109 -85.930  1.00 -3.84           H  
ATOM   1039  CG  PHE A  66     -23.427 -13.082 -87.509  1.00 -3.84           C  
ATOM   1040  CD1 PHE A  66     -24.668 -12.570 -87.231  1.00 -3.84           C  
ATOM   1041  HD1 PHE A  66     -24.739 -11.721 -86.567  1.00 -3.84           H  
ATOM   1042  CE1 PHE A  66     -25.850 -13.179 -87.776  1.00 -3.84           C  
ATOM   1043  HE1 PHE A  66     -26.805 -12.801 -87.443  1.00 -3.84           H  
ATOM   1044  CZ  PHE A  66     -25.765 -14.148 -88.825  1.00 -3.84           C  
ATOM   1045  HZ  PHE A  66     -26.685 -14.513 -89.259  1.00 -3.84           H  
ATOM   1046  CE2 PHE A  66     -24.522 -14.665 -89.090  1.00 -3.84           C  
ATOM   1047  HE2 PHE A  66     -24.546 -15.476 -89.803  1.00 -3.84           H  
ATOM   1048  CD2 PHE A  66     -23.395 -14.190 -88.343  1.00 -3.84           C  
ATOM   1049  HD2 PHE A  66     -22.422 -14.543 -88.648  1.00 -3.84           H  
ATOM   1050  C   PHE A  66     -22.233 -10.220 -87.855  1.00 -3.84           C  
ATOM   1051  O   PHE A  66     -22.045  -9.375 -87.027  1.00 -3.84           O  
ATOM   1052  N   ALA A  67     -23.112 -10.134 -88.813  1.00 -3.95           N  
ATOM   1053  H   ALA A  67     -23.214 -10.868 -89.499  1.00 -3.95           H  
ATOM   1054  CA  ALA A  67     -23.848  -8.838 -89.012  1.00 -3.95           C  
ATOM   1055  HA  ALA A  67     -24.098  -8.463 -88.020  1.00 -3.95           H  
ATOM   1056  CB  ALA A  67     -22.973  -7.753 -89.671  1.00 -3.95           C  
ATOM   1057  HB1 ALA A  67     -23.680  -6.948 -89.872  1.00 -3.95           H  
ATOM   1058  HB2 ALA A  67     -22.107  -7.625 -89.022  1.00 -3.95           H  
ATOM   1059  HB3 ALA A  67     -22.689  -8.063 -90.677  1.00 -3.95           H  
ATOM   1060  C   ALA A  67     -25.183  -9.222 -89.699  1.00 -3.95           C  
ATOM   1061  O   ALA A  67     -25.207 -10.383 -90.209  1.00 -3.95           O  
ATOM   1062  N   SER A  68     -26.165  -8.323 -89.630  1.00 -6.35           N  
ATOM   1063  H   SER A  68     -25.935  -7.431 -89.216  1.00 -6.35           H  
ATOM   1064  CA  SER A  68     -27.538  -8.529 -90.030  1.00 -6.35           C  
ATOM   1065  HA  SER A  68     -27.657  -9.018 -90.997  1.00 -6.35           H  
ATOM   1066  CB  SER A  68     -28.257  -9.485 -89.042  1.00 -6.35           C  
ATOM   1067  HB2 SER A  68     -28.030 -10.538 -89.211  1.00 -6.35           H  
ATOM   1068  HB3 SER A  68     -27.865  -9.326 -88.037  1.00 -6.35           H  
ATOM   1069  OG  SER A  68     -29.645  -9.322 -89.240  1.00 -6.35           O  
ATOM   1070  HG  SER A  68     -30.101  -9.175 -88.408  1.00 -6.35           H  
ATOM   1071  C   SER A  68     -28.265  -7.214 -90.171  1.00 -6.35           C  
ATOM   1072  O   SER A  68     -28.078  -6.302 -89.377  1.00 -6.35           O  
ATOM   1073  N   THR A  69     -28.999  -7.097 -91.278  1.00 -3.78           N  
ATOM   1074  H   THR A  69     -29.232  -7.899 -91.846  1.00 -3.78           H  
ATOM   1075  CA  THR A  69     -29.852  -5.972 -91.613  1.00 -3.78           C  
ATOM   1076  HA  THR A  69     -29.352  -5.012 -91.488  1.00 -3.78           H  
ATOM   1077  CB  THR A  69     -30.320  -6.086 -93.060  1.00 -3.78           C  
ATOM   1078  HB  THR A  69     -30.987  -5.227 -93.134  1.00 -3.78           H  
ATOM   1079  CG2 THR A  69     -29.148  -5.928 -94.038  1.00 -3.78           C  
ATOM   1080 HG21 THR A  69     -28.398  -5.238 -93.653  1.00 -3.78           H  
ATOM   1081 HG22 THR A  69     -28.517  -6.813 -94.124  1.00 -3.78           H  
ATOM   1082 HG23 THR A  69     -29.677  -5.557 -94.916  1.00 -3.78           H  
ATOM   1083  OG1 THR A  69     -30.992  -7.290 -93.370  1.00 -3.78           O  
ATOM   1084  HG1 THR A  69     -30.313  -7.969 -93.373  1.00 -3.78           H  
ATOM   1085  C   THR A  69     -31.125  -5.999 -90.746  1.00 -3.78           C  
ATOM   1086  O   THR A  69     -31.753  -4.934 -90.637  1.00 -3.78           O  
ATOM   1087  N   GLU A  70     -31.445  -7.185 -90.195  1.00 -8.87           N  
ATOM   1088  H   GLU A  70     -30.815  -7.957 -90.361  1.00 -8.87           H  
ATOM   1089  CA  GLU A  70     -32.583  -7.284 -89.274  1.00 -8.87           C  
ATOM   1090  HA  GLU A  70     -32.661  -8.301 -88.888  1.00 -8.87           H  
ATOM   1091  CB  GLU A  70     -32.315  -6.399 -87.984  1.00 -8.87           C  
ATOM   1092  HB2 GLU A  70     -32.297  -5.332 -88.208  1.00 -8.87           H  
ATOM   1093  HB3 GLU A  70     -33.161  -6.611 -87.330  1.00 -8.87           H  
ATOM   1094  CG  GLU A  70     -31.215  -6.800 -87.020  1.00 -8.87           C  
ATOM   1095  HG2 GLU A  70     -30.264  -6.852 -87.551  1.00 -8.87           H  
ATOM   1096  HG3 GLU A  70     -31.299  -6.133 -86.162  1.00 -8.87           H  
ATOM   1097  CD  GLU A  70     -31.449  -8.140 -86.375  1.00 -8.87           C  
ATOM   1098  OE1 GLU A  70     -30.991  -9.145 -86.982  1.00 -8.87           O  
ATOM   1099  OE2 GLU A  70     -31.930  -8.224 -85.244  1.00 -8.87           O  
ATOM   1100  C   GLU A  70     -33.994  -6.932 -89.883  1.00 -8.87           C  
ATOM   1101  O   GLU A  70     -35.022  -6.932 -89.219  1.00 -8.87           O  
ATOM   1102  N   LYS A  71     -34.039  -6.863 -91.217  1.00 -0.88           N  
ATOM   1103  H   LYS A  71     -33.215  -7.146 -91.727  1.00 -0.88           H  
ATOM   1104  CA  LYS A  71     -35.316  -6.699 -91.923  1.00 -0.88           C  
ATOM   1105  HA  LYS A  71     -35.807  -5.789 -91.578  1.00 -0.88           H  
ATOM   1106  CB  LYS A  71     -35.236  -6.309 -93.450  1.00 -0.88           C  
ATOM   1107  HB2 LYS A  71     -34.752  -7.208 -93.831  1.00 -0.88           H  
ATOM   1108  HB3 LYS A  71     -36.239  -6.171 -93.854  1.00 -0.88           H  
ATOM   1109  CG  LYS A  71     -34.438  -4.992 -93.671  1.00 -0.88           C  
ATOM   1110  HG2 LYS A  71     -34.807  -4.119 -93.133  1.00 -0.88           H  
ATOM   1111  HG3 LYS A  71     -33.408  -5.239 -93.411  1.00 -0.88           H  
ATOM   1112  CD  LYS A  71     -34.440  -4.576 -95.132  1.00 -0.88           C  
ATOM   1113  HD2 LYS A  71     -34.294  -5.507 -95.680  1.00 -0.88           H  
ATOM   1114  HD3 LYS A  71     -35.386  -4.086 -95.362  1.00 -0.88           H  
ATOM   1115  CE  LYS A  71     -33.206  -3.676 -95.502  1.00 -0.88           C  
ATOM   1116  HE2 LYS A  71     -32.268  -4.202 -95.322  1.00 -0.88           H  
ATOM   1117  HE3 LYS A  71     -33.229  -3.545 -96.584  1.00 -0.88           H  
ATOM   1118  NZ  LYS A  71     -33.263  -2.405 -94.768  1.00 -0.88           N  
ATOM   1119  HZ1 LYS A  71     -32.718  -2.393 -93.917  1.00 -0.88           H  
ATOM   1120  HZ2 LYS A  71     -32.878  -1.631 -95.290  1.00 -0.88           H  
ATOM   1121  HZ3 LYS A  71     -34.189  -2.020 -94.650  1.00 -0.88           H  
ATOM   1122  C   LYS A  71     -36.260  -7.897 -91.718  1.00 -0.88           C  
ATOM   1123  O   LYS A  71     -35.907  -9.038 -92.046  1.00 -0.88           O  
ATOM   1124  N   SER A  72     -37.493  -7.685 -91.203  1.00 -0.85           N  
ATOM   1125  H   SER A  72     -37.822  -6.751 -91.004  1.00 -0.85           H  
ATOM   1126  CA  SER A  72     -38.408  -8.810 -90.682  1.00 -0.85           C  
ATOM   1127  HA  SER A  72     -39.218  -8.286 -90.175  1.00 -0.85           H  
ATOM   1128  CB  SER A  72     -39.117  -9.526 -91.853  1.00 -0.85           C  
ATOM   1129  HB2 SER A  72     -38.387  -9.837 -92.600  1.00 -0.85           H  
ATOM   1130  HB3 SER A  72     -39.575 -10.440 -91.474  1.00 -0.85           H  
ATOM   1131  OG  SER A  72     -40.121  -8.765 -92.516  1.00 -0.85           O  
ATOM   1132  HG  SER A  72     -40.756  -8.421 -91.884  1.00 -0.85           H  
ATOM   1133  C   SER A  72     -37.804  -9.646 -89.500  1.00 -0.85           C  
ATOM   1134  O   SER A  72     -38.389 -10.727 -89.186  1.00 -0.85           O  
ATOM   1135  N   ASN A  73     -36.729  -9.214 -88.823  1.00 -1.18           N  
ATOM   1136  H   ASN A  73     -36.368  -8.290 -89.009  1.00 -1.18           H  
ATOM   1137  CA  ASN A  73     -36.344  -9.883 -87.559  1.00 -1.18           C  
ATOM   1138  HA  ASN A  73     -35.276  -9.701 -87.440  1.00 -1.18           H  
ATOM   1139  CB  ASN A  73     -37.072  -9.283 -86.313  1.00 -1.18           C  
ATOM   1140  HB2 ASN A  73     -38.154  -9.327 -86.442  1.00 -1.18           H  
ATOM   1141  HB3 ASN A  73     -36.827  -9.938 -85.476  1.00 -1.18           H  
ATOM   1142  CG  ASN A  73     -36.721  -7.804 -86.089  1.00 -1.18           C  
ATOM   1143  OD1 ASN A  73     -37.561  -6.924 -86.211  1.00 -1.18           O  
ATOM   1144  ND2 ASN A  73     -35.499  -7.552 -85.665  1.00 -1.18           N  
ATOM   1145 HD21 ASN A  73     -35.296  -6.636 -85.292  1.00 -1.18           H  
ATOM   1146 HD22 ASN A  73     -34.834  -8.302 -85.790  1.00 -1.18           H  
ATOM   1147  C   ASN A  73     -36.296 -11.452 -87.580  1.00 -1.18           C  
ATOM   1148  O   ASN A  73     -36.840 -12.099 -86.679  1.00 -1.18           O  
ATOM   1149  N   ILE A  74     -35.664 -11.976 -88.643  1.00 -0.30           N  
ATOM   1150  H   ILE A  74     -35.286 -11.329 -89.321  1.00 -0.30           H  
ATOM   1151  CA  ILE A  74     -35.593 -13.398 -88.964  1.00 -0.30           C  
ATOM   1152  HA  ILE A  74     -36.569 -13.837 -88.756  1.00 -0.30           H  
ATOM   1153  CB  ILE A  74     -35.223 -13.584 -90.407  1.00 -0.30           C  
ATOM   1154  HB  ILE A  74     -34.190 -13.256 -90.523  1.00 -0.30           H  
ATOM   1155  CG2 ILE A  74     -35.213 -14.988 -90.803  1.00 -0.30           C  
ATOM   1156 HG21 ILE A  74     -34.943 -15.049 -91.858  1.00 -0.30           H  
ATOM   1157 HG22 ILE A  74     -34.484 -15.590 -90.260  1.00 -0.30           H  
ATOM   1158 HG23 ILE A  74     -36.199 -15.424 -90.646  1.00 -0.30           H  
ATOM   1159  CG1 ILE A  74     -36.120 -12.872 -91.378  1.00 -0.30           C  
ATOM   1160 HG12 ILE A  74     -36.160 -11.810 -91.136  1.00 -0.30           H  
ATOM   1161 HG13 ILE A  74     -35.708 -12.915 -92.386  1.00 -0.30           H  
ATOM   1162  CD1 ILE A  74     -37.556 -13.150 -91.395  1.00 -0.30           C  
ATOM   1163 HD11 ILE A  74     -37.684 -14.118 -91.881  1.00 -0.30           H  
ATOM   1164 HD12 ILE A  74     -37.978 -13.126 -90.390  1.00 -0.30           H  
ATOM   1165 HD13 ILE A  74     -38.002 -12.452 -92.103  1.00 -0.30           H  
ATOM   1166  C   ILE A  74     -34.626 -14.113 -88.048  1.00 -0.30           C  
ATOM   1167  O   ILE A  74     -34.992 -15.186 -87.679  1.00 -0.30           O  
ATOM   1168  N   ILE A  75     -33.543 -13.489 -87.566  1.00 -0.39           N  
ATOM   1169  H   ILE A  75     -33.405 -12.515 -87.795  1.00 -0.39           H  
ATOM   1170  CA  ILE A  75     -32.513 -13.966 -86.582  1.00 -0.39           C  
ATOM   1171  HA  ILE A  75     -32.565 -15.046 -86.443  1.00 -0.39           H  
ATOM   1172  CB  ILE A  75     -31.040 -13.646 -87.085  1.00 -0.39           C  
ATOM   1173  HB  ILE A  75     -30.910 -12.564 -87.071  1.00 -0.39           H  
ATOM   1174  CG2 ILE A  75     -30.099 -14.494 -86.294  1.00 -0.39           C  
ATOM   1175 HG21 ILE A  75     -30.249 -15.573 -86.261  1.00 -0.39           H  
ATOM   1176 HG22 ILE A  75     -29.080 -14.398 -86.669  1.00 -0.39           H  
ATOM   1177 HG23 ILE A  75     -30.142 -14.099 -85.279  1.00 -0.39           H  
ATOM   1178  CG1 ILE A  75     -30.779 -14.147 -88.540  1.00 -0.39           C  
ATOM   1179 HG12 ILE A  75     -30.275 -15.113 -88.532  1.00 -0.39           H  
ATOM   1180 HG13 ILE A  75     -31.674 -14.221 -89.157  1.00 -0.39           H  
ATOM   1181  CD1 ILE A  75     -29.822 -13.186 -89.245  1.00 -0.39           C  
ATOM   1182 HD11 ILE A  75     -30.141 -12.154 -89.106  1.00 -0.39           H  
ATOM   1183 HD12 ILE A  75     -28.824 -13.230 -88.807  1.00 -0.39           H  
ATOM   1184 HD13 ILE A  75     -29.686 -13.364 -90.312  1.00 -0.39           H  
ATOM   1185  C   ILE A  75     -32.782 -13.500 -85.186  1.00 -0.39           C  
ATOM   1186  O   ILE A  75     -32.799 -12.323 -84.841  1.00 -0.39           O  
ATOM   1187  N   ARG A  76     -33.068 -14.383 -84.254  1.00 -0.22           N  
ATOM   1188  H   ARG A  76     -33.410 -15.295 -84.518  1.00 -0.22           H  
ATOM   1189  CA  ARG A  76     -33.150 -14.002 -82.814  1.00 -0.22           C  
ATOM   1190  HA  ARG A  76     -33.209 -12.917 -82.722  1.00 -0.22           H  
ATOM   1191  CB  ARG A  76     -34.458 -14.568 -82.151  1.00 -0.22           C  
ATOM   1192  HB2 ARG A  76     -34.299 -15.630 -81.960  1.00 -0.22           H  
ATOM   1193  HB3 ARG A  76     -34.455 -14.076 -81.178  1.00 -0.22           H  
ATOM   1194  CG  ARG A  76     -35.846 -14.318 -82.883  1.00 -0.22           C  
ATOM   1195  HG2 ARG A  76     -35.748 -14.641 -83.919  1.00 -0.22           H  
ATOM   1196  HG3 ARG A  76     -36.645 -14.834 -82.352  1.00 -0.22           H  
ATOM   1197  CD  ARG A  76     -36.335 -12.856 -83.044  1.00 -0.22           C  
ATOM   1198  HD2 ARG A  76     -36.357 -12.390 -82.059  1.00 -0.22           H  
ATOM   1199  HD3 ARG A  76     -35.492 -12.368 -83.533  1.00 -0.22           H  
ATOM   1200  NE  ARG A  76     -37.510 -12.732 -83.886  1.00 -0.22           N  
ATOM   1201  HE  ARG A  76     -37.382 -12.625 -84.882  1.00 -0.22           H  
ATOM   1202  CZ  ARG A  76     -38.803 -12.896 -83.537  1.00 -0.22           C  
ATOM   1203  NH1 ARG A  76     -39.085 -13.268 -82.345  1.00 -0.22           N  
ATOM   1204 HH11 ARG A  76     -38.372 -13.197 -81.633  1.00 -0.22           H  
ATOM   1205 HH12 ARG A  76     -40.047 -13.440 -82.091  1.00 -0.22           H  
ATOM   1206  NH2 ARG A  76     -39.755 -12.809 -84.353  1.00 -0.22           N  
ATOM   1207 HH21 ARG A  76     -39.604 -12.519 -85.309  1.00 -0.22           H  
ATOM   1208 HH22 ARG A  76     -40.688 -12.756 -83.970  1.00 -0.22           H  
ATOM   1209  C   ARG A  76     -31.976 -14.373 -81.925  1.00 -0.22           C  
ATOM   1210  O   ARG A  76     -31.974 -14.028 -80.768  1.00 -0.22           O  
ATOM   1211  N   GLY A  77     -31.033 -15.165 -82.469  1.00 -0.28           N  
ATOM   1212  H   GLY A  77     -31.123 -15.402 -83.446  1.00 -0.28           H  
ATOM   1213  CA  GLY A  77     -29.785 -15.518 -81.832  1.00 -0.28           C  
ATOM   1214  HA2 GLY A  77     -29.174 -14.617 -81.773  1.00 -0.28           H  
ATOM   1215  HA3 GLY A  77     -30.061 -15.999 -80.894  1.00 -0.28           H  
ATOM   1216  C   GLY A  77     -29.001 -16.587 -82.615  1.00 -0.28           C  
ATOM   1217  O   GLY A  77     -29.157 -16.736 -83.837  1.00 -0.28           O  
ATOM   1218  N   TRP A  78     -28.273 -17.484 -81.939  1.00 -0.34           N  
ATOM   1219  H   TRP A  78     -28.421 -17.459 -80.940  1.00 -0.34           H  
ATOM   1220  CA  TRP A  78     -27.528 -18.646 -82.455  1.00 -0.34           C  
ATOM   1221  HA  TRP A  78     -28.092 -19.082 -83.279  1.00 -0.34           H  
ATOM   1222  CB  TRP A  78     -26.202 -18.181 -83.051  1.00 -0.34           C  
ATOM   1223  HB2 TRP A  78     -25.468 -18.085 -82.252  1.00 -0.34           H  
ATOM   1224  HB3 TRP A  78     -25.717 -18.954 -83.648  1.00 -0.34           H  
ATOM   1225  CG  TRP A  78     -26.066 -16.892 -83.858  1.00 -0.34           C  
ATOM   1226  CD1 TRP A  78     -25.809 -16.805 -85.218  1.00 -0.34           C  
ATOM   1227  HD1 TRP A  78     -25.579 -17.655 -85.844  1.00 -0.34           H  
ATOM   1228  NE1 TRP A  78     -25.689 -15.488 -85.567  1.00 -0.34           N  
ATOM   1229  HE1 TRP A  78     -25.346 -15.083 -86.427  1.00 -0.34           H  
ATOM   1230  CE2 TRP A  78     -26.096 -14.699 -84.545  1.00 -0.34           C  
ATOM   1231  CZ2 TRP A  78     -26.341 -13.287 -84.348  1.00 -0.34           C  
ATOM   1232  HZ2 TRP A  78     -26.335 -12.637 -85.211  1.00 -0.34           H  
ATOM   1233  CH2 TRP A  78     -26.615 -12.771 -83.073  1.00 -0.34           C  
ATOM   1234  HH2 TRP A  78     -26.848 -11.719 -83.001  1.00 -0.34           H  
ATOM   1235  CZ3 TRP A  78     -26.589 -13.612 -81.969  1.00 -0.34           C  
ATOM   1236  HZ3 TRP A  78     -26.694 -13.032 -81.064  1.00 -0.34           H  
ATOM   1237  CE3 TRP A  78     -26.377 -14.930 -82.081  1.00 -0.34           C  
ATOM   1238  HE3 TRP A  78     -26.324 -15.596 -81.233  1.00 -0.34           H  
ATOM   1239  CD2 TRP A  78     -26.099 -15.505 -83.353  1.00 -0.34           C  
ATOM   1240  C   TRP A  78     -27.283 -19.702 -81.381  1.00 -0.34           C  
ATOM   1241  O   TRP A  78     -27.354 -19.441 -80.147  1.00 -0.34           O  
ATOM   1242  N   ILE A  79     -27.051 -20.913 -81.795  1.00 -0.18           N  
ATOM   1243  H   ILE A  79     -27.019 -21.062 -82.794  1.00 -0.18           H  
ATOM   1244  CA  ILE A  79     -26.712 -22.042 -80.976  1.00 -0.18           C  
ATOM   1245  HA  ILE A  79     -26.535 -21.715 -79.952  1.00 -0.18           H  
ATOM   1246  CB  ILE A  79     -27.892 -23.037 -80.992  1.00 -0.18           C  
ATOM   1247  HB  ILE A  79     -28.676 -22.533 -80.427  1.00 -0.18           H  
ATOM   1248  CG2 ILE A  79     -28.323 -23.596 -82.410  1.00 -0.18           C  
ATOM   1249 HG21 ILE A  79     -28.493 -22.721 -83.036  1.00 -0.18           H  
ATOM   1250 HG22 ILE A  79     -27.538 -24.146 -82.930  1.00 -0.18           H  
ATOM   1251 HG23 ILE A  79     -29.187 -24.257 -82.344  1.00 -0.18           H  
ATOM   1252  CG1 ILE A  79     -27.601 -24.283 -80.092  1.00 -0.18           C  
ATOM   1253 HG12 ILE A  79     -26.948 -24.924 -80.684  1.00 -0.18           H  
ATOM   1254 HG13 ILE A  79     -27.100 -23.866 -79.217  1.00 -0.18           H  
ATOM   1255  CD1 ILE A  79     -28.770 -25.112 -79.506  1.00 -0.18           C  
ATOM   1256 HD11 ILE A  79     -28.310 -25.972 -79.020  1.00 -0.18           H  
ATOM   1257 HD12 ILE A  79     -29.284 -24.426 -78.832  1.00 -0.18           H  
ATOM   1258 HD13 ILE A  79     -29.446 -25.406 -80.308  1.00 -0.18           H  
ATOM   1259  C   ILE A  79     -25.357 -22.611 -81.425  1.00 -0.18           C  
ATOM   1260  O   ILE A  79     -25.204 -22.914 -82.588  1.00 -0.18           O  
ATOM   1261  N   PHE A  80     -24.368 -22.629 -80.572  1.00 -0.08           N  
ATOM   1262  H   PHE A  80     -24.681 -22.575 -79.613  1.00 -0.08           H  
ATOM   1263  CA  PHE A  80     -22.982 -22.928 -80.849  1.00 -0.08           C  
ATOM   1264  HA  PHE A  80     -22.836 -23.167 -81.902  1.00 -0.08           H  
ATOM   1265  CB  PHE A  80     -22.072 -21.795 -80.455  1.00 -0.08           C  
ATOM   1266  HB2 PHE A  80     -22.021 -21.821 -79.367  1.00 -0.08           H  
ATOM   1267  HB3 PHE A  80     -21.081 -21.880 -80.903  1.00 -0.08           H  
ATOM   1268  CG  PHE A  80     -22.582 -20.328 -80.702  1.00 -0.08           C  
ATOM   1269  CD1 PHE A  80     -23.525 -19.769 -79.772  1.00 -0.08           C  
ATOM   1270  HD1 PHE A  80     -23.814 -20.400 -78.945  1.00 -0.08           H  
ATOM   1271  CE1 PHE A  80     -23.937 -18.453 -79.905  1.00 -0.08           C  
ATOM   1272  HE1 PHE A  80     -24.598 -18.011 -79.174  1.00 -0.08           H  
ATOM   1273  CZ  PHE A  80     -23.370 -17.648 -80.895  1.00 -0.08           C  
ATOM   1274  HZ  PHE A  80     -23.628 -16.599 -80.857  1.00 -0.08           H  
ATOM   1275  CE2 PHE A  80     -22.592 -18.219 -81.933  1.00 -0.08           C  
ATOM   1276  HE2 PHE A  80     -22.186 -17.596 -82.716  1.00 -0.08           H  
ATOM   1277  CD2 PHE A  80     -22.073 -19.526 -81.700  1.00 -0.08           C  
ATOM   1278  HD2 PHE A  80     -21.406 -19.947 -82.437  1.00 -0.08           H  
ATOM   1279  C   PHE A  80     -22.513 -24.122 -79.947  1.00 -0.08           C  
ATOM   1280  O   PHE A  80     -22.938 -24.192 -78.813  1.00 -0.08           O  
ATOM   1281  N   GLY A  81     -21.663 -25.064 -80.447  1.00 -0.04           N  
ATOM   1282  H   GLY A  81     -21.358 -25.053 -81.410  1.00 -0.04           H  
ATOM   1283  CA  GLY A  81     -21.415 -26.279 -79.696  1.00 -0.04           C  
ATOM   1284  HA2 GLY A  81     -20.766 -25.918 -78.897  1.00 -0.04           H  
ATOM   1285  HA3 GLY A  81     -22.313 -26.774 -79.327  1.00 -0.04           H  
ATOM   1286  C   GLY A  81     -20.655 -27.289 -80.545  1.00 -0.04           C  
ATOM   1287  O   GLY A  81     -19.652 -26.957 -81.232  1.00 -0.04           O  
ATOM   1288  N   THR A  82     -21.010 -28.552 -80.439  1.00 -0.01           N  
ATOM   1289  H   THR A  82     -21.779 -28.820 -79.841  1.00 -0.01           H  
ATOM   1290  CA  THR A  82     -20.229 -29.670 -81.050  1.00 -0.01           C  
ATOM   1291  HA  THR A  82     -19.440 -29.259 -81.679  1.00 -0.01           H  
ATOM   1292  CB  THR A  82     -19.414 -30.266 -79.909  1.00 -0.01           C  
ATOM   1293  HB  THR A  82     -20.102 -30.719 -79.195  1.00 -0.01           H  
ATOM   1294  CG2 THR A  82     -18.405 -31.389 -80.376  1.00 -0.01           C  
ATOM   1295 HG21 THR A  82     -17.857 -31.730 -79.497  1.00 -0.01           H  
ATOM   1296 HG22 THR A  82     -19.029 -32.161 -80.827  1.00 -0.01           H  
ATOM   1297 HG23 THR A  82     -17.781 -30.973 -81.166  1.00 -0.01           H  
ATOM   1298  OG1 THR A  82     -18.518 -29.339 -79.341  1.00 -0.01           O  
ATOM   1299  HG1 THR A  82     -18.890 -29.058 -78.502  1.00 -0.01           H  
ATOM   1300  C   THR A  82     -21.048 -30.582 -81.925  1.00 -0.01           C  
ATOM   1301  O   THR A  82     -20.454 -31.216 -82.805  1.00 -0.01           O  
ATOM   1302  N   THR A  83     -22.369 -30.639 -81.737  1.00 -0.01           N  
ATOM   1303  H   THR A  83     -22.686 -30.311 -80.836  1.00 -0.01           H  
ATOM   1304  CA  THR A  83     -23.327 -31.459 -82.536  1.00 -0.01           C  
ATOM   1305  HA  THR A  83     -22.852 -31.667 -83.495  1.00 -0.01           H  
ATOM   1306  CB  THR A  83     -23.690 -32.854 -81.984  1.00 -0.01           C  
ATOM   1307  HB  THR A  83     -24.447 -33.258 -82.656  1.00 -0.01           H  
ATOM   1308  CG2 THR A  83     -22.483 -33.810 -82.040  1.00 -0.01           C  
ATOM   1309 HG21 THR A  83     -22.821 -34.770 -81.650  1.00 -0.01           H  
ATOM   1310 HG22 THR A  83     -22.087 -33.933 -83.048  1.00 -0.01           H  
ATOM   1311 HG23 THR A  83     -21.721 -33.330 -81.426  1.00 -0.01           H  
ATOM   1312  OG1 THR A  83     -24.141 -32.664 -80.744  1.00 -0.01           O  
ATOM   1313  HG1 THR A  83     -24.757 -33.367 -80.523  1.00 -0.01           H  
ATOM   1314  C   THR A  83     -24.647 -30.719 -82.880  1.00 -0.01           C  
ATOM   1315  O   THR A  83     -25.403 -31.083 -83.793  1.00 -0.01           O  
ATOM   1316  N   LEU A  84     -24.996 -29.715 -82.082  1.00 -0.02           N  
ATOM   1317  H   LEU A  84     -24.440 -29.588 -81.249  1.00 -0.02           H  
ATOM   1318  CA  LEU A  84     -26.254 -29.023 -81.940  1.00 -0.02           C  
ATOM   1319  HA  LEU A  84     -26.162 -28.346 -81.091  1.00 -0.02           H  
ATOM   1320  CB  LEU A  84     -26.484 -28.034 -83.096  1.00 -0.02           C  
ATOM   1321  HB2 LEU A  84     -26.817 -28.658 -83.926  1.00 -0.02           H  
ATOM   1322  HB3 LEU A  84     -27.363 -27.396 -83.011  1.00 -0.02           H  
ATOM   1323  CG  LEU A  84     -25.191 -27.257 -83.528  1.00 -0.02           C  
ATOM   1324  HG  LEU A  84     -24.404 -27.992 -83.697  1.00 -0.02           H  
ATOM   1325  CD1 LEU A  84     -25.462 -26.305 -84.684  1.00 -0.02           C  
ATOM   1326 HD11 LEU A  84     -25.791 -26.825 -85.584  1.00 -0.02           H  
ATOM   1327 HD12 LEU A  84     -26.246 -25.612 -84.379  1.00 -0.02           H  
ATOM   1328 HD13 LEU A  84     -24.520 -25.836 -84.968  1.00 -0.02           H  
ATOM   1329  CD2 LEU A  84     -24.663 -26.460 -82.378  1.00 -0.02           C  
ATOM   1330 HD21 LEU A  84     -25.430 -25.868 -81.879  1.00 -0.02           H  
ATOM   1331 HD22 LEU A  84     -24.178 -27.128 -81.666  1.00 -0.02           H  
ATOM   1332 HD23 LEU A  84     -23.864 -25.789 -82.690  1.00 -0.02           H  
ATOM   1333  C   LEU A  84     -27.436 -29.974 -81.656  1.00 -0.02           C  
ATOM   1334  O   LEU A  84     -28.597 -29.688 -81.942  1.00 -0.02           O  
ATOM   1335  N   ASP A  85     -27.124 -31.076 -81.002  1.00 -0.01           N  
ATOM   1336  H   ASP A  85     -26.155 -31.105 -80.720  1.00 -0.01           H  
ATOM   1337  CA  ASP A  85     -27.988 -31.989 -80.353  1.00 -0.01           C  
ATOM   1338  HA  ASP A  85     -28.952 -31.485 -80.285  1.00 -0.01           H  
ATOM   1339  CB  ASP A  85     -28.213 -33.169 -81.303  1.00 -0.01           C  
ATOM   1340  HB2 ASP A  85     -28.971 -33.871 -80.958  1.00 -0.01           H  
ATOM   1341  HB3 ASP A  85     -28.664 -32.679 -82.166  1.00 -0.01           H  
ATOM   1342  CG  ASP A  85     -27.020 -33.960 -81.626  1.00 -0.01           C  
ATOM   1343  OD1 ASP A  85     -26.937 -34.298 -82.824  1.00 -0.01           O  
ATOM   1344  OD2 ASP A  85     -26.313 -34.408 -80.682  1.00 -0.01           O  
ATOM   1345  C   ASP A  85     -27.455 -32.430 -78.960  1.00 -0.01           C  
ATOM   1346  O   ASP A  85     -26.303 -32.214 -78.546  1.00 -0.01           O  
ATOM   1347  N   SER A  86     -28.328 -33.088 -78.215  1.00 -0.00           N  
ATOM   1348  H   SER A  86     -29.245 -33.251 -78.606  1.00 -0.00           H  
ATOM   1349  CA  SER A  86     -28.107 -33.584 -76.845  1.00 -0.00           C  
ATOM   1350  HA  SER A  86     -27.854 -32.675 -76.299  1.00 -0.00           H  
ATOM   1351  CB  SER A  86     -29.469 -34.065 -76.168  1.00 -0.00           C  
ATOM   1352  HB2 SER A  86     -29.271 -34.175 -75.102  1.00 -0.00           H  
ATOM   1353  HB3 SER A  86     -30.312 -33.389 -76.311  1.00 -0.00           H  
ATOM   1354  OG  SER A  86     -29.799 -35.314 -76.690  1.00 -0.00           O  
ATOM   1355  HG  SER A  86     -29.739 -35.959 -75.981  1.00 -0.00           H  
ATOM   1356  C   SER A  86     -27.024 -34.675 -76.695  1.00 -0.00           C  
ATOM   1357  O   SER A  86     -26.906 -35.192 -75.568  1.00 -0.00           O  
ATOM   1358  N   LYS A  87     -26.256 -35.090 -77.691  1.00 -0.00           N  
ATOM   1359  H   LYS A  87     -26.540 -34.779 -78.609  1.00 -0.00           H  
ATOM   1360  CA  LYS A  87     -24.902 -35.708 -77.509  1.00 -0.00           C  
ATOM   1361  HA  LYS A  87     -25.115 -36.504 -76.794  1.00 -0.00           H  
ATOM   1362  CB  LYS A  87     -24.365 -36.315 -78.837  1.00 -0.00           C  
ATOM   1363  HB2 LYS A  87     -24.242 -35.431 -79.462  1.00 -0.00           H  
ATOM   1364  HB3 LYS A  87     -23.493 -36.893 -78.529  1.00 -0.00           H  
ATOM   1365  CG  LYS A  87     -25.488 -37.265 -79.376  1.00 -0.00           C  
ATOM   1366  HG2 LYS A  87     -25.857 -37.828 -78.518  1.00 -0.00           H  
ATOM   1367  HG3 LYS A  87     -26.344 -36.642 -79.636  1.00 -0.00           H  
ATOM   1368  CD  LYS A  87     -25.059 -38.130 -80.560  1.00 -0.00           C  
ATOM   1369  HD2 LYS A  87     -24.131 -38.612 -80.252  1.00 -0.00           H  
ATOM   1370  HD3 LYS A  87     -25.737 -38.961 -80.750  1.00 -0.00           H  
ATOM   1371  CE  LYS A  87     -24.861 -37.242 -81.734  1.00 -0.00           C  
ATOM   1372  HE2 LYS A  87     -24.164 -36.428 -81.531  1.00 -0.00           H  
ATOM   1373  HE3 LYS A  87     -24.345 -37.869 -82.461  1.00 -0.00           H  
ATOM   1374  NZ  LYS A  87     -26.030 -36.718 -82.418  1.00 -0.00           N  
ATOM   1375  HZ1 LYS A  87     -25.999 -35.722 -82.256  1.00 -0.00           H  
ATOM   1376  HZ2 LYS A  87     -26.045 -36.710 -83.427  1.00 -0.00           H  
ATOM   1377  HZ3 LYS A  87     -26.904 -36.999 -81.997  1.00 -0.00           H  
ATOM   1378  C   LYS A  87     -23.759 -34.840 -76.936  1.00 -0.00           C  
ATOM   1379  O   LYS A  87     -22.779 -35.461 -76.462  1.00 -0.00           O  
ATOM   1380  N   THR A  88     -23.919 -33.565 -76.820  1.00 -0.01           N  
ATOM   1381  H   THR A  88     -24.789 -33.176 -77.154  1.00 -0.01           H  
ATOM   1382  CA  THR A  88     -22.872 -32.628 -76.395  1.00 -0.01           C  
ATOM   1383  HA  THR A  88     -22.204 -33.089 -75.668  1.00 -0.01           H  
ATOM   1384  CB  THR A  88     -21.925 -32.246 -77.601  1.00 -0.01           C  
ATOM   1385  HB  THR A  88     -21.206 -31.466 -77.353  1.00 -0.01           H  
ATOM   1386  CG2 THR A  88     -21.134 -33.361 -78.316  1.00 -0.01           C  
ATOM   1387 HG21 THR A  88     -21.682 -34.279 -78.528  1.00 -0.01           H  
ATOM   1388 HG22 THR A  88     -20.726 -33.070 -79.284  1.00 -0.01           H  
ATOM   1389 HG23 THR A  88     -20.221 -33.637 -77.790  1.00 -0.01           H  
ATOM   1390  OG1 THR A  88     -22.736 -31.528 -78.573  1.00 -0.01           O  
ATOM   1391  HG1 THR A  88     -23.448 -32.060 -78.937  1.00 -0.01           H  
ATOM   1392  C   THR A  88     -23.524 -31.365 -75.825  1.00 -0.01           C  
ATOM   1393  O   THR A  88     -24.670 -31.055 -76.045  1.00 -0.01           O  
ATOM   1394  N   GLN A  89     -22.792 -30.642 -75.002  1.00 -0.01           N  
ATOM   1395  H   GLN A  89     -21.862 -30.951 -74.756  1.00 -0.01           H  
ATOM   1396  CA  GLN A  89     -23.244 -29.359 -74.398  1.00 -0.01           C  
ATOM   1397  HA  GLN A  89     -24.204 -29.544 -73.916  1.00 -0.01           H  
ATOM   1398  CB  GLN A  89     -22.227 -28.872 -73.301  1.00 -0.01           C  
ATOM   1399  HB2 GLN A  89     -21.200 -28.825 -73.662  1.00 -0.01           H  
ATOM   1400  HB3 GLN A  89     -22.573 -27.908 -72.928  1.00 -0.01           H  
ATOM   1401  CG  GLN A  89     -22.208 -29.790 -72.057  1.00 -0.01           C  
ATOM   1402  HG2 GLN A  89     -21.990 -30.821 -72.335  1.00 -0.01           H  
ATOM   1403  HG3 GLN A  89     -21.368 -29.474 -71.438  1.00 -0.01           H  
ATOM   1404  CD  GLN A  89     -23.460 -29.529 -71.123  1.00 -0.01           C  
ATOM   1405  OE1 GLN A  89     -24.169 -28.553 -71.361  1.00 -0.01           O  
ATOM   1406  NE2 GLN A  89     -23.725 -30.351 -70.121  1.00 -0.01           N  
ATOM   1407 HE21 GLN A  89     -24.597 -30.144 -69.654  1.00 -0.01           H  
ATOM   1408 HE22 GLN A  89     -23.190 -31.186 -69.929  1.00 -0.01           H  
ATOM   1409  C   GLN A  89     -23.303 -28.300 -75.528  1.00 -0.01           C  
ATOM   1410  O   GLN A  89     -22.288 -28.095 -76.248  1.00 -0.01           O  
ATOM   1411  N   SER A  90     -24.458 -27.687 -75.722  1.00 -0.03           N  
ATOM   1412  H   SER A  90     -25.173 -27.835 -75.024  1.00 -0.03           H  
ATOM   1413  CA  SER A  90     -24.481 -26.392 -76.517  1.00 -0.03           C  
ATOM   1414  HA  SER A  90     -23.607 -26.336 -77.165  1.00 -0.03           H  
ATOM   1415  CB  SER A  90     -25.599 -26.311 -77.580  1.00 -0.03           C  
ATOM   1416  HB2 SER A  90     -26.605 -26.203 -77.175  1.00 -0.03           H  
ATOM   1417  HB3 SER A  90     -25.427 -25.365 -78.093  1.00 -0.03           H  
ATOM   1418  OG  SER A  90     -25.615 -27.343 -78.533  1.00 -0.03           O  
ATOM   1419  HG  SER A  90     -26.171 -27.969 -78.062  1.00 -0.03           H  
ATOM   1420  C   SER A  90     -24.524 -25.096 -75.635  1.00 -0.03           C  
ATOM   1421  O   SER A  90     -25.192 -24.946 -74.652  1.00 -0.03           O  
ATOM   1422  N   LEU A  91     -23.741 -24.150 -76.070  1.00 -0.04           N  
ATOM   1423  H   LEU A  91     -23.312 -24.257 -76.978  1.00 -0.04           H  
ATOM   1424  CA  LEU A  91     -24.044 -22.736 -75.710  1.00 -0.04           C  
ATOM   1425  HA  LEU A  91     -24.309 -22.743 -74.652  1.00 -0.04           H  
ATOM   1426  CB  LEU A  91     -22.816 -21.873 -75.964  1.00 -0.04           C  
ATOM   1427  HB2 LEU A  91     -21.976 -22.109 -75.310  1.00 -0.04           H  
ATOM   1428  HB3 LEU A  91     -22.515 -22.095 -76.988  1.00 -0.04           H  
ATOM   1429  CG  LEU A  91     -23.199 -20.374 -75.911  1.00 -0.04           C  
ATOM   1430  HG  LEU A  91     -23.930 -20.182 -76.697  1.00 -0.04           H  
ATOM   1431  CD1 LEU A  91     -23.709 -19.872 -74.550  1.00 -0.04           C  
ATOM   1432 HD11 LEU A  91     -23.908 -18.800 -74.585  1.00 -0.04           H  
ATOM   1433 HD12 LEU A  91     -24.647 -20.365 -74.294  1.00 -0.04           H  
ATOM   1434 HD13 LEU A  91     -23.013 -20.172 -73.766  1.00 -0.04           H  
ATOM   1435  CD2 LEU A  91     -21.950 -19.588 -76.059  1.00 -0.04           C  
ATOM   1436 HD21 LEU A  91     -21.463 -19.853 -76.998  1.00 -0.04           H  
ATOM   1437 HD22 LEU A  91     -21.958 -18.525 -75.818  1.00 -0.04           H  
ATOM   1438 HD23 LEU A  91     -21.225 -20.026 -75.373  1.00 -0.04           H  
ATOM   1439  C   LEU A  91     -25.240 -22.306 -76.549  1.00 -0.04           C  
ATOM   1440  O   LEU A  91     -25.289 -22.459 -77.793  1.00 -0.04           O  
ATOM   1441  N   LEU A  92     -26.262 -21.654 -75.902  1.00 -0.07           N  
ATOM   1442  H   LEU A  92     -26.160 -21.680 -74.898  1.00 -0.07           H  
ATOM   1443  CA  LEU A  92     -27.345 -20.921 -76.585  1.00 -0.07           C  
ATOM   1444  HA  LEU A  92     -27.174 -20.879 -77.661  1.00 -0.07           H  
ATOM   1445  CB  LEU A  92     -28.683 -21.596 -76.381  1.00 -0.07           C  
ATOM   1446  HB2 LEU A  92     -28.799 -22.646 -76.649  1.00 -0.07           H  
ATOM   1447  HB3 LEU A  92     -28.770 -21.649 -75.296  1.00 -0.07           H  
ATOM   1448  CG  LEU A  92     -29.983 -20.918 -76.923  1.00 -0.07           C  
ATOM   1449  HG  LEU A  92     -29.760 -20.395 -77.853  1.00 -0.07           H  
ATOM   1450  CD1 LEU A  92     -31.028 -21.942 -77.181  1.00 -0.07           C  
ATOM   1451 HD11 LEU A  92     -31.824 -21.534 -77.804  1.00 -0.07           H  
ATOM   1452 HD12 LEU A  92     -30.659 -22.822 -77.708  1.00 -0.07           H  
ATOM   1453 HD13 LEU A  92     -31.515 -22.159 -76.231  1.00 -0.07           H  
ATOM   1454  CD2 LEU A  92     -30.526 -19.841 -75.953  1.00 -0.07           C  
ATOM   1455 HD21 LEU A  92     -29.861 -19.015 -75.702  1.00 -0.07           H  
ATOM   1456 HD22 LEU A  92     -31.451 -19.476 -76.398  1.00 -0.07           H  
ATOM   1457 HD23 LEU A  92     -30.775 -20.399 -75.051  1.00 -0.07           H  
ATOM   1458  C   LEU A  92     -27.264 -19.455 -76.169  1.00 -0.07           C  
ATOM   1459  O   LEU A  92     -27.219 -19.037 -75.000  1.00 -0.07           O  
ATOM   1460  N   ILE A  93     -27.403 -18.574 -77.158  1.00 -0.12           N  
ATOM   1461  H   ILE A  93     -27.316 -18.941 -78.095  1.00 -0.12           H  
ATOM   1462  CA  ILE A  93     -27.639 -17.130 -77.050  1.00 -0.12           C  
ATOM   1463  HA  ILE A  93     -27.794 -16.801 -76.023  1.00 -0.12           H  
ATOM   1464  CB  ILE A  93     -26.443 -16.309 -77.602  1.00 -0.12           C  
ATOM   1465  HB  ILE A  93     -26.258 -16.810 -78.552  1.00 -0.12           H  
ATOM   1466  CG2 ILE A  93     -26.757 -14.793 -77.721  1.00 -0.12           C  
ATOM   1467 HG21 ILE A  93     -26.015 -14.325 -78.368  1.00 -0.12           H  
ATOM   1468 HG22 ILE A  93     -27.718 -14.667 -78.221  1.00 -0.12           H  
ATOM   1469 HG23 ILE A  93     -26.722 -14.207 -76.803  1.00 -0.12           H  
ATOM   1470  CG1 ILE A  93     -25.134 -16.430 -76.753  1.00 -0.12           C  
ATOM   1471 HG12 ILE A  93     -25.363 -16.093 -75.742  1.00 -0.12           H  
ATOM   1472 HG13 ILE A  93     -24.806 -17.465 -76.858  1.00 -0.12           H  
ATOM   1473  CD1 ILE A  93     -23.961 -15.541 -77.217  1.00 -0.12           C  
ATOM   1474 HD11 ILE A  93     -23.882 -15.651 -78.298  1.00 -0.12           H  
ATOM   1475 HD12 ILE A  93     -24.044 -14.508 -76.879  1.00 -0.12           H  
ATOM   1476 HD13 ILE A  93     -23.107 -15.959 -76.683  1.00 -0.12           H  
ATOM   1477  C   ILE A  93     -28.983 -16.820 -77.804  1.00 -0.12           C  
ATOM   1478  O   ILE A  93     -29.109 -17.098 -79.005  1.00 -0.12           O  
ATOM   1479  N   VAL A  94     -29.919 -16.097 -77.213  1.00 -0.17           N  
ATOM   1480  H   VAL A  94     -29.869 -15.791 -76.252  1.00 -0.17           H  
ATOM   1481  CA  VAL A  94     -31.115 -15.685 -77.947  1.00 -0.17           C  
ATOM   1482  HA  VAL A  94     -30.855 -15.317 -78.940  1.00 -0.17           H  
ATOM   1483  CB  VAL A  94     -32.175 -16.811 -78.020  1.00 -0.17           C  
ATOM   1484  HB  VAL A  94     -31.579 -17.702 -78.216  1.00 -0.17           H  
ATOM   1485  CG1 VAL A  94     -32.919 -17.021 -76.732  1.00 -0.17           C  
ATOM   1486 HG11 VAL A  94     -32.247 -17.157 -75.885  1.00 -0.17           H  
ATOM   1487 HG12 VAL A  94     -33.512 -16.125 -76.546  1.00 -0.17           H  
ATOM   1488 HG13 VAL A  94     -33.620 -17.856 -76.768  1.00 -0.17           H  
ATOM   1489  CG2 VAL A  94     -33.153 -16.612 -79.182  1.00 -0.17           C  
ATOM   1490 HG21 VAL A  94     -33.618 -15.630 -79.263  1.00 -0.17           H  
ATOM   1491 HG22 VAL A  94     -32.772 -16.858 -80.173  1.00 -0.17           H  
ATOM   1492 HG23 VAL A  94     -33.870 -17.431 -79.120  1.00 -0.17           H  
ATOM   1493  C   VAL A  94     -31.678 -14.453 -77.205  1.00 -0.17           C  
ATOM   1494  O   VAL A  94     -31.429 -14.292 -76.046  1.00 -0.17           O  
ATOM   1495  N   ASN A  95     -32.516 -13.650 -77.844  1.00 -0.42           N  
ATOM   1496  H   ASN A  95     -32.579 -13.891 -78.822  1.00 -0.42           H  
ATOM   1497  CA  ASN A  95     -33.309 -12.446 -77.356  1.00 -0.42           C  
ATOM   1498  HA  ASN A  95     -32.859 -12.068 -76.439  1.00 -0.42           H  
ATOM   1499  CB  ASN A  95     -33.051 -11.316 -78.478  1.00 -0.42           C  
ATOM   1500  HB2 ASN A  95     -32.015 -11.328 -78.819  1.00 -0.42           H  
ATOM   1501  HB3 ASN A  95     -33.606 -11.621 -79.365  1.00 -0.42           H  
ATOM   1502  CG  ASN A  95     -33.524  -9.911 -78.074  1.00 -0.42           C  
ATOM   1503  OD1 ASN A  95     -32.702  -8.994 -77.895  1.00 -0.42           O  
ATOM   1504  ND2 ASN A  95     -34.802  -9.616 -78.011  1.00 -0.42           N  
ATOM   1505 HD21 ASN A  95     -35.143  -8.670 -77.917  1.00 -0.42           H  
ATOM   1506 HD22 ASN A  95     -35.455 -10.275 -78.411  1.00 -0.42           H  
ATOM   1507  C   ASN A  95     -34.782 -12.606 -76.993  1.00 -0.42           C  
ATOM   1508  O   ASN A  95     -35.493 -13.282 -77.822  1.00 -0.42           O  
ATOM   1509  N   NLN A  96     -35.163 -12.089 -75.795  1.00 -0.05           N  
ATOM   1510  H   NLN A  96     -34.522 -11.618 -75.173  1.00 -0.05           H  
ATOM   1511  CA  NLN A  96     -36.560 -12.081 -75.366  1.00 -0.05           C  
ATOM   1512  HA  NLN A  96     -37.185 -12.380 -76.207  1.00 -0.05           H  
ATOM   1513  CB  NLN A  96     -36.826 -13.176 -74.262  1.00 -0.05           C  
ATOM   1514  HB2 NLN A  96     -37.764 -13.699 -74.452  1.00 -0.05           H  
ATOM   1515  HB3 NLN A  96     -36.065 -13.944 -74.401  1.00 -0.05           H  
ATOM   1516  CG  NLN A  96     -36.696 -12.730 -72.796  1.00 -0.05           C  
ATOM   1517  OD1 NLN A  96     -36.821 -11.549 -72.431  1.00 -0.05           O  
ATOM   1518  ND2 NLN A  96     -36.628 -13.742 -71.961  1.00 -0.05           N  
ATOM   1519 HD21 NLN A  96     -36.584 -14.711 -72.243  1.00 -0.05           H  
ATOM   1520  C   NLN A  96     -36.903 -10.615 -75.005  1.00 -0.05           C  
ATOM   1521  O   NLN A  96     -36.061  -9.696 -74.932  1.00 -0.05           O  
ATOM   1522  N   ALA A  97     -38.209 -10.331 -74.852  1.00 -0.01           N  
ATOM   1523  H   ALA A  97     -38.896 -11.012 -75.147  1.00 -0.01           H  
ATOM   1524  CA  ALA A  97     -38.809  -9.017 -74.594  1.00 -0.01           C  
ATOM   1525  HA  ALA A  97     -38.767  -8.442 -75.519  1.00 -0.01           H  
ATOM   1526  CB  ALA A  97     -40.221  -9.200 -74.252  1.00 -0.01           C  
ATOM   1527  HB1 ALA A  97     -40.710  -8.226 -74.248  1.00 -0.01           H  
ATOM   1528  HB2 ALA A  97     -40.645  -9.895 -74.977  1.00 -0.01           H  
ATOM   1529  HB3 ALA A  97     -40.383  -9.622 -73.260  1.00 -0.01           H  
ATOM   1530  C   ALA A  97     -38.100  -8.156 -73.500  1.00 -0.01           C  
ATOM   1531  O   ALA A  97     -38.052  -6.884 -73.522  1.00 -0.01           O  
ATOM   1532  N   THR A  98     -37.559  -8.793 -72.425  1.00 -0.01           N  
ATOM   1533  H   THR A  98     -37.457  -9.795 -72.504  1.00 -0.01           H  
ATOM   1534  CA  THR A  98     -36.976  -8.224 -71.277  1.00 -0.01           C  
ATOM   1535  HA  THR A  98     -37.299  -7.188 -71.172  1.00 -0.01           H  
ATOM   1536  CB  THR A  98     -37.381  -8.987 -69.970  1.00 -0.01           C  
ATOM   1537  HB  THR A  98     -37.056 -10.016 -70.122  1.00 -0.01           H  
ATOM   1538  CG2 THR A  98     -36.853  -8.325 -68.662  1.00 -0.01           C  
ATOM   1539 HG21 THR A  98     -37.186  -8.827 -67.753  1.00 -0.01           H  
ATOM   1540 HG22 THR A  98     -35.793  -8.578 -68.639  1.00 -0.01           H  
ATOM   1541 HG23 THR A  98     -36.904  -7.237 -68.614  1.00 -0.01           H  
ATOM   1542  OG1 THR A  98     -38.842  -8.836 -69.742  1.00 -0.01           O  
ATOM   1543  HG1 THR A  98     -39.149  -9.660 -69.357  1.00 -0.01           H  
ATOM   1544  C   THR A  98     -35.438  -8.206 -71.374  1.00 -0.01           C  
ATOM   1545  O   THR A  98     -34.868  -7.174 -70.910  1.00 -0.01           O  
ATOM   1546  N   ASN A  99     -34.863  -9.262 -71.912  1.00 -0.02           N  
ATOM   1547  H   ASN A  99     -35.461 -10.026 -72.195  1.00 -0.02           H  
ATOM   1548  CA  ASN A  99     -33.385  -9.435 -71.818  1.00 -0.02           C  
ATOM   1549  HA  ASN A  99     -32.869  -8.497 -72.022  1.00 -0.02           H  
ATOM   1550  CB  ASN A  99     -33.022  -9.957 -70.433  1.00 -0.02           C  
ATOM   1551  HB2 ASN A  99     -31.981 -10.279 -70.453  1.00 -0.02           H  
ATOM   1552  HB3 ASN A  99     -33.222  -9.187 -69.688  1.00 -0.02           H  
ATOM   1553  CG  ASN A  99     -33.892 -11.161 -69.965  1.00 -0.02           C  
ATOM   1554  OD1 ASN A  99     -34.745 -11.030 -69.125  1.00 -0.02           O  
ATOM   1555  ND2 ASN A  99     -33.765 -12.263 -70.621  1.00 -0.02           N  
ATOM   1556 HD21 ASN A  99     -34.256 -13.060 -70.242  1.00 -0.02           H  
ATOM   1557 HD22 ASN A  99     -33.128 -12.355 -71.399  1.00 -0.02           H  
ATOM   1558  C   ASN A  99     -33.057 -10.443 -72.903  1.00 -0.02           C  
ATOM   1559  O   ASN A  99     -33.970 -11.155 -73.404  1.00 -0.02           O  
ATOM   1560  N   VAL A 100     -31.768 -10.570 -73.263  1.00 -0.05           N  
ATOM   1561  H   VAL A 100     -31.150  -9.906 -72.819  1.00 -0.05           H  
ATOM   1562  CA  VAL A 100     -31.165 -11.812 -73.951  1.00 -0.05           C  
ATOM   1563  HA  VAL A 100     -31.834 -12.163 -74.737  1.00 -0.05           H  
ATOM   1564  CB  VAL A 100     -29.784 -11.375 -74.469  1.00 -0.05           C  
ATOM   1565  HB  VAL A 100     -29.225 -11.050 -73.592  1.00 -0.05           H  
ATOM   1566  CG1 VAL A 100     -28.972 -12.544 -75.183  1.00 -0.05           C  
ATOM   1567 HG11 VAL A 100     -29.557 -12.799 -76.066  1.00 -0.05           H  
ATOM   1568 HG12 VAL A 100     -27.996 -12.075 -75.314  1.00 -0.05           H  
ATOM   1569 HG13 VAL A 100     -28.876 -13.425 -74.549  1.00 -0.05           H  
ATOM   1570  CG2 VAL A 100     -29.848 -10.236 -75.478  1.00 -0.05           C  
ATOM   1571 HG21 VAL A 100     -28.861  -9.776 -75.532  1.00 -0.05           H  
ATOM   1572 HG22 VAL A 100     -30.209 -10.606 -76.438  1.00 -0.05           H  
ATOM   1573 HG23 VAL A 100     -30.554  -9.488 -75.119  1.00 -0.05           H  
ATOM   1574  C   VAL A 100     -30.994 -12.879 -72.870  1.00 -0.05           C  
ATOM   1575  O   VAL A 100     -30.484 -12.599 -71.732  1.00 -0.05           O  
ATOM   1576  N   VAL A 101     -31.360 -14.067 -73.253  1.00 -0.05           N  
ATOM   1577  H   VAL A 101     -31.352 -14.119 -74.261  1.00 -0.05           H  
ATOM   1578  CA  VAL A 101     -31.145 -15.292 -72.558  1.00 -0.05           C  
ATOM   1579  HA  VAL A 101     -31.100 -15.046 -71.497  1.00 -0.05           H  
ATOM   1580  CB  VAL A 101     -32.375 -16.237 -72.927  1.00 -0.05           C  
ATOM   1581  HB  VAL A 101     -32.532 -16.286 -74.004  1.00 -0.05           H  
ATOM   1582  CG1 VAL A 101     -32.207 -17.696 -72.373  1.00 -0.05           C  
ATOM   1583 HG11 VAL A 101     -31.574 -18.235 -73.078  1.00 -0.05           H  
ATOM   1584 HG12 VAL A 101     -31.819 -17.639 -71.356  1.00 -0.05           H  
ATOM   1585 HG13 VAL A 101     -33.150 -18.243 -72.406  1.00 -0.05           H  
ATOM   1586  CG2 VAL A 101     -33.671 -15.735 -72.363  1.00 -0.05           C  
ATOM   1587 HG21 VAL A 101     -34.414 -16.364 -72.855  1.00 -0.05           H  
ATOM   1588 HG22 VAL A 101     -33.688 -15.879 -71.283  1.00 -0.05           H  
ATOM   1589 HG23 VAL A 101     -33.867 -14.675 -72.525  1.00 -0.05           H  
ATOM   1590  C   VAL A 101     -29.836 -15.859 -73.095  1.00 -0.05           C  
ATOM   1591  O   VAL A 101     -29.621 -15.828 -74.323  1.00 -0.05           O  
ATOM   1592  N   ILE A 102     -28.900 -16.215 -72.265  1.00 -0.03           N  
ATOM   1593  H   ILE A 102     -29.095 -15.986 -71.301  1.00 -0.03           H  
ATOM   1594  CA  ILE A 102     -27.753 -17.030 -72.577  1.00 -0.03           C  
ATOM   1595  HA  ILE A 102     -27.827 -17.405 -73.598  1.00 -0.03           H  
ATOM   1596  CB  ILE A 102     -26.430 -16.179 -72.459  1.00 -0.03           C  
ATOM   1597  HB  ILE A 102     -26.194 -16.147 -71.395  1.00 -0.03           H  
ATOM   1598  CG2 ILE A 102     -25.286 -16.963 -73.092  1.00 -0.03           C  
ATOM   1599 HG21 ILE A 102     -25.693 -17.408 -74.000  1.00 -0.03           H  
ATOM   1600 HG22 ILE A 102     -24.496 -16.257 -73.348  1.00 -0.03           H  
ATOM   1601 HG23 ILE A 102     -24.865 -17.668 -72.375  1.00 -0.03           H  
ATOM   1602  CG1 ILE A 102     -26.515 -14.783 -72.961  1.00 -0.03           C  
ATOM   1603 HG12 ILE A 102     -26.566 -14.921 -74.041  1.00 -0.03           H  
ATOM   1604 HG13 ILE A 102     -27.389 -14.346 -72.477  1.00 -0.03           H  
ATOM   1605  CD1 ILE A 102     -25.307 -13.916 -72.638  1.00 -0.03           C  
ATOM   1606 HD11 ILE A 102     -25.458 -12.902 -73.008  1.00 -0.03           H  
ATOM   1607 HD12 ILE A 102     -25.112 -13.885 -71.566  1.00 -0.03           H  
ATOM   1608 HD13 ILE A 102     -24.486 -14.335 -73.219  1.00 -0.03           H  
ATOM   1609  C   ILE A 102     -27.749 -18.230 -71.630  1.00 -0.03           C  
ATOM   1610  O   ILE A 102     -28.037 -18.058 -70.457  1.00 -0.03           O  
ATOM   1611  N   LYS A 103     -27.375 -19.446 -72.086  1.00 -0.02           N  
ATOM   1612  H   LYS A 103     -27.099 -19.483 -73.057  1.00 -0.02           H  
ATOM   1613  CA  LYS A 103     -27.581 -20.726 -71.400  1.00 -0.02           C  
ATOM   1614  HA  LYS A 103     -27.249 -20.508 -70.385  1.00 -0.02           H  
ATOM   1615  CB  LYS A 103     -29.061 -21.168 -71.305  1.00 -0.02           C  
ATOM   1616  HB2 LYS A 103     -29.757 -20.344 -71.150  1.00 -0.02           H  
ATOM   1617  HB3 LYS A 103     -29.440 -21.538 -72.258  1.00 -0.02           H  
ATOM   1618  CG  LYS A 103     -29.224 -22.229 -70.142  1.00 -0.02           C  
ATOM   1619  HG2 LYS A 103     -28.914 -23.238 -70.413  1.00 -0.02           H  
ATOM   1620  HG3 LYS A 103     -28.660 -21.921 -69.262  1.00 -0.02           H  
ATOM   1621  CD  LYS A 103     -30.737 -22.197 -69.707  1.00 -0.02           C  
ATOM   1622  HD2 LYS A 103     -30.946 -21.207 -69.303  1.00 -0.02           H  
ATOM   1623  HD3 LYS A 103     -31.444 -22.392 -70.514  1.00 -0.02           H  
ATOM   1624  CE  LYS A 103     -30.993 -23.243 -68.656  1.00 -0.02           C  
ATOM   1625  HE2 LYS A 103     -32.050 -23.441 -68.479  1.00 -0.02           H  
ATOM   1626  HE3 LYS A 103     -30.533 -24.173 -68.991  1.00 -0.02           H  
ATOM   1627  NZ  LYS A 103     -30.325 -22.860 -67.347  1.00 -0.02           N  
ATOM   1628  HZ1 LYS A 103     -30.780 -22.097 -66.866  1.00 -0.02           H  
ATOM   1629  HZ2 LYS A 103     -30.489 -23.647 -66.736  1.00 -0.02           H  
ATOM   1630  HZ3 LYS A 103     -29.326 -22.717 -67.377  1.00 -0.02           H  
ATOM   1631  C   LYS A 103     -26.714 -21.852 -71.909  1.00 -0.02           C  
ATOM   1632  O   LYS A 103     -26.443 -21.923 -73.094  1.00 -0.02           O  
ATOM   1633  N   VAL A 104     -26.255 -22.725 -70.988  1.00 -0.01           N  
ATOM   1634  H   VAL A 104     -26.487 -22.614 -70.011  1.00 -0.01           H  
ATOM   1635  CA  VAL A 104     -25.400 -23.919 -71.360  1.00 -0.01           C  
ATOM   1636  HA  VAL A 104     -25.431 -23.867 -72.449  1.00 -0.01           H  
ATOM   1637  CB  VAL A 104     -23.925 -23.766 -70.860  1.00 -0.01           C  
ATOM   1638  HB  VAL A 104     -23.880 -23.777 -69.771  1.00 -0.01           H  
ATOM   1639  CG1 VAL A 104     -23.039 -24.865 -71.543  1.00 -0.01           C  
ATOM   1640 HG11 VAL A 104     -22.987 -24.759 -72.626  1.00 -0.01           H  
ATOM   1641 HG12 VAL A 104     -21.994 -24.695 -71.285  1.00 -0.01           H  
ATOM   1642 HG13 VAL A 104     -23.255 -25.867 -71.171  1.00 -0.01           H  
ATOM   1643  CG2 VAL A 104     -23.398 -22.369 -71.254  1.00 -0.01           C  
ATOM   1644 HG21 VAL A 104     -23.922 -21.584 -70.708  1.00 -0.01           H  
ATOM   1645 HG22 VAL A 104     -22.322 -22.322 -71.080  1.00 -0.01           H  
ATOM   1646 HG23 VAL A 104     -23.471 -22.121 -72.313  1.00 -0.01           H  
ATOM   1647  C   VAL A 104     -26.089 -25.197 -70.832  1.00 -0.01           C  
ATOM   1648  O   VAL A 104     -26.197 -25.332 -69.643  1.00 -0.01           O  
ATOM   1649  N   CYX A 105     -26.508 -26.019 -71.770  1.00 -0.01           N  
ATOM   1650  H   CYX A 105     -26.195 -25.776 -72.699  1.00 -0.01           H  
ATOM   1651  CA  CYX A 105     -27.327 -27.227 -71.689  1.00 -0.01           C  
ATOM   1652  HA  CYX A 105     -27.026 -27.779 -70.798  1.00 -0.01           H  
ATOM   1653  CB  CYX A 105     -28.785 -26.808 -71.744  1.00 -0.01           C  
ATOM   1654  HB2 CYX A 105     -28.970 -26.342 -72.711  1.00 -0.01           H  
ATOM   1655  HB3 CYX A 105     -29.358 -27.732 -71.807  1.00 -0.01           H  
ATOM   1656  SG  CYX A 105     -29.634 -25.790 -70.442  1.00 -0.01           S  
ATOM   1657  C   CYX A 105     -27.117 -28.258 -72.818  1.00 -0.01           C  
ATOM   1658  O   CYX A 105     -26.633 -27.909 -73.921  1.00 -0.01           O  
ATOM   1659  N   GLU A 106     -27.508 -29.476 -72.540  1.00 -0.01           N  
ATOM   1660  H   GLU A 106     -27.918 -29.748 -71.659  1.00 -0.01           H  
ATOM   1661  CA  GLU A 106     -27.598 -30.548 -73.578  1.00 -0.01           C  
ATOM   1662  HA  GLU A 106     -26.780 -30.472 -74.295  1.00 -0.01           H  
ATOM   1663  CB  GLU A 106     -27.312 -31.896 -72.985  1.00 -0.01           C  
ATOM   1664  HB2 GLU A 106     -28.195 -32.235 -72.442  1.00 -0.01           H  
ATOM   1665  HB3 GLU A 106     -27.271 -32.587 -73.827  1.00 -0.01           H  
ATOM   1666  CG  GLU A 106     -26.002 -32.132 -72.178  1.00 -0.01           C  
ATOM   1667  HG2 GLU A 106     -25.222 -31.792 -72.859  1.00 -0.01           H  
ATOM   1668  HG3 GLU A 106     -25.987 -31.634 -71.209  1.00 -0.01           H  
ATOM   1669  CD  GLU A 106     -25.731 -33.622 -71.866  1.00 -0.01           C  
ATOM   1670  OE1 GLU A 106     -26.693 -34.357 -71.491  1.00 -0.01           O  
ATOM   1671  OE2 GLU A 106     -24.566 -34.031 -71.973  1.00 -0.01           O  
ATOM   1672  C   GLU A 106     -28.862 -30.447 -74.451  1.00 -0.01           C  
ATOM   1673  O   GLU A 106     -29.602 -31.411 -74.512  1.00 -0.01           O  
ATOM   1674  N   PHE A 107     -29.188 -29.328 -75.028  1.00 -0.00           N  
ATOM   1675  H   PHE A 107     -28.459 -28.629 -75.020  1.00 -0.00           H  
ATOM   1676  CA  PHE A 107     -30.365 -29.009 -75.815  1.00 -0.00           C  
ATOM   1677  HA  PHE A 107     -31.192 -28.971 -75.107  1.00 -0.00           H  
ATOM   1678  CB  PHE A 107     -30.236 -27.595 -76.561  1.00 -0.00           C  
ATOM   1679  HB2 PHE A 107     -29.429 -27.390 -77.265  1.00 -0.00           H  
ATOM   1680  HB3 PHE A 107     -31.108 -27.513 -77.210  1.00 -0.00           H  
ATOM   1681  CG  PHE A 107     -30.175 -26.440 -75.573  1.00 -0.00           C  
ATOM   1682  CD1 PHE A 107     -31.329 -26.165 -74.873  1.00 -0.00           C  
ATOM   1683  HD1 PHE A 107     -32.182 -26.819 -74.981  1.00 -0.00           H  
ATOM   1684  CE1 PHE A 107     -31.373 -25.137 -73.934  1.00 -0.00           C  
ATOM   1685  HE1 PHE A 107     -32.340 -25.040 -73.462  1.00 -0.00           H  
ATOM   1686  CZ  PHE A 107     -30.207 -24.434 -73.655  1.00 -0.00           C  
ATOM   1687  HZ  PHE A 107     -30.265 -23.826 -72.764  1.00 -0.00           H  
ATOM   1688  CE2 PHE A 107     -29.058 -24.628 -74.447  1.00 -0.00           C  
ATOM   1689  HE2 PHE A 107     -28.166 -24.039 -74.290  1.00 -0.00           H  
ATOM   1690  CD2 PHE A 107     -29.042 -25.672 -75.355  1.00 -0.00           C  
ATOM   1691  HD2 PHE A 107     -28.127 -25.973 -75.845  1.00 -0.00           H  
ATOM   1692  C   PHE A 107     -30.654 -30.142 -76.903  1.00 -0.00           C  
ATOM   1693  O   PHE A 107     -29.827 -30.368 -77.756  1.00 -0.00           O  
ATOM   1694  N   GLN A 108     -31.782 -30.800 -76.902  1.00  0.00           N  
ATOM   1695  H   GLN A 108     -32.515 -30.386 -76.344  1.00  0.00           H  
ATOM   1696  CA  GLN A 108     -32.159 -31.870 -77.791  1.00  0.00           C  
ATOM   1697  HA  GLN A 108     -31.350 -32.590 -77.913  1.00  0.00           H  
ATOM   1698  CB  GLN A 108     -33.333 -32.640 -77.367  1.00  0.00           C  
ATOM   1699  HB2 GLN A 108     -34.285 -32.140 -77.548  1.00  0.00           H  
ATOM   1700  HB3 GLN A 108     -33.320 -33.505 -78.030  1.00  0.00           H  
ATOM   1701  CG  GLN A 108     -33.309 -33.164 -75.935  1.00  0.00           C  
ATOM   1702  HG2 GLN A 108     -32.397 -33.751 -75.826  1.00  0.00           H  
ATOM   1703  HG3 GLN A 108     -33.278 -32.282 -75.295  1.00  0.00           H  
ATOM   1704  CD  GLN A 108     -34.634 -33.922 -75.457  1.00  0.00           C  
ATOM   1705  OE1 GLN A 108     -35.746 -33.677 -75.937  1.00  0.00           O  
ATOM   1706  NE2 GLN A 108     -34.488 -34.931 -74.675  1.00  0.00           N  
ATOM   1707 HE21 GLN A 108     -35.281 -35.472 -74.360  1.00  0.00           H  
ATOM   1708 HE22 GLN A 108     -33.534 -35.173 -74.452  1.00  0.00           H  
ATOM   1709  C   GLN A 108     -32.462 -31.263 -79.200  1.00  0.00           C  
ATOM   1710  O   GLN A 108     -32.811 -30.128 -79.356  1.00  0.00           O  
ATOM   1711  N   PHE A 109     -32.535 -32.199 -80.163  1.00  0.00           N  
ATOM   1712  H   PHE A 109     -32.331 -33.162 -79.940  1.00  0.00           H  
ATOM   1713  CA  PHE A 109     -32.878 -31.914 -81.610  1.00  0.00           C  
ATOM   1714  HA  PHE A 109     -32.338 -31.033 -81.958  1.00  0.00           H  
ATOM   1715  CB  PHE A 109     -32.346 -33.085 -82.398  1.00  0.00           C  
ATOM   1716  HB2 PHE A 109     -31.313 -33.278 -82.111  1.00  0.00           H  
ATOM   1717  HB3 PHE A 109     -32.922 -33.990 -82.210  1.00  0.00           H  
ATOM   1718  CG  PHE A 109     -32.475 -32.830 -83.897  1.00  0.00           C  
ATOM   1719  CD1 PHE A 109     -31.352 -32.357 -84.628  1.00  0.00           C  
ATOM   1720  HD1 PHE A 109     -30.447 -32.247 -84.049  1.00  0.00           H  
ATOM   1721  CE1 PHE A 109     -31.390 -32.094 -86.024  1.00  0.00           C  
ATOM   1722  HE1 PHE A 109     -30.573 -31.648 -86.572  1.00  0.00           H  
ATOM   1723  CZ  PHE A 109     -32.557 -32.324 -86.753  1.00  0.00           C  
ATOM   1724  HZ  PHE A 109     -32.772 -32.060 -87.778  1.00  0.00           H  
ATOM   1725  CE2 PHE A 109     -33.668 -32.751 -86.056  1.00  0.00           C  
ATOM   1726  HE2 PHE A 109     -34.529 -32.838 -86.703  1.00  0.00           H  
ATOM   1727  CD2 PHE A 109     -33.621 -33.161 -84.653  1.00  0.00           C  
ATOM   1728  HD2 PHE A 109     -34.420 -33.786 -84.284  1.00  0.00           H  
ATOM   1729  C   PHE A 109     -34.347 -31.621 -81.776  1.00  0.00           C  
ATOM   1730  O   PHE A 109     -35.221 -32.175 -81.040  1.00  0.00           O  
ATOM   1731  N   CYS A 110     -34.688 -30.745 -82.739  1.00 -0.00           N  
ATOM   1732  H   CYS A 110     -34.043 -30.405 -83.438  1.00 -0.00           H  
ATOM   1733  CA  CYS A 110     -36.126 -30.462 -83.059  1.00 -0.00           C  
ATOM   1734  HA  CYS A 110     -36.685 -31.352 -82.770  1.00 -0.00           H  
ATOM   1735  CB  CYS A 110     -36.493 -29.221 -82.207  1.00 -0.00           C  
ATOM   1736  HB2 CYS A 110     -36.440 -29.316 -81.122  1.00 -0.00           H  
ATOM   1737  HB3 CYS A 110     -35.772 -28.419 -82.365  1.00 -0.00           H  
ATOM   1738  SG  CYS A 110     -38.223 -28.570 -82.547  1.00 -0.00           S  
ATOM   1739  HG  CYS A 110     -38.703 -29.132 -81.434  1.00 -0.00           H  
ATOM   1740  C   CYS A 110     -36.389 -30.258 -84.579  1.00 -0.00           C  
ATOM   1741  O   CYS A 110     -35.519 -29.812 -85.330  1.00 -0.00           O  
ATOM   1742  N   ASN A 111     -37.589 -30.685 -85.040  1.00 -0.01           N  
ATOM   1743  H   ASN A 111     -38.194 -31.109 -84.351  1.00 -0.01           H  
ATOM   1744  CA  ASN A 111     -37.996 -30.759 -86.470  1.00 -0.01           C  
ATOM   1745  HA  ASN A 111     -37.146 -31.091 -87.067  1.00 -0.01           H  
ATOM   1746  CB  ASN A 111     -39.163 -31.758 -86.693  1.00 -0.01           C  
ATOM   1747  HB2 ASN A 111     -38.798 -32.712 -86.312  1.00 -0.01           H  
ATOM   1748  HB3 ASN A 111     -40.029 -31.504 -86.080  1.00 -0.01           H  
ATOM   1749  CG  ASN A 111     -39.697 -31.899 -88.136  1.00 -0.01           C  
ATOM   1750  OD1 ASN A 111     -39.079 -32.386 -89.051  1.00 -0.01           O  
ATOM   1751  ND2 ASN A 111     -40.886 -31.457 -88.363  1.00 -0.01           N  
ATOM   1752 HD21 ASN A 111     -41.144 -31.122 -89.280  1.00 -0.01           H  
ATOM   1753 HD22 ASN A 111     -41.458 -31.155 -87.587  1.00 -0.01           H  
ATOM   1754  C   ASN A 111     -38.374 -29.293 -86.924  1.00 -0.01           C  
ATOM   1755  O   ASN A 111     -38.020 -28.811 -87.953  1.00 -0.01           O  
ATOM   1756  N   ASP A 112     -39.167 -28.567 -86.074  1.00  0.00           N  
ATOM   1757  H   ASP A 112     -39.444 -28.963 -85.188  1.00  0.00           H  
ATOM   1758  CA  ASP A 112     -39.495 -27.101 -86.245  1.00  0.00           C  
ATOM   1759  HA  ASP A 112     -38.964 -26.605 -87.057  1.00  0.00           H  
ATOM   1760  CB  ASP A 112     -41.026 -27.095 -86.446  1.00  0.00           C  
ATOM   1761  HB2 ASP A 112     -41.537 -27.572 -85.610  1.00  0.00           H  
ATOM   1762  HB3 ASP A 112     -41.411 -26.077 -86.383  1.00  0.00           H  
ATOM   1763  CG  ASP A 112     -41.611 -27.768 -87.699  1.00  0.00           C  
ATOM   1764  OD1 ASP A 112     -40.826 -28.215 -88.575  1.00  0.00           O  
ATOM   1765  OD2 ASP A 112     -42.839 -27.822 -87.840  1.00  0.00           O  
ATOM   1766  C   ASP A 112     -39.062 -26.311 -85.038  1.00  0.00           C  
ATOM   1767  O   ASP A 112     -39.879 -25.904 -84.169  1.00  0.00           O  
ATOM   1768  N   PRO A 113     -37.724 -25.947 -84.974  1.00  0.00           N  
ATOM   1769  CD  PRO A 113     -36.694 -26.207 -85.983  1.00  0.00           C  
ATOM   1770  HD2 PRO A 113     -36.908 -25.693 -86.920  1.00  0.00           H  
ATOM   1771  HD3 PRO A 113     -36.510 -27.281 -85.999  1.00  0.00           H  
ATOM   1772  CG  PRO A 113     -35.375 -25.721 -85.390  1.00  0.00           C  
ATOM   1773  HG2 PRO A 113     -35.037 -24.776 -85.816  1.00  0.00           H  
ATOM   1774  HG3 PRO A 113     -34.672 -26.542 -85.531  1.00  0.00           H  
ATOM   1775  CB  PRO A 113     -35.583 -25.462 -83.848  1.00  0.00           C  
ATOM   1776  HB2 PRO A 113     -34.955 -24.697 -83.391  1.00  0.00           H  
ATOM   1777  HB3 PRO A 113     -35.326 -26.343 -83.259  1.00  0.00           H  
ATOM   1778  CA  PRO A 113     -37.138 -25.212 -83.825  1.00  0.00           C  
ATOM   1779  HA  PRO A 113     -37.489 -25.595 -82.867  1.00  0.00           H  
ATOM   1780  C   PRO A 113     -37.405 -23.693 -83.730  1.00  0.00           C  
ATOM   1781  O   PRO A 113     -36.605 -22.985 -83.075  1.00  0.00           O  
ATOM   1782  N   PHE A 114     -38.428 -23.205 -84.364  1.00 -0.01           N  
ATOM   1783  H   PHE A 114     -38.965 -23.996 -84.689  1.00 -0.01           H  
ATOM   1784  CA  PHE A 114     -38.801 -21.802 -84.564  1.00 -0.01           C  
ATOM   1785  HA  PHE A 114     -37.821 -21.373 -84.769  1.00 -0.01           H  
ATOM   1786  CB  PHE A 114     -39.697 -21.654 -85.749  1.00 -0.01           C  
ATOM   1787  HB2 PHE A 114     -40.728 -21.690 -85.395  1.00 -0.01           H  
ATOM   1788  HB3 PHE A 114     -39.419 -20.695 -86.186  1.00 -0.01           H  
ATOM   1789  CG  PHE A 114     -39.578 -22.553 -86.926  1.00 -0.01           C  
ATOM   1790  CD1 PHE A 114     -40.675 -23.330 -87.265  1.00 -0.01           C  
ATOM   1791  HD1 PHE A 114     -41.571 -23.312 -86.662  1.00 -0.01           H  
ATOM   1792  CE1 PHE A 114     -40.635 -24.205 -88.392  1.00 -0.01           C  
ATOM   1793  HE1 PHE A 114     -41.502 -24.796 -88.647  1.00 -0.01           H  
ATOM   1794  CZ  PHE A 114     -39.475 -24.311 -89.105  1.00 -0.01           C  
ATOM   1795  HZ  PHE A 114     -39.447 -25.071 -89.873  1.00 -0.01           H  
ATOM   1796  CE2 PHE A 114     -38.339 -23.558 -88.794  1.00 -0.01           C  
ATOM   1797  HE2 PHE A 114     -37.427 -23.653 -89.365  1.00 -0.01           H  
ATOM   1798  CD2 PHE A 114     -38.379 -22.626 -87.696  1.00 -0.01           C  
ATOM   1799  HD2 PHE A 114     -37.613 -21.901 -87.461  1.00 -0.01           H  
ATOM   1800  C   PHE A 114     -39.341 -21.046 -83.330  1.00 -0.01           C  
ATOM   1801  O   PHE A 114     -40.199 -21.542 -82.586  1.00 -0.01           O  
ATOM   1802  N   LEU A 115     -38.955 -19.812 -83.088  1.00 -0.03           N  
ATOM   1803  H   LEU A 115     -38.213 -19.437 -83.663  1.00 -0.03           H  
ATOM   1804  CA  LEU A 115     -39.514 -18.878 -82.170  1.00 -0.03           C  
ATOM   1805  HA  LEU A 115     -39.801 -19.332 -81.222  1.00 -0.03           H  
ATOM   1806  CB  LEU A 115     -38.421 -17.841 -81.693  1.00 -0.03           C  
ATOM   1807  HB2 LEU A 115     -37.923 -17.451 -82.581  1.00 -0.03           H  
ATOM   1808  HB3 LEU A 115     -38.916 -16.986 -81.232  1.00 -0.03           H  
ATOM   1809  CG  LEU A 115     -37.369 -18.428 -80.744  1.00 -0.03           C  
ATOM   1810  HG  LEU A 115     -37.870 -19.193 -80.152  1.00 -0.03           H  
ATOM   1811  CD1 LEU A 115     -36.174 -18.949 -81.525  1.00 -0.03           C  
ATOM   1812 HD11 LEU A 115     -36.389 -19.910 -81.992  1.00 -0.03           H  
ATOM   1813 HD12 LEU A 115     -35.824 -18.130 -82.153  1.00 -0.03           H  
ATOM   1814 HD13 LEU A 115     -35.456 -19.221 -80.751  1.00 -0.03           H  
ATOM   1815  CD2 LEU A 115     -36.915 -17.216 -79.897  1.00 -0.03           C  
ATOM   1816 HD21 LEU A 115     -36.129 -17.465 -79.184  1.00 -0.03           H  
ATOM   1817 HD22 LEU A 115     -36.527 -16.415 -80.526  1.00 -0.03           H  
ATOM   1818 HD23 LEU A 115     -37.803 -16.947 -79.325  1.00 -0.03           H  
ATOM   1819  C   LEU A 115     -40.675 -18.054 -82.813  1.00 -0.03           C  
ATOM   1820  O   LEU A 115     -40.748 -18.024 -84.054  1.00 -0.03           O  
ATOM   1821  N   GLY A 116     -41.509 -17.431 -81.999  1.00 -0.01           N  
ATOM   1822  H   GLY A 116     -41.425 -17.578 -81.003  1.00 -0.01           H  
ATOM   1823  CA  GLY A 116     -42.444 -16.395 -82.447  1.00 -0.01           C  
ATOM   1824  HA2 GLY A 116     -42.122 -15.466 -81.977  1.00 -0.01           H  
ATOM   1825  HA3 GLY A 116     -42.230 -16.171 -83.492  1.00 -0.01           H  
ATOM   1826  C   GLY A 116     -43.934 -16.746 -82.196  1.00 -0.01           C  
ATOM   1827  O   GLY A 116     -44.356 -17.625 -81.485  1.00 -0.01           O  
ATOM   1828  N   VAL A 117     -44.718 -15.878 -82.790  1.00  0.00           N  
ATOM   1829  H   VAL A 117     -44.338 -15.200 -83.435  1.00  0.00           H  
ATOM   1830  CA  VAL A 117     -46.181 -15.769 -82.749  1.00  0.00           C  
ATOM   1831  HA  VAL A 117     -46.449 -16.596 -82.091  1.00  0.00           H  
ATOM   1832  CB  VAL A 117     -46.751 -14.434 -82.194  1.00  0.00           C  
ATOM   1833  HB  VAL A 117     -46.618 -13.715 -83.002  1.00  0.00           H  
ATOM   1834  CG1 VAL A 117     -48.187 -14.552 -81.730  1.00  0.00           C  
ATOM   1835 HG11 VAL A 117     -48.479 -13.553 -81.406  1.00  0.00           H  
ATOM   1836 HG12 VAL A 117     -48.859 -14.717 -82.573  1.00  0.00           H  
ATOM   1837 HG13 VAL A 117     -48.288 -15.328 -80.972  1.00  0.00           H  
ATOM   1838  CG2 VAL A 117     -45.970 -13.763 -80.967  1.00  0.00           C  
ATOM   1839 HG21 VAL A 117     -46.321 -12.761 -80.719  1.00  0.00           H  
ATOM   1840 HG22 VAL A 117     -46.146 -14.303 -80.037  1.00  0.00           H  
ATOM   1841 HG23 VAL A 117     -44.902 -13.878 -81.150  1.00  0.00           H  
ATOM   1842  C   VAL A 117     -46.859 -16.016 -84.131  1.00  0.00           C  
ATOM   1843  O   VAL A 117     -46.564 -15.268 -85.087  1.00  0.00           O  
ATOM   1844  N   TYR A 118     -47.719 -17.046 -84.296  1.00 -0.00           N  
ATOM   1845  H   TYR A 118     -47.952 -17.637 -83.510  1.00 -0.00           H  
ATOM   1846  CA  TYR A 118     -48.282 -17.352 -85.594  1.00 -0.00           C  
ATOM   1847  HA  TYR A 118     -47.524 -17.540 -86.354  1.00 -0.00           H  
ATOM   1848  CB  TYR A 118     -49.141 -18.602 -85.478  1.00 -0.00           C  
ATOM   1849  HB2 TYR A 118     -49.688 -18.495 -84.541  1.00 -0.00           H  
ATOM   1850  HB3 TYR A 118     -49.773 -18.739 -86.355  1.00 -0.00           H  
ATOM   1851  CG  TYR A 118     -48.435 -19.852 -85.337  1.00 -0.00           C  
ATOM   1852  CD1 TYR A 118     -47.681 -20.446 -86.355  1.00 -0.00           C  
ATOM   1853  HD1 TYR A 118     -47.553 -20.019 -87.339  1.00 -0.00           H  
ATOM   1854  CE1 TYR A 118     -47.084 -21.718 -86.149  1.00 -0.00           C  
ATOM   1855  HE1 TYR A 118     -46.520 -22.206 -86.929  1.00 -0.00           H  
ATOM   1856  CZ  TYR A 118     -47.147 -22.288 -84.874  1.00 -0.00           C  
ATOM   1857  OH  TYR A 118     -46.503 -23.471 -84.617  1.00 -0.00           O  
ATOM   1858  HH  TYR A 118     -46.311 -23.541 -83.679  1.00 -0.00           H  
ATOM   1859  CE2 TYR A 118     -47.874 -21.735 -83.852  1.00 -0.00           C  
ATOM   1860  HE2 TYR A 118     -47.759 -22.232 -82.900  1.00 -0.00           H  
ATOM   1861  CD2 TYR A 118     -48.587 -20.537 -84.131  1.00 -0.00           C  
ATOM   1862  HD2 TYR A 118     -49.150 -20.160 -83.290  1.00 -0.00           H  
ATOM   1863  C   TYR A 118     -49.204 -16.180 -85.995  1.00 -0.00           C  
ATOM   1864  O   TYR A 118     -50.050 -15.749 -85.222  1.00 -0.00           O  
ATOM   1865  N   TYR A 119     -48.976 -15.654 -87.173  1.00 -0.00           N  
ATOM   1866  H   TYR A 119     -48.261 -16.109 -87.723  1.00 -0.00           H  
ATOM   1867  CA  TYR A 119     -49.516 -14.384 -87.570  1.00 -0.00           C  
ATOM   1868  HA  TYR A 119     -49.419 -13.718 -86.713  1.00 -0.00           H  
ATOM   1869  CB  TYR A 119     -48.854 -13.862 -88.809  1.00 -0.00           C  
ATOM   1870  HB2 TYR A 119     -49.264 -12.853 -88.848  1.00 -0.00           H  
ATOM   1871  HB3 TYR A 119     -47.768 -13.817 -88.730  1.00 -0.00           H  
ATOM   1872  CG  TYR A 119     -49.188 -14.532 -90.178  1.00 -0.00           C  
ATOM   1873  CD1 TYR A 119     -48.342 -15.582 -90.658  1.00 -0.00           C  
ATOM   1874  HD1 TYR A 119     -47.601 -16.024 -90.009  1.00 -0.00           H  
ATOM   1875  CE1 TYR A 119     -48.505 -16.158 -91.925  1.00 -0.00           C  
ATOM   1876  HE1 TYR A 119     -47.840 -16.912 -92.320  1.00 -0.00           H  
ATOM   1877  CZ  TYR A 119     -49.526 -15.705 -92.782  1.00 -0.00           C  
ATOM   1878  OH  TYR A 119     -49.549 -16.227 -94.083  1.00 -0.00           O  
ATOM   1879  HH  TYR A 119     -50.461 -16.255 -94.383  1.00 -0.00           H  
ATOM   1880  CE2 TYR A 119     -50.391 -14.635 -92.318  1.00 -0.00           C  
ATOM   1881  HE2 TYR A 119     -51.191 -14.268 -92.944  1.00 -0.00           H  
ATOM   1882  CD2 TYR A 119     -50.220 -14.112 -91.041  1.00 -0.00           C  
ATOM   1883  HD2 TYR A 119     -50.903 -13.402 -90.598  1.00 -0.00           H  
ATOM   1884  C   TYR A 119     -50.979 -14.387 -87.766  1.00 -0.00           C  
ATOM   1885  O   TYR A 119     -51.527 -13.330 -87.543  1.00 -0.00           O  
ATOM   1886  N   HIE A 120     -51.505 -15.489 -88.187  1.00 -0.00           N  
ATOM   1887  H   HIE A 120     -50.903 -16.295 -88.280  1.00 -0.00           H  
ATOM   1888  CA  HIE A 120     -52.929 -15.749 -88.507  1.00 -0.00           C  
ATOM   1889  HA  HIE A 120     -53.370 -14.812 -88.848  1.00 -0.00           H  
ATOM   1890  CB  HIE A 120     -52.891 -16.853 -89.613  1.00 -0.00           C  
ATOM   1891  HB2 HIE A 120     -53.906 -16.939 -90.002  1.00 -0.00           H  
ATOM   1892  HB3 HIE A 120     -52.196 -16.639 -90.425  1.00 -0.00           H  
ATOM   1893  CG  HIE A 120     -52.634 -18.242 -89.020  1.00 -0.00           C  
ATOM   1894  ND1 HIE A 120     -51.454 -18.546 -88.357  1.00 -0.00           N  
ATOM   1895  CE1 HIE A 120     -51.335 -19.870 -88.320  1.00 -0.00           C  
ATOM   1896  HE1 HIE A 120     -50.434 -20.408 -88.066  1.00 -0.00           H  
ATOM   1897  NE2 HIE A 120     -52.342 -20.414 -88.988  1.00 -0.00           N  
ATOM   1898  HE2 HIE A 120     -52.425 -21.402 -89.177  1.00 -0.00           H  
ATOM   1899  CD2 HIE A 120     -53.204 -19.389 -89.492  1.00 -0.00           C  
ATOM   1900  HD2 HIE A 120     -54.027 -19.472 -90.187  1.00 -0.00           H  
ATOM   1901  C   HIE A 120     -53.641 -16.223 -87.218  1.00 -0.00           C  
ATOM   1902  O   HIE A 120     -54.877 -16.208 -87.309  1.00 -0.00           O  
ATOM   1903  N   LYS A 121     -52.968 -16.396 -86.095  1.00 -0.00           N  
ATOM   1904  H   LYS A 121     -51.962 -16.320 -86.125  1.00 -0.00           H  
ATOM   1905  CA  LYS A 121     -53.409 -16.974 -84.849  1.00 -0.00           C  
ATOM   1906  HA  LYS A 121     -54.495 -17.015 -84.926  1.00 -0.00           H  
ATOM   1907  CB  LYS A 121     -53.016 -18.449 -84.644  1.00 -0.00           C  
ATOM   1908  HB2 LYS A 121     -51.927 -18.436 -84.684  1.00 -0.00           H  
ATOM   1909  HB3 LYS A 121     -53.337 -18.806 -83.665  1.00 -0.00           H  
ATOM   1910  CG  LYS A 121     -53.523 -19.426 -85.650  1.00 -0.00           C  
ATOM   1911  HG2 LYS A 121     -53.259 -19.096 -86.655  1.00 -0.00           H  
ATOM   1912  HG3 LYS A 121     -52.923 -20.299 -85.396  1.00 -0.00           H  
ATOM   1913  CD  LYS A 121     -55.036 -19.592 -85.561  1.00 -0.00           C  
ATOM   1914  HD2 LYS A 121     -55.354 -19.879 -84.558  1.00 -0.00           H  
ATOM   1915  HD3 LYS A 121     -55.601 -18.721 -85.892  1.00 -0.00           H  
ATOM   1916  CE  LYS A 121     -55.435 -20.764 -86.363  1.00 -0.00           C  
ATOM   1917  HE2 LYS A 121     -55.230 -20.486 -87.397  1.00 -0.00           H  
ATOM   1918  HE3 LYS A 121     -54.816 -21.635 -86.146  1.00 -0.00           H  
ATOM   1919  NZ  LYS A 121     -56.861 -21.171 -86.312  1.00 -0.00           N  
ATOM   1920  HZ1 LYS A 121     -57.495 -20.393 -86.436  1.00 -0.00           H  
ATOM   1921  HZ2 LYS A 121     -57.132 -21.911 -86.944  1.00 -0.00           H  
ATOM   1922  HZ3 LYS A 121     -57.059 -21.555 -85.399  1.00 -0.00           H  
ATOM   1923  C   LYS A 121     -53.239 -16.119 -83.566  1.00 -0.00           C  
ATOM   1924  O   LYS A 121     -53.899 -16.402 -82.560  1.00 -0.00           O  
ATOM   1925  N   ASN A 122     -52.321 -15.226 -83.502  1.00 -0.00           N  
ATOM   1926  H   ASN A 122     -51.811 -15.005 -84.346  1.00 -0.00           H  
ATOM   1927  CA  ASN A 122     -51.930 -14.480 -82.303  1.00 -0.00           C  
ATOM   1928  HA  ASN A 122     -50.970 -14.039 -82.574  1.00 -0.00           H  
ATOM   1929  CB  ASN A 122     -52.904 -13.277 -82.123  1.00 -0.00           C  
ATOM   1930  HB2 ASN A 122     -53.118 -12.797 -83.077  1.00 -0.00           H  
ATOM   1931  HB3 ASN A 122     -53.759 -13.856 -81.773  1.00 -0.00           H  
ATOM   1932  CG  ASN A 122     -52.368 -12.276 -81.108  1.00 -0.00           C  
ATOM   1933  OD1 ASN A 122     -51.186 -11.958 -81.191  1.00 -0.00           O  
ATOM   1934  ND2 ASN A 122     -53.166 -11.855 -80.148  1.00 -0.00           N  
ATOM   1935 HD21 ASN A 122     -52.868 -11.279 -79.374  1.00 -0.00           H  
ATOM   1936 HD22 ASN A 122     -54.125 -12.146 -80.269  1.00 -0.00           H  
ATOM   1937  C   ASN A 122     -51.613 -15.309 -81.029  1.00 -0.00           C  
ATOM   1938  O   ASN A 122     -52.083 -15.015 -79.948  1.00 -0.00           O  
ATOM   1939  N   NLN A 123     -50.812 -16.376 -81.225  1.00 -0.00           N  
ATOM   1940  H   NLN A 123     -50.303 -16.356 -82.097  1.00 -0.00           H  
ATOM   1941  CA  NLN A 123     -50.340 -17.367 -80.195  1.00 -0.00           C  
ATOM   1942  HA  NLN A 123     -50.304 -16.802 -79.264  1.00 -0.00           H  
ATOM   1943  CB  NLN A 123     -51.480 -18.411 -80.080  1.00 -0.00           C  
ATOM   1944  HB2 NLN A 123     -52.333 -17.847 -79.703  1.00 -0.00           H  
ATOM   1945  HB3 NLN A 123     -51.917 -18.794 -81.002  1.00 -0.00           H  
ATOM   1946  CG  NLN A 123     -51.080 -19.513 -79.055  1.00 -0.00           C  
ATOM   1947  OD1 NLN A 123     -50.582 -19.163 -77.971  1.00 -0.00           O  
ATOM   1948  ND2 NLN A 123     -51.334 -20.835 -79.313  1.00 -0.00           N  
ATOM   1949 HD21 NLN A 123     -51.899 -21.068 -80.117  1.00 -0.00           H  
ATOM   1950  C   NLN A 123     -48.999 -17.923 -80.537  1.00 -0.00           C  
ATOM   1951  O   NLN A 123     -48.488 -17.862 -81.638  1.00 -0.00           O  
ATOM   1952  N   LYS A 124     -48.369 -18.503 -79.476  1.00 -0.00           N  
ATOM   1953  H   LYS A 124     -48.929 -18.806 -78.692  1.00 -0.00           H  
ATOM   1954  CA  LYS A 124     -46.980 -18.936 -79.476  1.00 -0.00           C  
ATOM   1955  HA  LYS A 124     -46.244 -18.177 -79.742  1.00 -0.00           H  
ATOM   1956  CB  LYS A 124     -46.683 -19.327 -78.045  1.00 -0.00           C  
ATOM   1957  HB2 LYS A 124     -47.370 -20.123 -77.757  1.00 -0.00           H  
ATOM   1958  HB3 LYS A 124     -45.675 -19.724 -77.924  1.00 -0.00           H  
ATOM   1959  CG  LYS A 124     -46.836 -18.155 -77.064  1.00 -0.00           C  
ATOM   1960  HG2 LYS A 124     -46.153 -17.371 -77.393  1.00 -0.00           H  
ATOM   1961  HG3 LYS A 124     -47.793 -17.638 -77.134  1.00 -0.00           H  
ATOM   1962  CD  LYS A 124     -46.485 -18.548 -75.612  1.00 -0.00           C  
ATOM   1963  HD2 LYS A 124     -47.106 -19.385 -75.293  1.00 -0.00           H  
ATOM   1964  HD3 LYS A 124     -45.462 -18.922 -75.647  1.00 -0.00           H  
ATOM   1965  CE  LYS A 124     -46.604 -17.439 -74.549  1.00 -0.00           C  
ATOM   1966  HE2 LYS A 124     -46.544 -17.744 -73.504  1.00 -0.00           H  
ATOM   1967  HE3 LYS A 124     -45.748 -16.766 -74.608  1.00 -0.00           H  
ATOM   1968  NZ  LYS A 124     -47.860 -16.666 -74.641  1.00 -0.00           N  
ATOM   1969  HZ1 LYS A 124     -48.635 -17.168 -75.049  1.00 -0.00           H  
ATOM   1970  HZ2 LYS A 124     -48.154 -16.330 -73.735  1.00 -0.00           H  
ATOM   1971  HZ3 LYS A 124     -47.739 -15.842 -75.212  1.00 -0.00           H  
ATOM   1972  C   LYS A 124     -46.629 -20.156 -80.348  1.00 -0.00           C  
ATOM   1973  O   LYS A 124     -47.479 -20.973 -80.670  1.00 -0.00           O  
ATOM   1974  N   SER A 125     -45.345 -20.309 -80.612  1.00 -0.00           N  
ATOM   1975  H   SER A 125     -44.643 -19.614 -80.402  1.00 -0.00           H  
ATOM   1976  CA  SER A 125     -44.972 -21.330 -81.622  1.00 -0.00           C  
ATOM   1977  HA  SER A 125     -45.679 -21.273 -82.450  1.00 -0.00           H  
ATOM   1978  CB  SER A 125     -43.636 -20.857 -82.194  1.00 -0.00           C  
ATOM   1979  HB2 SER A 125     -43.404 -21.317 -83.154  1.00 -0.00           H  
ATOM   1980  HB3 SER A 125     -43.696 -19.786 -82.388  1.00 -0.00           H  
ATOM   1981  OG  SER A 125     -42.582 -21.178 -81.310  1.00 -0.00           O  
ATOM   1982  HG  SER A 125     -41.778 -21.057 -81.820  1.00 -0.00           H  
ATOM   1983  C   SER A 125     -45.024 -22.738 -81.090  1.00 -0.00           C  
ATOM   1984  O   SER A 125     -45.313 -23.635 -81.848  1.00 -0.00           O  
ATOM   1985  N   TRP A 126     -44.848 -22.934 -79.760  1.00 -0.00           N  
ATOM   1986  H   TRP A 126     -44.642 -22.142 -79.168  1.00 -0.00           H  
ATOM   1987  CA  TRP A 126     -44.585 -24.187 -79.050  1.00 -0.00           C  
ATOM   1988  HA  TRP A 126     -44.854 -25.005 -79.717  1.00 -0.00           H  
ATOM   1989  CB  TRP A 126     -43.106 -24.149 -78.746  1.00 -0.00           C  
ATOM   1990  HB2 TRP A 126     -42.509 -24.327 -79.641  1.00 -0.00           H  
ATOM   1991  HB3 TRP A 126     -42.783 -23.202 -78.315  1.00 -0.00           H  
ATOM   1992  CG  TRP A 126     -42.730 -25.219 -77.787  1.00 -0.00           C  
ATOM   1993  CD1 TRP A 126     -42.726 -26.518 -78.109  1.00 -0.00           C  
ATOM   1994  HD1 TRP A 126     -42.921 -26.959 -79.076  1.00 -0.00           H  
ATOM   1995  NE1 TRP A 126     -42.449 -27.256 -76.987  1.00 -0.00           N  
ATOM   1996  HE1 TRP A 126     -42.587 -28.255 -77.046  1.00 -0.00           H  
ATOM   1997  CE2 TRP A 126     -42.533 -26.459 -75.834  1.00 -0.00           C  
ATOM   1998  CZ2 TRP A 126     -42.497 -26.749 -74.465  1.00 -0.00           C  
ATOM   1999  HZ2 TRP A 126     -42.626 -27.784 -74.186  1.00 -0.00           H  
ATOM   2000  CH2 TRP A 126     -42.532 -25.704 -73.543  1.00 -0.00           C  
ATOM   2001  HH2 TRP A 126     -42.649 -25.904 -72.488  1.00 -0.00           H  
ATOM   2002  CZ3 TRP A 126     -42.587 -24.337 -74.054  1.00 -0.00           C  
ATOM   2003  HZ3 TRP A 126     -42.632 -23.493 -73.382  1.00 -0.00           H  
ATOM   2004  CE3 TRP A 126     -42.555 -24.098 -75.465  1.00 -0.00           C  
ATOM   2005  HE3 TRP A 126     -42.462 -23.077 -75.805  1.00 -0.00           H  
ATOM   2006  CD2 TRP A 126     -42.558 -25.165 -76.369  1.00 -0.00           C  
ATOM   2007  C   TRP A 126     -45.412 -24.270 -77.763  1.00 -0.00           C  
ATOM   2008  O   TRP A 126     -45.949 -23.301 -77.258  1.00 -0.00           O  
ATOM   2009  N   MET A 127     -45.605 -25.445 -77.182  1.00  0.00           N  
ATOM   2010  H   MET A 127     -45.161 -26.215 -77.661  1.00  0.00           H  
ATOM   2011  CA  MET A 127     -46.481 -25.864 -76.035  1.00  0.00           C  
ATOM   2012  HA  MET A 127     -47.432 -26.233 -76.419  1.00  0.00           H  
ATOM   2013  CB  MET A 127     -45.741 -27.033 -75.329  1.00  0.00           C  
ATOM   2014  HB2 MET A 127     -44.922 -27.520 -75.859  1.00  0.00           H  
ATOM   2015  HB3 MET A 127     -45.299 -26.867 -74.347  1.00  0.00           H  
ATOM   2016  CG  MET A 127     -46.760 -28.223 -75.037  1.00  0.00           C  
ATOM   2017  HG2 MET A 127     -47.242 -28.007 -74.083  1.00  0.00           H  
ATOM   2018  HG3 MET A 127     -47.672 -28.082 -75.616  1.00  0.00           H  
ATOM   2019  SD  MET A 127     -46.139 -29.916 -74.878  1.00  0.00           S  
ATOM   2020  CE  MET A 127     -45.168 -29.713 -73.373  1.00  0.00           C  
ATOM   2021  HE1 MET A 127     -44.401 -28.961 -73.561  1.00  0.00           H  
ATOM   2022  HE2 MET A 127     -45.927 -29.442 -72.640  1.00  0.00           H  
ATOM   2023  HE3 MET A 127     -44.670 -30.621 -73.034  1.00  0.00           H  
ATOM   2024  C   MET A 127     -46.752 -24.811 -74.981  1.00  0.00           C  
ATOM   2025  O   MET A 127     -47.864 -24.640 -74.539  1.00  0.00           O  
ATOM   2026  N   GLU A 128     -45.773 -23.986 -74.528  1.00 -0.00           N  
ATOM   2027  H   GLU A 128     -44.823 -24.161 -74.824  1.00 -0.00           H  
ATOM   2028  CA  GLU A 128     -45.947 -23.142 -73.337  1.00 -0.00           C  
ATOM   2029  HA  GLU A 128     -46.987 -22.829 -73.244  1.00 -0.00           H  
ATOM   2030  CB  GLU A 128     -45.513 -23.737 -72.013  1.00 -0.00           C  
ATOM   2031  HB2 GLU A 128     -44.501 -24.132 -72.105  1.00 -0.00           H  
ATOM   2032  HB3 GLU A 128     -45.466 -22.968 -71.242  1.00 -0.00           H  
ATOM   2033  CG  GLU A 128     -46.447 -24.867 -71.532  1.00 -0.00           C  
ATOM   2034  HG2 GLU A 128     -46.428 -25.711 -72.221  1.00 -0.00           H  
ATOM   2035  HG3 GLU A 128     -46.013 -25.173 -70.580  1.00 -0.00           H  
ATOM   2036  CD  GLU A 128     -47.914 -24.537 -71.241  1.00 -0.00           C  
ATOM   2037  OE1 GLU A 128     -48.805 -25.372 -71.382  1.00 -0.00           O  
ATOM   2038  OE2 GLU A 128     -48.222 -23.406 -70.864  1.00 -0.00           O  
ATOM   2039  C   GLU A 128     -45.293 -21.720 -73.564  1.00 -0.00           C  
ATOM   2040  O   GLU A 128     -45.423 -20.936 -72.649  1.00 -0.00           O  
ATOM   2041  N   SER A 129     -44.403 -21.547 -74.583  1.00 -0.00           N  
ATOM   2042  H   SER A 129     -44.458 -22.135 -75.402  1.00 -0.00           H  
ATOM   2043  CA  SER A 129     -43.578 -20.358 -74.703  1.00 -0.00           C  
ATOM   2044  HA  SER A 129     -44.031 -19.464 -74.275  1.00 -0.00           H  
ATOM   2045  CB  SER A 129     -42.252 -20.468 -73.963  1.00 -0.00           C  
ATOM   2046  HB2 SER A 129     -42.449 -20.348 -72.898  1.00 -0.00           H  
ATOM   2047  HB3 SER A 129     -41.838 -21.428 -74.271  1.00 -0.00           H  
ATOM   2048  OG  SER A 129     -41.296 -19.406 -74.192  1.00 -0.00           O  
ATOM   2049  HG  SER A 129     -41.488 -18.658 -73.622  1.00 -0.00           H  
ATOM   2050  C   SER A 129     -43.174 -20.151 -76.175  1.00 -0.00           C  
ATOM   2051  O   SER A 129     -42.830 -21.084 -76.907  1.00 -0.00           O  
ATOM   2052  N   GLU A 130     -43.224 -18.852 -76.595  1.00 -0.00           N  
ATOM   2053  H   GLU A 130     -43.439 -18.099 -75.957  1.00 -0.00           H  
ATOM   2054  CA  GLU A 130     -42.665 -18.550 -77.935  1.00 -0.00           C  
ATOM   2055  HA  GLU A 130     -42.873 -19.417 -78.562  1.00 -0.00           H  
ATOM   2056  CB  GLU A 130     -43.340 -17.411 -78.604  1.00 -0.00           C  
ATOM   2057  HB2 GLU A 130     -42.976 -17.457 -79.631  1.00 -0.00           H  
ATOM   2058  HB3 GLU A 130     -44.408 -17.612 -78.693  1.00 -0.00           H  
ATOM   2059  CG  GLU A 130     -43.121 -15.956 -78.114  1.00 -0.00           C  
ATOM   2060  HG2 GLU A 130     -42.055 -15.822 -77.929  1.00 -0.00           H  
ATOM   2061  HG3 GLU A 130     -43.395 -15.405 -79.014  1.00 -0.00           H  
ATOM   2062  CD  GLU A 130     -43.945 -15.592 -76.886  1.00 -0.00           C  
ATOM   2063  OE1 GLU A 130     -43.915 -16.349 -75.835  1.00 -0.00           O  
ATOM   2064  OE2 GLU A 130     -44.568 -14.494 -76.819  1.00 -0.00           O  
ATOM   2065  C   GLU A 130     -41.160 -18.439 -77.930  1.00 -0.00           C  
ATOM   2066  O   GLU A 130     -40.555 -18.472 -79.034  1.00 -0.00           O  
ATOM   2067  N   PHE A 131     -40.493 -18.457 -76.797  1.00 -0.02           N  
ATOM   2068  H   PHE A 131     -41.066 -18.390 -75.969  1.00 -0.02           H  
ATOM   2069  CA  PHE A 131     -39.016 -18.289 -76.697  1.00 -0.02           C  
ATOM   2070  HA  PHE A 131     -38.610 -17.935 -77.645  1.00 -0.02           H  
ATOM   2071  CB  PHE A 131     -38.625 -17.192 -75.793  1.00 -0.02           C  
ATOM   2072  HB2 PHE A 131     -38.725 -17.466 -74.743  1.00 -0.02           H  
ATOM   2073  HB3 PHE A 131     -37.591 -16.852 -75.865  1.00 -0.02           H  
ATOM   2074  CG  PHE A 131     -39.418 -15.933 -76.061  1.00 -0.02           C  
ATOM   2075  CD1 PHE A 131     -40.471 -15.571 -75.225  1.00 -0.02           C  
ATOM   2076  HD1 PHE A 131     -40.702 -16.132 -74.330  1.00 -0.02           H  
ATOM   2077  CE1 PHE A 131     -40.926 -14.267 -75.301  1.00 -0.02           C  
ATOM   2078  HE1 PHE A 131     -41.700 -13.902 -74.643  1.00 -0.02           H  
ATOM   2079  CZ  PHE A 131     -40.555 -13.395 -76.330  1.00 -0.02           C  
ATOM   2080  HZ  PHE A 131     -41.024 -12.449 -76.555  1.00 -0.02           H  
ATOM   2081  CE2 PHE A 131     -39.719 -13.827 -77.334  1.00 -0.02           C  
ATOM   2082  HE2 PHE A 131     -39.473 -13.159 -78.146  1.00 -0.02           H  
ATOM   2083  CD2 PHE A 131     -39.048 -15.102 -77.130  1.00 -0.02           C  
ATOM   2084  HD2 PHE A 131     -38.178 -15.382 -77.706  1.00 -0.02           H  
ATOM   2085  C   PHE A 131     -38.349 -19.641 -76.403  1.00 -0.02           C  
ATOM   2086  O   PHE A 131     -37.291 -19.974 -76.974  1.00 -0.02           O  
ATOM   2087  N   ARG A 132     -39.050 -20.529 -75.756  1.00 -0.00           N  
ATOM   2088  H   ARG A 132     -39.964 -20.230 -75.449  1.00 -0.00           H  
ATOM   2089  CA  ARG A 132     -38.909 -21.991 -75.729  1.00 -0.00           C  
ATOM   2090  HA  ARG A 132     -39.516 -22.354 -74.899  1.00 -0.00           H  
ATOM   2091  CB  ARG A 132     -39.433 -22.718 -77.026  1.00 -0.00           C  
ATOM   2092  HB2 ARG A 132     -39.396 -23.785 -76.808  1.00 -0.00           H  
ATOM   2093  HB3 ARG A 132     -40.473 -22.403 -77.111  1.00 -0.00           H  
ATOM   2094  CG  ARG A 132     -38.711 -22.392 -78.386  1.00 -0.00           C  
ATOM   2095  HG2 ARG A 132     -38.790 -21.305 -78.420  1.00 -0.00           H  
ATOM   2096  HG3 ARG A 132     -37.671 -22.718 -78.373  1.00 -0.00           H  
ATOM   2097  CD  ARG A 132     -39.468 -22.891 -79.598  1.00 -0.00           C  
ATOM   2098  HD2 ARG A 132     -40.535 -22.687 -79.516  1.00 -0.00           H  
ATOM   2099  HD3 ARG A 132     -39.088 -22.303 -80.434  1.00 -0.00           H  
ATOM   2100  NE  ARG A 132     -39.169 -24.247 -80.027  1.00 -0.00           N  
ATOM   2101  HE  ARG A 132     -38.530 -24.758 -79.435  1.00 -0.00           H  
ATOM   2102  CZ  ARG A 132     -39.729 -24.877 -81.033  1.00 -0.00           C  
ATOM   2103  NH1 ARG A 132     -39.498 -26.139 -81.229  1.00 -0.00           N  
ATOM   2104 HH11 ARG A 132     -39.029 -26.613 -80.470  1.00 -0.00           H  
ATOM   2105 HH12 ARG A 132     -39.967 -26.626 -81.979  1.00 -0.00           H  
ATOM   2106  NH2 ARG A 132     -40.444 -24.259 -81.900  1.00 -0.00           N  
ATOM   2107 HH21 ARG A 132     -40.613 -23.264 -81.879  1.00 -0.00           H  
ATOM   2108 HH22 ARG A 132     -40.731 -24.661 -82.781  1.00 -0.00           H  
ATOM   2109  C   ARG A 132     -37.560 -22.595 -75.240  1.00 -0.00           C  
ATOM   2110  O   ARG A 132     -37.450 -23.837 -75.374  1.00 -0.00           O  
ATOM   2111  N   VAL A 133     -36.655 -21.831 -74.573  1.00 -0.00           N  
ATOM   2112  H   VAL A 133     -36.888 -20.856 -74.448  1.00 -0.00           H  
ATOM   2113  CA  VAL A 133     -35.325 -22.301 -74.103  1.00 -0.00           C  
ATOM   2114  HA  VAL A 133     -34.826 -22.802 -74.932  1.00 -0.00           H  
ATOM   2115  CB  VAL A 133     -34.362 -21.109 -73.650  1.00 -0.00           C  
ATOM   2116  HB  VAL A 133     -34.849 -20.507 -72.883  1.00 -0.00           H  
ATOM   2117  CG1 VAL A 133     -33.002 -21.608 -73.214  1.00 -0.00           C  
ATOM   2118 HG11 VAL A 133     -32.351 -20.734 -73.177  1.00 -0.00           H  
ATOM   2119 HG12 VAL A 133     -33.177 -22.015 -72.218  1.00 -0.00           H  
ATOM   2120 HG13 VAL A 133     -32.630 -22.389 -73.877  1.00 -0.00           H  
ATOM   2121  CG2 VAL A 133     -34.165 -20.174 -74.893  1.00 -0.00           C  
ATOM   2122 HG21 VAL A 133     -33.582 -19.334 -74.515  1.00 -0.00           H  
ATOM   2123 HG22 VAL A 133     -33.583 -20.591 -75.715  1.00 -0.00           H  
ATOM   2124 HG23 VAL A 133     -35.136 -19.875 -75.289  1.00 -0.00           H  
ATOM   2125  C   VAL A 133     -35.347 -23.365 -72.990  1.00 -0.00           C  
ATOM   2126  O   VAL A 133     -34.576 -24.324 -73.005  1.00 -0.00           O  
ATOM   2127  N   TYR A 134     -36.399 -23.358 -72.133  1.00 -0.00           N  
ATOM   2128  H   TYR A 134     -37.017 -22.559 -72.143  1.00 -0.00           H  
ATOM   2129  CA  TYR A 134     -36.586 -24.418 -71.126  1.00 -0.00           C  
ATOM   2130  HA  TYR A 134     -35.656 -24.730 -70.652  1.00 -0.00           H  
ATOM   2131  CB  TYR A 134     -37.571 -24.012 -70.021  1.00 -0.00           C  
ATOM   2132  HB2 TYR A 134     -38.503 -23.699 -70.491  1.00 -0.00           H  
ATOM   2133  HB3 TYR A 134     -37.762 -24.906 -69.427  1.00 -0.00           H  
ATOM   2134  CG  TYR A 134     -37.074 -22.835 -69.189  1.00 -0.00           C  
ATOM   2135  CD1 TYR A 134     -37.611 -21.558 -69.358  1.00 -0.00           C  
ATOM   2136  HD1 TYR A 134     -38.236 -21.429 -70.230  1.00 -0.00           H  
ATOM   2137  CE1 TYR A 134     -37.190 -20.460 -68.487  1.00 -0.00           C  
ATOM   2138  HE1 TYR A 134     -37.654 -19.493 -68.613  1.00 -0.00           H  
ATOM   2139  CZ  TYR A 134     -36.236 -20.738 -67.508  1.00 -0.00           C  
ATOM   2140  OH  TYR A 134     -35.857 -19.743 -66.708  1.00 -0.00           O  
ATOM   2141  HH  TYR A 134     -35.094 -20.017 -66.195  1.00 -0.00           H  
ATOM   2142  CE2 TYR A 134     -35.715 -21.990 -67.363  1.00 -0.00           C  
ATOM   2143  HE2 TYR A 134     -34.968 -22.097 -66.591  1.00 -0.00           H  
ATOM   2144  CD2 TYR A 134     -36.121 -23.012 -68.204  1.00 -0.00           C  
ATOM   2145  HD2 TYR A 134     -35.860 -24.031 -67.956  1.00 -0.00           H  
ATOM   2146  C   TYR A 134     -37.042 -25.713 -71.796  1.00 -0.00           C  
ATOM   2147  O   TYR A 134     -36.869 -26.721 -71.200  1.00 -0.00           O  
ATOM   2148  N   SER A 135     -37.779 -25.692 -72.976  1.00 -0.00           N  
ATOM   2149  H   SER A 135     -38.116 -24.818 -73.354  1.00 -0.00           H  
ATOM   2150  CA  SER A 135     -38.465 -26.864 -73.528  1.00 -0.00           C  
ATOM   2151  HA  SER A 135     -39.144 -27.149 -72.723  1.00 -0.00           H  
ATOM   2152  CB  SER A 135     -39.329 -26.517 -74.717  1.00 -0.00           C  
ATOM   2153  HB2 SER A 135     -39.876 -27.437 -74.921  1.00 -0.00           H  
ATOM   2154  HB3 SER A 135     -40.013 -25.705 -74.468  1.00 -0.00           H  
ATOM   2155  OG  SER A 135     -38.461 -26.152 -75.786  1.00 -0.00           O  
ATOM   2156  HG  SER A 135     -38.061 -25.314 -75.543  1.00 -0.00           H  
ATOM   2157  C   SER A 135     -37.593 -28.081 -73.830  1.00 -0.00           C  
ATOM   2158  O   SER A 135     -38.103 -29.183 -73.825  1.00 -0.00           O  
ATOM   2159  N   SER A 136     -36.316 -27.978 -73.943  1.00 -0.00           N  
ATOM   2160  H   SER A 136     -35.891 -27.062 -73.930  1.00 -0.00           H  
ATOM   2161  CA  SER A 136     -35.416 -29.154 -73.861  1.00 -0.00           C  
ATOM   2162  HA  SER A 136     -35.972 -29.961 -73.384  1.00 -0.00           H  
ATOM   2163  CB  SER A 136     -34.882 -29.542 -75.231  1.00 -0.00           C  
ATOM   2164  HB2 SER A 136     -34.316 -30.471 -75.302  1.00 -0.00           H  
ATOM   2165  HB3 SER A 136     -35.690 -29.610 -75.959  1.00 -0.00           H  
ATOM   2166  OG  SER A 136     -33.933 -28.623 -75.716  1.00 -0.00           O  
ATOM   2167  HG  SER A 136     -34.315 -27.767 -75.510  1.00 -0.00           H  
ATOM   2168  C   SER A 136     -34.295 -28.960 -72.867  1.00 -0.00           C  
ATOM   2169  O   SER A 136     -33.419 -29.829 -72.962  1.00 -0.00           O  
ATOM   2170  N   ALA A 137     -34.247 -27.973 -71.974  1.00 -0.00           N  
ATOM   2171  H   ALA A 137     -35.029 -27.336 -72.015  1.00 -0.00           H  
ATOM   2172  CA  ALA A 137     -33.064 -27.639 -71.124  1.00 -0.00           C  
ATOM   2173  HA  ALA A 137     -32.189 -27.529 -71.765  1.00 -0.00           H  
ATOM   2174  CB  ALA A 137     -33.416 -26.384 -70.264  1.00 -0.00           C  
ATOM   2175  HB1 ALA A 137     -32.727 -26.313 -69.422  1.00 -0.00           H  
ATOM   2176  HB2 ALA A 137     -33.424 -25.409 -70.749  1.00 -0.00           H  
ATOM   2177  HB3 ALA A 137     -34.425 -26.669 -69.964  1.00 -0.00           H  
ATOM   2178  C   ALA A 137     -32.662 -28.778 -70.150  1.00 -0.00           C  
ATOM   2179  O   ALA A 137     -33.000 -28.804 -68.978  1.00 -0.00           O  
ATOM   2180  N   ASN A 138     -31.822 -29.720 -70.624  1.00 -0.00           N  
ATOM   2181  H   ASN A 138     -31.854 -29.795 -71.631  1.00 -0.00           H  
ATOM   2182  CA  ASN A 138     -31.449 -30.901 -69.791  1.00 -0.00           C  
ATOM   2183  HA  ASN A 138     -31.918 -30.816 -68.810  1.00 -0.00           H  
ATOM   2184  CB  ASN A 138     -31.944 -32.228 -70.447  1.00 -0.00           C  
ATOM   2185  HB2 ASN A 138     -31.758 -33.009 -69.710  1.00 -0.00           H  
ATOM   2186  HB3 ASN A 138     -33.002 -32.171 -70.704  1.00 -0.00           H  
ATOM   2187  CG  ASN A 138     -31.279 -32.661 -71.725  1.00 -0.00           C  
ATOM   2188  OD1 ASN A 138     -30.465 -33.612 -71.799  1.00 -0.00           O  
ATOM   2189  ND2 ASN A 138     -31.592 -32.051 -72.811  1.00 -0.00           N  
ATOM   2190 HD21 ASN A 138     -30.966 -32.071 -73.603  1.00 -0.00           H  
ATOM   2191 HD22 ASN A 138     -32.214 -31.260 -72.725  1.00 -0.00           H  
ATOM   2192  C   ASN A 138     -29.933 -30.920 -69.486  1.00 -0.00           C  
ATOM   2193  O   ASN A 138     -29.151 -30.400 -70.315  1.00 -0.00           O  
ATOM   2194  N   NLN A 139     -29.507 -31.369 -68.290  1.00 -0.00           N  
ATOM   2195  H   NLN A 139     -30.136 -31.796 -67.625  1.00 -0.00           H  
ATOM   2196  CA  NLN A 139     -28.095 -31.558 -67.945  1.00 -0.00           C  
ATOM   2197  HA  NLN A 139     -27.890 -31.798 -66.902  1.00 -0.00           H  
ATOM   2198  CB  NLN A 139     -27.475 -32.676 -68.775  1.00 -0.00           C  
ATOM   2199  HB2 NLN A 139     -27.790 -32.584 -69.814  1.00 -0.00           H  
ATOM   2200  HB3 NLN A 139     -26.387 -32.707 -68.705  1.00 -0.00           H  
ATOM   2201  CG  NLN A 139     -27.975 -34.028 -68.104  1.00 -0.00           C  
ATOM   2202  OD1 NLN A 139     -27.915 -34.194 -66.893  1.00 -0.00           O  
ATOM   2203  ND2 NLN A 139     -28.539 -34.926 -68.915  1.00 -0.00           N  
ATOM   2204 HD21 NLN A 139     -28.361 -34.958 -69.909  1.00 -0.00           H  
ATOM   2205  C   NLN A 139     -27.297 -30.250 -68.056  1.00 -0.00           C  
ATOM   2206  O   NLN A 139     -26.189 -30.269 -68.452  1.00 -0.00           O  
ATOM   2207  N   CYX A 140     -27.843 -29.120 -67.594  1.00 -0.00           N  
ATOM   2208  H   CYX A 140     -28.774 -29.188 -67.209  1.00 -0.00           H  
ATOM   2209  CA  CYX A 140     -27.245 -27.791 -67.797  1.00 -0.00           C  
ATOM   2210  HA  CYX A 140     -26.834 -27.765 -68.806  1.00 -0.00           H  
ATOM   2211  CB  CYX A 140     -28.303 -26.722 -67.701  1.00 -0.00           C  
ATOM   2212  HB2 CYX A 140     -28.580 -26.756 -66.647  1.00 -0.00           H  
ATOM   2213  HB3 CYX A 140     -27.946 -25.710 -67.891  1.00 -0.00           H  
ATOM   2214  SG  CYX A 140     -29.776 -27.037 -68.798  1.00 -0.00           S  
ATOM   2215  C   CYX A 140     -26.069 -27.530 -66.848  1.00 -0.00           C  
ATOM   2216  O   CYX A 140     -25.884 -28.163 -65.831  1.00 -0.00           O  
ATOM   2217  N   THR A 141     -25.222 -26.583 -67.253  1.00 -0.00           N  
ATOM   2218  H   THR A 141     -25.386 -26.227 -68.183  1.00 -0.00           H  
ATOM   2219  CA  THR A 141     -24.041 -26.097 -66.474  1.00 -0.00           C  
ATOM   2220  HA  THR A 141     -23.955 -26.704 -65.572  1.00 -0.00           H  
ATOM   2221  CB  THR A 141     -22.828 -26.300 -67.354  1.00 -0.00           C  
ATOM   2222  HB  THR A 141     -21.996 -26.254 -66.651  1.00 -0.00           H  
ATOM   2223  CG2 THR A 141     -22.652 -27.673 -68.030  1.00 -0.00           C  
ATOM   2224 HG21 THR A 141     -21.708 -27.675 -68.576  1.00 -0.00           H  
ATOM   2225 HG22 THR A 141     -22.546 -28.401 -67.226  1.00 -0.00           H  
ATOM   2226 HG23 THR A 141     -23.436 -27.920 -68.746  1.00 -0.00           H  
ATOM   2227  OG1 THR A 141     -22.687 -25.266 -68.276  1.00 -0.00           O  
ATOM   2228  HG1 THR A 141     -22.654 -25.687 -69.138  1.00 -0.00           H  
ATOM   2229  C   THR A 141     -24.037 -24.673 -65.984  1.00 -0.00           C  
ATOM   2230  O   THR A 141     -23.385 -24.345 -64.972  1.00 -0.00           O  
ATOM   2231  N   PHE A 142     -24.803 -23.770 -66.634  1.00 -0.00           N  
ATOM   2232  H   PHE A 142     -25.403 -24.128 -67.363  1.00 -0.00           H  
ATOM   2233  CA  PHE A 142     -24.620 -22.283 -66.543  1.00 -0.00           C  
ATOM   2234  HA  PHE A 142     -24.609 -21.999 -65.490  1.00 -0.00           H  
ATOM   2235  CB  PHE A 142     -23.278 -21.894 -67.111  1.00 -0.00           C  
ATOM   2236  HB2 PHE A 142     -22.600 -22.709 -66.860  1.00 -0.00           H  
ATOM   2237  HB3 PHE A 142     -23.414 -21.749 -68.182  1.00 -0.00           H  
ATOM   2238  CG  PHE A 142     -22.594 -20.624 -66.548  1.00 -0.00           C  
ATOM   2239  CD1 PHE A 142     -21.809 -20.652 -65.348  1.00 -0.00           C  
ATOM   2240  HD1 PHE A 142     -21.608 -21.580 -64.834  1.00 -0.00           H  
ATOM   2241  CE1 PHE A 142     -21.385 -19.451 -64.774  1.00 -0.00           C  
ATOM   2242  HE1 PHE A 142     -20.646 -19.577 -63.997  1.00 -0.00           H  
ATOM   2243  CZ  PHE A 142     -21.598 -18.184 -65.413  1.00 -0.00           C  
ATOM   2244  HZ  PHE A 142     -21.205 -17.229 -65.096  1.00 -0.00           H  
ATOM   2245  CE2 PHE A 142     -22.416 -18.190 -66.617  1.00 -0.00           C  
ATOM   2246  HE2 PHE A 142     -22.795 -17.262 -67.019  1.00 -0.00           H  
ATOM   2247  CD2 PHE A 142     -22.899 -19.366 -67.168  1.00 -0.00           C  
ATOM   2248  HD2 PHE A 142     -23.607 -19.271 -67.979  1.00 -0.00           H  
ATOM   2249  C   PHE A 142     -25.825 -21.581 -67.278  1.00 -0.00           C  
ATOM   2250  O   PHE A 142     -26.301 -22.063 -68.311  1.00 -0.00           O  
ATOM   2251  N   GLU A 143     -26.148 -20.365 -66.828  1.00 -0.01           N  
ATOM   2252  H   GLU A 143     -25.688 -19.956 -66.028  1.00 -0.01           H  
ATOM   2253  CA  GLU A 143     -27.053 -19.455 -67.553  1.00 -0.01           C  
ATOM   2254  HA  GLU A 143     -26.895 -19.560 -68.627  1.00 -0.01           H  
ATOM   2255  CB  GLU A 143     -28.471 -19.763 -67.264  1.00 -0.01           C  
ATOM   2256  HB2 GLU A 143     -28.989 -19.221 -68.055  1.00 -0.01           H  
ATOM   2257  HB3 GLU A 143     -28.470 -20.844 -67.404  1.00 -0.01           H  
ATOM   2258  CG  GLU A 143     -28.963 -19.571 -65.794  1.00 -0.01           C  
ATOM   2259  HG2 GLU A 143     -28.291 -20.019 -65.062  1.00 -0.01           H  
ATOM   2260  HG3 GLU A 143     -28.862 -18.504 -65.597  1.00 -0.01           H  
ATOM   2261  CD  GLU A 143     -30.466 -19.890 -65.611  1.00 -0.01           C  
ATOM   2262  OE1 GLU A 143     -31.000 -19.765 -64.510  1.00 -0.01           O  
ATOM   2263  OE2 GLU A 143     -31.080 -20.284 -66.619  1.00 -0.01           O  
ATOM   2264  C   GLU A 143     -26.611 -18.028 -67.188  1.00 -0.01           C  
ATOM   2265  O   GLU A 143     -26.105 -17.793 -66.081  1.00 -0.01           O  
ATOM   2266  N   TYR A 144     -26.913 -17.111 -68.077  1.00 -0.01           N  
ATOM   2267  H   TYR A 144     -27.350 -17.439 -68.926  1.00 -0.01           H  
ATOM   2268  CA  TYR A 144     -26.562 -15.651 -68.045  1.00 -0.01           C  
ATOM   2269  HA  TYR A 144     -26.606 -15.461 -66.973  1.00 -0.01           H  
ATOM   2270  CB  TYR A 144     -25.092 -15.404 -68.496  1.00 -0.01           C  
ATOM   2271  HB2 TYR A 144     -24.433 -16.170 -68.088  1.00 -0.01           H  
ATOM   2272  HB3 TYR A 144     -24.930 -15.361 -69.573  1.00 -0.01           H  
ATOM   2273  CG  TYR A 144     -24.476 -14.098 -68.057  1.00 -0.01           C  
ATOM   2274  CD1 TYR A 144     -23.446 -14.076 -67.064  1.00 -0.01           C  
ATOM   2275  HD1 TYR A 144     -23.253 -15.027 -66.591  1.00 -0.01           H  
ATOM   2276  CE1 TYR A 144     -22.945 -12.854 -66.544  1.00 -0.01           C  
ATOM   2277  HE1 TYR A 144     -22.234 -12.819 -65.731  1.00 -0.01           H  
ATOM   2278  CZ  TYR A 144     -23.467 -11.662 -67.097  1.00 -0.01           C  
ATOM   2279  OH  TYR A 144     -23.057 -10.465 -66.524  1.00 -0.01           O  
ATOM   2280  HH  TYR A 144     -23.751  -9.822 -66.689  1.00 -0.01           H  
ATOM   2281  CE2 TYR A 144     -24.333 -11.671 -68.270  1.00 -0.01           C  
ATOM   2282  HE2 TYR A 144     -24.694 -10.726 -68.648  1.00 -0.01           H  
ATOM   2283  CD2 TYR A 144     -24.843 -12.903 -68.727  1.00 -0.01           C  
ATOM   2284  HD2 TYR A 144     -25.557 -12.920 -69.537  1.00 -0.01           H  
ATOM   2285  C   TYR A 144     -27.623 -14.707 -68.659  1.00 -0.01           C  
ATOM   2286  O   TYR A 144     -28.401 -15.103 -69.535  1.00 -0.01           O  
ATOM   2287  N   VAL A 145     -27.613 -13.433 -68.286  1.00 -0.01           N  
ATOM   2288  H   VAL A 145     -26.871 -13.120 -67.677  1.00 -0.01           H  
ATOM   2289  CA  VAL A 145     -28.643 -12.445 -68.727  1.00 -0.01           C  
ATOM   2290  HA  VAL A 145     -29.140 -12.807 -69.627  1.00 -0.01           H  
ATOM   2291  CB  VAL A 145     -29.644 -12.209 -67.583  1.00 -0.01           C  
ATOM   2292  HB  VAL A 145     -29.112 -11.892 -66.686  1.00 -0.01           H  
ATOM   2293  CG1 VAL A 145     -30.646 -11.098 -67.794  1.00 -0.01           C  
ATOM   2294 HG11 VAL A 145     -31.316 -11.203 -68.647  1.00 -0.01           H  
ATOM   2295 HG12 VAL A 145     -31.176 -10.991 -66.848  1.00 -0.01           H  
ATOM   2296 HG13 VAL A 145     -30.131 -10.167 -68.029  1.00 -0.01           H  
ATOM   2297  CG2 VAL A 145     -30.368 -13.499 -67.123  1.00 -0.01           C  
ATOM   2298 HG21 VAL A 145     -29.822 -14.241 -66.540  1.00 -0.01           H  
ATOM   2299 HG22 VAL A 145     -31.144 -13.352 -66.372  1.00 -0.01           H  
ATOM   2300 HG23 VAL A 145     -30.828 -13.867 -68.040  1.00 -0.01           H  
ATOM   2301  C   VAL A 145     -28.042 -11.179 -69.207  1.00 -0.01           C  
ATOM   2302  O   VAL A 145     -27.473 -10.534 -68.352  1.00 -0.01           O  
ATOM   2303  N   SER A 146     -28.351 -10.699 -70.409  1.00 -0.04           N  
ATOM   2304  H   SER A 146     -29.008 -11.209 -70.981  1.00 -0.04           H  
ATOM   2305  CA  SER A 146     -27.756  -9.443 -70.929  1.00 -0.04           C  
ATOM   2306  HA  SER A 146     -27.158  -9.058 -70.103  1.00 -0.04           H  
ATOM   2307  CB  SER A 146     -26.789  -9.892 -72.021  1.00 -0.04           C  
ATOM   2308  HB2 SER A 146     -27.320 -10.612 -72.643  1.00 -0.04           H  
ATOM   2309  HB3 SER A 146     -26.460  -9.059 -72.641  1.00 -0.04           H  
ATOM   2310  OG  SER A 146     -25.605 -10.459 -71.499  1.00 -0.04           O  
ATOM   2311  HG  SER A 146     -25.272  -9.889 -70.802  1.00 -0.04           H  
ATOM   2312  C   SER A 146     -28.822  -8.453 -71.451  1.00 -0.04           C  
ATOM   2313  O   SER A 146     -29.966  -8.808 -71.688  1.00 -0.04           O  
ATOM   2314  N   GLN A 147     -28.460  -7.151 -71.667  1.00 -0.02           N  
ATOM   2315  H   GLN A 147     -27.504  -6.843 -71.557  1.00 -0.02           H  
ATOM   2316  CA  GLN A 147     -29.474  -6.140 -72.171  1.00 -0.02           C  
ATOM   2317  HA  GLN A 147     -30.332  -6.235 -71.505  1.00 -0.02           H  
ATOM   2318  CB  GLN A 147     -28.988  -4.710 -72.015  1.00 -0.02           C  
ATOM   2319  HB2 GLN A 147     -29.904  -4.119 -72.031  1.00 -0.02           H  
ATOM   2320  HB3 GLN A 147     -28.612  -4.603 -70.998  1.00 -0.02           H  
ATOM   2321  CG  GLN A 147     -28.065  -4.087 -73.106  1.00 -0.02           C  
ATOM   2322  HG2 GLN A 147     -28.598  -4.007 -74.054  1.00 -0.02           H  
ATOM   2323  HG3 GLN A 147     -27.908  -3.027 -72.908  1.00 -0.02           H  
ATOM   2324  CD  GLN A 147     -26.649  -4.566 -73.220  1.00 -0.02           C  
ATOM   2325  OE1 GLN A 147     -26.217  -5.409 -72.432  1.00 -0.02           O  
ATOM   2326  NE2 GLN A 147     -25.863  -4.061 -74.171  1.00 -0.02           N  
ATOM   2327 HE21 GLN A 147     -24.896  -4.341 -74.241  1.00 -0.02           H  
ATOM   2328 HE22 GLN A 147     -26.262  -3.448 -74.867  1.00 -0.02           H  
ATOM   2329  C   GLN A 147     -29.860  -6.444 -73.614  1.00 -0.02           C  
ATOM   2330  O   GLN A 147     -29.004  -6.840 -74.427  1.00 -0.02           O  
ATOM   2331  N   PRO A 148     -31.093  -6.187 -74.034  1.00 -0.28           N  
ATOM   2332  CD  PRO A 148     -32.250  -5.758 -73.186  1.00 -0.28           C  
ATOM   2333  HD2 PRO A 148     -32.104  -4.683 -73.085  1.00 -0.28           H  
ATOM   2334  HD3 PRO A 148     -32.288  -6.269 -72.224  1.00 -0.28           H  
ATOM   2335  CG  PRO A 148     -33.434  -6.072 -73.961  1.00 -0.28           C  
ATOM   2336  HG2 PRO A 148     -34.230  -5.372 -73.707  1.00 -0.28           H  
ATOM   2337  HG3 PRO A 148     -33.911  -7.004 -73.658  1.00 -0.28           H  
ATOM   2338  CB  PRO A 148     -33.109  -6.111 -75.444  1.00 -0.28           C  
ATOM   2339  HB2 PRO A 148     -33.183  -5.125 -75.902  1.00 -0.28           H  
ATOM   2340  HB3 PRO A 148     -33.742  -6.840 -75.951  1.00 -0.28           H  
ATOM   2341  CA  PRO A 148     -31.612  -6.525 -75.343  1.00 -0.28           C  
ATOM   2342  HA  PRO A 148     -31.674  -7.613 -75.373  1.00 -0.28           H  
ATOM   2343  C   PRO A 148     -30.830  -6.088 -76.608  1.00 -0.28           C  
ATOM   2344  O   PRO A 148     -30.436  -4.939 -76.744  1.00 -0.28           O  
ATOM   2345  N   PHE A 149     -30.766  -6.939 -77.613  1.00 -0.63           N  
ATOM   2346  H   PHE A 149     -31.165  -7.845 -77.413  1.00 -0.63           H  
ATOM   2347  CA  PHE A 149     -30.318  -6.536 -79.019  1.00 -0.63           C  
ATOM   2348  HA  PHE A 149     -29.504  -5.813 -78.957  1.00 -0.63           H  
ATOM   2349  CB  PHE A 149     -29.917  -7.780 -79.830  1.00 -0.63           C  
ATOM   2350  HB2 PHE A 149     -30.804  -8.406 -79.925  1.00 -0.63           H  
ATOM   2351  HB3 PHE A 149     -29.604  -7.376 -80.793  1.00 -0.63           H  
ATOM   2352  CG  PHE A 149     -28.990  -8.768 -79.212  1.00 -0.63           C  
ATOM   2353  CD1 PHE A 149     -29.100 -10.128 -79.653  1.00 -0.63           C  
ATOM   2354  HD1 PHE A 149     -29.721 -10.414 -80.489  1.00 -0.63           H  
ATOM   2355  CE1 PHE A 149     -28.237 -11.078 -79.206  1.00 -0.63           C  
ATOM   2356  HE1 PHE A 149     -28.283 -12.099 -79.554  1.00 -0.63           H  
ATOM   2357  CZ  PHE A 149     -27.280 -10.667 -78.275  1.00 -0.63           C  
ATOM   2358  HZ  PHE A 149     -26.516 -11.393 -78.038  1.00 -0.63           H  
ATOM   2359  CE2 PHE A 149     -27.177  -9.365 -77.717  1.00 -0.63           C  
ATOM   2360  HE2 PHE A 149     -26.499  -9.180 -76.897  1.00 -0.63           H  
ATOM   2361  CD2 PHE A 149     -28.025  -8.407 -78.256  1.00 -0.63           C  
ATOM   2362  HD2 PHE A 149     -27.957  -7.385 -77.913  1.00 -0.63           H  
ATOM   2363  C   PHE A 149     -31.493  -5.766 -79.713  1.00 -0.63           C  
ATOM   2364  O   PHE A 149     -31.228  -4.692 -80.341  1.00 -0.63           O  
ATOM   2365  N   LEU A 150     -32.667  -6.335 -79.716  1.00 -3.10           N  
ATOM   2366  H   LEU A 150     -32.777  -7.079 -79.041  1.00 -3.10           H  
ATOM   2367  CA  LEU A 150     -33.930  -5.754 -80.282  1.00 -3.10           C  
ATOM   2368  HA  LEU A 150     -33.632  -5.306 -81.230  1.00 -3.10           H  
ATOM   2369  CB  LEU A 150     -34.949  -6.972 -80.330  1.00 -3.10           C  
ATOM   2370  HB2 LEU A 150     -35.154  -7.381 -79.341  1.00 -3.10           H  
ATOM   2371  HB3 LEU A 150     -35.916  -6.551 -80.605  1.00 -3.10           H  
ATOM   2372  CG  LEU A 150     -34.754  -8.038 -81.404  1.00 -3.10           C  
ATOM   2373  HG  LEU A 150     -34.894  -7.455 -82.314  1.00 -3.10           H  
ATOM   2374  CD1 LEU A 150     -33.364  -8.602 -81.723  1.00 -3.10           C  
ATOM   2375 HD11 LEU A 150     -32.979  -9.045 -80.804  1.00 -3.10           H  
ATOM   2376 HD12 LEU A 150     -33.440  -9.316 -82.543  1.00 -3.10           H  
ATOM   2377 HD13 LEU A 150     -32.756  -7.747 -82.016  1.00 -3.10           H  
ATOM   2378  CD2 LEU A 150     -35.754  -9.159 -81.318  1.00 -3.10           C  
ATOM   2379 HD21 LEU A 150     -36.110  -9.398 -82.320  1.00 -3.10           H  
ATOM   2380 HD22 LEU A 150     -35.327 -10.026 -80.813  1.00 -3.10           H  
ATOM   2381 HD23 LEU A 150     -36.698  -8.873 -80.855  1.00 -3.10           H  
ATOM   2382  C   LEU A 150     -34.356  -4.575 -79.405  1.00 -3.10           C  
ATOM   2383  O   LEU A 150     -34.469  -4.660 -78.199  1.00 -3.10           O  
ATOM   2384  N   MET A 151     -34.631  -3.391 -79.971  1.00 -3.74           N  
ATOM   2385  H   MET A 151     -34.696  -3.558 -80.965  1.00 -3.74           H  
ATOM   2386  CA  MET A 151     -35.145  -2.184 -79.337  1.00 -3.74           C  
ATOM   2387  HA  MET A 151     -34.369  -1.894 -78.629  1.00 -3.74           H  
ATOM   2388  CB  MET A 151     -35.338  -1.063 -80.415  1.00 -3.74           C  
ATOM   2389  HB2 MET A 151     -36.016  -1.466 -81.167  1.00 -3.74           H  
ATOM   2390  HB3 MET A 151     -35.859  -0.231 -79.942  1.00 -3.74           H  
ATOM   2391  CG  MET A 151     -34.041  -0.644 -81.151  1.00 -3.74           C  
ATOM   2392  HG2 MET A 151     -33.244  -0.463 -80.429  1.00 -3.74           H  
ATOM   2393  HG3 MET A 151     -33.719  -1.521 -81.712  1.00 -3.74           H  
ATOM   2394  SD  MET A 151     -34.246   0.733 -82.343  1.00 -3.74           S  
ATOM   2395  CE  MET A 151     -34.779   2.155 -81.389  1.00 -3.74           C  
ATOM   2396  HE1 MET A 151     -35.729   2.031 -80.869  1.00 -3.74           H  
ATOM   2397  HE2 MET A 151     -33.970   2.377 -80.693  1.00 -3.74           H  
ATOM   2398  HE3 MET A 151     -34.832   3.012 -82.060  1.00 -3.74           H  
ATOM   2399  C   MET A 151     -36.512  -2.356 -78.491  1.00 -3.74           C  
ATOM   2400  O   MET A 151     -37.316  -3.252 -78.706  1.00 -3.74           O  
ATOM   2401  N   ASP A 152     -36.850  -1.465 -77.564  1.00 -0.96           N  
ATOM   2402  H   ASP A 152     -36.113  -0.808 -77.353  1.00 -0.96           H  
ATOM   2403  CA  ASP A 152     -38.158  -1.389 -76.846  1.00 -0.96           C  
ATOM   2404  HA  ASP A 152     -38.411  -2.443 -76.726  1.00 -0.96           H  
ATOM   2405  CB  ASP A 152     -38.042  -0.660 -75.483  1.00 -0.96           C  
ATOM   2406  HB2 ASP A 152     -37.492   0.267 -75.644  1.00 -0.96           H  
ATOM   2407  HB3 ASP A 152     -39.071  -0.558 -75.137  1.00 -0.96           H  
ATOM   2408  CG  ASP A 152     -37.397  -1.542 -74.434  1.00 -0.96           C  
ATOM   2409  OD1 ASP A 152     -37.612  -2.768 -74.477  1.00 -0.96           O  
ATOM   2410  OD2 ASP A 152     -36.772  -1.019 -73.460  1.00 -0.96           O  
ATOM   2411  C   ASP A 152     -39.299  -0.853 -77.741  1.00 -0.96           C  
ATOM   2412  O   ASP A 152     -40.391  -0.801 -77.291  1.00 -0.96           O  
ATOM   2413  N   LEU A 153     -38.926  -0.317 -78.922  1.00 -2.49           N  
ATOM   2414  H   LEU A 153     -37.943  -0.137 -79.068  1.00 -2.49           H  
ATOM   2415  CA  LEU A 153     -39.854   0.066 -80.038  1.00 -2.49           C  
ATOM   2416  HA  LEU A 153     -40.902  -0.212 -79.923  1.00 -2.49           H  
ATOM   2417  CB  LEU A 153     -39.874   1.604 -80.050  1.00 -2.49           C  
ATOM   2418  HB2 LEU A 153     -38.943   1.927 -80.516  1.00 -2.49           H  
ATOM   2419  HB3 LEU A 153     -40.615   1.933 -80.779  1.00 -2.49           H  
ATOM   2420  CG  LEU A 153     -40.281   2.415 -78.838  1.00 -2.49           C  
ATOM   2421  HG  LEU A 153     -39.614   2.092 -78.039  1.00 -2.49           H  
ATOM   2422  CD1 LEU A 153     -40.200   3.949 -79.074  1.00 -2.49           C  
ATOM   2423 HD11 LEU A 153     -39.183   4.306 -79.237  1.00 -2.49           H  
ATOM   2424 HD12 LEU A 153     -40.793   4.255 -79.936  1.00 -2.49           H  
ATOM   2425 HD13 LEU A 153     -40.382   4.413 -78.105  1.00 -2.49           H  
ATOM   2426  CD2 LEU A 153     -41.717   2.101 -78.411  1.00 -2.49           C  
ATOM   2427 HD21 LEU A 153     -41.748   1.059 -78.093  1.00 -2.49           H  
ATOM   2428 HD22 LEU A 153     -42.068   2.822 -77.673  1.00 -2.49           H  
ATOM   2429 HD23 LEU A 153     -42.334   2.275 -79.293  1.00 -2.49           H  
ATOM   2430  C   LEU A 153     -39.409  -0.461 -81.490  1.00 -2.49           C  
ATOM   2431  O   LEU A 153     -39.478   0.195 -82.547  1.00 -2.49           O  
ATOM   2432  N   GLU A 154     -38.868  -1.669 -81.448  1.00 -5.25           N  
ATOM   2433  H   GLU A 154     -38.847  -2.165 -80.568  1.00 -5.25           H  
ATOM   2434  CA  GLU A 154     -38.338  -2.400 -82.581  1.00 -5.25           C  
ATOM   2435  HA  GLU A 154     -37.381  -1.954 -82.850  1.00 -5.25           H  
ATOM   2436  CB  GLU A 154     -37.817  -3.803 -82.085  1.00 -5.25           C  
ATOM   2437  HB2 GLU A 154     -37.061  -3.615 -81.322  1.00 -5.25           H  
ATOM   2438  HB3 GLU A 154     -38.648  -4.348 -81.638  1.00 -5.25           H  
ATOM   2439  CG  GLU A 154     -37.136  -4.704 -83.129  1.00 -5.25           C  
ATOM   2440  HG2 GLU A 154     -37.089  -5.737 -82.786  1.00 -5.25           H  
ATOM   2441  HG3 GLU A 154     -37.738  -4.637 -84.035  1.00 -5.25           H  
ATOM   2442  CD  GLU A 154     -35.688  -4.310 -83.520  1.00 -5.25           C  
ATOM   2443  OE1 GLU A 154     -35.271  -4.811 -84.585  1.00 -5.25           O  
ATOM   2444  OE2 GLU A 154     -35.025  -3.638 -82.675  1.00 -5.25           O  
ATOM   2445  C   GLU A 154     -39.324  -2.427 -83.813  1.00 -5.25           C  
ATOM   2446  O   GLU A 154     -38.904  -2.265 -84.922  1.00 -5.25           O  
ATOM   2447  N   GLY A 155     -40.643  -2.565 -83.527  1.00 -2.58           N  
ATOM   2448  H   GLY A 155     -40.906  -2.595 -82.552  1.00 -2.58           H  
ATOM   2449  CA  GLY A 155     -41.670  -2.761 -84.530  1.00 -2.58           C  
ATOM   2450  HA2 GLY A 155     -41.289  -3.556 -85.172  1.00 -2.58           H  
ATOM   2451  HA3 GLY A 155     -42.503  -3.218 -83.996  1.00 -2.58           H  
ATOM   2452  C   GLY A 155     -42.059  -1.425 -85.273  1.00 -2.58           C  
ATOM   2453  O   GLY A 155     -42.486  -1.444 -86.442  1.00 -2.58           O  
ATOM   2454  N   LYS A 156     -41.707  -0.293 -84.752  1.00 -1.13           N  
ATOM   2455  H   LYS A 156     -41.325  -0.227 -83.819  1.00 -1.13           H  
ATOM   2456  CA  LYS A 156     -41.754   0.953 -85.489  1.00 -1.13           C  
ATOM   2457  HA  LYS A 156     -42.640   1.024 -86.120  1.00 -1.13           H  
ATOM   2458  CB  LYS A 156     -41.814   2.119 -84.430  1.00 -1.13           C  
ATOM   2459  HB2 LYS A 156     -41.127   1.940 -83.603  1.00 -1.13           H  
ATOM   2460  HB3 LYS A 156     -41.513   3.068 -84.872  1.00 -1.13           H  
ATOM   2461  CG  LYS A 156     -43.200   2.264 -83.752  1.00 -1.13           C  
ATOM   2462  HG2 LYS A 156     -43.927   2.357 -84.559  1.00 -1.13           H  
ATOM   2463  HG3 LYS A 156     -43.387   1.298 -83.284  1.00 -1.13           H  
ATOM   2464  CD  LYS A 156     -43.337   3.307 -82.579  1.00 -1.13           C  
ATOM   2465  HD2 LYS A 156     -42.676   2.978 -81.777  1.00 -1.13           H  
ATOM   2466  HD3 LYS A 156     -42.961   4.259 -82.953  1.00 -1.13           H  
ATOM   2467  CE  LYS A 156     -44.810   3.440 -82.126  1.00 -1.13           C  
ATOM   2468  HE2 LYS A 156     -45.334   3.591 -83.070  1.00 -1.13           H  
ATOM   2469  HE3 LYS A 156     -45.064   2.504 -81.629  1.00 -1.13           H  
ATOM   2470  NZ  LYS A 156     -44.994   4.629 -81.230  1.00 -1.13           N  
ATOM   2471  HZ1 LYS A 156     -45.992   4.721 -81.102  1.00 -1.13           H  
ATOM   2472  HZ2 LYS A 156     -44.588   4.620 -80.305  1.00 -1.13           H  
ATOM   2473  HZ3 LYS A 156     -44.590   5.447 -81.662  1.00 -1.13           H  
ATOM   2474  C   LYS A 156     -40.676   1.169 -86.554  1.00 -1.13           C  
ATOM   2475  O   LYS A 156     -40.875   2.009 -87.463  1.00 -1.13           O  
ATOM   2476  N   GLN A 157     -39.516   0.512 -86.434  1.00 -1.15           N  
ATOM   2477  H   GLN A 157     -39.433  -0.117 -85.648  1.00 -1.15           H  
ATOM   2478  CA  GLN A 157     -38.267   0.829 -87.158  1.00 -1.15           C  
ATOM   2479  HA  GLN A 157     -38.124   1.903 -87.033  1.00 -1.15           H  
ATOM   2480  CB  GLN A 157     -37.028   0.164 -86.536  1.00 -1.15           C  
ATOM   2481  HB2 GLN A 157     -37.110  -0.911 -86.697  1.00 -1.15           H  
ATOM   2482  HB3 GLN A 157     -36.169   0.515 -87.108  1.00 -1.15           H  
ATOM   2483  CG  GLN A 157     -36.728   0.399 -85.073  1.00 -1.15           C  
ATOM   2484  HG2 GLN A 157     -37.325  -0.275 -84.459  1.00 -1.15           H  
ATOM   2485  HG3 GLN A 157     -35.696   0.131 -84.845  1.00 -1.15           H  
ATOM   2486  CD  GLN A 157     -36.941   1.818 -84.609  1.00 -1.15           C  
ATOM   2487  OE1 GLN A 157     -36.216   2.689 -85.051  1.00 -1.15           O  
ATOM   2488  NE2 GLN A 157     -37.903   2.140 -83.798  1.00 -1.15           N  
ATOM   2489 HE21 GLN A 157     -38.046   3.132 -83.671  1.00 -1.15           H  
ATOM   2490 HE22 GLN A 157     -38.393   1.385 -83.339  1.00 -1.15           H  
ATOM   2491  C   GLN A 157     -38.504   0.709 -88.735  1.00 -1.15           C  
ATOM   2492  O   GLN A 157     -37.926   1.525 -89.498  1.00 -1.15           O  
ATOM   2493  N   GLY A 158     -39.274  -0.262 -89.187  1.00 -0.72           N  
ATOM   2494  H   GLY A 158     -39.671  -0.862 -88.478  1.00 -0.72           H  
ATOM   2495  CA  GLY A 158     -39.675  -0.504 -90.586  1.00 -0.72           C  
ATOM   2496  HA2 GLY A 158     -40.363  -1.347 -90.650  1.00 -0.72           H  
ATOM   2497  HA3 GLY A 158     -40.171   0.349 -91.050  1.00 -0.72           H  
ATOM   2498  C   GLY A 158     -38.528  -0.786 -91.558  1.00 -0.72           C  
ATOM   2499  O   GLY A 158     -37.485  -1.304 -91.197  1.00 -0.72           O  
ATOM   2500  N   ASN A 159     -38.728  -0.594 -92.849  1.00 -0.07           N  
ATOM   2501  H   ASN A 159     -39.570  -0.173 -93.213  1.00 -0.07           H  
ATOM   2502  CA  ASN A 159     -37.679  -0.860 -93.788  1.00 -0.07           C  
ATOM   2503  HA  ASN A 159     -37.538  -1.939 -93.848  1.00 -0.07           H  
ATOM   2504  CB  ASN A 159     -38.286  -0.564 -95.195  1.00 -0.07           C  
ATOM   2505  HB2 ASN A 159     -38.667   0.457 -95.241  1.00 -0.07           H  
ATOM   2506  HB3 ASN A 159     -37.471  -0.449 -95.910  1.00 -0.07           H  
ATOM   2507  CG  ASN A 159     -39.227  -1.631 -95.644  1.00 -0.07           C  
ATOM   2508  OD1 ASN A 159     -38.985  -2.843 -95.542  1.00 -0.07           O  
ATOM   2509  ND2 ASN A 159     -40.377  -1.259 -96.148  1.00 -0.07           N  
ATOM   2510 HD21 ASN A 159     -40.969  -2.012 -96.468  1.00 -0.07           H  
ATOM   2511 HD22 ASN A 159     -40.558  -0.279 -96.309  1.00 -0.07           H  
ATOM   2512  C   ASN A 159     -36.326  -0.138 -93.612  1.00 -0.07           C  
ATOM   2513  O   ASN A 159     -35.323  -0.814 -93.762  1.00 -0.07           O  
ATOM   2514  N   PHE A 160     -36.317   1.132 -93.081  1.00 -0.43           N  
ATOM   2515  H   PHE A 160     -37.185   1.597 -92.858  1.00 -0.43           H  
ATOM   2516  CA  PHE A 160     -35.029   1.862 -92.970  1.00 -0.43           C  
ATOM   2517  HA  PHE A 160     -34.460   1.755 -93.894  1.00 -0.43           H  
ATOM   2518  CB  PHE A 160     -35.392   3.383 -92.833  1.00 -0.43           C  
ATOM   2519  HB2 PHE A 160     -35.526   3.492 -91.757  1.00 -0.43           H  
ATOM   2520  HB3 PHE A 160     -34.511   3.979 -93.075  1.00 -0.43           H  
ATOM   2521  CG  PHE A 160     -36.551   3.926 -93.678  1.00 -0.43           C  
ATOM   2522  CD1 PHE A 160     -36.648   3.656 -95.074  1.00 -0.43           C  
ATOM   2523  HD1 PHE A 160     -35.927   3.008 -95.548  1.00 -0.43           H  
ATOM   2524  CE1 PHE A 160     -37.541   4.340 -95.869  1.00 -0.43           C  
ATOM   2525  HE1 PHE A 160     -37.579   4.143 -96.930  1.00 -0.43           H  
ATOM   2526  CZ  PHE A 160     -38.412   5.288 -95.283  1.00 -0.43           C  
ATOM   2527  HZ  PHE A 160     -39.089   5.880 -95.880  1.00 -0.43           H  
ATOM   2528  CE2 PHE A 160     -38.321   5.546 -93.900  1.00 -0.43           C  
ATOM   2529  HE2 PHE A 160     -38.984   6.217 -93.376  1.00 -0.43           H  
ATOM   2530  CD2 PHE A 160     -37.354   4.943 -93.131  1.00 -0.43           C  
ATOM   2531  HD2 PHE A 160     -37.159   5.344 -92.147  1.00 -0.43           H  
ATOM   2532  C   PHE A 160     -34.104   1.494 -91.779  1.00 -0.43           C  
ATOM   2533  O   PHE A 160     -33.092   2.125 -91.497  1.00 -0.43           O  
ATOM   2534  N   LYS A 161     -34.436   0.468 -90.911  1.00 -4.31           N  
ATOM   2535  H   LYS A 161     -35.259  -0.055 -91.172  1.00 -4.31           H  
ATOM   2536  CA  LYS A 161     -33.800   0.126 -89.655  1.00 -4.31           C  
ATOM   2537  HA  LYS A 161     -33.891   1.018 -89.036  1.00 -4.31           H  
ATOM   2538  CB  LYS A 161     -34.668  -1.009 -89.039  1.00 -4.31           C  
ATOM   2539  HB2 LYS A 161     -34.446  -1.023 -87.972  1.00 -4.31           H  
ATOM   2540  HB3 LYS A 161     -35.749  -0.876 -89.006  1.00 -4.31           H  
ATOM   2541  CG  LYS A 161     -34.278  -2.340 -89.799  1.00 -4.31           C  
ATOM   2542  HG2 LYS A 161     -34.524  -2.147 -90.843  1.00 -4.31           H  
ATOM   2543  HG3 LYS A 161     -33.260  -2.669 -89.590  1.00 -4.31           H  
ATOM   2544  CD  LYS A 161     -35.105  -3.536 -89.374  1.00 -4.31           C  
ATOM   2545  HD2 LYS A 161     -36.135  -3.246 -89.576  1.00 -4.31           H  
ATOM   2546  HD3 LYS A 161     -34.971  -4.381 -90.049  1.00 -4.31           H  
ATOM   2547  CE  LYS A 161     -34.924  -3.758 -87.792  1.00 -4.31           C  
ATOM   2548  HE2 LYS A 161     -33.938  -4.097 -87.474  1.00 -4.31           H  
ATOM   2549  HE3 LYS A 161     -35.054  -2.790 -87.307  1.00 -4.31           H  
ATOM   2550  NZ  LYS A 161     -35.875  -4.683 -87.301  1.00 -4.31           N  
ATOM   2551  HZ1 LYS A 161     -36.830  -4.413 -87.490  1.00 -4.31           H  
ATOM   2552  HZ2 LYS A 161     -35.642  -5.637 -87.534  1.00 -4.31           H  
ATOM   2553  HZ3 LYS A 161     -35.830  -4.764 -86.295  1.00 -4.31           H  
ATOM   2554  C   LYS A 161     -32.344  -0.211 -89.806  1.00 -4.31           C  
ATOM   2555  O   LYS A 161     -31.860  -0.761 -90.786  1.00 -4.31           O  
ATOM   2556  N   ASN A 162     -31.573  -0.057 -88.764  1.00 -3.73           N  
ATOM   2557  H   ASN A 162     -31.924   0.194 -87.851  1.00 -3.73           H  
ATOM   2558  CA  ASN A 162     -30.153  -0.057 -88.752  1.00 -3.73           C  
ATOM   2559  HA  ASN A 162     -29.939   0.494 -89.668  1.00 -3.73           H  
ATOM   2560  CB  ASN A 162     -29.644   0.647 -87.494  1.00 -3.73           C  
ATOM   2561  HB2 ASN A 162     -30.024   0.326 -86.525  1.00 -3.73           H  
ATOM   2562  HB3 ASN A 162     -28.578   0.423 -87.449  1.00 -3.73           H  
ATOM   2563  CG  ASN A 162     -29.638   2.176 -87.557  1.00 -3.73           C  
ATOM   2564  OD1 ASN A 162     -30.189   2.820 -88.421  1.00 -3.73           O  
ATOM   2565  ND2 ASN A 162     -28.918   2.789 -86.655  1.00 -3.73           N  
ATOM   2566 HD21 ASN A 162     -29.210   3.745 -86.507  1.00 -3.73           H  
ATOM   2567 HD22 ASN A 162     -28.366   2.343 -85.936  1.00 -3.73           H  
ATOM   2568  C   ASN A 162     -29.625  -1.443 -88.864  1.00 -3.73           C  
ATOM   2569  O   ASN A 162     -30.239  -2.389 -88.378  1.00 -3.73           O  
ATOM   2570  N   LEU A 163     -28.413  -1.657 -89.327  1.00 -3.20           N  
ATOM   2571  H   LEU A 163     -27.982  -0.844 -89.744  1.00 -3.20           H  
ATOM   2572  CA  LEU A 163     -27.751  -2.955 -89.355  1.00 -3.20           C  
ATOM   2573  HA  LEU A 163     -28.425  -3.747 -89.681  1.00 -3.20           H  
ATOM   2574  CB  LEU A 163     -26.610  -2.810 -90.369  1.00 -3.20           C  
ATOM   2575  HB2 LEU A 163     -27.106  -2.660 -91.329  1.00 -3.20           H  
ATOM   2576  HB3 LEU A 163     -26.033  -1.897 -90.216  1.00 -3.20           H  
ATOM   2577  CG  LEU A 163     -25.735  -4.083 -90.519  1.00 -3.20           C  
ATOM   2578  HG  LEU A 163     -26.204  -4.870 -89.930  1.00 -3.20           H  
ATOM   2579  CD1 LEU A 163     -25.563  -4.511 -91.954  1.00 -3.20           C  
ATOM   2580 HD11 LEU A 163     -26.553  -4.635 -92.392  1.00 -3.20           H  
ATOM   2581 HD12 LEU A 163     -24.976  -3.715 -92.413  1.00 -3.20           H  
ATOM   2582 HD13 LEU A 163     -25.015  -5.446 -92.066  1.00 -3.20           H  
ATOM   2583  CD2 LEU A 163     -24.352  -3.750 -90.013  1.00 -3.20           C  
ATOM   2584 HD21 LEU A 163     -23.642  -4.576 -89.982  1.00 -3.20           H  
ATOM   2585 HD22 LEU A 163     -24.047  -2.830 -90.513  1.00 -3.20           H  
ATOM   2586 HD23 LEU A 163     -24.445  -3.520 -88.952  1.00 -3.20           H  
ATOM   2587  C   LEU A 163     -27.246  -3.215 -87.872  1.00 -3.20           C  
ATOM   2588  O   LEU A 163     -26.719  -2.330 -87.171  1.00 -3.20           O  
ATOM   2589  N   ARG A 164     -27.393  -4.449 -87.352  1.00-15.72           N  
ATOM   2590  H   ARG A 164     -27.998  -5.118 -87.807  1.00-15.72           H  
ATOM   2591  CA  ARG A 164     -26.687  -5.006 -86.181  1.00-15.72           C  
ATOM   2592  HA  ARG A 164     -26.353  -4.184 -85.547  1.00-15.72           H  
ATOM   2593  CB  ARG A 164     -27.619  -5.954 -85.348  1.00-15.72           C  
ATOM   2594  HB2 ARG A 164     -28.085  -6.749 -85.930  1.00-15.72           H  
ATOM   2595  HB3 ARG A 164     -27.098  -6.509 -84.568  1.00-15.72           H  
ATOM   2596  CG  ARG A 164     -28.699  -5.203 -84.652  1.00-15.72           C  
ATOM   2597  HG2 ARG A 164     -28.136  -4.458 -84.090  1.00-15.72           H  
ATOM   2598  HG3 ARG A 164     -29.266  -4.700 -85.435  1.00-15.72           H  
ATOM   2599  CD  ARG A 164     -29.630  -6.032 -83.705  1.00-15.72           C  
ATOM   2600  HD2 ARG A 164     -30.273  -6.626 -84.354  1.00-15.72           H  
ATOM   2601  HD3 ARG A 164     -29.083  -6.545 -82.914  1.00-15.72           H  
ATOM   2602  NE  ARG A 164     -30.547  -5.007 -83.144  1.00-15.72           N  
ATOM   2603  HE  ARG A 164     -30.153  -4.324 -82.513  1.00-15.72           H  
ATOM   2604  CZ  ARG A 164     -31.836  -4.819 -83.326  1.00-15.72           C  
ATOM   2605  NH1 ARG A 164     -32.382  -3.818 -82.828  1.00-15.72           N  
ATOM   2606 HH11 ARG A 164     -31.891  -3.130 -82.274  1.00-15.72           H  
ATOM   2607 HH12 ARG A 164     -33.378  -3.972 -82.759  1.00-15.72           H  
ATOM   2608  NH2 ARG A 164     -32.581  -5.565 -84.064  1.00-15.72           N  
ATOM   2609 HH21 ARG A 164     -32.206  -6.384 -84.522  1.00-15.72           H  
ATOM   2610 HH22 ARG A 164     -33.524  -5.283 -84.291  1.00-15.72           H  
ATOM   2611  C   ARG A 164     -25.418  -5.752 -86.541  1.00-15.72           C  
ATOM   2612  O   ARG A 164     -25.415  -6.606 -87.354  1.00-15.72           O  
ATOM   2613  N   GLU A 165     -24.375  -5.452 -85.812  1.00-16.27           N  
ATOM   2614  H   GLU A 165     -24.512  -4.766 -85.083  1.00-16.27           H  
ATOM   2615  CA  GLU A 165     -23.055  -6.096 -85.872  1.00-16.27           C  
ATOM   2616  HA  GLU A 165     -23.130  -6.979 -86.507  1.00-16.27           H  
ATOM   2617  CB  GLU A 165     -21.967  -5.263 -86.493  1.00-16.27           C  
ATOM   2618  HB2 GLU A 165     -21.089  -5.886 -86.321  1.00-16.27           H  
ATOM   2619  HB3 GLU A 165     -22.078  -5.262 -87.578  1.00-16.27           H  
ATOM   2620  CG  GLU A 165     -21.764  -3.822 -85.842  1.00-16.27           C  
ATOM   2621  HG2 GLU A 165     -22.723  -3.381 -85.571  1.00-16.27           H  
ATOM   2622  HG3 GLU A 165     -21.390  -4.017 -84.838  1.00-16.27           H  
ATOM   2623  CD  GLU A 165     -20.850  -2.971 -86.743  1.00-16.27           C  
ATOM   2624  OE1 GLU A 165     -19.770  -3.501 -87.078  1.00-16.27           O  
ATOM   2625  OE2 GLU A 165     -21.001  -1.729 -86.765  1.00-16.27           O  
ATOM   2626  C   GLU A 165     -22.635  -6.697 -84.610  1.00-16.27           C  
ATOM   2627  O   GLU A 165     -22.821  -6.084 -83.532  1.00-16.27           O  
ATOM   2628  N   PHE A 166     -21.930  -7.821 -84.682  1.00 -5.84           N  
ATOM   2629  H   PHE A 166     -21.697  -8.256 -85.563  1.00 -5.84           H  
ATOM   2630  CA  PHE A 166     -21.525  -8.643 -83.600  1.00 -5.84           C  
ATOM   2631  HA  PHE A 166     -21.411  -7.970 -82.750  1.00 -5.84           H  
ATOM   2632  CB  PHE A 166     -22.487  -9.801 -83.342  1.00 -5.84           C  
ATOM   2633  HB2 PHE A 166     -22.329 -10.590 -84.078  1.00 -5.84           H  
ATOM   2634  HB3 PHE A 166     -22.150 -10.229 -82.398  1.00 -5.84           H  
ATOM   2635  CG  PHE A 166     -23.997  -9.409 -83.151  1.00 -5.84           C  
ATOM   2636  CD1 PHE A 166     -24.908  -9.365 -84.244  1.00 -5.84           C  
ATOM   2637  HD1 PHE A 166     -24.510  -9.548 -85.231  1.00 -5.84           H  
ATOM   2638  CE1 PHE A 166     -26.298  -9.179 -83.917  1.00 -5.84           C  
ATOM   2639  HE1 PHE A 166     -26.997  -9.353 -84.721  1.00 -5.84           H  
ATOM   2640  CZ  PHE A 166     -26.644  -8.776 -82.623  1.00 -5.84           C  
ATOM   2641  HZ  PHE A 166     -27.654  -8.418 -82.487  1.00 -5.84           H  
ATOM   2642  CE2 PHE A 166     -25.694  -8.666 -81.567  1.00 -5.84           C  
ATOM   2643  HE2 PHE A 166     -26.086  -8.326 -80.620  1.00 -5.84           H  
ATOM   2644  CD2 PHE A 166     -24.403  -9.126 -81.844  1.00 -5.84           C  
ATOM   2645  HD2 PHE A 166     -23.661  -9.091 -81.060  1.00 -5.84           H  
ATOM   2646  C   PHE A 166     -20.158  -9.277 -83.831  1.00 -5.84           C  
ATOM   2647  O   PHE A 166     -19.828  -9.746 -84.928  1.00 -5.84           O  
ATOM   2648  N   VAL A 167     -19.324  -9.397 -82.784  1.00 -3.03           N  
ATOM   2649  H   VAL A 167     -19.700  -9.053 -81.912  1.00 -3.03           H  
ATOM   2650  CA  VAL A 167     -18.197 -10.343 -82.608  1.00 -3.03           C  
ATOM   2651  HA  VAL A 167     -17.971 -10.989 -83.456  1.00 -3.03           H  
ATOM   2652  CB  VAL A 167     -16.918  -9.504 -82.314  1.00 -3.03           C  
ATOM   2653  HB  VAL A 167     -17.197  -8.683 -81.653  1.00 -3.03           H  
ATOM   2654  CG1 VAL A 167     -15.777 -10.237 -81.630  1.00 -3.03           C  
ATOM   2655 HG11 VAL A 167     -15.405 -11.043 -82.262  1.00 -3.03           H  
ATOM   2656 HG12 VAL A 167     -14.944  -9.584 -81.371  1.00 -3.03           H  
ATOM   2657 HG13 VAL A 167     -16.120 -10.595 -80.660  1.00 -3.03           H  
ATOM   2658  CG2 VAL A 167     -16.269  -9.026 -83.675  1.00 -3.03           C  
ATOM   2659 HG21 VAL A 167     -15.210  -8.773 -83.647  1.00 -3.03           H  
ATOM   2660 HG22 VAL A 167     -16.307  -9.746 -84.492  1.00 -3.03           H  
ATOM   2661 HG23 VAL A 167     -16.810  -8.148 -84.029  1.00 -3.03           H  
ATOM   2662  C   VAL A 167     -18.450 -11.286 -81.412  1.00 -3.03           C  
ATOM   2663  O   VAL A 167     -18.936 -10.804 -80.397  1.00 -3.03           O  
ATOM   2664  N   PHE A 168     -18.083 -12.546 -81.606  1.00 -0.89           N  
ATOM   2665  H   PHE A 168     -17.904 -12.934 -82.522  1.00 -0.89           H  
ATOM   2666  CA  PHE A 168     -18.110 -13.582 -80.599  1.00 -0.89           C  
ATOM   2667  HA  PHE A 168     -17.969 -13.107 -79.627  1.00 -0.89           H  
ATOM   2668  CB  PHE A 168     -19.444 -14.297 -80.503  1.00 -0.89           C  
ATOM   2669  HB2 PHE A 168     -19.256 -15.370 -80.536  1.00 -0.89           H  
ATOM   2670  HB3 PHE A 168     -19.915 -14.068 -79.547  1.00 -0.89           H  
ATOM   2671  CG  PHE A 168     -20.372 -14.129 -81.619  1.00 -0.89           C  
ATOM   2672  CD1 PHE A 168     -21.529 -13.376 -81.460  1.00 -0.89           C  
ATOM   2673  HD1 PHE A 168     -21.662 -12.948 -80.478  1.00 -0.89           H  
ATOM   2674  CE1 PHE A 168     -22.509 -13.363 -82.380  1.00 -0.89           C  
ATOM   2675  HE1 PHE A 168     -23.469 -12.870 -82.328  1.00 -0.89           H  
ATOM   2676  CZ  PHE A 168     -22.290 -14.188 -83.477  1.00 -0.89           C  
ATOM   2677  HZ  PHE A 168     -23.110 -14.162 -84.179  1.00 -0.89           H  
ATOM   2678  CE2 PHE A 168     -21.145 -14.960 -83.712  1.00 -0.89           C  
ATOM   2679  HE2 PHE A 168     -21.081 -15.552 -84.613  1.00 -0.89           H  
ATOM   2680  CD2 PHE A 168     -20.131 -14.944 -82.734  1.00 -0.89           C  
ATOM   2681  HD2 PHE A 168     -19.254 -15.549 -82.909  1.00 -0.89           H  
ATOM   2682  C   PHE A 168     -16.977 -14.602 -80.810  1.00 -0.89           C  
ATOM   2683  O   PHE A 168     -16.724 -14.989 -81.944  1.00 -0.89           O  
ATOM   2684  N   LYS A 169     -16.168 -14.898 -79.757  1.00 -0.40           N  
ATOM   2685  H   LYS A 169     -16.383 -14.404 -78.903  1.00 -0.40           H  
ATOM   2686  CA  LYS A 169     -14.878 -15.617 -79.801  1.00 -0.40           C  
ATOM   2687  HA  LYS A 169     -14.863 -16.318 -80.636  1.00 -0.40           H  
ATOM   2688  CB  LYS A 169     -13.778 -14.581 -80.054  1.00 -0.40           C  
ATOM   2689  HB2 LYS A 169     -12.764 -14.981 -80.032  1.00 -0.40           H  
ATOM   2690  HB3 LYS A 169     -13.918 -13.944 -80.928  1.00 -0.40           H  
ATOM   2691  CG  LYS A 169     -13.777 -13.613 -78.786  1.00 -0.40           C  
ATOM   2692  HG2 LYS A 169     -14.514 -12.813 -78.846  1.00 -0.40           H  
ATOM   2693  HG3 LYS A 169     -13.900 -14.074 -77.806  1.00 -0.40           H  
ATOM   2694  CD  LYS A 169     -12.408 -13.001 -78.680  1.00 -0.40           C  
ATOM   2695  HD2 LYS A 169     -11.672 -13.802 -78.609  1.00 -0.40           H  
ATOM   2696  HD3 LYS A 169     -12.157 -12.443 -79.582  1.00 -0.40           H  
ATOM   2697  CE  LYS A 169     -12.286 -12.050 -77.457  1.00 -0.40           C  
ATOM   2698  HE2 LYS A 169     -13.179 -11.453 -77.271  1.00 -0.40           H  
ATOM   2699  HE3 LYS A 169     -12.101 -12.619 -76.546  1.00 -0.40           H  
ATOM   2700  NZ  LYS A 169     -11.077 -11.175 -77.519  1.00 -0.40           N  
ATOM   2701  HZ1 LYS A 169     -11.258 -10.462 -78.212  1.00 -0.40           H  
ATOM   2702  HZ2 LYS A 169     -11.028 -10.673 -76.644  1.00 -0.40           H  
ATOM   2703  HZ3 LYS A 169     -10.249 -11.722 -77.707  1.00 -0.40           H  
ATOM   2704  C   LYS A 169     -14.587 -16.397 -78.518  1.00 -0.40           C  
ATOM   2705  O   LYS A 169     -15.280 -16.297 -77.516  1.00 -0.40           O  
ATOM   2706  N   ASN A 170     -13.684 -17.383 -78.745  1.00 -0.10           N  
ATOM   2707  H   ASN A 170     -13.344 -17.484 -79.691  1.00 -0.10           H  
ATOM   2708  CA  ASN A 170     -13.291 -18.371 -77.680  1.00 -0.10           C  
ATOM   2709  HA  ASN A 170     -13.562 -17.931 -76.720  1.00 -0.10           H  
ATOM   2710  CB  ASN A 170     -14.212 -19.659 -77.752  1.00 -0.10           C  
ATOM   2711  HB2 ASN A 170     -15.239 -19.349 -77.942  1.00 -0.10           H  
ATOM   2712  HB3 ASN A 170     -13.883 -20.255 -78.604  1.00 -0.10           H  
ATOM   2713  CG  ASN A 170     -14.098 -20.479 -76.451  1.00 -0.10           C  
ATOM   2714  OD1 ASN A 170     -14.195 -20.025 -75.335  1.00 -0.10           O  
ATOM   2715  ND2 ASN A 170     -13.785 -21.715 -76.602  1.00 -0.10           N  
ATOM   2716 HD21 ASN A 170     -13.636 -22.176 -75.716  1.00 -0.10           H  
ATOM   2717 HD22 ASN A 170     -13.556 -22.047 -77.528  1.00 -0.10           H  
ATOM   2718  C   ASN A 170     -11.787 -18.635 -77.670  1.00 -0.10           C  
ATOM   2719  O   ASN A 170     -11.326 -19.718 -77.446  1.00 -0.10           O  
ATOM   2720  N   ILE A 171     -11.008 -17.564 -77.956  1.00 -0.06           N  
ATOM   2721  H   ILE A 171     -11.400 -16.638 -77.860  1.00 -0.06           H  
ATOM   2722  CA  ILE A 171      -9.564 -17.557 -77.756  1.00 -0.06           C  
ATOM   2723  HA  ILE A 171      -9.158 -18.369 -78.358  1.00 -0.06           H  
ATOM   2724  CB  ILE A 171      -8.980 -16.178 -78.325  1.00 -0.06           C  
ATOM   2725  HB  ILE A 171      -9.426 -15.318 -77.826  1.00 -0.06           H  
ATOM   2726  CG2 ILE A 171      -7.398 -16.141 -77.984  1.00 -0.06           C  
ATOM   2727 HG21 ILE A 171      -6.812 -17.035 -78.196  1.00 -0.06           H  
ATOM   2728 HG22 ILE A 171      -6.968 -15.346 -78.594  1.00 -0.06           H  
ATOM   2729 HG23 ILE A 171      -7.279 -15.709 -76.991  1.00 -0.06           H  
ATOM   2730  CG1 ILE A 171      -9.365 -15.863 -79.740  1.00 -0.06           C  
ATOM   2731 HG12 ILE A 171     -10.444 -15.988 -79.837  1.00 -0.06           H  
ATOM   2732 HG13 ILE A 171      -9.251 -14.784 -79.844  1.00 -0.06           H  
ATOM   2733  CD1 ILE A 171      -8.589 -16.786 -80.711  1.00 -0.06           C  
ATOM   2734 HD11 ILE A 171      -8.876 -16.729 -81.761  1.00 -0.06           H  
ATOM   2735 HD12 ILE A 171      -7.537 -16.508 -80.650  1.00 -0.06           H  
ATOM   2736 HD13 ILE A 171      -8.717 -17.827 -80.414  1.00 -0.06           H  
ATOM   2737  C   ILE A 171      -9.268 -17.775 -76.249  1.00 -0.06           C  
ATOM   2738  O   ILE A 171      -9.959 -17.137 -75.392  1.00 -0.06           O  
ATOM   2739  N   ASP A 172      -8.250 -18.523 -75.936  1.00 -0.01           N  
ATOM   2740  H   ASP A 172      -7.660 -18.976 -76.618  1.00 -0.01           H  
ATOM   2741  CA  ASP A 172      -7.807 -19.008 -74.599  1.00 -0.01           C  
ATOM   2742  HA  ASP A 172      -6.993 -19.730 -74.661  1.00 -0.01           H  
ATOM   2743  CB  ASP A 172      -7.154 -17.872 -73.648  1.00 -0.01           C  
ATOM   2744  HB2 ASP A 172      -7.968 -17.170 -73.471  1.00 -0.01           H  
ATOM   2745  HB3 ASP A 172      -6.888 -18.283 -72.673  1.00 -0.01           H  
ATOM   2746  CG  ASP A 172      -5.947 -17.151 -74.239  1.00 -0.01           C  
ATOM   2747  OD1 ASP A 172      -5.605 -16.030 -73.674  1.00 -0.01           O  
ATOM   2748  OD2 ASP A 172      -5.197 -17.743 -75.073  1.00 -0.01           O  
ATOM   2749  C   ASP A 172      -8.922 -19.755 -73.836  1.00 -0.01           C  
ATOM   2750  O   ASP A 172      -8.897 -19.964 -72.623  1.00 -0.01           O  
ATOM   2751  N   GLY A 173      -9.896 -20.235 -74.572  1.00 -0.02           N  
ATOM   2752  H   GLY A 173      -9.937 -20.026 -75.560  1.00 -0.02           H  
ATOM   2753  CA  GLY A 173     -10.964 -20.995 -73.873  1.00 -0.02           C  
ATOM   2754  HA2 GLY A 173     -11.460 -21.482 -74.713  1.00 -0.02           H  
ATOM   2755  HA3 GLY A 173     -10.468 -21.717 -73.224  1.00 -0.02           H  
ATOM   2756  C   GLY A 173     -11.969 -20.154 -73.008  1.00 -0.02           C  
ATOM   2757  O   GLY A 173     -12.794 -20.693 -72.365  1.00 -0.02           O  
ATOM   2758  N   TYR A 174     -11.821 -18.830 -73.030  1.00 -0.02           N  
ATOM   2759  H   TYR A 174     -11.074 -18.345 -73.507  1.00 -0.02           H  
ATOM   2760  CA  TYR A 174     -12.789 -17.933 -72.450  1.00 -0.02           C  
ATOM   2761  HA  TYR A 174     -13.443 -18.515 -71.801  1.00 -0.02           H  
ATOM   2762  CB  TYR A 174     -12.122 -16.869 -71.586  1.00 -0.02           C  
ATOM   2763  HB2 TYR A 174     -11.585 -16.176 -72.233  1.00 -0.02           H  
ATOM   2764  HB3 TYR A 174     -12.991 -16.394 -71.131  1.00 -0.02           H  
ATOM   2765  CG  TYR A 174     -11.175 -17.306 -70.545  1.00 -0.02           C  
ATOM   2766  CD1 TYR A 174     -11.655 -17.594 -69.278  1.00 -0.02           C  
ATOM   2767  HD1 TYR A 174     -12.705 -17.587 -69.025  1.00 -0.02           H  
ATOM   2768  CE1 TYR A 174     -10.752 -17.929 -68.252  1.00 -0.02           C  
ATOM   2769  HE1 TYR A 174     -11.203 -18.233 -67.319  1.00 -0.02           H  
ATOM   2770  CZ  TYR A 174      -9.358 -18.039 -68.560  1.00 -0.02           C  
ATOM   2771  OH  TYR A 174      -8.463 -18.333 -67.506  1.00 -0.02           O  
ATOM   2772  HH  TYR A 174      -8.879 -18.243 -66.646  1.00 -0.02           H  
ATOM   2773  CE2 TYR A 174      -8.893 -17.813 -69.839  1.00 -0.02           C  
ATOM   2774  HE2 TYR A 174      -7.850 -17.972 -70.067  1.00 -0.02           H  
ATOM   2775  CD2 TYR A 174      -9.837 -17.459 -70.821  1.00 -0.02           C  
ATOM   2776  HD2 TYR A 174      -9.450 -17.245 -71.806  1.00 -0.02           H  
ATOM   2777  C   TYR A 174     -13.737 -17.365 -73.511  1.00 -0.02           C  
ATOM   2778  O   TYR A 174     -13.255 -16.944 -74.582  1.00 -0.02           O  
ATOM   2779  N   PHE A 175     -15.049 -17.411 -73.232  1.00 -0.08           N  
ATOM   2780  H   PHE A 175     -15.287 -18.017 -72.459  1.00 -0.08           H  
ATOM   2781  CA  PHE A 175     -16.000 -16.977 -74.265  1.00 -0.08           C  
ATOM   2782  HA  PHE A 175     -15.530 -17.032 -75.247  1.00 -0.08           H  
ATOM   2783  CB  PHE A 175     -17.238 -17.931 -74.345  1.00 -0.08           C  
ATOM   2784  HB2 PHE A 175     -16.862 -18.871 -74.748  1.00 -0.08           H  
ATOM   2785  HB3 PHE A 175     -17.647 -18.108 -73.351  1.00 -0.08           H  
ATOM   2786  CG  PHE A 175     -18.241 -17.459 -75.387  1.00 -0.08           C  
ATOM   2787  CD1 PHE A 175     -17.965 -17.732 -76.746  1.00 -0.08           C  
ATOM   2788  HD1 PHE A 175     -17.147 -18.416 -76.919  1.00 -0.08           H  
ATOM   2789  CE1 PHE A 175     -18.827 -17.284 -77.775  1.00 -0.08           C  
ATOM   2790  HE1 PHE A 175     -18.671 -17.581 -78.801  1.00 -0.08           H  
ATOM   2791  CZ  PHE A 175     -19.917 -16.431 -77.452  1.00 -0.08           C  
ATOM   2792  HZ  PHE A 175     -20.586 -15.993 -78.177  1.00 -0.08           H  
ATOM   2793  CE2 PHE A 175     -20.131 -16.085 -76.087  1.00 -0.08           C  
ATOM   2794  HE2 PHE A 175     -20.963 -15.436 -75.856  1.00 -0.08           H  
ATOM   2795  CD2 PHE A 175     -19.373 -16.618 -75.098  1.00 -0.08           C  
ATOM   2796  HD2 PHE A 175     -19.677 -16.337 -74.101  1.00 -0.08           H  
ATOM   2797  C   PHE A 175     -16.358 -15.511 -74.037  1.00 -0.08           C  
ATOM   2798  O   PHE A 175     -16.753 -15.169 -72.932  1.00 -0.08           O  
ATOM   2799  N   LYS A 176     -16.262 -14.642 -75.072  1.00 -0.14           N  
ATOM   2800  H   LYS A 176     -16.164 -15.040 -75.995  1.00 -0.14           H  
ATOM   2801  CA  LYS A 176     -16.375 -13.229 -74.973  1.00 -0.14           C  
ATOM   2802  HA  LYS A 176     -17.017 -12.957 -74.135  1.00 -0.14           H  
ATOM   2803  CB  LYS A 176     -15.070 -12.490 -74.676  1.00 -0.14           C  
ATOM   2804  HB2 LYS A 176     -14.472 -12.431 -75.585  1.00 -0.14           H  
ATOM   2805  HB3 LYS A 176     -15.198 -11.473 -74.306  1.00 -0.14           H  
ATOM   2806  CG  LYS A 176     -14.209 -13.202 -73.644  1.00 -0.14           C  
ATOM   2807  HG2 LYS A 176     -14.814 -13.543 -72.804  1.00 -0.14           H  
ATOM   2808  HG3 LYS A 176     -13.743 -14.111 -74.024  1.00 -0.14           H  
ATOM   2809  CD  LYS A 176     -13.087 -12.320 -73.002  1.00 -0.14           C  
ATOM   2810  HD2 LYS A 176     -12.389 -12.068 -73.801  1.00 -0.14           H  
ATOM   2811  HD3 LYS A 176     -13.519 -11.380 -72.658  1.00 -0.14           H  
ATOM   2812  CE  LYS A 176     -12.330 -13.088 -71.929  1.00 -0.14           C  
ATOM   2813  HE2 LYS A 176     -12.900 -13.358 -71.040  1.00 -0.14           H  
ATOM   2814  HE3 LYS A 176     -11.936 -13.941 -72.481  1.00 -0.14           H  
ATOM   2815  NZ  LYS A 176     -11.254 -12.191 -71.424  1.00 -0.14           N  
ATOM   2816  HZ1 LYS A 176     -11.519 -11.252 -71.165  1.00 -0.14           H  
ATOM   2817  HZ2 LYS A 176     -10.871 -12.600 -70.583  1.00 -0.14           H  
ATOM   2818  HZ3 LYS A 176     -10.594 -12.020 -72.169  1.00 -0.14           H  
ATOM   2819  C   LYS A 176     -17.173 -12.673 -76.166  1.00 -0.14           C  
ATOM   2820  O   LYS A 176     -16.939 -13.002 -77.301  1.00 -0.14           O  
ATOM   2821  N   ILE A 177     -18.309 -11.981 -75.878  1.00 -0.50           N  
ATOM   2822  H   ILE A 177     -18.497 -11.871 -74.892  1.00 -0.50           H  
ATOM   2823  CA  ILE A 177     -19.319 -11.443 -76.862  1.00 -0.50           C  
ATOM   2824  HA  ILE A 177     -18.901 -11.581 -77.860  1.00 -0.50           H  
ATOM   2825  CB  ILE A 177     -20.760 -12.137 -76.830  1.00 -0.50           C  
ATOM   2826  HB  ILE A 177     -20.568 -13.149 -77.186  1.00 -0.50           H  
ATOM   2827  CG2 ILE A 177     -21.355 -12.171 -75.452  1.00 -0.50           C  
ATOM   2828 HG21 ILE A 177     -21.474 -11.182 -75.008  1.00 -0.50           H  
ATOM   2829 HG22 ILE A 177     -22.272 -12.759 -75.409  1.00 -0.50           H  
ATOM   2830 HG23 ILE A 177     -20.662 -12.653 -74.763  1.00 -0.50           H  
ATOM   2831  CG1 ILE A 177     -21.761 -11.435 -77.848  1.00 -0.50           C  
ATOM   2832 HG12 ILE A 177     -22.127 -10.565 -77.302  1.00 -0.50           H  
ATOM   2833 HG13 ILE A 177     -21.103 -11.325 -78.710  1.00 -0.50           H  
ATOM   2834  CD1 ILE A 177     -23.086 -12.098 -78.169  1.00 -0.50           C  
ATOM   2835 HD11 ILE A 177     -23.841 -12.024 -77.387  1.00 -0.50           H  
ATOM   2836 HD12 ILE A 177     -23.587 -11.475 -78.909  1.00 -0.50           H  
ATOM   2837 HD13 ILE A 177     -22.991 -13.155 -78.418  1.00 -0.50           H  
ATOM   2838  C   ILE A 177     -19.363  -9.966 -76.764  1.00 -0.50           C  
ATOM   2839  O   ILE A 177     -19.253  -9.349 -75.670  1.00 -0.50           O  
ATOM   2840  N   TYR A 178     -19.516  -9.279 -77.927  1.00 -1.93           N  
ATOM   2841  H   TYR A 178     -19.778  -9.857 -78.712  1.00 -1.93           H  
ATOM   2842  CA  TYR A 178     -19.498  -7.835 -78.228  1.00 -1.93           C  
ATOM   2843  HA  TYR A 178     -19.720  -7.309 -77.300  1.00 -1.93           H  
ATOM   2844  CB  TYR A 178     -18.049  -7.373 -78.634  1.00 -1.93           C  
ATOM   2845  HB2 TYR A 178     -17.905  -7.769 -79.640  1.00 -1.93           H  
ATOM   2846  HB3 TYR A 178     -18.122  -6.286 -78.675  1.00 -1.93           H  
ATOM   2847  CG  TYR A 178     -16.901  -7.926 -77.713  1.00 -1.93           C  
ATOM   2848  CD1 TYR A 178     -16.454  -9.237 -78.010  1.00 -1.93           C  
ATOM   2849  HD1 TYR A 178     -17.032  -9.947 -78.583  1.00 -1.93           H  
ATOM   2850  CE1 TYR A 178     -15.355  -9.729 -77.279  1.00 -1.93           C  
ATOM   2851  HE1 TYR A 178     -15.055 -10.759 -77.406  1.00 -1.93           H  
ATOM   2852  CZ  TYR A 178     -14.698  -8.910 -76.417  1.00 -1.93           C  
ATOM   2853  OH  TYR A 178     -13.688  -9.417 -75.720  1.00 -1.93           O  
ATOM   2854  HH  TYR A 178     -13.189  -8.679 -75.363  1.00 -1.93           H  
ATOM   2855  CE2 TYR A 178     -15.095  -7.638 -76.126  1.00 -1.93           C  
ATOM   2856  HE2 TYR A 178     -14.599  -7.015 -75.396  1.00 -1.93           H  
ATOM   2857  CD2 TYR A 178     -16.196  -7.103 -76.842  1.00 -1.93           C  
ATOM   2858  HD2 TYR A 178     -16.429  -6.050 -76.781  1.00 -1.93           H  
ATOM   2859  C   TYR A 178     -20.548  -7.598 -79.293  1.00 -1.93           C  
ATOM   2860  O   TYR A 178     -20.789  -8.476 -80.128  1.00 -1.93           O  
ATOM   2861  N   SER A 179     -21.130  -6.391 -79.318  1.00 -2.11           N  
ATOM   2862  H   SER A 179     -20.719  -5.780 -78.627  1.00 -2.11           H  
ATOM   2863  CA  SER A 179     -22.161  -5.851 -80.201  1.00 -2.11           C  
ATOM   2864  HA  SER A 179     -22.112  -6.359 -81.165  1.00 -2.11           H  
ATOM   2865  CB  SER A 179     -23.506  -6.085 -79.523  1.00 -2.11           C  
ATOM   2866  HB2 SER A 179     -24.320  -5.754 -80.168  1.00 -2.11           H  
ATOM   2867  HB3 SER A 179     -23.468  -7.170 -79.429  1.00 -2.11           H  
ATOM   2868  OG  SER A 179     -23.649  -5.419 -78.284  1.00 -2.11           O  
ATOM   2869  HG  SER A 179     -24.341  -4.768 -78.422  1.00 -2.11           H  
ATOM   2870  C   SER A 179     -22.057  -4.373 -80.533  1.00 -2.11           C  
ATOM   2871  O   SER A 179     -21.391  -3.638 -79.773  1.00 -2.11           O  
ATOM   2872  N   LYS A 180     -22.528  -3.904 -81.712  1.00 -4.99           N  
ATOM   2873  H   LYS A 180     -22.964  -4.569 -82.335  1.00 -4.99           H  
ATOM   2874  CA  LYS A 180     -22.751  -2.598 -82.107  1.00 -4.99           C  
ATOM   2875  HA  LYS A 180     -23.085  -2.116 -81.188  1.00 -4.99           H  
ATOM   2876  CB  LYS A 180     -21.590  -1.885 -82.712  1.00 -4.99           C  
ATOM   2877  HB2 LYS A 180     -20.648  -2.180 -82.250  1.00 -4.99           H  
ATOM   2878  HB3 LYS A 180     -21.513  -2.135 -83.770  1.00 -4.99           H  
ATOM   2879  CG  LYS A 180     -21.638  -0.367 -82.474  1.00 -4.99           C  
ATOM   2880  HG2 LYS A 180     -20.747   0.099 -82.894  1.00 -4.99           H  
ATOM   2881  HG3 LYS A 180     -22.425   0.137 -83.036  1.00 -4.99           H  
ATOM   2882  CD  LYS A 180     -21.629   0.081 -81.007  1.00 -4.99           C  
ATOM   2883  HD2 LYS A 180     -22.440  -0.231 -80.350  1.00 -4.99           H  
ATOM   2884  HD3 LYS A 180     -20.729  -0.380 -80.601  1.00 -4.99           H  
ATOM   2885  CE  LYS A 180     -21.345   1.564 -80.813  1.00 -4.99           C  
ATOM   2886  HE2 LYS A 180     -20.355   1.861 -81.160  1.00 -4.99           H  
ATOM   2887  HE3 LYS A 180     -22.096   2.040 -81.443  1.00 -4.99           H  
ATOM   2888  NZ  LYS A 180     -21.556   2.002 -79.447  1.00 -4.99           N  
ATOM   2889  HZ1 LYS A 180     -21.027   1.437 -78.799  1.00 -4.99           H  
ATOM   2890  HZ2 LYS A 180     -21.169   2.930 -79.357  1.00 -4.99           H  
ATOM   2891  HZ3 LYS A 180     -22.535   2.026 -79.198  1.00 -4.99           H  
ATOM   2892  C   LYS A 180     -23.944  -2.550 -83.197  1.00 -4.99           C  
ATOM   2893  O   LYS A 180     -24.364  -3.578 -83.676  1.00 -4.99           O  
ATOM   2894  N   HIE A 181     -24.395  -1.314 -83.536  1.00 -4.31           N  
ATOM   2895  H   HIE A 181     -24.166  -0.493 -82.994  1.00 -4.31           H  
ATOM   2896  CA  HIE A 181     -25.305  -1.057 -84.665  1.00 -4.31           C  
ATOM   2897  HA  HIE A 181     -25.128  -1.982 -85.214  1.00 -4.31           H  
ATOM   2898  CB  HIE A 181     -26.757  -1.003 -84.118  1.00 -4.31           C  
ATOM   2899  HB2 HIE A 181     -27.366  -0.953 -85.021  1.00 -4.31           H  
ATOM   2900  HB3 HIE A 181     -27.000  -1.898 -83.546  1.00 -4.31           H  
ATOM   2901  CG  HIE A 181     -27.118   0.321 -83.488  1.00 -4.31           C  
ATOM   2902  ND1 HIE A 181     -27.390   1.501 -84.183  1.00 -4.31           N  
ATOM   2903  CE1 HIE A 181     -27.819   2.378 -83.270  1.00 -4.31           C  
ATOM   2904  HE1 HIE A 181     -28.067   3.413 -83.455  1.00 -4.31           H  
ATOM   2905  NE2 HIE A 181     -27.887   1.779 -82.089  1.00 -4.31           N  
ATOM   2906  HE2 HIE A 181     -28.040   2.293 -81.233  1.00 -4.31           H  
ATOM   2907  CD2 HIE A 181     -27.516   0.471 -82.219  1.00 -4.31           C  
ATOM   2908  HD2 HIE A 181     -27.546  -0.358 -81.528  1.00 -4.31           H  
ATOM   2909  C   HIE A 181     -24.981   0.106 -85.506  1.00 -4.31           C  
ATOM   2910  O   HIE A 181     -24.048   0.820 -85.080  1.00 -4.31           O  
ATOM   2911  N   THR A 182     -25.565   0.277 -86.713  1.00 -2.06           N  
ATOM   2912  H   THR A 182     -26.314  -0.376 -86.897  1.00 -2.06           H  
ATOM   2913  CA  THR A 182     -25.145   1.312 -87.677  1.00 -2.06           C  
ATOM   2914  HA  THR A 182     -24.983   2.198 -87.063  1.00 -2.06           H  
ATOM   2915  CB  THR A 182     -23.838   0.852 -88.352  1.00 -2.06           C  
ATOM   2916  HB  THR A 182     -23.175   0.619 -87.519  1.00 -2.06           H  
ATOM   2917  CG2 THR A 182     -23.934  -0.390 -89.168  1.00 -2.06           C  
ATOM   2918 HG21 THR A 182     -24.413  -0.288 -90.142  1.00 -2.06           H  
ATOM   2919 HG22 THR A 182     -22.901  -0.726 -89.257  1.00 -2.06           H  
ATOM   2920 HG23 THR A 182     -24.476  -1.086 -88.527  1.00 -2.06           H  
ATOM   2921  OG1 THR A 182     -23.266   1.897 -89.104  1.00 -2.06           O  
ATOM   2922  HG1 THR A 182     -22.781   2.473 -88.509  1.00 -2.06           H  
ATOM   2923  C   THR A 182     -26.208   1.627 -88.797  1.00 -2.06           C  
ATOM   2924  O   THR A 182     -26.866   0.705 -89.288  1.00 -2.06           O  
ATOM   2925  N   PRO A 183     -26.285   2.874 -89.277  1.00 -0.43           N  
ATOM   2926  CD  PRO A 183     -25.819   4.075 -88.645  1.00 -0.43           C  
ATOM   2927  HD2 PRO A 183     -24.895   4.361 -89.148  1.00 -0.43           H  
ATOM   2928  HD3 PRO A 183     -25.529   3.943 -87.603  1.00 -0.43           H  
ATOM   2929  CG  PRO A 183     -26.856   5.193 -88.928  1.00 -0.43           C  
ATOM   2930  HG2 PRO A 183     -26.324   6.140 -89.019  1.00 -0.43           H  
ATOM   2931  HG3 PRO A 183     -27.626   5.223 -88.157  1.00 -0.43           H  
ATOM   2932  CB  PRO A 183     -27.330   4.747 -90.330  1.00 -0.43           C  
ATOM   2933  HB2 PRO A 183     -26.747   5.149 -91.159  1.00 -0.43           H  
ATOM   2934  HB3 PRO A 183     -28.362   5.043 -90.516  1.00 -0.43           H  
ATOM   2935  CA  PRO A 183     -27.272   3.199 -90.393  1.00 -0.43           C  
ATOM   2936  HA  PRO A 183     -28.257   2.848 -90.085  1.00 -0.43           H  
ATOM   2937  C   PRO A 183     -26.905   2.547 -91.761  1.00 -0.43           C  
ATOM   2938  O   PRO A 183     -25.753   2.362 -92.145  1.00 -0.43           O  
ATOM   2939  N   ILE A 184     -27.891   2.264 -92.575  1.00 -0.40           N  
ATOM   2940  H   ILE A 184     -28.801   2.250 -92.138  1.00 -0.40           H  
ATOM   2941  CA  ILE A 184     -27.697   1.393 -93.768  1.00 -0.40           C  
ATOM   2942  HA  ILE A 184     -26.707   1.515 -94.209  1.00 -0.40           H  
ATOM   2943  CB  ILE A 184     -27.796  -0.156 -93.526  1.00 -0.40           C  
ATOM   2944  HB  ILE A 184     -26.886  -0.407 -92.982  1.00 -0.40           H  
ATOM   2945  CG2 ILE A 184     -28.947  -0.481 -92.551  1.00 -0.40           C  
ATOM   2946 HG21 ILE A 184     -29.125  -1.541 -92.370  1.00 -0.40           H  
ATOM   2947 HG22 ILE A 184     -28.889   0.192 -91.695  1.00 -0.40           H  
ATOM   2948 HG23 ILE A 184     -29.878  -0.198 -93.042  1.00 -0.40           H  
ATOM   2949  CG1 ILE A 184     -27.773  -1.055 -94.825  1.00 -0.40           C  
ATOM   2950 HG12 ILE A 184     -28.800  -1.168 -95.173  1.00 -0.40           H  
ATOM   2951 HG13 ILE A 184     -27.113  -0.721 -95.625  1.00 -0.40           H  
ATOM   2952  CD1 ILE A 184     -27.258  -2.440 -94.476  1.00 -0.40           C  
ATOM   2953 HD11 ILE A 184     -26.195  -2.382 -94.243  1.00 -0.40           H  
ATOM   2954 HD12 ILE A 184     -27.719  -2.887 -93.596  1.00 -0.40           H  
ATOM   2955 HD13 ILE A 184     -27.292  -3.131 -95.319  1.00 -0.40           H  
ATOM   2956  C   ILE A 184     -28.685   1.720 -94.898  1.00 -0.40           C  
ATOM   2957  O   ILE A 184     -29.807   2.127 -94.652  1.00 -0.40           O  
ATOM   2958  N   ASN A 185     -28.240   1.660 -96.200  1.00 -0.04           N  
ATOM   2959  H   ASN A 185     -27.363   1.172 -96.315  1.00 -0.04           H  
ATOM   2960  CA  ASN A 185     -29.171   1.757 -97.267  1.00 -0.04           C  
ATOM   2961  HA  ASN A 185     -30.193   1.772 -96.887  1.00 -0.04           H  
ATOM   2962  CB  ASN A 185     -28.953   3.068 -97.955  1.00 -0.04           C  
ATOM   2963  HB2 ASN A 185     -29.221   3.769 -97.165  1.00 -0.04           H  
ATOM   2964  HB3 ASN A 185     -27.911   3.223 -98.232  1.00 -0.04           H  
ATOM   2965  CG  ASN A 185     -29.779   3.338 -99.191  1.00 -0.04           C  
ATOM   2966  OD1 ASN A 185     -29.630   2.689-100.196  1.00 -0.04           O  
ATOM   2967  ND2 ASN A 185     -30.763   4.104 -99.071  1.00 -0.04           N  
ATOM   2968 HD21 ASN A 185     -31.375   4.269 -99.858  1.00 -0.04           H  
ATOM   2969 HD22 ASN A 185     -30.872   4.522 -98.157  1.00 -0.04           H  
ATOM   2970  C   ASN A 185     -29.194   0.492 -98.203  1.00 -0.04           C  
ATOM   2971  O   ASN A 185     -30.190  -0.177 -98.276  1.00 -0.04           O  
ATOM   2972  N   LEU A 186     -28.063   0.077 -98.802  1.00 -0.02           N  
ATOM   2973  H   LEU A 186     -27.227   0.632 -98.687  1.00 -0.02           H  
ATOM   2974  CA  LEU A 186     -27.972  -1.087 -99.746  1.00 -0.02           C  
ATOM   2975  HA  LEU A 186     -28.936  -1.136-100.253  1.00 -0.02           H  
ATOM   2976  CB  LEU A 186     -27.020  -0.776-100.955  1.00 -0.02           C  
ATOM   2977  HB2 LEU A 186     -26.995  -1.521-101.751  1.00 -0.02           H  
ATOM   2978  HB3 LEU A 186     -27.340   0.118-101.491  1.00 -0.02           H  
ATOM   2979  CG  LEU A 186     -25.627  -0.439-100.459  1.00 -0.02           C  
ATOM   2980  HG  LEU A 186     -25.636  -0.173 -99.402  1.00 -0.02           H  
ATOM   2981  CD1 LEU A 186     -24.662  -1.667-100.500  1.00 -0.02           C  
ATOM   2982 HD11 LEU A 186     -25.131  -2.445 -99.897  1.00 -0.02           H  
ATOM   2983 HD12 LEU A 186     -24.494  -2.056-101.504  1.00 -0.02           H  
ATOM   2984 HD13 LEU A 186     -23.721  -1.302-100.088  1.00 -0.02           H  
ATOM   2985  CD2 LEU A 186     -25.029   0.703-101.224  1.00 -0.02           C  
ATOM   2986 HD21 LEU A 186     -24.890   0.355-102.247  1.00 -0.02           H  
ATOM   2987 HD22 LEU A 186     -25.680   1.573-101.134  1.00 -0.02           H  
ATOM   2988 HD23 LEU A 186     -24.065   0.851-100.737  1.00 -0.02           H  
ATOM   2989  C   LEU A 186     -27.692  -2.419 -99.007  1.00 -0.02           C  
ATOM   2990  O   LEU A 186     -27.288  -2.391 -97.873  1.00 -0.02           O  
ATOM   2991  N   VAL A 187     -27.970  -3.581 -99.597  1.00 -0.20           N  
ATOM   2992  H   VAL A 187     -28.294  -3.667-100.550  1.00 -0.20           H  
ATOM   2993  CA  VAL A 187     -27.941  -4.902 -98.779  1.00 -0.20           C  
ATOM   2994  HA  VAL A 187     -27.555  -4.760 -97.770  1.00 -0.20           H  
ATOM   2995  CB  VAL A 187     -29.361  -5.381 -98.583  1.00 -0.20           C  
ATOM   2996  HB  VAL A 187     -29.324  -6.075 -97.743  1.00 -0.20           H  
ATOM   2997  CG1 VAL A 187     -30.152  -4.250 -98.105  1.00 -0.20           C  
ATOM   2998 HG11 VAL A 187     -30.380  -3.681 -99.006  1.00 -0.20           H  
ATOM   2999 HG12 VAL A 187     -31.088  -4.551 -97.632  1.00 -0.20           H  
ATOM   3000 HG13 VAL A 187     -29.613  -3.600 -97.416  1.00 -0.20           H  
ATOM   3001  CG2 VAL A 187     -29.995  -6.129 -99.740  1.00 -0.20           C  
ATOM   3002 HG21 VAL A 187     -29.970  -5.492-100.624  1.00 -0.20           H  
ATOM   3003 HG22 VAL A 187     -29.332  -6.973 -99.932  1.00 -0.20           H  
ATOM   3004 HG23 VAL A 187     -30.947  -6.532 -99.395  1.00 -0.20           H  
ATOM   3005  C   VAL A 187     -26.908  -5.948 -99.266  1.00 -0.20           C  
ATOM   3006  O   VAL A 187     -26.585  -6.868 -98.487  1.00 -0.20           O  
ATOM   3007  N   ARG A 188     -26.363  -5.770-100.480  1.00 -0.06           N  
ATOM   3008  H   ARG A 188     -26.906  -5.143-101.056  1.00 -0.06           H  
ATOM   3009  CA  ARG A 188     -25.384  -6.764-101.053  1.00 -0.06           C  
ATOM   3010  HA  ARG A 188     -25.617  -7.753-100.659  1.00 -0.06           H  
ATOM   3011  CB  ARG A 188     -25.566  -6.704-102.575  1.00 -0.06           C  
ATOM   3012  HB2 ARG A 188     -26.565  -6.940-102.942  1.00 -0.06           H  
ATOM   3013  HB3 ARG A 188     -25.427  -5.710-103.000  1.00 -0.06           H  
ATOM   3014  CG  ARG A 188     -24.658  -7.710-103.411  1.00 -0.06           C  
ATOM   3015  HG2 ARG A 188     -24.886  -7.561-104.466  1.00 -0.06           H  
ATOM   3016  HG3 ARG A 188     -23.607  -7.561-103.163  1.00 -0.06           H  
ATOM   3017  CD  ARG A 188     -24.918  -9.244-103.065  1.00 -0.06           C  
ATOM   3018  HD2 ARG A 188     -24.961  -9.335-101.979  1.00 -0.06           H  
ATOM   3019  HD3 ARG A 188     -25.884  -9.480-103.511  1.00 -0.06           H  
ATOM   3020  NE  ARG A 188     -23.892 -10.164-103.628  1.00 -0.06           N  
ATOM   3021  HE  ARG A 188     -24.166 -10.792-104.371  1.00 -0.06           H  
ATOM   3022  CZ  ARG A 188     -22.621 -10.180-103.203  1.00 -0.06           C  
ATOM   3023  NH1 ARG A 188     -21.889 -10.984-103.824  1.00 -0.06           N  
ATOM   3024 HH11 ARG A 188     -22.314 -11.687-104.412  1.00 -0.06           H  
ATOM   3025 HH12 ARG A 188     -20.893 -10.968-103.653  1.00 -0.06           H  
ATOM   3026  NH2 ARG A 188     -22.094  -9.383-102.355  1.00 -0.06           N  
ATOM   3027 HH21 ARG A 188     -22.593  -8.566-102.036  1.00 -0.06           H  
ATOM   3028 HH22 ARG A 188     -21.301  -9.613-101.774  1.00 -0.06           H  
ATOM   3029  C   ARG A 188     -23.960  -6.472-100.583  1.00 -0.06           C  
ATOM   3030  O   ARG A 188     -23.118  -7.366-100.701  1.00 -0.06           O  
ATOM   3031  N   ASP A 189     -23.679  -5.308-100.048  1.00 -0.10           N  
ATOM   3032  H   ASP A 189     -24.376  -4.580-100.120  1.00 -0.10           H  
ATOM   3033  CA  ASP A 189     -22.417  -4.969 -99.430  1.00 -0.10           C  
ATOM   3034  HA  ASP A 189     -21.976  -5.963 -99.353  1.00 -0.10           H  
ATOM   3035  CB  ASP A 189     -21.489  -4.125-100.322  1.00 -0.10           C  
ATOM   3036  HB2 ASP A 189     -21.952  -3.168-100.565  1.00 -0.10           H  
ATOM   3037  HB3 ASP A 189     -20.633  -3.967 -99.666  1.00 -0.10           H  
ATOM   3038  CG  ASP A 189     -20.955  -4.867-101.578  1.00 -0.10           C  
ATOM   3039  OD1 ASP A 189     -21.112  -4.364-102.696  1.00 -0.10           O  
ATOM   3040  OD2 ASP A 189     -20.379  -5.951-101.517  1.00 -0.10           O  
ATOM   3041  C   ASP A 189     -22.536  -4.534 -97.941  1.00 -0.10           C  
ATOM   3042  O   ASP A 189     -23.591  -4.051 -97.501  1.00 -0.10           O  
ATOM   3043  N   LEU A 190     -21.560  -4.794 -97.139  1.00 -0.29           N  
ATOM   3044  H   LEU A 190     -20.714  -5.147 -97.562  1.00 -0.29           H  
ATOM   3045  CA  LEU A 190     -21.511  -4.296 -95.758  1.00 -0.29           C  
ATOM   3046  HA  LEU A 190     -22.481  -4.545 -95.327  1.00 -0.29           H  
ATOM   3047  CB  LEU A 190     -20.450  -5.034 -94.975  1.00 -0.29           C  
ATOM   3048  HB2 LEU A 190     -20.501  -6.066 -95.324  1.00 -0.29           H  
ATOM   3049  HB3 LEU A 190     -19.577  -4.491 -95.336  1.00 -0.29           H  
ATOM   3050  CG  LEU A 190     -20.527  -4.802 -93.472  1.00 -0.29           C  
ATOM   3051  HG  LEU A 190     -20.599  -3.721 -93.351  1.00 -0.29           H  
ATOM   3052  CD1 LEU A 190     -21.705  -5.616 -92.986  1.00 -0.29           C  
ATOM   3053 HD11 LEU A 190     -22.657  -5.266 -93.386  1.00 -0.29           H  
ATOM   3054 HD12 LEU A 190     -21.624  -6.675 -93.233  1.00 -0.29           H  
ATOM   3055 HD13 LEU A 190     -21.757  -5.528 -91.901  1.00 -0.29           H  
ATOM   3056  CD2 LEU A 190     -19.223  -5.260 -92.767  1.00 -0.29           C  
ATOM   3057 HD21 LEU A 190     -18.418  -4.695 -93.238  1.00 -0.29           H  
ATOM   3058 HD22 LEU A 190     -19.253  -5.292 -91.678  1.00 -0.29           H  
ATOM   3059 HD23 LEU A 190     -19.144  -6.265 -93.181  1.00 -0.29           H  
ATOM   3060  C   LEU A 190     -21.366  -2.766 -95.880  1.00 -0.29           C  
ATOM   3061  O   LEU A 190     -20.520  -2.263 -96.659  1.00 -0.29           O  
ATOM   3062  N   PRO A 191     -22.162  -2.021 -95.093  1.00 -0.64           N  
ATOM   3063  CD  PRO A 191     -23.197  -2.408 -94.225  1.00 -0.64           C  
ATOM   3064  HD2 PRO A 191     -22.779  -3.104 -93.498  1.00 -0.64           H  
ATOM   3065  HD3 PRO A 191     -24.008  -2.831 -94.818  1.00 -0.64           H  
ATOM   3066  CG  PRO A 191     -23.658  -1.273 -93.405  1.00 -0.64           C  
ATOM   3067  HG2 PRO A 191     -23.034  -1.166 -92.517  1.00 -0.64           H  
ATOM   3068  HG3 PRO A 191     -24.690  -1.357 -93.062  1.00 -0.64           H  
ATOM   3069  CB  PRO A 191     -23.473  -0.176 -94.483  1.00 -0.64           C  
ATOM   3070  HB2 PRO A 191     -23.324   0.761 -93.946  1.00 -0.64           H  
ATOM   3071  HB3 PRO A 191     -24.335  -0.057 -95.139  1.00 -0.64           H  
ATOM   3072  CA  PRO A 191     -22.244  -0.564 -95.285  1.00 -0.64           C  
ATOM   3073  HA  PRO A 191     -22.401  -0.215 -96.305  1.00 -0.64           H  
ATOM   3074  C   PRO A 191     -20.929   0.096 -94.763  1.00 -0.64           C  
ATOM   3075  O   PRO A 191     -20.491  -0.182 -93.622  1.00 -0.64           O  
ATOM   3076  N   GLN A 192     -20.309   1.054 -95.559  1.00 -0.24           N  
ATOM   3077  H   GLN A 192     -20.655   1.352 -96.459  1.00 -0.24           H  
ATOM   3078  CA  GLN A 192     -19.126   1.860 -95.217  1.00 -0.24           C  
ATOM   3079  HA  GLN A 192     -18.279   1.202 -95.020  1.00 -0.24           H  
ATOM   3080  CB  GLN A 192     -18.723   2.669 -96.420  1.00 -0.24           C  
ATOM   3081  HB2 GLN A 192     -17.672   2.900 -96.246  1.00 -0.24           H  
ATOM   3082  HB3 GLN A 192     -18.748   2.064 -97.326  1.00 -0.24           H  
ATOM   3083  CG  GLN A 192     -19.494   3.994 -96.728  1.00 -0.24           C  
ATOM   3084  HG2 GLN A 192     -20.547   3.715 -96.754  1.00 -0.24           H  
ATOM   3085  HG3 GLN A 192     -19.351   4.736 -95.942  1.00 -0.24           H  
ATOM   3086  CD  GLN A 192     -19.082   4.745 -97.999  1.00 -0.24           C  
ATOM   3087  OE1 GLN A 192     -18.014   4.568 -98.589  1.00 -0.24           O  
ATOM   3088  NE2 GLN A 192     -19.857   5.624 -98.439  1.00 -0.24           N  
ATOM   3089 HE21 GLN A 192     -19.644   6.204 -99.238  1.00 -0.24           H  
ATOM   3090 HE22 GLN A 192     -20.626   5.974 -97.886  1.00 -0.24           H  
ATOM   3091  C   GLN A 192     -19.244   2.677 -93.979  1.00 -0.24           C  
ATOM   3092  O   GLN A 192     -20.319   3.106 -93.534  1.00 -0.24           O  
ATOM   3093  N   GLY A 193     -18.028   2.942 -93.421  1.00 -0.15           N  
ATOM   3094  H   GLY A 193     -17.229   2.703 -93.991  1.00 -0.15           H  
ATOM   3095  CA  GLY A 193     -17.765   3.526 -92.087  1.00 -0.15           C  
ATOM   3096  HA2 GLY A 193     -17.121   4.386 -92.273  1.00 -0.15           H  
ATOM   3097  HA3 GLY A 193     -18.707   3.958 -91.749  1.00 -0.15           H  
ATOM   3098  C   GLY A 193     -17.124   2.585 -91.060  1.00 -0.15           C  
ATOM   3099  O   GLY A 193     -16.875   1.451 -91.292  1.00 -0.15           O  
ATOM   3100  N   PHE A 194     -16.720   3.179 -89.907  1.00 -0.48           N  
ATOM   3101  H   PHE A 194     -17.041   4.105 -89.665  1.00 -0.48           H  
ATOM   3102  CA  PHE A 194     -16.076   2.409 -88.817  1.00 -0.48           C  
ATOM   3103  HA  PHE A 194     -15.463   1.631 -89.270  1.00 -0.48           H  
ATOM   3104  CB  PHE A 194     -15.363   3.480 -87.949  1.00 -0.48           C  
ATOM   3105  HB2 PHE A 194     -14.570   3.886 -88.577  1.00 -0.48           H  
ATOM   3106  HB3 PHE A 194     -16.041   4.319 -87.794  1.00 -0.48           H  
ATOM   3107  CG  PHE A 194     -14.740   3.049 -86.656  1.00 -0.48           C  
ATOM   3108  CD1 PHE A 194     -13.809   1.970 -86.624  1.00 -0.48           C  
ATOM   3109  HD1 PHE A 194     -13.547   1.526 -87.573  1.00 -0.48           H  
ATOM   3110  CE1 PHE A 194     -13.237   1.576 -85.385  1.00 -0.48           C  
ATOM   3111  HE1 PHE A 194     -12.456   0.831 -85.339  1.00 -0.48           H  
ATOM   3112  CZ  PHE A 194     -13.593   2.300 -84.201  1.00 -0.48           C  
ATOM   3113  HZ  PHE A 194     -13.071   1.994 -83.306  1.00 -0.48           H  
ATOM   3114  CE2 PHE A 194     -14.568   3.322 -84.210  1.00 -0.48           C  
ATOM   3115  HE2 PHE A 194     -14.823   3.849 -83.303  1.00 -0.48           H  
ATOM   3116  CD2 PHE A 194     -15.077   3.733 -85.476  1.00 -0.48           C  
ATOM   3117  HD2 PHE A 194     -15.772   4.560 -85.486  1.00 -0.48           H  
ATOM   3118  C   PHE A 194     -17.047   1.614 -87.980  1.00 -0.48           C  
ATOM   3119  O   PHE A 194     -18.229   1.934 -87.876  1.00 -0.48           O  
ATOM   3120  N   SER A 195     -16.486   0.681 -87.175  1.00 -4.92           N  
ATOM   3121  H   SER A 195     -15.501   0.460 -87.219  1.00 -4.92           H  
ATOM   3122  CA  SER A 195     -17.075   0.243 -85.924  1.00 -4.92           C  
ATOM   3123  HA  SER A 195     -17.569   1.147 -85.568  1.00 -4.92           H  
ATOM   3124  CB  SER A 195     -18.163  -0.749 -86.305  1.00 -4.92           C  
ATOM   3125  HB2 SER A 195     -18.803  -0.940 -85.444  1.00 -4.92           H  
ATOM   3126  HB3 SER A 195     -18.768  -0.383 -87.135  1.00 -4.92           H  
ATOM   3127  OG  SER A 195     -17.791  -2.004 -86.693  1.00 -4.92           O  
ATOM   3128  HG  SER A 195     -18.536  -2.598 -86.811  1.00 -4.92           H  
ATOM   3129  C   SER A 195     -16.048  -0.293 -84.915  1.00 -4.92           C  
ATOM   3130  O   SER A 195     -15.202  -1.103 -85.293  1.00 -4.92           O  
ATOM   3131  N   ALA A 196     -16.292   0.035 -83.658  1.00 -1.14           N  
ATOM   3132  H   ALA A 196     -16.924   0.778 -83.396  1.00 -1.14           H  
ATOM   3133  CA  ALA A 196     -15.842  -0.784 -82.562  1.00 -1.14           C  
ATOM   3134  HA  ALA A 196     -15.583  -1.744 -83.008  1.00 -1.14           H  
ATOM   3135  CB  ALA A 196     -14.640  -0.133 -81.895  1.00 -1.14           C  
ATOM   3136  HB1 ALA A 196     -14.391  -0.728 -81.016  1.00 -1.14           H  
ATOM   3137  HB2 ALA A 196     -13.880  -0.223 -82.671  1.00 -1.14           H  
ATOM   3138  HB3 ALA A 196     -14.900   0.909 -81.708  1.00 -1.14           H  
ATOM   3139  C   ALA A 196     -16.940  -1.176 -81.612  1.00 -1.14           C  
ATOM   3140  O   ALA A 196     -17.595  -0.338 -81.032  1.00 -1.14           O  
ATOM   3141  N   LEU A 197     -17.062  -2.467 -81.417  1.00 -3.12           N  
ATOM   3142  H   LEU A 197     -16.455  -3.031 -81.994  1.00 -3.12           H  
ATOM   3143  CA  LEU A 197     -18.065  -3.163 -80.608  1.00 -3.12           C  
ATOM   3144  HA  LEU A 197     -19.018  -2.645 -80.720  1.00 -3.12           H  
ATOM   3145  CB  LEU A 197     -18.394  -4.544 -81.144  1.00 -3.12           C  
ATOM   3146  HB2 LEU A 197     -17.453  -5.092 -81.107  1.00 -3.12           H  
ATOM   3147  HB3 LEU A 197     -19.061  -5.022 -80.426  1.00 -3.12           H  
ATOM   3148  CG  LEU A 197     -18.946  -4.628 -82.534  1.00 -3.12           C  
ATOM   3149  HG  LEU A 197     -19.961  -4.232 -82.560  1.00 -3.12           H  
ATOM   3150  CD1 LEU A 197     -18.223  -4.044 -83.743  1.00 -3.12           C  
ATOM   3151 HD11 LEU A 197     -18.782  -4.212 -84.664  1.00 -3.12           H  
ATOM   3152 HD12 LEU A 197     -18.101  -2.965 -83.650  1.00 -3.12           H  
ATOM   3153 HD13 LEU A 197     -17.300  -4.623 -83.787  1.00 -3.12           H  
ATOM   3154  CD2 LEU A 197     -19.198  -6.080 -82.910  1.00 -3.12           C  
ATOM   3155 HD21 LEU A 197     -18.245  -6.599 -83.016  1.00 -3.12           H  
ATOM   3156 HD22 LEU A 197     -19.849  -6.423 -82.106  1.00 -3.12           H  
ATOM   3157 HD23 LEU A 197     -19.786  -6.199 -83.820  1.00 -3.12           H  
ATOM   3158  C   LEU A 197     -17.781  -3.206 -79.105  1.00 -3.12           C  
ATOM   3159  O   LEU A 197     -16.695  -3.653 -78.737  1.00 -3.12           O  
ATOM   3160  N   GLU A 198     -18.660  -2.744 -78.144  1.00 -0.58           N  
ATOM   3161  H   GLU A 198     -19.593  -2.561 -78.484  1.00 -0.58           H  
ATOM   3162  CA  GLU A 198     -18.490  -2.916 -76.700  1.00 -0.58           C  
ATOM   3163  HA  GLU A 198     -17.458  -2.700 -76.424  1.00 -0.58           H  
ATOM   3164  CB  GLU A 198     -19.566  -2.111 -76.000  1.00 -0.58           C  
ATOM   3165  HB2 GLU A 198     -20.541  -2.131 -76.487  1.00 -0.58           H  
ATOM   3166  HB3 GLU A 198     -19.743  -2.426 -74.972  1.00 -0.58           H  
ATOM   3167  CG  GLU A 198     -19.159  -0.644 -75.940  1.00 -0.58           C  
ATOM   3168  HG2 GLU A 198     -19.680  -0.148 -75.121  1.00 -0.58           H  
ATOM   3169  HG3 GLU A 198     -18.085  -0.509 -75.814  1.00 -0.58           H  
ATOM   3170  CD  GLU A 198     -19.621   0.163 -77.108  1.00 -0.58           C  
ATOM   3171  OE1 GLU A 198     -20.736  -0.099 -77.641  1.00 -0.58           O  
ATOM   3172  OE2 GLU A 198     -19.038   1.294 -77.348  1.00 -0.58           O  
ATOM   3173  C   GLU A 198     -18.833  -4.378 -76.167  1.00 -0.58           C  
ATOM   3174  O   GLU A 198     -19.779  -5.020 -76.608  1.00 -0.58           O  
ATOM   3175  N   PRO A 199     -18.117  -4.882 -75.144  1.00 -0.26           N  
ATOM   3176  CD  PRO A 199     -17.141  -4.129 -74.416  1.00 -0.26           C  
ATOM   3177  HD2 PRO A 199     -17.501  -3.109 -74.281  1.00 -0.26           H  
ATOM   3178  HD3 PRO A 199     -16.200  -4.282 -74.943  1.00 -0.26           H  
ATOM   3179  CG  PRO A 199     -17.022  -4.802 -73.077  1.00 -0.26           C  
ATOM   3180  HG2 PRO A 199     -17.718  -4.372 -72.356  1.00 -0.26           H  
ATOM   3181  HG3 PRO A 199     -15.961  -4.851 -72.832  1.00 -0.26           H  
ATOM   3182  CB  PRO A 199     -17.444  -6.273 -73.298  1.00 -0.26           C  
ATOM   3183  HB2 PRO A 199     -17.821  -6.750 -72.393  1.00 -0.26           H  
ATOM   3184  HB3 PRO A 199     -16.596  -6.848 -73.670  1.00 -0.26           H  
ATOM   3185  CA  PRO A 199     -18.453  -6.180 -74.498  1.00 -0.26           C  
ATOM   3186  HA  PRO A 199     -18.307  -7.059 -75.125  1.00 -0.26           H  
ATOM   3187  C   PRO A 199     -19.869  -6.231 -73.914  1.00 -0.26           C  
ATOM   3188  O   PRO A 199     -20.152  -5.509 -72.937  1.00 -0.26           O  
ATOM   3189  N   LEU A 200     -20.634  -7.165 -74.452  1.00 -0.36           N  
ATOM   3190  H   LEU A 200     -20.319  -7.789 -75.182  1.00 -0.36           H  
ATOM   3191  CA  LEU A 200     -21.913  -7.607 -73.835  1.00 -0.36           C  
ATOM   3192  HA  LEU A 200     -22.491  -6.757 -73.472  1.00 -0.36           H  
ATOM   3193  CB  LEU A 200     -22.680  -8.271 -74.955  1.00 -0.36           C  
ATOM   3194  HB2 LEU A 200     -22.807  -7.600 -75.805  1.00 -0.36           H  
ATOM   3195  HB3 LEU A 200     -22.108  -9.109 -75.355  1.00 -0.36           H  
ATOM   3196  CG  LEU A 200     -24.058  -8.795 -74.521  1.00 -0.36           C  
ATOM   3197  HG  LEU A 200     -23.919  -9.080 -73.478  1.00 -0.36           H  
ATOM   3198  CD1 LEU A 200     -25.103  -7.725 -74.849  1.00 -0.36           C  
ATOM   3199 HD11 LEU A 200     -24.926  -6.810 -74.283  1.00 -0.36           H  
ATOM   3200 HD12 LEU A 200     -25.029  -7.569 -75.925  1.00 -0.36           H  
ATOM   3201 HD13 LEU A 200     -26.051  -8.189 -74.578  1.00 -0.36           H  
ATOM   3202  CD2 LEU A 200     -24.473 -10.063 -75.360  1.00 -0.36           C  
ATOM   3203 HD21 LEU A 200     -25.468 -10.457 -75.152  1.00 -0.36           H  
ATOM   3204 HD22 LEU A 200     -24.474  -9.857 -76.431  1.00 -0.36           H  
ATOM   3205 HD23 LEU A 200     -23.720 -10.831 -75.185  1.00 -0.36           H  
ATOM   3206  C   LEU A 200     -21.703  -8.429 -72.526  1.00 -0.36           C  
ATOM   3207  O   LEU A 200     -22.350  -8.155 -71.525  1.00 -0.36           O  
ATOM   3208  N   VAL A 201     -20.794  -9.447 -72.547  1.00 -0.05           N  
ATOM   3209  H   VAL A 201     -20.237  -9.551 -73.383  1.00 -0.05           H  
ATOM   3210  CA  VAL A 201     -20.358 -10.291 -71.454  1.00 -0.05           C  
ATOM   3211  HA  VAL A 201     -20.075  -9.662 -70.610  1.00 -0.05           H  
ATOM   3212  CB  VAL A 201     -21.465 -11.043 -70.818  1.00 -0.05           C  
ATOM   3213  HB  VAL A 201     -22.289 -10.378 -70.559  1.00 -0.05           H  
ATOM   3214  CG1 VAL A 201     -22.026 -12.184 -71.635  1.00 -0.05           C  
ATOM   3215 HG11 VAL A 201     -21.250 -12.899 -71.908  1.00 -0.05           H  
ATOM   3216 HG12 VAL A 201     -22.914 -12.528 -71.104  1.00 -0.05           H  
ATOM   3217 HG13 VAL A 201     -22.477 -11.780 -72.541  1.00 -0.05           H  
ATOM   3218  CG2 VAL A 201     -20.975 -11.552 -69.432  1.00 -0.05           C  
ATOM   3219 HG21 VAL A 201     -20.703 -10.810 -68.681  1.00 -0.05           H  
ATOM   3220 HG22 VAL A 201     -21.699 -12.245 -69.004  1.00 -0.05           H  
ATOM   3221 HG23 VAL A 201     -20.113 -12.213 -69.518  1.00 -0.05           H  
ATOM   3222  C   VAL A 201     -19.076 -11.092 -71.819  1.00 -0.05           C  
ATOM   3223  O   VAL A 201     -18.926 -11.421 -72.980  1.00 -0.05           O  
ATOM   3224  N   ASP A 202     -18.246 -11.365 -70.775  1.00 -0.04           N  
ATOM   3225  H   ASP A 202     -18.429 -10.834 -69.935  1.00 -0.04           H  
ATOM   3226  CA  ASP A 202     -17.183 -12.358 -70.748  1.00 -0.04           C  
ATOM   3227  HA  ASP A 202     -17.041 -12.803 -71.733  1.00 -0.04           H  
ATOM   3228  CB  ASP A 202     -15.794 -11.886 -70.261  1.00 -0.04           C  
ATOM   3229  HB2 ASP A 202     -15.230 -12.816 -70.186  1.00 -0.04           H  
ATOM   3230  HB3 ASP A 202     -15.363 -11.423 -71.148  1.00 -0.04           H  
ATOM   3231  CG  ASP A 202     -15.764 -10.904 -69.066  1.00 -0.04           C  
ATOM   3232  OD1 ASP A 202     -16.782 -10.408 -68.573  1.00 -0.04           O  
ATOM   3233  OD2 ASP A 202     -14.645 -10.591 -68.653  1.00 -0.04           O  
ATOM   3234  C   ASP A 202     -17.682 -13.537 -69.871  1.00 -0.04           C  
ATOM   3235  O   ASP A 202     -17.892 -13.367 -68.649  1.00 -0.04           O  
ATOM   3236  N   LEU A 203     -17.803 -14.786 -70.413  1.00 -0.01           N  
ATOM   3237  H   LEU A 203     -17.399 -14.925 -71.328  1.00 -0.01           H  
ATOM   3238  CA  LEU A 203     -18.365 -15.936 -69.695  1.00 -0.01           C  
ATOM   3239  HA  LEU A 203     -18.909 -15.707 -68.779  1.00 -0.01           H  
ATOM   3240  CB  LEU A 203     -19.443 -16.691 -70.579  1.00 -0.01           C  
ATOM   3241  HB2 LEU A 203     -19.076 -17.222 -71.457  1.00 -0.01           H  
ATOM   3242  HB3 LEU A 203     -19.734 -17.586 -70.030  1.00 -0.01           H  
ATOM   3243  CG  LEU A 203     -20.666 -15.809 -70.925  1.00 -0.01           C  
ATOM   3244  HG  LEU A 203     -20.191 -15.022 -71.510  1.00 -0.01           H  
ATOM   3245  CD1 LEU A 203     -21.861 -16.398 -71.742  1.00 -0.01           C  
ATOM   3246 HD11 LEU A 203     -21.519 -16.807 -72.693  1.00 -0.01           H  
ATOM   3247 HD12 LEU A 203     -22.310 -17.237 -71.209  1.00 -0.01           H  
ATOM   3248 HD13 LEU A 203     -22.630 -15.648 -71.926  1.00 -0.01           H  
ATOM   3249  CD2 LEU A 203     -21.236 -15.264 -69.601  1.00 -0.01           C  
ATOM   3250 HD21 LEU A 203     -21.382 -16.098 -68.914  1.00 -0.01           H  
ATOM   3251 HD22 LEU A 203     -20.517 -14.507 -69.287  1.00 -0.01           H  
ATOM   3252 HD23 LEU A 203     -22.188 -14.746 -69.710  1.00 -0.01           H  
ATOM   3253  C   LEU A 203     -17.215 -16.993 -69.386  1.00 -0.01           C  
ATOM   3254  O   LEU A 203     -16.462 -17.199 -70.354  1.00 -0.01           O  
ATOM   3255  N   PRO A 204     -17.242 -17.625 -68.269  1.00 -0.00           N  
ATOM   3256  CD  PRO A 204     -17.956 -17.100 -67.114  1.00 -0.00           C  
ATOM   3257  HD2 PRO A 204     -19.021 -17.221 -67.314  1.00 -0.00           H  
ATOM   3258  HD3 PRO A 204     -17.694 -16.046 -67.031  1.00 -0.00           H  
ATOM   3259  CG  PRO A 204     -17.490 -17.870 -65.939  1.00 -0.00           C  
ATOM   3260  HG2 PRO A 204     -18.162 -18.725 -65.864  1.00 -0.00           H  
ATOM   3261  HG3 PRO A 204     -17.463 -17.192 -65.086  1.00 -0.00           H  
ATOM   3262  CB  PRO A 204     -16.120 -18.331 -66.359  1.00 -0.00           C  
ATOM   3263  HB2 PRO A 204     -15.823 -19.231 -65.822  1.00 -0.00           H  
ATOM   3264  HB3 PRO A 204     -15.396 -17.522 -66.256  1.00 -0.00           H  
ATOM   3265  CA  PRO A 204     -16.296 -18.611 -67.864  1.00 -0.00           C  
ATOM   3266  HA  PRO A 204     -15.333 -18.464 -68.353  1.00 -0.00           H  
ATOM   3267  C   PRO A 204     -16.825 -19.958 -68.324  1.00 -0.00           C  
ATOM   3268  O   PRO A 204     -17.266 -20.912 -67.609  1.00 -0.00           O  
ATOM   3269  N   ILE A 205     -16.898 -20.061 -69.664  1.00 -0.01           N  
ATOM   3270  H   ILE A 205     -16.768 -19.180 -70.140  1.00 -0.01           H  
ATOM   3271  CA  ILE A 205     -17.707 -21.075 -70.359  1.00 -0.01           C  
ATOM   3272  HA  ILE A 205     -18.727 -20.960 -69.993  1.00 -0.01           H  
ATOM   3273  CB  ILE A 205     -17.673 -20.813 -71.856  1.00 -0.01           C  
ATOM   3274  HB  ILE A 205     -17.485 -19.752 -72.017  1.00 -0.01           H  
ATOM   3275  CG2 ILE A 205     -16.447 -21.463 -72.564  1.00 -0.01           C  
ATOM   3276 HG21 ILE A 205     -16.400 -21.199 -73.620  1.00 -0.01           H  
ATOM   3277 HG22 ILE A 205     -15.583 -21.233 -71.941  1.00 -0.01           H  
ATOM   3278 HG23 ILE A 205     -16.617 -22.540 -72.541  1.00 -0.01           H  
ATOM   3279  CG1 ILE A 205     -19.083 -21.281 -72.294  1.00 -0.01           C  
ATOM   3280 HG12 ILE A 205     -19.100 -21.311 -73.383  1.00 -0.01           H  
ATOM   3281 HG13 ILE A 205     -19.193 -22.353 -72.130  1.00 -0.01           H  
ATOM   3282  CD1 ILE A 205     -20.346 -20.648 -71.820  1.00 -0.01           C  
ATOM   3283 HD11 ILE A 205     -20.152 -19.579 -71.918  1.00 -0.01           H  
ATOM   3284 HD12 ILE A 205     -21.227 -20.810 -72.441  1.00 -0.01           H  
ATOM   3285 HD13 ILE A 205     -20.550 -20.860 -70.771  1.00 -0.01           H  
ATOM   3286  C   ILE A 205     -17.361 -22.558 -70.078  1.00 -0.01           C  
ATOM   3287  O   ILE A 205     -18.219 -23.413 -69.974  1.00 -0.01           O  
ATOM   3288  N   GLY A 206     -16.059 -22.772 -69.824  1.00 -0.00           N  
ATOM   3289  H   GLY A 206     -15.417 -21.993 -69.802  1.00 -0.00           H  
ATOM   3290  CA  GLY A 206     -15.450 -24.125 -69.603  1.00 -0.00           C  
ATOM   3291  HA2 GLY A 206     -14.462 -23.873 -69.216  1.00 -0.00           H  
ATOM   3292  HA3 GLY A 206     -15.978 -24.632 -68.795  1.00 -0.00           H  
ATOM   3293  C   GLY A 206     -15.348 -25.095 -70.787  1.00 -0.00           C  
ATOM   3294  O   GLY A 206     -14.314 -25.727 -70.969  1.00 -0.00           O  
ATOM   3295  N   ILE A 207     -16.511 -25.252 -71.540  1.00 -0.00           N  
ATOM   3296  H   ILE A 207     -17.288 -24.717 -71.179  1.00 -0.00           H  
ATOM   3297  CA  ILE A 207     -16.622 -26.152 -72.638  1.00 -0.00           C  
ATOM   3298  HA  ILE A 207     -16.209 -27.115 -72.340  1.00 -0.00           H  
ATOM   3299  CB  ILE A 207     -18.120 -26.434 -72.943  1.00 -0.00           C  
ATOM   3300  HB  ILE A 207     -18.135 -27.278 -73.633  1.00 -0.00           H  
ATOM   3301  CG2 ILE A 207     -19.004 -26.891 -71.717  1.00 -0.00           C  
ATOM   3302 HG21 ILE A 207     -19.986 -27.067 -72.155  1.00 -0.00           H  
ATOM   3303 HG22 ILE A 207     -18.529 -27.722 -71.195  1.00 -0.00           H  
ATOM   3304 HG23 ILE A 207     -19.072 -26.113 -70.957  1.00 -0.00           H  
ATOM   3305  CG1 ILE A 207     -18.861 -25.203 -73.526  1.00 -0.00           C  
ATOM   3306 HG12 ILE A 207     -19.205 -24.569 -72.709  1.00 -0.00           H  
ATOM   3307 HG13 ILE A 207     -18.151 -24.562 -74.049  1.00 -0.00           H  
ATOM   3308  CD1 ILE A 207     -20.010 -25.578 -74.451  1.00 -0.00           C  
ATOM   3309 HD11 ILE A 207     -20.515 -26.491 -74.136  1.00 -0.00           H  
ATOM   3310 HD12 ILE A 207     -20.771 -24.800 -74.395  1.00 -0.00           H  
ATOM   3311 HD13 ILE A 207     -19.729 -25.907 -75.452  1.00 -0.00           H  
ATOM   3312  C   ILE A 207     -15.807 -25.724 -73.883  1.00 -0.00           C  
ATOM   3313  O   ILE A 207     -15.560 -24.523 -74.010  1.00 -0.00           O  
ATOM   3314  N   NLN A 208     -15.551 -26.681 -74.905  1.00 -0.00           N  
ATOM   3315  H   NLN A 208     -15.794 -27.648 -74.744  1.00 -0.00           H  
ATOM   3316  CA  NLN A 208     -15.180 -26.281 -76.251  1.00 -0.00           C  
ATOM   3317  HA  NLN A 208     -14.486 -25.444 -76.166  1.00 -0.00           H  
ATOM   3318  CB  NLN A 208     -14.511 -27.518 -76.914  1.00 -0.00           C  
ATOM   3319  HB2 NLN A 208     -13.869 -27.918 -76.129  1.00 -0.00           H  
ATOM   3320  HB3 NLN A 208     -15.287 -28.201 -77.260  1.00 -0.00           H  
ATOM   3321  CG  NLN A 208     -13.428 -27.177 -78.046  1.00 -0.00           C  
ATOM   3322  OD1 NLN A 208     -13.366 -26.023 -78.425  1.00 -0.00           O  
ATOM   3323  ND2 NLN A 208     -12.643 -28.164 -78.439  1.00 -0.00           N  
ATOM   3324 HD21 NLN A 208     -12.819 -29.049 -77.986  1.00 -0.00           H  
ATOM   3325  C   NLN A 208     -16.374 -25.906 -77.125  1.00 -0.00           C  
ATOM   3326  O   NLN A 208     -17.459 -26.480 -76.962  1.00 -0.00           O  
ATOM   3327  N   ILE A 209     -16.089 -25.054 -78.158  1.00 -0.03           N  
ATOM   3328  H   ILE A 209     -15.122 -24.765 -78.181  1.00 -0.03           H  
ATOM   3329  CA  ILE A 209     -17.050 -24.732 -79.248  1.00 -0.03           C  
ATOM   3330  HA  ILE A 209     -17.964 -25.325 -79.230  1.00 -0.03           H  
ATOM   3331  CB  ILE A 209     -17.662 -23.325 -78.873  1.00 -0.03           C  
ATOM   3332  HB  ILE A 209     -16.839 -22.634 -78.693  1.00 -0.03           H  
ATOM   3333  CG2 ILE A 209     -18.552 -22.753 -80.028  1.00 -0.03           C  
ATOM   3334 HG21 ILE A 209     -19.328 -23.495 -80.217  1.00 -0.03           H  
ATOM   3335 HG22 ILE A 209     -19.023 -21.824 -79.706  1.00 -0.03           H  
ATOM   3336 HG23 ILE A 209     -17.957 -22.669 -80.938  1.00 -0.03           H  
ATOM   3337  CG1 ILE A 209     -18.498 -23.316 -77.510  1.00 -0.03           C  
ATOM   3338 HG12 ILE A 209     -19.456 -23.804 -77.691  1.00 -0.03           H  
ATOM   3339 HG13 ILE A 209     -17.897 -23.949 -76.856  1.00 -0.03           H  
ATOM   3340  CD1 ILE A 209     -18.640 -21.927 -76.756  1.00 -0.03           C  
ATOM   3341 HD11 ILE A 209     -19.136 -22.084 -75.798  1.00 -0.03           H  
ATOM   3342 HD12 ILE A 209     -17.654 -21.495 -76.583  1.00 -0.03           H  
ATOM   3343 HD13 ILE A 209     -19.239 -21.204 -77.309  1.00 -0.03           H  
ATOM   3344  C   ILE A 209     -16.417 -24.790 -80.669  1.00 -0.03           C  
ATOM   3345  O   ILE A 209     -15.409 -24.113 -80.856  1.00 -0.03           O  
ATOM   3346  N   THR A 210     -17.080 -25.457 -81.618  1.00 -0.01           N  
ATOM   3347  H   THR A 210     -17.802 -26.119 -81.372  1.00 -0.01           H  
ATOM   3348  CA  THR A 210     -16.585 -25.485 -83.014  1.00 -0.01           C  
ATOM   3349  HA  THR A 210     -16.083 -24.542 -83.227  1.00 -0.01           H  
ATOM   3350  CB  THR A 210     -15.690 -26.835 -83.145  1.00 -0.01           C  
ATOM   3351  HB  THR A 210     -15.410 -26.967 -84.190  1.00 -0.01           H  
ATOM   3352  CG2 THR A 210     -14.400 -26.803 -82.355  1.00 -0.01           C  
ATOM   3353 HG21 THR A 210     -14.646 -26.851 -81.294  1.00 -0.01           H  
ATOM   3354 HG22 THR A 210     -13.772 -27.646 -82.645  1.00 -0.01           H  
ATOM   3355 HG23 THR A 210     -13.819 -25.891 -82.493  1.00 -0.01           H  
ATOM   3356  OG1 THR A 210     -16.444 -27.988 -82.810  1.00 -0.01           O  
ATOM   3357  HG1 THR A 210     -16.333 -28.148 -81.870  1.00 -0.01           H  
ATOM   3358  C   THR A 210     -17.571 -25.465 -84.213  1.00 -0.01           C  
ATOM   3359  O   THR A 210     -17.236 -25.224 -85.358  1.00 -0.01           O  
ATOM   3360  N   ARG A 211     -18.855 -25.598 -83.946  1.00 -0.03           N  
ATOM   3361  H   ARG A 211     -19.095 -25.763 -82.979  1.00 -0.03           H  
ATOM   3362  CA  ARG A 211     -19.949 -25.448 -84.943  1.00 -0.03           C  
ATOM   3363  HA  ARG A 211     -19.555 -24.795 -85.722  1.00 -0.03           H  
ATOM   3364  CB  ARG A 211     -20.311 -26.777 -85.651  1.00 -0.03           C  
ATOM   3365  HB2 ARG A 211     -21.002 -26.526 -86.457  1.00 -0.03           H  
ATOM   3366  HB3 ARG A 211     -19.395 -27.235 -86.022  1.00 -0.03           H  
ATOM   3367  CG  ARG A 211     -21.123 -27.689 -84.702  1.00 -0.03           C  
ATOM   3368  HG2 ARG A 211     -20.677 -28.095 -83.794  1.00 -0.03           H  
ATOM   3369  HG3 ARG A 211     -22.061 -27.233 -84.387  1.00 -0.03           H  
ATOM   3370  CD  ARG A 211     -21.653 -28.888 -85.491  1.00 -0.03           C  
ATOM   3371  HD2 ARG A 211     -22.607 -29.213 -85.076  1.00 -0.03           H  
ATOM   3372  HD3 ARG A 211     -21.805 -28.600 -86.531  1.00 -0.03           H  
ATOM   3373  NE  ARG A 211     -20.676 -29.984 -85.481  1.00 -0.03           N  
ATOM   3374  HE  ARG A 211     -19.814 -29.822 -84.982  1.00 -0.03           H  
ATOM   3375  CZ  ARG A 211     -20.888 -31.195 -85.950  1.00 -0.03           C  
ATOM   3376  NH1 ARG A 211     -22.010 -31.532 -86.529  1.00 -0.03           N  
ATOM   3377 HH11 ARG A 211     -22.827 -30.940 -86.576  1.00 -0.03           H  
ATOM   3378 HH12 ARG A 211     -22.022 -32.372 -87.089  1.00 -0.03           H  
ATOM   3379  NH2 ARG A 211     -20.045 -32.238 -85.912  1.00 -0.03           N  
ATOM   3380 HH21 ARG A 211     -19.083 -32.270 -85.606  1.00 -0.03           H  
ATOM   3381 HH22 ARG A 211     -20.473 -33.123 -86.143  1.00 -0.03           H  
ATOM   3382  C   ARG A 211     -21.185 -24.835 -84.311  1.00 -0.03           C  
ATOM   3383  O   ARG A 211     -21.435 -25.096 -83.107  1.00 -0.03           O  
ATOM   3384  N   PHE A 212     -21.859 -24.039 -85.081  1.00 -0.16           N  
ATOM   3385  H   PHE A 212     -21.483 -23.954 -86.014  1.00 -0.16           H  
ATOM   3386  CA  PHE A 212     -23.034 -23.278 -84.783  1.00 -0.16           C  
ATOM   3387  HA  PHE A 212     -23.541 -23.818 -83.985  1.00 -0.16           H  
ATOM   3388  CB  PHE A 212     -22.552 -21.900 -84.183  1.00 -0.16           C  
ATOM   3389  HB2 PHE A 212     -23.354 -21.407 -83.634  1.00 -0.16           H  
ATOM   3390  HB3 PHE A 212     -21.807 -22.238 -83.463  1.00 -0.16           H  
ATOM   3391  CG  PHE A 212     -22.084 -20.843 -85.190  1.00 -0.16           C  
ATOM   3392  CD1 PHE A 212     -20.754 -20.893 -85.641  1.00 -0.16           C  
ATOM   3393  HD1 PHE A 212     -20.158 -21.742 -85.340  1.00 -0.16           H  
ATOM   3394  CE1 PHE A 212     -20.148 -19.888 -86.431  1.00 -0.16           C  
ATOM   3395  HE1 PHE A 212     -19.125 -19.987 -86.761  1.00 -0.16           H  
ATOM   3396  CZ  PHE A 212     -21.000 -18.826 -86.756  1.00 -0.16           C  
ATOM   3397  HZ  PHE A 212     -20.573 -18.099 -87.431  1.00 -0.16           H  
ATOM   3398  CE2 PHE A 212     -22.301 -18.731 -86.236  1.00 -0.16           C  
ATOM   3399  HE2 PHE A 212     -22.918 -17.890 -86.516  1.00 -0.16           H  
ATOM   3400  CD2 PHE A 212     -22.850 -19.777 -85.521  1.00 -0.16           C  
ATOM   3401  HD2 PHE A 212     -23.833 -19.632 -85.097  1.00 -0.16           H  
ATOM   3402  C   PHE A 212     -24.020 -23.079 -85.958  1.00 -0.16           C  
ATOM   3403  O   PHE A 212     -23.742 -23.226 -87.101  1.00 -0.16           O  
ATOM   3404  N   GLN A 213     -25.274 -22.773 -85.554  1.00 -0.08           N  
ATOM   3405  H   GLN A 213     -25.426 -22.743 -84.556  1.00 -0.08           H  
ATOM   3406  CA  GLN A 213     -26.470 -22.517 -86.399  1.00 -0.08           C  
ATOM   3407  HA  GLN A 213     -26.015 -22.392 -87.381  1.00 -0.08           H  
ATOM   3408  CB  GLN A 213     -27.362 -23.787 -86.577  1.00 -0.08           C  
ATOM   3409  HB2 GLN A 213     -26.786 -24.696 -86.752  1.00 -0.08           H  
ATOM   3410  HB3 GLN A 213     -27.919 -23.953 -85.655  1.00 -0.08           H  
ATOM   3411  CG  GLN A 213     -28.411 -23.807 -87.685  1.00 -0.08           C  
ATOM   3412  HG2 GLN A 213     -29.300 -23.289 -87.326  1.00 -0.08           H  
ATOM   3413  HG3 GLN A 213     -28.004 -23.166 -88.466  1.00 -0.08           H  
ATOM   3414  CD  GLN A 213     -28.811 -25.198 -88.174  1.00 -0.08           C  
ATOM   3415  OE1 GLN A 213     -28.965 -26.151 -87.449  1.00 -0.08           O  
ATOM   3416  NE2 GLN A 213     -28.877 -25.415 -89.465  1.00 -0.08           N  
ATOM   3417 HE21 GLN A 213     -29.307 -26.254 -89.827  1.00 -0.08           H  
ATOM   3418 HE22 GLN A 213     -28.687 -24.665 -90.115  1.00 -0.08           H  
ATOM   3419  C   GLN A 213     -27.175 -21.165 -85.969  1.00 -0.08           C  
ATOM   3420  O   GLN A 213     -27.269 -20.988 -84.746  1.00 -0.08           O  
ATOM   3421  N   THR A 214     -27.718 -20.333 -86.814  1.00 -0.18           N  
ATOM   3422  H   THR A 214     -27.672 -20.506 -87.808  1.00 -0.18           H  
ATOM   3423  CA  THR A 214     -28.621 -19.248 -86.377  1.00 -0.18           C  
ATOM   3424  HA  THR A 214     -28.081 -18.643 -85.648  1.00 -0.18           H  
ATOM   3425  CB  THR A 214     -28.979 -18.308 -87.566  1.00 -0.18           C  
ATOM   3426  HB  THR A 214     -29.758 -17.603 -87.277  1.00 -0.18           H  
ATOM   3427  CG2 THR A 214     -27.857 -17.401 -88.030  1.00 -0.18           C  
ATOM   3428 HG21 THR A 214     -28.135 -16.750 -88.859  1.00 -0.18           H  
ATOM   3429 HG22 THR A 214     -27.529 -16.871 -87.136  1.00 -0.18           H  
ATOM   3430 HG23 THR A 214     -27.121 -18.094 -88.439  1.00 -0.18           H  
ATOM   3431  OG1 THR A 214     -29.396 -19.152 -88.617  1.00 -0.18           O  
ATOM   3432  HG1 THR A 214     -28.671 -19.721 -88.886  1.00 -0.18           H  
ATOM   3433  C   THR A 214     -29.946 -19.793 -85.806  1.00 -0.18           C  
ATOM   3434  O   THR A 214     -30.589 -20.722 -86.380  1.00 -0.18           O  
ATOM   3435  N   LEU A 215     -30.278 -19.179 -84.684  1.00 -0.21           N  
ATOM   3436  H   LEU A 215     -29.739 -18.348 -84.488  1.00 -0.21           H  
ATOM   3437  CA  LEU A 215     -31.688 -19.281 -84.161  1.00 -0.21           C  
ATOM   3438  HA  LEU A 215     -32.098 -20.244 -84.465  1.00 -0.21           H  
ATOM   3439  CB  LEU A 215     -31.625 -19.174 -82.680  1.00 -0.21           C  
ATOM   3440  HB2 LEU A 215     -31.183 -18.200 -82.473  1.00 -0.21           H  
ATOM   3441  HB3 LEU A 215     -32.672 -19.136 -82.379  1.00 -0.21           H  
ATOM   3442  CG  LEU A 215     -30.999 -20.296 -81.894  1.00 -0.21           C  
ATOM   3443  HG  LEU A 215     -29.971 -20.479 -82.206  1.00 -0.21           H  
ATOM   3444  CD1 LEU A 215     -30.984 -19.933 -80.465  1.00 -0.21           C  
ATOM   3445 HD11 LEU A 215     -30.523 -18.962 -80.282  1.00 -0.21           H  
ATOM   3446 HD12 LEU A 215     -31.954 -19.951 -79.970  1.00 -0.21           H  
ATOM   3447 HD13 LEU A 215     -30.407 -20.702 -79.952  1.00 -0.21           H  
ATOM   3448  CD2 LEU A 215     -31.698 -21.720 -82.001  1.00 -0.21           C  
ATOM   3449 HD21 LEU A 215     -32.660 -21.802 -81.495  1.00 -0.21           H  
ATOM   3450 HD22 LEU A 215     -31.816 -22.010 -83.046  1.00 -0.21           H  
ATOM   3451 HD23 LEU A 215     -31.028 -22.418 -81.501  1.00 -0.21           H  
ATOM   3452  C   LEU A 215     -32.673 -18.284 -84.753  1.00 -0.21           C  
ATOM   3453  O   LEU A 215     -32.401 -17.124 -84.750  1.00 -0.21           O  
ATOM   3454  N   LEU A 216     -33.851 -18.780 -85.182  1.00 -0.05           N  
ATOM   3455  H   LEU A 216     -34.089 -19.745 -84.999  1.00 -0.05           H  
ATOM   3456  CA  LEU A 216     -34.667 -18.211 -86.259  1.00 -0.05           C  
ATOM   3457  HA  LEU A 216     -34.313 -17.195 -86.435  1.00 -0.05           H  
ATOM   3458  CB  LEU A 216     -34.536 -19.064 -87.521  1.00 -0.05           C  
ATOM   3459  HB2 LEU A 216     -34.801 -20.065 -87.183  1.00 -0.05           H  
ATOM   3460  HB3 LEU A 216     -35.293 -18.796 -88.259  1.00 -0.05           H  
ATOM   3461  CG  LEU A 216     -33.133 -19.011 -88.224  1.00 -0.05           C  
ATOM   3462  HG  LEU A 216     -32.393 -19.023 -87.423  1.00 -0.05           H  
ATOM   3463  CD1 LEU A 216     -32.839 -20.109 -89.247  1.00 -0.05           C  
ATOM   3464 HD11 LEU A 216     -31.919 -20.624 -88.968  1.00 -0.05           H  
ATOM   3465 HD12 LEU A 216     -33.588 -20.901 -89.233  1.00 -0.05           H  
ATOM   3466 HD13 LEU A 216     -32.716 -19.740 -90.265  1.00 -0.05           H  
ATOM   3467  CD2 LEU A 216     -33.032 -17.649 -88.932  1.00 -0.05           C  
ATOM   3468 HD21 LEU A 216     -33.103 -16.865 -88.178  1.00 -0.05           H  
ATOM   3469 HD22 LEU A 216     -32.044 -17.513 -89.372  1.00 -0.05           H  
ATOM   3470 HD23 LEU A 216     -33.798 -17.558 -89.703  1.00 -0.05           H  
ATOM   3471  C   LEU A 216     -36.176 -18.108 -85.850  1.00 -0.05           C  
ATOM   3472  O   LEU A 216     -36.651 -18.872 -85.032  1.00 -0.05           O  
ATOM   3473  N   ALA A 217     -36.971 -17.299 -86.578  1.00 -0.06           N  
ATOM   3474  H   ALA A 217     -36.437 -16.667 -87.157  1.00 -0.06           H  
ATOM   3475  CA  ALA A 217     -38.410 -17.033 -86.228  1.00 -0.06           C  
ATOM   3476  HA  ALA A 217     -38.662 -17.633 -85.354  1.00 -0.06           H  
ATOM   3477  CB  ALA A 217     -38.464 -15.597 -85.785  1.00 -0.06           C  
ATOM   3478  HB1 ALA A 217     -39.529 -15.378 -85.721  1.00 -0.06           H  
ATOM   3479  HB2 ALA A 217     -38.013 -15.518 -84.795  1.00 -0.06           H  
ATOM   3480  HB3 ALA A 217     -37.929 -14.941 -86.471  1.00 -0.06           H  
ATOM   3481  C   ALA A 217     -39.360 -17.401 -87.367  1.00 -0.06           C  
ATOM   3482  O   ALA A 217     -38.950 -17.360 -88.515  1.00 -0.06           O  
ATOM   3483  N   LEU A 218     -40.575 -17.856 -86.983  1.00 -0.01           N  
ATOM   3484  H   LEU A 218     -40.855 -17.967 -86.019  1.00 -0.01           H  
ATOM   3485  CA  LEU A 218     -41.660 -18.265 -88.023  1.00 -0.01           C  
ATOM   3486  HA  LEU A 218     -41.457 -19.241 -88.463  1.00 -0.01           H  
ATOM   3487  CB  LEU A 218     -42.987 -18.253 -87.181  1.00 -0.01           C  
ATOM   3488  HB2 LEU A 218     -43.016 -17.285 -86.682  1.00 -0.01           H  
ATOM   3489  HB3 LEU A 218     -43.875 -18.217 -87.813  1.00 -0.01           H  
ATOM   3490  CG  LEU A 218     -43.179 -19.416 -86.190  1.00 -0.01           C  
ATOM   3491  HG  LEU A 218     -42.319 -19.476 -85.522  1.00 -0.01           H  
ATOM   3492  CD1 LEU A 218     -44.427 -19.020 -85.314  1.00 -0.01           C  
ATOM   3493 HD11 LEU A 218     -45.218 -18.724 -86.003  1.00 -0.01           H  
ATOM   3494 HD12 LEU A 218     -44.837 -19.872 -84.772  1.00 -0.01           H  
ATOM   3495 HD13 LEU A 218     -44.156 -18.155 -84.708  1.00 -0.01           H  
ATOM   3496  CD2 LEU A 218     -43.356 -20.832 -86.771  1.00 -0.01           C  
ATOM   3497 HD21 LEU A 218     -43.416 -21.467 -85.888  1.00 -0.01           H  
ATOM   3498 HD22 LEU A 218     -44.219 -20.727 -87.429  1.00 -0.01           H  
ATOM   3499 HD23 LEU A 218     -42.443 -21.040 -87.329  1.00 -0.01           H  
ATOM   3500  C   LEU A 218     -41.862 -17.378 -89.236  1.00 -0.01           C  
ATOM   3501  O   LEU A 218     -42.118 -16.181 -89.091  1.00 -0.01           O  
ATOM   3502  N   HIE A 219     -41.804 -17.958 -90.367  1.00 -0.00           N  
ATOM   3503  H   HIE A 219     -41.468 -18.909 -90.315  1.00 -0.00           H  
ATOM   3504  CA  HIE A 219     -41.820 -17.326 -91.698  1.00 -0.00           C  
ATOM   3505  HA  HIE A 219     -41.144 -16.473 -91.748  1.00 -0.00           H  
ATOM   3506  CB  HIE A 219     -41.559 -18.351 -92.776  1.00 -0.00           C  
ATOM   3507  HB2 HIE A 219     -40.650 -18.872 -92.477  1.00 -0.00           H  
ATOM   3508  HB3 HIE A 219     -42.266 -19.181 -92.769  1.00 -0.00           H  
ATOM   3509  CG  HIE A 219     -41.480 -17.833 -94.233  1.00 -0.00           C  
ATOM   3510  ND1 HIE A 219     -42.535 -17.606 -95.118  1.00 -0.00           N  
ATOM   3511  CE1 HIE A 219     -41.938 -17.364 -96.292  1.00 -0.00           C  
ATOM   3512  HE1 HIE A 219     -42.525 -17.085 -97.154  1.00 -0.00           H  
ATOM   3513  NE2 HIE A 219     -40.656 -17.575 -96.323  1.00 -0.00           N  
ATOM   3514  HE2 HIE A 219     -40.099 -17.667 -97.160  1.00 -0.00           H  
ATOM   3515  CD2 HIE A 219     -40.286 -17.803 -94.966  1.00 -0.00           C  
ATOM   3516  HD2 HIE A 219     -39.330 -18.087 -94.551  1.00 -0.00           H  
ATOM   3517  C   HIE A 219     -43.204 -16.800 -92.062  1.00 -0.00           C  
ATOM   3518  O   HIE A 219     -44.291 -17.379 -91.718  1.00 -0.00           O  
ATOM   3519  N   ARG A 220     -43.292 -15.622 -92.672  1.00 -0.00           N  
ATOM   3520  H   ARG A 220     -42.418 -15.188 -92.932  1.00 -0.00           H  
ATOM   3521  CA  ARG A 220     -44.561 -15.180 -93.419  1.00 -0.00           C  
ATOM   3522  HA  ARG A 220     -45.353 -15.920 -93.298  1.00 -0.00           H  
ATOM   3523  CB  ARG A 220     -45.160 -14.018 -92.578  1.00 -0.00           C  
ATOM   3524  HB2 ARG A 220     -45.381 -14.427 -91.592  1.00 -0.00           H  
ATOM   3525  HB3 ARG A 220     -44.341 -13.301 -92.534  1.00 -0.00           H  
ATOM   3526  CG  ARG A 220     -46.390 -13.332 -93.197  1.00 -0.00           C  
ATOM   3527  HG2 ARG A 220     -46.137 -12.879 -94.156  1.00 -0.00           H  
ATOM   3528  HG3 ARG A 220     -47.218 -14.014 -93.393  1.00 -0.00           H  
ATOM   3529  CD  ARG A 220     -46.866 -12.291 -92.145  1.00 -0.00           C  
ATOM   3530  HD2 ARG A 220     -47.178 -12.781 -91.222  1.00 -0.00           H  
ATOM   3531  HD3 ARG A 220     -46.081 -11.554 -91.980  1.00 -0.00           H  
ATOM   3532  NE  ARG A 220     -48.157 -11.696 -92.638  1.00 -0.00           N  
ATOM   3533  HE  ARG A 220     -48.600 -12.122 -93.440  1.00 -0.00           H  
ATOM   3534  CZ  ARG A 220     -48.934 -10.880 -91.976  1.00 -0.00           C  
ATOM   3535  NH1 ARG A 220     -50.094 -10.607 -92.477  1.00 -0.00           N  
ATOM   3536 HH11 ARG A 220     -50.288 -10.988 -93.392  1.00 -0.00           H  
ATOM   3537 HH12 ARG A 220     -50.704  -9.995 -91.955  1.00 -0.00           H  
ATOM   3538  NH2 ARG A 220     -48.726 -10.449 -90.744  1.00 -0.00           N  
ATOM   3539 HH21 ARG A 220     -47.788 -10.549 -90.383  1.00 -0.00           H  
ATOM   3540 HH22 ARG A 220     -49.327  -9.710 -90.407  1.00 -0.00           H  
ATOM   3541  C   ARG A 220     -44.626 -15.028 -94.951  1.00 -0.00           C  
ATOM   3542  O   ARG A 220     -43.681 -14.526 -95.488  1.00 -0.00           O  
ATOM   3543  N   SER A 221     -45.694 -15.530 -95.563  1.00 -0.00           N  
ATOM   3544  H   SER A 221     -46.501 -15.787 -95.013  1.00 -0.00           H  
ATOM   3545  CA  SER A 221     -45.961 -15.482 -96.948  1.00 -0.00           C  
ATOM   3546  HA  SER A 221     -44.990 -15.701 -97.392  1.00 -0.00           H  
ATOM   3547  CB  SER A 221     -46.917 -16.600 -97.342  1.00 -0.00           C  
ATOM   3548  HB2 SER A 221     -46.679 -17.568 -96.901  1.00 -0.00           H  
ATOM   3549  HB3 SER A 221     -47.866 -16.221 -96.963  1.00 -0.00           H  
ATOM   3550  OG  SER A 221     -47.003 -16.682 -98.747  1.00 -0.00           O  
ATOM   3551  HG  SER A 221     -47.806 -16.198 -98.953  1.00 -0.00           H  
ATOM   3552  C   SER A 221     -46.412 -14.095 -97.368  1.00 -0.00           C  
ATOM   3553  O   SER A 221     -47.064 -13.337 -96.629  1.00 -0.00           O  
ATOM   3554  N   TYR A 222     -46.060 -13.737 -98.611  1.00 -0.01           N  
ATOM   3555  H   TYR A 222     -45.487 -14.378 -99.142  1.00 -0.01           H  
ATOM   3556  CA  TYR A 222     -46.188 -12.345 -99.038  1.00 -0.01           C  
ATOM   3557  HA  TYR A 222     -46.900 -11.892 -98.348  1.00 -0.01           H  
ATOM   3558  CB  TYR A 222     -44.857 -11.707 -98.573  1.00 -0.01           C  
ATOM   3559  HB2 TYR A 222     -44.710 -11.865 -97.505  1.00 -0.01           H  
ATOM   3560  HB3 TYR A 222     -44.077 -12.261 -99.095  1.00 -0.01           H  
ATOM   3561  CG  TYR A 222     -44.660 -10.208 -98.804  1.00 -0.01           C  
ATOM   3562  CD1 TYR A 222     -45.320  -9.274 -97.914  1.00 -0.01           C  
ATOM   3563  HD1 TYR A 222     -46.035  -9.553 -97.154  1.00 -0.01           H  
ATOM   3564  CE1 TYR A 222     -45.051  -7.893 -98.116  1.00 -0.01           C  
ATOM   3565  HE1 TYR A 222     -45.452  -7.166 -97.425  1.00 -0.01           H  
ATOM   3566  CZ  TYR A 222     -44.251  -7.431 -99.253  1.00 -0.01           C  
ATOM   3567  OH  TYR A 222     -44.098  -6.153 -99.542  1.00 -0.01           O  
ATOM   3568  HH  TYR A 222     -44.628  -5.570 -98.994  1.00 -0.01           H  
ATOM   3569  CE2 TYR A 222     -43.670  -8.346-100.166  1.00 -0.01           C  
ATOM   3570  HE2 TYR A 222     -43.042  -8.013-100.979  1.00 -0.01           H  
ATOM   3571  CD2 TYR A 222     -43.963  -9.750 -99.911  1.00 -0.01           C  
ATOM   3572  HD2 TYR A 222     -43.431 -10.464-100.523  1.00 -0.01           H  
ATOM   3573  C   TYR A 222     -46.608 -12.134-100.469  1.00 -0.01           C  
ATOM   3574  O   TYR A 222     -46.685 -10.968-100.902  1.00 -0.01           O  
ATOM   3575  N   LEU A 223     -47.108 -13.157-101.136  1.00 -0.00           N  
ATOM   3576  H   LEU A 223     -47.229 -14.016-100.619  1.00 -0.00           H  
ATOM   3577  CA  LEU A 223     -47.300 -13.218-102.643  1.00 -0.00           C  
ATOM   3578  HA  LEU A 223     -46.457 -12.602-102.957  1.00 -0.00           H  
ATOM   3579  CB  LEU A 223     -47.281 -14.616-103.268  1.00 -0.00           C  
ATOM   3580  HB2 LEU A 223     -48.050 -15.203-102.765  1.00 -0.00           H  
ATOM   3581  HB3 LEU A 223     -47.481 -14.513-104.334  1.00 -0.00           H  
ATOM   3582  CG  LEU A 223     -45.907 -15.296-103.103  1.00 -0.00           C  
ATOM   3583  HG  LEU A 223     -45.776 -15.286-102.021  1.00 -0.00           H  
ATOM   3584  CD1 LEU A 223     -45.893 -16.747-103.646  1.00 -0.00           C  
ATOM   3585 HD11 LEU A 223     -46.077 -16.784-104.720  1.00 -0.00           H  
ATOM   3586 HD12 LEU A 223     -44.943 -17.213-103.384  1.00 -0.00           H  
ATOM   3587 HD13 LEU A 223     -46.601 -17.371-103.100  1.00 -0.00           H  
ATOM   3588  CD2 LEU A 223     -44.737 -14.518-103.740  1.00 -0.00           C  
ATOM   3589 HD21 LEU A 223     -44.485 -13.682-103.087  1.00 -0.00           H  
ATOM   3590 HD22 LEU A 223     -43.796 -15.063-103.676  1.00 -0.00           H  
ATOM   3591 HD23 LEU A 223     -44.845 -14.324-104.807  1.00 -0.00           H  
ATOM   3592  C   LEU A 223     -48.592 -12.563-103.101  1.00 -0.00           C  
ATOM   3593  O   LEU A 223     -48.650 -11.904-104.129  1.00 -0.00           O  
ATOM   3594  N   THR A 224     -49.660 -12.687-102.319  1.00 -0.00           N  
ATOM   3595  H   THR A 224     -49.566 -13.108-101.406  1.00 -0.00           H  
ATOM   3596  CA  THR A 224     -50.886 -12.172-102.696  1.00 -0.00           C  
ATOM   3597  HA  THR A 224     -50.977 -12.404-103.757  1.00 -0.00           H  
ATOM   3598  CB  THR A 224     -52.130 -12.861-102.007  1.00 -0.00           C  
ATOM   3599  HB  THR A 224     -53.012 -12.594-102.589  1.00 -0.00           H  
ATOM   3600  CG2 THR A 224     -52.111 -14.371-102.079  1.00 -0.00           C  
ATOM   3601 HG21 THR A 224     -53.021 -14.747-101.612  1.00 -0.00           H  
ATOM   3602 HG22 THR A 224     -52.037 -14.654-103.129  1.00 -0.00           H  
ATOM   3603 HG23 THR A 224     -51.299 -14.802-101.494  1.00 -0.00           H  
ATOM   3604  OG1 THR A 224     -52.394 -12.414-100.780  1.00 -0.00           O  
ATOM   3605  HG1 THR A 224     -51.685 -12.780-100.247  1.00 -0.00           H  
ATOM   3606  C   THR A 224     -50.968 -10.614-102.630  1.00 -0.00           C  
ATOM   3607  O   THR A 224     -50.253 -10.028-101.890  1.00 -0.00           O  
ATOM   3608  N   PRO A 225     -51.726  -9.932-103.466  1.00  0.01           N  
ATOM   3609  CD  PRO A 225     -52.417 -10.475-104.686  1.00  0.01           C  
ATOM   3610  HD2 PRO A 225     -53.240 -11.167-104.508  1.00  0.01           H  
ATOM   3611  HD3 PRO A 225     -51.650 -11.002-105.253  1.00  0.01           H  
ATOM   3612  CG  PRO A 225     -52.782  -9.204-105.392  1.00  0.01           C  
ATOM   3613  HG2 PRO A 225     -53.711  -9.407-105.924  1.00  0.01           H  
ATOM   3614  HG3 PRO A 225     -51.932  -8.847-105.974  1.00  0.01           H  
ATOM   3615  CB  PRO A 225     -53.050  -8.203-104.291  1.00  0.01           C  
ATOM   3616  HB2 PRO A 225     -53.991  -8.347-103.759  1.00  0.01           H  
ATOM   3617  HB3 PRO A 225     -53.085  -7.167-104.630  1.00  0.01           H  
ATOM   3618  CA  PRO A 225     -51.962  -8.494-103.352  1.00  0.01           C  
ATOM   3619  HA  PRO A 225     -51.001  -8.058-103.624  1.00  0.01           H  
ATOM   3620  C   PRO A 225     -52.267  -8.042-101.911  1.00  0.01           C  
ATOM   3621  O   PRO A 225     -51.715  -6.960-101.504  1.00  0.01           O  
ATOM   3622  N   GLY A 226     -53.114  -8.724-101.134  1.00 -0.00           N  
ATOM   3623  H   GLY A 226     -53.614  -9.527-101.488  1.00 -0.00           H  
ATOM   3624  CA  GLY A 226     -53.304  -8.337 -99.736  1.00 -0.00           C  
ATOM   3625  HA2 GLY A 226     -53.554  -7.278 -99.660  1.00 -0.00           H  
ATOM   3626  HA3 GLY A 226     -54.167  -8.877 -99.349  1.00 -0.00           H  
ATOM   3627  C   GLY A 226     -52.113  -8.618 -98.829  1.00 -0.00           C  
ATOM   3628  O   GLY A 226     -51.775  -7.788 -98.007  1.00 -0.00           O  
ATOM   3629  N   ASP A 227     -51.532  -9.756 -98.966  1.00  0.00           N  
ATOM   3630  H   ASP A 227     -51.754 -10.340 -99.760  1.00  0.00           H  
ATOM   3631  CA  ASP A 227     -50.348 -10.131 -98.163  1.00  0.00           C  
ATOM   3632  HA  ASP A 227     -50.636 -10.037 -97.116  1.00  0.00           H  
ATOM   3633  CB  ASP A 227     -49.829 -11.551 -98.359  1.00  0.00           C  
ATOM   3634  HB2 ASP A 227     -49.404 -11.709 -99.350  1.00  0.00           H  
ATOM   3635  HB3 ASP A 227     -49.006 -11.723 -97.666  1.00  0.00           H  
ATOM   3636  CG  ASP A 227     -50.737 -12.707 -98.092  1.00  0.00           C  
ATOM   3637  OD1 ASP A 227     -50.788 -13.575 -98.975  1.00  0.00           O  
ATOM   3638  OD2 ASP A 227     -51.555 -12.545 -97.164  1.00  0.00           O  
ATOM   3639  C   ASP A 227     -49.142  -9.103 -98.343  1.00  0.00           C  
ATOM   3640  O   ASP A 227     -48.533  -8.701 -97.380  1.00  0.00           O  
ATOM   3641  N   SER A 228     -48.928  -8.591 -99.573  1.00 -0.00           N  
ATOM   3642  H   SER A 228     -49.500  -8.961-100.318  1.00 -0.00           H  
ATOM   3643  CA  SER A 228     -47.954  -7.543-100.005  1.00 -0.00           C  
ATOM   3644  HA  SER A 228     -46.975  -7.800 -99.600  1.00 -0.00           H  
ATOM   3645  CB  SER A 228     -47.796  -7.503-101.626  1.00 -0.00           C  
ATOM   3646  HB2 SER A 228     -47.102  -6.691-101.847  1.00 -0.00           H  
ATOM   3647  HB3 SER A 228     -47.330  -8.399-102.036  1.00 -0.00           H  
ATOM   3648  OG  SER A 228     -48.984  -7.272-102.408  1.00 -0.00           O  
ATOM   3649  HG  SER A 228     -49.266  -8.181-102.534  1.00 -0.00           H  
ATOM   3650  C   SER A 228     -48.229  -6.164 -99.625  1.00 -0.00           C  
ATOM   3651  O   SER A 228     -47.366  -5.255 -99.789  1.00 -0.00           O  
ATOM   3652  N   SER A 229     -49.404  -6.013 -99.030  1.00 -0.00           N  
ATOM   3653  H   SER A 229     -50.126  -6.718 -98.977  1.00 -0.00           H  
ATOM   3654  CA  SER A 229     -49.758  -4.783 -98.298  1.00 -0.00           C  
ATOM   3655  HA  SER A 229     -49.141  -3.949 -98.633  1.00 -0.00           H  
ATOM   3656  CB  SER A 229     -51.204  -4.276 -98.703  1.00 -0.00           C  
ATOM   3657  HB2 SER A 229     -51.921  -4.963 -98.252  1.00 -0.00           H  
ATOM   3658  HB3 SER A 229     -51.310  -3.248 -98.358  1.00 -0.00           H  
ATOM   3659  OG  SER A 229     -51.415  -4.416-100.107  1.00 -0.00           O  
ATOM   3660  HG  SER A 229     -51.605  -5.339-100.290  1.00 -0.00           H  
ATOM   3661  C   SER A 229     -49.549  -4.823 -96.727  1.00 -0.00           C  
ATOM   3662  O   SER A 229     -49.861  -3.835 -96.085  1.00 -0.00           O  
ATOM   3663  N   SER A 230     -49.131  -5.992 -96.208  1.00 -0.01           N  
ATOM   3664  H   SER A 230     -48.879  -6.740 -96.839  1.00 -0.01           H  
ATOM   3665  CA  SER A 230     -48.725  -6.124 -94.778  1.00 -0.01           C  
ATOM   3666  HA  SER A 230     -49.426  -5.597 -94.131  1.00 -0.01           H  
ATOM   3667  CB  SER A 230     -48.782  -7.572 -94.322  1.00 -0.01           C  
ATOM   3668  HB2 SER A 230     -48.765  -7.738 -93.244  1.00 -0.01           H  
ATOM   3669  HB3 SER A 230     -49.716  -8.023 -94.656  1.00 -0.01           H  
ATOM   3670  OG  SER A 230     -47.775  -8.393 -94.875  1.00 -0.01           O  
ATOM   3671  HG  SER A 230     -48.048  -8.610 -95.770  1.00 -0.01           H  
ATOM   3672  C   SER A 230     -47.373  -5.501 -94.583  1.00 -0.01           C  
ATOM   3673  O   SER A 230     -46.554  -5.297 -95.501  1.00 -0.01           O  
ATOM   3674  N   GLY A 231     -47.081  -5.343 -93.282  1.00 -0.00           N  
ATOM   3675  H   GLY A 231     -47.802  -5.568 -92.612  1.00 -0.00           H  
ATOM   3676  CA  GLY A 231     -45.819  -4.942 -92.838  1.00 -0.00           C  
ATOM   3677  HA2 GLY A 231     -45.454  -4.176 -93.521  1.00 -0.00           H  
ATOM   3678  HA3 GLY A 231     -45.866  -4.475 -91.854  1.00 -0.00           H  
ATOM   3679  C   GLY A 231     -44.828  -6.154 -92.739  1.00 -0.00           C  
ATOM   3680  O   GLY A 231     -44.589  -6.830 -91.725  1.00 -0.00           O  
ATOM   3681  N   TRP A 232     -44.383  -6.553 -93.972  1.00 -0.08           N  
ATOM   3682  H   TRP A 232     -44.541  -6.018 -94.814  1.00 -0.08           H  
ATOM   3683  CA  TRP A 232     -43.450  -7.701 -94.246  1.00 -0.08           C  
ATOM   3684  HA  TRP A 232     -42.807  -7.787 -93.370  1.00 -0.08           H  
ATOM   3685  CB  TRP A 232     -44.164  -9.006 -94.269  1.00 -0.08           C  
ATOM   3686  HB2 TRP A 232     -44.691  -9.116 -93.321  1.00 -0.08           H  
ATOM   3687  HB3 TRP A 232     -45.048  -9.061 -94.903  1.00 -0.08           H  
ATOM   3688  CG  TRP A 232     -43.254 -10.152 -94.330  1.00 -0.08           C  
ATOM   3689  CD1 TRP A 232     -42.818 -10.712 -95.468  1.00 -0.08           C  
ATOM   3690  HD1 TRP A 232     -42.933 -10.226 -96.426  1.00 -0.08           H  
ATOM   3691  NE1 TRP A 232     -42.000 -11.775 -95.091  1.00 -0.08           N  
ATOM   3692  HE1 TRP A 232     -41.351 -12.249 -95.702  1.00 -0.08           H  
ATOM   3693  CE2 TRP A 232     -41.910 -11.940 -93.724  1.00 -0.08           C  
ATOM   3694  CZ2 TRP A 232     -41.293 -12.891 -92.892  1.00 -0.08           C  
ATOM   3695  HZ2 TRP A 232     -40.734 -13.698 -93.342  1.00 -0.08           H  
ATOM   3696  CH2 TRP A 232     -41.377 -12.796 -91.509  1.00 -0.08           C  
ATOM   3697  HH2 TRP A 232     -40.824 -13.458 -90.858  1.00 -0.08           H  
ATOM   3698  CZ3 TRP A 232     -42.098 -11.733 -90.986  1.00 -0.08           C  
ATOM   3699  HZ3 TRP A 232     -42.262 -11.586 -89.928  1.00 -0.08           H  
ATOM   3700  CE3 TRP A 232     -42.701 -10.786 -91.839  1.00 -0.08           C  
ATOM   3701  HE3 TRP A 232     -43.329  -9.994 -91.459  1.00 -0.08           H  
ATOM   3702  CD2 TRP A 232     -42.741 -10.920 -93.213  1.00 -0.08           C  
ATOM   3703  C   TRP A 232     -42.352  -7.423 -95.328  1.00 -0.08           C  
ATOM   3704  O   TRP A 232     -42.632  -6.662 -96.229  1.00 -0.08           O  
ATOM   3705  N   THR A 233     -41.115  -7.998 -95.178  1.00 -0.20           N  
ATOM   3706  H   THR A 233     -40.826  -8.516 -94.361  1.00 -0.20           H  
ATOM   3707  CA  THR A 233     -40.016  -7.566 -96.047  1.00 -0.20           C  
ATOM   3708  HA  THR A 233     -40.026  -6.477 -96.068  1.00 -0.20           H  
ATOM   3709  CB  THR A 233     -38.660  -8.026 -95.529  1.00 -0.20           C  
ATOM   3710  HB  THR A 233     -38.628  -9.113 -95.457  1.00 -0.20           H  
ATOM   3711  CG2 THR A 233     -37.511  -7.436 -96.354  1.00 -0.20           C  
ATOM   3712 HG21 THR A 233     -37.451  -8.042 -97.258  1.00 -0.20           H  
ATOM   3713 HG22 THR A 233     -37.565  -6.373 -96.587  1.00 -0.20           H  
ATOM   3714 HG23 THR A 233     -36.584  -7.497 -95.784  1.00 -0.20           H  
ATOM   3715  OG1 THR A 233     -38.500  -7.439 -94.266  1.00 -0.20           O  
ATOM   3716  HG1 THR A 233     -39.059  -8.006 -93.730  1.00 -0.20           H  
ATOM   3717  C   THR A 233     -40.149  -8.065 -97.526  1.00 -0.20           C  
ATOM   3718  O   THR A 233     -40.354  -9.294 -97.802  1.00 -0.20           O  
ATOM   3719  N   ALA A 234     -40.116  -7.130 -98.484  1.00 -0.01           N  
ATOM   3720  H   ALA A 234     -40.121  -6.169 -98.176  1.00 -0.01           H  
ATOM   3721  CA  ALA A 234     -40.246  -7.424 -99.915  1.00 -0.01           C  
ATOM   3722  HA  ALA A 234     -41.035  -8.147-100.120  1.00 -0.01           H  
ATOM   3723  CB  ALA A 234     -40.639  -6.091-100.667  1.00 -0.01           C  
ATOM   3724  HB1 ALA A 234     -41.669  -5.754-100.556  1.00 -0.01           H  
ATOM   3725  HB2 ALA A 234     -39.998  -5.252-100.393  1.00 -0.01           H  
ATOM   3726  HB3 ALA A 234     -40.594  -6.226-101.748  1.00 -0.01           H  
ATOM   3727  C   ALA A 234     -38.858  -7.982-100.390  1.00 -0.01           C  
ATOM   3728  O   ALA A 234     -38.764  -9.213-100.648  1.00 -0.01           O  
ATOM   3729  N   GLY A 235     -37.797  -7.189-100.340  1.00 -0.01           N  
ATOM   3730  H   GLY A 235     -37.981  -6.311 -99.876  1.00 -0.01           H  
ATOM   3731  CA  GLY A 235     -36.462  -7.441-100.777  1.00 -0.01           C  
ATOM   3732  HA2 GLY A 235     -36.468  -8.102-101.644  1.00 -0.01           H  
ATOM   3733  HA3 GLY A 235     -35.877  -6.570-101.073  1.00 -0.01           H  
ATOM   3734  C   GLY A 235     -35.612  -8.258 -99.845  1.00 -0.01           C  
ATOM   3735  O   GLY A 235     -36.183  -8.813 -98.922  1.00 -0.01           O  
ATOM   3736  N   ALA A 236     -34.245  -8.343 -99.949  1.00 -0.09           N  
ATOM   3737  H   ALA A 236     -33.753  -7.913-100.719  1.00 -0.09           H  
ATOM   3738  CA  ALA A 236     -33.493  -9.182 -99.040  1.00 -0.09           C  
ATOM   3739  HA  ALA A 236     -34.003 -10.137 -98.913  1.00 -0.09           H  
ATOM   3740  CB  ALA A 236     -32.125  -9.496 -99.659  1.00 -0.09           C  
ATOM   3741  HB1 ALA A 236     -31.672  -8.536 -99.903  1.00 -0.09           H  
ATOM   3742  HB2 ALA A 236     -31.579 -10.045 -98.891  1.00 -0.09           H  
ATOM   3743  HB3 ALA A 236     -32.122 -10.234-100.461  1.00 -0.09           H  
ATOM   3744  C   ALA A 236     -33.318  -8.638 -97.609  1.00 -0.09           C  
ATOM   3745  O   ALA A 236     -33.094  -7.462 -97.336  1.00 -0.09           O  
ATOM   3746  N   ALA A 237     -33.424  -9.561 -96.644  1.00 -0.45           N  
ATOM   3747  H   ALA A 237     -33.654 -10.526 -96.832  1.00 -0.45           H  
ATOM   3748  CA  ALA A 237     -33.133  -9.392 -95.186  1.00 -0.45           C  
ATOM   3749  HA  ALA A 237     -33.178  -8.323 -94.977  1.00 -0.45           H  
ATOM   3750  CB  ALA A 237     -34.261 -10.115 -94.386  1.00 -0.45           C  
ATOM   3751  HB1 ALA A 237     -35.151  -9.547 -94.660  1.00 -0.45           H  
ATOM   3752  HB2 ALA A 237     -34.409 -11.129 -94.758  1.00 -0.45           H  
ATOM   3753  HB3 ALA A 237     -34.189 -10.191 -93.302  1.00 -0.45           H  
ATOM   3754  C   ALA A 237     -31.707  -9.955 -94.867  1.00 -0.45           C  
ATOM   3755  O   ALA A 237     -31.530 -10.842 -93.993  1.00 -0.45           O  
ATOM   3756  N   ALA A 238     -30.705  -9.353 -95.516  1.00 -0.52           N  
ATOM   3757  H   ALA A 238     -30.997  -8.724 -96.251  1.00 -0.52           H  
ATOM   3758  CA  ALA A 238     -29.376  -9.845 -95.643  1.00 -0.52           C  
ATOM   3759  HA  ALA A 238     -29.411 -10.774 -96.211  1.00 -0.52           H  
ATOM   3760  CB  ALA A 238     -28.541  -8.925 -96.573  1.00 -0.52           C  
ATOM   3761  HB1 ALA A 238     -27.476  -9.160 -96.559  1.00 -0.52           H  
ATOM   3762  HB2 ALA A 238     -29.056  -8.967 -97.533  1.00 -0.52           H  
ATOM   3763  HB3 ALA A 238     -28.574  -7.889 -96.234  1.00 -0.52           H  
ATOM   3764  C   ALA A 238     -28.751  -9.979 -94.258  1.00 -0.52           C  
ATOM   3765  O   ALA A 238     -29.000  -9.209 -93.363  1.00 -0.52           O  
ATOM   3766  N   TYR A 239     -27.776 -10.901 -94.060  1.00 -0.81           N  
ATOM   3767  H   TYR A 239     -27.491 -11.318 -94.934  1.00 -0.81           H  
ATOM   3768  CA  TYR A 239     -26.874 -11.072 -92.964  1.00 -0.81           C  
ATOM   3769  HA  TYR A 239     -26.757 -10.139 -92.412  1.00 -0.81           H  
ATOM   3770  CB  TYR A 239     -27.646 -12.009 -91.908  1.00 -0.81           C  
ATOM   3771  HB2 TYR A 239     -27.228 -11.875 -90.911  1.00 -0.81           H  
ATOM   3772  HB3 TYR A 239     -28.659 -11.617 -91.825  1.00 -0.81           H  
ATOM   3773  CG  TYR A 239     -27.814 -13.380 -92.381  1.00 -0.81           C  
ATOM   3774  CD1 TYR A 239     -29.062 -13.804 -92.925  1.00 -0.81           C  
ATOM   3775  HD1 TYR A 239     -29.891 -13.133 -93.096  1.00 -0.81           H  
ATOM   3776  CE1 TYR A 239     -29.191 -15.197 -93.267  1.00 -0.81           C  
ATOM   3777  HE1 TYR A 239     -30.138 -15.530 -93.667  1.00 -0.81           H  
ATOM   3778  CZ  TYR A 239     -28.129 -16.099 -92.984  1.00 -0.81           C  
ATOM   3779  OH  TYR A 239     -28.258 -17.429 -93.389  1.00 -0.81           O  
ATOM   3780  HH  TYR A 239     -29.181 -17.489 -93.648  1.00 -0.81           H  
ATOM   3781  CE2 TYR A 239     -26.939 -15.661 -92.391  1.00 -0.81           C  
ATOM   3782  HE2 TYR A 239     -26.206 -16.430 -92.195  1.00 -0.81           H  
ATOM   3783  CD2 TYR A 239     -26.724 -14.291 -92.182  1.00 -0.81           C  
ATOM   3784  HD2 TYR A 239     -25.799 -13.873 -91.814  1.00 -0.81           H  
ATOM   3785  C   TYR A 239     -25.513 -11.609 -93.410  1.00 -0.81           C  
ATOM   3786  O   TYR A 239     -25.286 -11.821 -94.616  1.00 -0.81           O  
ATOM   3787  N   TYR A 240     -24.480 -11.607 -92.577  1.00 -1.06           N  
ATOM   3788  H   TYR A 240     -24.625 -11.562 -91.579  1.00 -1.06           H  
ATOM   3789  CA  TYR A 240     -23.064 -11.763 -93.050  1.00 -1.06           C  
ATOM   3790  HA  TYR A 240     -22.906 -12.347 -93.957  1.00 -1.06           H  
ATOM   3791  CB  TYR A 240     -22.350 -10.332 -93.207  1.00 -1.06           C  
ATOM   3792  HB2 TYR A 240     -22.189  -9.963 -92.194  1.00 -1.06           H  
ATOM   3793  HB3 TYR A 240     -21.338 -10.533 -93.559  1.00 -1.06           H  
ATOM   3794  CG  TYR A 240     -22.966  -9.108 -93.824  1.00 -1.06           C  
ATOM   3795  CD1 TYR A 240     -22.523  -8.542 -95.021  1.00 -1.06           C  
ATOM   3796  HD1 TYR A 240     -21.685  -9.055 -95.470  1.00 -1.06           H  
ATOM   3797  CE1 TYR A 240     -23.188  -7.425 -95.568  1.00 -1.06           C  
ATOM   3798  HE1 TYR A 240     -22.955  -7.084 -96.566  1.00 -1.06           H  
ATOM   3799  CZ  TYR A 240     -24.309  -6.872 -94.927  1.00 -1.06           C  
ATOM   3800  OH  TYR A 240     -24.832  -5.706 -95.404  1.00 -1.06           O  
ATOM   3801  HH  TYR A 240     -24.667  -5.640 -96.347  1.00 -1.06           H  
ATOM   3802  CE2 TYR A 240     -24.795  -7.431 -93.720  1.00 -1.06           C  
ATOM   3803  HE2 TYR A 240     -25.690  -7.056 -93.246  1.00 -1.06           H  
ATOM   3804  CD2 TYR A 240     -24.068  -8.525 -93.171  1.00 -1.06           C  
ATOM   3805  HD2 TYR A 240     -24.458  -8.953 -92.259  1.00 -1.06           H  
ATOM   3806  C   TYR A 240     -22.270 -12.452 -91.963  1.00 -1.06           C  
ATOM   3807  O   TYR A 240     -22.620 -12.355 -90.814  1.00 -1.06           O  
ATOM   3808  N   VAL A 241     -21.132 -12.987 -92.350  1.00 -0.59           N  
ATOM   3809  H   VAL A 241     -20.912 -12.848 -93.326  1.00 -0.59           H  
ATOM   3810  CA  VAL A 241     -20.209 -13.761 -91.463  1.00 -0.59           C  
ATOM   3811  HA  VAL A 241     -20.235 -13.189 -90.535  1.00 -0.59           H  
ATOM   3812  CB  VAL A 241     -20.815 -15.185 -91.251  1.00 -0.59           C  
ATOM   3813  HB  VAL A 241     -21.822 -14.953 -90.902  1.00 -0.59           H  
ATOM   3814  CG1 VAL A 241     -20.774 -16.100 -92.439  1.00 -0.59           C  
ATOM   3815 HG11 VAL A 241     -21.243 -17.017 -92.082  1.00 -0.59           H  
ATOM   3816 HG12 VAL A 241     -21.400 -15.790 -93.275  1.00 -0.59           H  
ATOM   3817 HG13 VAL A 241     -19.759 -16.352 -92.747  1.00 -0.59           H  
ATOM   3818  CG2 VAL A 241     -20.034 -15.963 -90.214  1.00 -0.59           C  
ATOM   3819 HG21 VAL A 241     -19.539 -15.332 -89.476  1.00 -0.59           H  
ATOM   3820 HG22 VAL A 241     -20.745 -16.532 -89.616  1.00 -0.59           H  
ATOM   3821 HG23 VAL A 241     -19.239 -16.564 -90.654  1.00 -0.59           H  
ATOM   3822  C   VAL A 241     -18.799 -13.738 -91.992  1.00 -0.59           C  
ATOM   3823  O   VAL A 241     -18.578 -13.857 -93.185  1.00 -0.59           O  
ATOM   3824  N   GLY A 242     -17.819 -13.628 -91.116  1.00 -0.86           N  
ATOM   3825  H   GLY A 242     -18.148 -13.631 -90.161  1.00 -0.86           H  
ATOM   3826  CA  GLY A 242     -16.414 -13.766 -91.378  1.00 -0.86           C  
ATOM   3827  HA2 GLY A 242     -16.289 -14.520 -92.156  1.00 -0.86           H  
ATOM   3828  HA3 GLY A 242     -16.016 -12.864 -91.843  1.00 -0.86           H  
ATOM   3829  C   GLY A 242     -15.648 -14.153 -90.123  1.00 -0.86           C  
ATOM   3830  O   GLY A 242     -16.211 -14.289 -89.046  1.00 -0.86           O  
ATOM   3831  N   TYR A 243     -14.337 -14.243 -90.259  1.00 -0.12           N  
ATOM   3832  H   TYR A 243     -14.001 -14.133 -91.205  1.00 -0.12           H  
ATOM   3833  CA  TYR A 243     -13.445 -14.956 -89.229  1.00 -0.12           C  
ATOM   3834  HA  TYR A 243     -13.985 -14.986 -88.283  1.00 -0.12           H  
ATOM   3835  CB  TYR A 243     -13.087 -16.374 -89.847  1.00 -0.12           C  
ATOM   3836  HB2 TYR A 243     -12.584 -16.196 -90.798  1.00 -0.12           H  
ATOM   3837  HB3 TYR A 243     -12.373 -16.805 -89.145  1.00 -0.12           H  
ATOM   3838  CG  TYR A 243     -14.261 -17.305 -89.973  1.00 -0.12           C  
ATOM   3839  CD1 TYR A 243     -14.942 -17.838 -88.881  1.00 -0.12           C  
ATOM   3840  HD1 TYR A 243     -14.823 -17.308 -87.948  1.00 -0.12           H  
ATOM   3841  CE1 TYR A 243     -15.990 -18.781 -89.102  1.00 -0.12           C  
ATOM   3842  HE1 TYR A 243     -16.511 -19.103 -88.213  1.00 -0.12           H  
ATOM   3843  CZ  TYR A 243     -16.505 -18.948 -90.385  1.00 -0.12           C  
ATOM   3844  OH  TYR A 243     -17.594 -19.740 -90.593  1.00 -0.12           O  
ATOM   3845  HH  TYR A 243     -17.734 -20.380 -89.891  1.00 -0.12           H  
ATOM   3846  CE2 TYR A 243     -15.849 -18.301 -91.447  1.00 -0.12           C  
ATOM   3847  HE2 TYR A 243     -16.076 -18.350 -92.502  1.00 -0.12           H  
ATOM   3848  CD2 TYR A 243     -14.745 -17.518 -91.235  1.00 -0.12           C  
ATOM   3849  HD2 TYR A 243     -14.277 -16.954 -92.028  1.00 -0.12           H  
ATOM   3850  C   TYR A 243     -12.189 -14.139 -88.819  1.00 -0.12           C  
ATOM   3851  O   TYR A 243     -11.584 -13.427 -89.616  1.00 -0.12           O  
ATOM   3852  N   LEU A 244     -11.879 -14.143 -87.542  1.00 -0.07           N  
ATOM   3853  H   LEU A 244     -12.509 -14.681 -86.963  1.00 -0.07           H  
ATOM   3854  CA  LEU A 244     -10.921 -13.187 -86.942  1.00 -0.07           C  
ATOM   3855  HA  LEU A 244     -11.074 -12.147 -87.232  1.00 -0.07           H  
ATOM   3856  CB  LEU A 244     -11.073 -13.114 -85.409  1.00 -0.07           C  
ATOM   3857  HB2 LEU A 244     -10.827 -14.059 -84.925  1.00 -0.07           H  
ATOM   3858  HB3 LEU A 244     -10.312 -12.444 -85.009  1.00 -0.07           H  
ATOM   3859  CG  LEU A 244     -12.514 -12.628 -84.997  1.00 -0.07           C  
ATOM   3860  HG  LEU A 244     -13.199 -13.402 -85.344  1.00 -0.07           H  
ATOM   3861  CD1 LEU A 244     -12.608 -12.676 -83.451  1.00 -0.07           C  
ATOM   3862 HD11 LEU A 244     -12.100 -11.865 -82.930  1.00 -0.07           H  
ATOM   3863 HD12 LEU A 244     -13.646 -12.704 -83.120  1.00 -0.07           H  
ATOM   3864 HD13 LEU A 244     -12.145 -13.559 -83.011  1.00 -0.07           H  
ATOM   3865  CD2 LEU A 244     -12.858 -11.276 -85.479  1.00 -0.07           C  
ATOM   3866 HD21 LEU A 244     -11.960 -10.658 -85.446  1.00 -0.07           H  
ATOM   3867 HD22 LEU A 244     -13.371 -11.261 -86.440  1.00 -0.07           H  
ATOM   3868 HD23 LEU A 244     -13.585 -10.872 -84.775  1.00 -0.07           H  
ATOM   3869  C   LEU A 244      -9.457 -13.464 -87.232  1.00 -0.07           C  
ATOM   3870  O   LEU A 244      -9.077 -14.650 -87.495  1.00 -0.07           O  
ATOM   3871  N   GLN A 245      -8.568 -12.461 -87.095  1.00 -0.09           N  
ATOM   3872  H   GLN A 245      -8.942 -11.522 -87.095  1.00 -0.09           H  
ATOM   3873  CA  GLN A 245      -7.121 -12.781 -87.214  1.00 -0.09           C  
ATOM   3874  HA  GLN A 245      -6.911 -13.833 -87.019  1.00 -0.09           H  
ATOM   3875  CB  GLN A 245      -6.534 -12.491 -88.631  1.00 -0.09           C  
ATOM   3876  HB2 GLN A 245      -6.510 -11.425 -88.857  1.00 -0.09           H  
ATOM   3877  HB3 GLN A 245      -5.493 -12.815 -88.611  1.00 -0.09           H  
ATOM   3878  CG  GLN A 245      -7.283 -13.138 -89.853  1.00 -0.09           C  
ATOM   3879  HG2 GLN A 245      -8.022 -13.811 -89.417  1.00 -0.09           H  
ATOM   3880  HG3 GLN A 245      -7.889 -12.458 -90.452  1.00 -0.09           H  
ATOM   3881  CD  GLN A 245      -6.378 -13.851 -90.858  1.00 -0.09           C  
ATOM   3882  OE1 GLN A 245      -5.185 -14.087 -90.577  1.00 -0.09           O  
ATOM   3883  NE2 GLN A 245      -6.936 -14.195 -91.972  1.00 -0.09           N  
ATOM   3884 HE21 GLN A 245      -6.507 -14.808 -92.651  1.00 -0.09           H  
ATOM   3885 HE22 GLN A 245      -7.855 -13.827 -92.173  1.00 -0.09           H  
ATOM   3886  C   GLN A 245      -6.221 -12.003 -86.182  1.00 -0.09           C  
ATOM   3887  O   GLN A 245      -6.550 -10.849 -85.812  1.00 -0.09           O  
ATOM   3888  N   PRO A 246      -4.966 -12.471 -85.811  1.00 -0.19           N  
ATOM   3889  CD  PRO A 246      -4.385 -13.803 -86.130  1.00 -0.19           C  
ATOM   3890  HD2 PRO A 246      -4.168 -13.802 -87.198  1.00 -0.19           H  
ATOM   3891  HD3 PRO A 246      -5.096 -14.469 -85.642  1.00 -0.19           H  
ATOM   3892  CG  PRO A 246      -3.028 -13.784 -85.357  1.00 -0.19           C  
ATOM   3893  HG2 PRO A 246      -2.301 -13.563 -86.138  1.00 -0.19           H  
ATOM   3894  HG3 PRO A 246      -2.715 -14.691 -84.840  1.00 -0.19           H  
ATOM   3895  CB  PRO A 246      -3.103 -12.687 -84.410  1.00 -0.19           C  
ATOM   3896  HB2 PRO A 246      -2.183 -12.149 -84.179  1.00 -0.19           H  
ATOM   3897  HB3 PRO A 246      -3.464 -13.127 -83.481  1.00 -0.19           H  
ATOM   3898  CA  PRO A 246      -4.074 -11.647 -84.975  1.00 -0.19           C  
ATOM   3899  HA  PRO A 246      -4.626 -11.334 -84.089  1.00 -0.19           H  
ATOM   3900  C   PRO A 246      -3.646 -10.497 -85.754  1.00 -0.19           C  
ATOM   3901  O   PRO A 246      -2.919 -10.680 -86.755  1.00 -0.19           O  
ATOM   3902  N   ARG A 247      -4.051  -9.298 -85.292  1.00 -0.32           N  
ATOM   3903  H   ARG A 247      -4.465  -9.365 -84.374  1.00 -0.32           H  
ATOM   3904  CA  ARG A 247      -3.668  -8.015 -85.881  1.00 -0.32           C  
ATOM   3905  HA  ARG A 247      -2.823  -8.237 -86.532  1.00 -0.32           H  
ATOM   3906  CB  ARG A 247      -4.844  -7.442 -86.650  1.00 -0.32           C  
ATOM   3907  HB2 ARG A 247      -5.667  -7.308 -85.948  1.00 -0.32           H  
ATOM   3908  HB3 ARG A 247      -4.524  -6.499 -87.093  1.00 -0.32           H  
ATOM   3909  CG  ARG A 247      -5.356  -8.288 -87.832  1.00 -0.32           C  
ATOM   3910  HG2 ARG A 247      -5.817  -9.201 -87.456  1.00 -0.32           H  
ATOM   3911  HG3 ARG A 247      -6.265  -7.763 -88.127  1.00 -0.32           H  
ATOM   3912  CD  ARG A 247      -4.324  -8.612 -88.963  1.00 -0.32           C  
ATOM   3913  HD2 ARG A 247      -3.372  -8.851 -88.488  1.00 -0.32           H  
ATOM   3914  HD3 ARG A 247      -4.704  -9.465 -89.525  1.00 -0.32           H  
ATOM   3915  NE  ARG A 247      -4.033  -7.550 -89.963  1.00 -0.32           N  
ATOM   3916  HE  ARG A 247      -4.031  -6.595 -89.635  1.00 -0.32           H  
ATOM   3917  CZ  ARG A 247      -3.663  -7.769 -91.210  1.00 -0.32           C  
ATOM   3918  NH1 ARG A 247      -3.338  -9.000 -91.604  1.00 -0.32           N  
ATOM   3919 HH11 ARG A 247      -3.126  -9.766 -90.981  1.00 -0.32           H  
ATOM   3920 HH12 ARG A 247      -3.188  -9.098 -92.598  1.00 -0.32           H  
ATOM   3921  NH2 ARG A 247      -3.706  -6.807 -92.082  1.00 -0.32           N  
ATOM   3922 HH21 ARG A 247      -4.173  -5.951 -91.821  1.00 -0.32           H  
ATOM   3923 HH22 ARG A 247      -3.402  -6.886 -93.042  1.00 -0.32           H  
ATOM   3924  C   ARG A 247      -3.186  -7.066 -84.763  1.00 -0.32           C  
ATOM   3925  O   ARG A 247      -3.761  -7.025 -83.655  1.00 -0.32           O  
ATOM   3926  N   THR A 248      -2.177  -6.253 -85.043  1.00 -0.10           N  
ATOM   3927  H   THR A 248      -1.746  -6.168 -85.952  1.00 -0.10           H  
ATOM   3928  CA  THR A 248      -1.795  -5.221 -84.054  1.00 -0.10           C  
ATOM   3929  HA  THR A 248      -1.961  -5.386 -82.990  1.00 -0.10           H  
ATOM   3930  CB  THR A 248      -0.318  -4.754 -84.266  1.00 -0.10           C  
ATOM   3931  HB  THR A 248      -0.121  -4.589 -85.325  1.00 -0.10           H  
ATOM   3932  CG2 THR A 248       0.148  -3.518 -83.490  1.00 -0.10           C  
ATOM   3933 HG21 THR A 248       1.218  -3.369 -83.639  1.00 -0.10           H  
ATOM   3934 HG22 THR A 248      -0.239  -2.584 -83.896  1.00 -0.10           H  
ATOM   3935 HG23 THR A 248      -0.010  -3.479 -82.413  1.00 -0.10           H  
ATOM   3936  OG1 THR A 248       0.404  -5.859 -83.805  1.00 -0.10           O  
ATOM   3937  HG1 THR A 248       1.228  -5.894 -84.297  1.00 -0.10           H  
ATOM   3938  C   THR A 248      -2.679  -4.069 -84.437  1.00 -0.10           C  
ATOM   3939  O   THR A 248      -2.980  -3.871 -85.684  1.00 -0.10           O  
ATOM   3940  N   PHE A 249      -3.115  -3.284 -83.439  1.00 -0.15           N  
ATOM   3941  H   PHE A 249      -2.846  -3.396 -82.471  1.00 -0.15           H  
ATOM   3942  CA  PHE A 249      -4.024  -2.065 -83.602  1.00 -0.15           C  
ATOM   3943  HA  PHE A 249      -4.014  -1.830 -84.666  1.00 -0.15           H  
ATOM   3944  CB  PHE A 249      -5.445  -2.622 -83.265  1.00 -0.15           C  
ATOM   3945  HB2 PHE A 249      -5.454  -3.629 -82.849  1.00 -0.15           H  
ATOM   3946  HB3 PHE A 249      -6.011  -2.062 -82.520  1.00 -0.15           H  
ATOM   3947  CG  PHE A 249      -6.377  -2.721 -84.496  1.00 -0.15           C  
ATOM   3948  CD1 PHE A 249      -7.216  -1.700 -84.893  1.00 -0.15           C  
ATOM   3949  HD1 PHE A 249      -7.291  -0.798 -84.303  1.00 -0.15           H  
ATOM   3950  CE1 PHE A 249      -8.192  -1.976 -85.880  1.00 -0.15           C  
ATOM   3951  HE1 PHE A 249      -8.939  -1.252 -86.172  1.00 -0.15           H  
ATOM   3952  CZ  PHE A 249      -8.248  -3.239 -86.562  1.00 -0.15           C  
ATOM   3953  HZ  PHE A 249      -8.929  -3.407 -87.382  1.00 -0.15           H  
ATOM   3954  CE2 PHE A 249      -7.325  -4.277 -86.201  1.00 -0.15           C  
ATOM   3955  HE2 PHE A 249      -7.415  -5.198 -86.758  1.00 -0.15           H  
ATOM   3956  CD2 PHE A 249      -6.441  -4.022 -85.082  1.00 -0.15           C  
ATOM   3957  HD2 PHE A 249      -5.673  -4.703 -84.747  1.00 -0.15           H  
ATOM   3958  C   PHE A 249      -3.616  -0.861 -82.778  1.00 -0.15           C  
ATOM   3959  O   PHE A 249      -3.138  -0.983 -81.610  1.00 -0.15           O  
ATOM   3960  N   LEU A 250      -3.923   0.278 -83.384  1.00 -0.03           N  
ATOM   3961  H   LEU A 250      -4.218   0.259 -84.349  1.00 -0.03           H  
ATOM   3962  CA  LEU A 250      -3.893   1.677 -82.722  1.00 -0.03           C  
ATOM   3963  HA  LEU A 250      -3.487   1.537 -81.720  1.00 -0.03           H  
ATOM   3964  CB  LEU A 250      -3.015   2.612 -83.575  1.00 -0.03           C  
ATOM   3965  HB2 LEU A 250      -2.129   2.037 -83.843  1.00 -0.03           H  
ATOM   3966  HB3 LEU A 250      -3.443   2.949 -84.519  1.00 -0.03           H  
ATOM   3967  CG  LEU A 250      -2.604   3.911 -82.778  1.00 -0.03           C  
ATOM   3968  HG  LEU A 250      -3.531   4.194 -82.278  1.00 -0.03           H  
ATOM   3969  CD1 LEU A 250      -1.470   3.549 -81.769  1.00 -0.03           C  
ATOM   3970 HD11 LEU A 250      -0.743   2.963 -82.331  1.00 -0.03           H  
ATOM   3971 HD12 LEU A 250      -1.035   4.406 -81.254  1.00 -0.03           H  
ATOM   3972 HD13 LEU A 250      -1.842   2.853 -81.016  1.00 -0.03           H  
ATOM   3973  CD2 LEU A 250      -2.237   5.079 -83.744  1.00 -0.03           C  
ATOM   3974 HD21 LEU A 250      -3.141   5.239 -84.331  1.00 -0.03           H  
ATOM   3975 HD22 LEU A 250      -2.029   6.032 -83.257  1.00 -0.03           H  
ATOM   3976 HD23 LEU A 250      -1.382   4.864 -84.386  1.00 -0.03           H  
ATOM   3977  C   LEU A 250      -5.337   2.221 -82.524  1.00 -0.03           C  
ATOM   3978  O   LEU A 250      -6.130   2.173 -83.510  1.00 -0.03           O  
ATOM   3979  N   LEU A 251      -5.710   2.824 -81.377  1.00 -0.07           N  
ATOM   3980  H   LEU A 251      -5.028   2.804 -80.632  1.00 -0.07           H  
ATOM   3981  CA  LEU A 251      -7.036   3.234 -81.022  1.00 -0.07           C  
ATOM   3982  HA  LEU A 251      -7.779   3.276 -81.819  1.00 -0.07           H  
ATOM   3983  CB  LEU A 251      -7.507   2.243 -79.965  1.00 -0.07           C  
ATOM   3984  HB2 LEU A 251      -6.676   2.053 -79.286  1.00 -0.07           H  
ATOM   3985  HB3 LEU A 251      -8.359   2.637 -79.410  1.00 -0.07           H  
ATOM   3986  CG  LEU A 251      -7.911   0.773 -80.449  1.00 -0.07           C  
ATOM   3987  HG  LEU A 251      -7.033   0.267 -80.851  1.00 -0.07           H  
ATOM   3988  CD1 LEU A 251      -8.263  -0.028 -79.195  1.00 -0.07           C  
ATOM   3989 HD11 LEU A 251      -9.045   0.470 -78.622  1.00 -0.07           H  
ATOM   3990 HD12 LEU A 251      -8.611  -1.005 -79.529  1.00 -0.07           H  
ATOM   3991 HD13 LEU A 251      -7.417  -0.190 -78.527  1.00 -0.07           H  
ATOM   3992  CD2 LEU A 251      -9.088   0.855 -81.453  1.00 -0.07           C  
ATOM   3993 HD21 LEU A 251      -8.700   1.092 -82.443  1.00 -0.07           H  
ATOM   3994 HD22 LEU A 251      -9.553  -0.127 -81.373  1.00 -0.07           H  
ATOM   3995 HD23 LEU A 251      -9.762   1.642 -81.113  1.00 -0.07           H  
ATOM   3996  C   LEU A 251      -6.990   4.612 -80.462  1.00 -0.07           C  
ATOM   3997  O   LEU A 251      -5.921   5.123 -80.168  1.00 -0.07           O  
ATOM   3998  N   LYS A 252      -8.224   5.149 -80.358  1.00 -0.01           N  
ATOM   3999  H   LYS A 252      -9.015   4.647 -80.736  1.00 -0.01           H  
ATOM   4000  CA  LYS A 252      -8.535   6.587 -79.908  1.00 -0.01           C  
ATOM   4001  HA  LYS A 252      -7.658   6.864 -79.323  1.00 -0.01           H  
ATOM   4002  CB  LYS A 252      -8.878   7.584 -81.054  1.00 -0.01           C  
ATOM   4003  HB2 LYS A 252      -8.081   7.466 -81.789  1.00 -0.01           H  
ATOM   4004  HB3 LYS A 252      -9.867   7.344 -81.445  1.00 -0.01           H  
ATOM   4005  CG  LYS A 252      -9.035   9.082 -80.641  1.00 -0.01           C  
ATOM   4006  HG2 LYS A 252      -9.892   9.211 -79.979  1.00 -0.01           H  
ATOM   4007  HG3 LYS A 252      -8.171   9.397 -80.055  1.00 -0.01           H  
ATOM   4008  CD  LYS A 252      -9.136  10.116 -81.751  1.00 -0.01           C  
ATOM   4009  HD2 LYS A 252      -9.206  11.079 -81.244  1.00 -0.01           H  
ATOM   4010  HD3 LYS A 252      -8.297  10.111 -82.447  1.00 -0.01           H  
ATOM   4011  CE  LYS A 252     -10.435   9.975 -82.629  1.00 -0.01           C  
ATOM   4012  HE2 LYS A 252     -10.432   9.001 -83.118  1.00 -0.01           H  
ATOM   4013  HE3 LYS A 252     -11.290  10.055 -81.957  1.00 -0.01           H  
ATOM   4014  NZ  LYS A 252     -10.496  10.967 -83.704  1.00 -0.01           N  
ATOM   4015  HZ1 LYS A 252     -10.574  11.911 -83.352  1.00 -0.01           H  
ATOM   4016  HZ2 LYS A 252      -9.618  10.970 -84.203  1.00 -0.01           H  
ATOM   4017  HZ3 LYS A 252     -11.299  10.859 -84.308  1.00 -0.01           H  
ATOM   4018  C   LYS A 252      -9.668   6.483 -78.962  1.00 -0.01           C  
ATOM   4019  O   LYS A 252     -10.763   6.214 -79.459  1.00 -0.01           O  
ATOM   4020  N   TYR A 253      -9.555   6.678 -77.625  1.00 -0.01           N  
ATOM   4021  H   TYR A 253      -8.631   7.032 -77.423  1.00 -0.01           H  
ATOM   4022  CA  TYR A 253     -10.679   6.936 -76.709  1.00 -0.01           C  
ATOM   4023  HA  TYR A 253     -11.535   6.331 -77.011  1.00 -0.01           H  
ATOM   4024  CB  TYR A 253     -10.302   6.307 -75.367  1.00 -0.01           C  
ATOM   4025  HB2 TYR A 253      -9.453   6.825 -74.921  1.00 -0.01           H  
ATOM   4026  HB3 TYR A 253     -11.194   6.490 -74.767  1.00 -0.01           H  
ATOM   4027  CG  TYR A 253     -10.015   4.843 -75.168  1.00 -0.01           C  
ATOM   4028  CD1 TYR A 253     -11.009   3.828 -74.926  1.00 -0.01           C  
ATOM   4029  HD1 TYR A 253     -12.031   4.163 -74.822  1.00 -0.01           H  
ATOM   4030  CE1 TYR A 253     -10.671   2.445 -74.826  1.00 -0.01           C  
ATOM   4031  HE1 TYR A 253     -11.450   1.718 -74.650  1.00 -0.01           H  
ATOM   4032  CZ  TYR A 253      -9.350   2.078 -75.094  1.00 -0.01           C  
ATOM   4033  OH  TYR A 253      -8.977   0.740 -74.971  1.00 -0.01           O  
ATOM   4034  HH  TYR A 253      -9.619   0.206 -74.497  1.00 -0.01           H  
ATOM   4035  CE2 TYR A 253      -8.429   3.051 -75.426  1.00 -0.01           C  
ATOM   4036  HE2 TYR A 253      -7.379   2.829 -75.547  1.00 -0.01           H  
ATOM   4037  CD2 TYR A 253      -8.676   4.430 -75.508  1.00 -0.01           C  
ATOM   4038  HD2 TYR A 253      -7.865   5.036 -75.884  1.00 -0.01           H  
ATOM   4039  C   TYR A 253     -11.120   8.439 -76.565  1.00 -0.01           C  
ATOM   4040  O   TYR A 253     -10.250   9.272 -76.440  1.00 -0.01           O  
ATOM   4041  N   ASN A 254     -12.411   8.768 -76.671  1.00 -0.02           N  
ATOM   4042  H   ASN A 254     -13.169   8.111 -76.789  1.00 -0.02           H  
ATOM   4043  CA  ASN A 254     -12.851  10.174 -76.574  1.00 -0.02           C  
ATOM   4044  HA  ASN A 254     -12.109  10.784 -77.090  1.00 -0.02           H  
ATOM   4045  CB  ASN A 254     -14.147  10.483 -77.345  1.00 -0.02           C  
ATOM   4046  HB2 ASN A 254     -14.449  11.530 -77.374  1.00 -0.02           H  
ATOM   4047  HB3 ASN A 254     -13.997  10.154 -78.373  1.00 -0.02           H  
ATOM   4048  CG  ASN A 254     -15.441   9.716 -76.835  1.00 -0.02           C  
ATOM   4049  OD1 ASN A 254     -15.504   8.930 -75.921  1.00 -0.02           O  
ATOM   4050  ND2 ASN A 254     -16.532  10.165 -77.293  1.00 -0.02           N  
ATOM   4051 HD21 ASN A 254     -17.409   9.679 -77.165  1.00 -0.02           H  
ATOM   4052 HD22 ASN A 254     -16.416  10.868 -78.008  1.00 -0.02           H  
ATOM   4053  C   ASN A 254     -12.921  10.623 -75.138  1.00 -0.02           C  
ATOM   4054  O   ASN A 254     -12.559   9.845 -74.197  1.00 -0.02           O  
ATOM   4055  N   GLU A 255     -13.438  11.799 -74.879  1.00 -0.01           N  
ATOM   4056  H   GLU A 255     -13.499  12.402 -75.687  1.00 -0.01           H  
ATOM   4057  CA  GLU A 255     -13.547  12.381 -73.530  1.00 -0.01           C  
ATOM   4058  HA  GLU A 255     -12.569  12.531 -73.073  1.00 -0.01           H  
ATOM   4059  CB  GLU A 255     -14.129  13.776 -73.569  1.00 -0.01           C  
ATOM   4060  HB2 GLU A 255     -14.964  13.774 -74.268  1.00 -0.01           H  
ATOM   4061  HB3 GLU A 255     -14.594  13.956 -72.599  1.00 -0.01           H  
ATOM   4062  CG  GLU A 255     -13.140  14.950 -73.985  1.00 -0.01           C  
ATOM   4063  HG2 GLU A 255     -13.581  15.915 -73.732  1.00 -0.01           H  
ATOM   4064  HG3 GLU A 255     -12.248  14.761 -73.387  1.00 -0.01           H  
ATOM   4065  CD  GLU A 255     -12.634  14.779 -75.492  1.00 -0.01           C  
ATOM   4066  OE1 GLU A 255     -13.325  14.293 -76.417  1.00 -0.01           O  
ATOM   4067  OE2 GLU A 255     -11.509  15.154 -75.758  1.00 -0.01           O  
ATOM   4068  C   GLU A 255     -14.440  11.495 -72.653  1.00 -0.01           C  
ATOM   4069  O   GLU A 255     -14.210  11.340 -71.457  1.00 -0.01           O  
ATOM   4070  N   NLN A 256     -15.465  10.854 -73.182  1.00 -0.01           N  
ATOM   4071  H   NLN A 256     -15.588  10.989 -74.175  1.00 -0.01           H  
ATOM   4072  CA  NLN A 256     -16.310   9.910 -72.665  1.00 -0.01           C  
ATOM   4073  HA  NLN A 256     -16.586  10.155 -71.639  1.00 -0.01           H  
ATOM   4074  CB  NLN A 256     -17.693   9.949 -73.420  1.00 -0.01           C  
ATOM   4075  HB2 NLN A 256     -17.610   9.459 -74.391  1.00 -0.01           H  
ATOM   4076  HB3 NLN A 256     -18.511   9.486 -72.867  1.00 -0.01           H  
ATOM   4077  CG  NLN A 256     -18.147  11.313 -73.718  1.00 -0.01           C  
ATOM   4078  OD1 NLN A 256     -18.033  11.806 -74.876  1.00 -0.01           O  
ATOM   4079  ND2 NLN A 256     -18.572  12.000 -72.627  1.00 -0.01           N  
ATOM   4080 HD21 NLN A 256     -18.657  11.523 -71.741  1.00 -0.01           H  
ATOM   4081  C   NLN A 256     -15.817   8.406 -72.609  1.00 -0.01           C  
ATOM   4082  O   NLN A 256     -16.445   7.555 -71.977  1.00 -0.01           O  
ATOM   4083  N   GLY A 257     -14.628   8.113 -73.097  1.00 -0.03           N  
ATOM   4084  H   GLY A 257     -14.086   8.849 -73.526  1.00 -0.03           H  
ATOM   4085  CA  GLY A 257     -14.019   6.817 -73.107  1.00 -0.03           C  
ATOM   4086  HA2 GLY A 257     -12.989   6.968 -73.431  1.00 -0.03           H  
ATOM   4087  HA3 GLY A 257     -14.120   6.484 -72.074  1.00 -0.03           H  
ATOM   4088  C   GLY A 257     -14.773   5.842 -74.091  1.00 -0.03           C  
ATOM   4089  O   GLY A 257     -14.512   4.639 -74.140  1.00 -0.03           O  
ATOM   4090  N   THR A 258     -15.659   6.359 -74.996  1.00 -0.02           N  
ATOM   4091  H   THR A 258     -15.877   7.343 -74.931  1.00 -0.02           H  
ATOM   4092  CA  THR A 258     -16.033   5.632 -76.191  1.00 -0.02           C  
ATOM   4093  HA  THR A 258     -16.130   4.609 -75.827  1.00 -0.02           H  
ATOM   4094  CB  THR A 258     -17.341   6.226 -76.756  1.00 -0.02           C  
ATOM   4095  HB  THR A 258     -17.182   7.301 -76.670  1.00 -0.02           H  
ATOM   4096  CG2 THR A 258     -17.741   5.912 -78.149  1.00 -0.02           C  
ATOM   4097 HG21 THR A 258     -17.297   6.496 -78.955  1.00 -0.02           H  
ATOM   4098 HG22 THR A 258     -17.553   4.866 -78.393  1.00 -0.02           H  
ATOM   4099 HG23 THR A 258     -18.805   5.966 -78.381  1.00 -0.02           H  
ATOM   4100  OG1 THR A 258     -18.409   5.817 -75.860  1.00 -0.02           O  
ATOM   4101  HG1 THR A 258     -18.404   6.325 -75.045  1.00 -0.02           H  
ATOM   4102  C   THR A 258     -14.848   5.588 -77.143  1.00 -0.02           C  
ATOM   4103  O   THR A 258     -14.129   6.587 -77.346  1.00 -0.02           O  
ATOM   4104  N   ILE A 259     -14.635   4.476 -77.798  1.00 -0.13           N  
ATOM   4105  H   ILE A 259     -15.201   3.686 -77.522  1.00 -0.13           H  
ATOM   4106  CA  ILE A 259     -13.691   4.419 -78.891  1.00 -0.13           C  
ATOM   4107  HA  ILE A 259     -12.759   4.940 -78.668  1.00 -0.13           H  
ATOM   4108  CB  ILE A 259     -13.268   2.905 -79.208  1.00 -0.13           C  
ATOM   4109  HB  ILE A 259     -14.032   2.198 -79.531  1.00 -0.13           H  
ATOM   4110  CG2 ILE A 259     -12.267   2.865 -80.300  1.00 -0.13           C  
ATOM   4111 HG21 ILE A 259     -12.250   1.816 -80.595  1.00 -0.13           H  
ATOM   4112 HG22 ILE A 259     -12.573   3.412 -81.192  1.00 -0.13           H  
ATOM   4113 HG23 ILE A 259     -11.296   3.242 -79.977  1.00 -0.13           H  
ATOM   4114  CG1 ILE A 259     -12.475   2.417 -77.901  1.00 -0.13           C  
ATOM   4115 HG12 ILE A 259     -11.716   3.147 -77.620  1.00 -0.13           H  
ATOM   4116 HG13 ILE A 259     -13.145   2.268 -77.055  1.00 -0.13           H  
ATOM   4117  CD1 ILE A 259     -11.816   1.002 -77.951  1.00 -0.13           C  
ATOM   4118 HD11 ILE A 259     -11.436   0.849 -76.941  1.00 -0.13           H  
ATOM   4119 HD12 ILE A 259     -12.470   0.179 -78.243  1.00 -0.13           H  
ATOM   4120 HD13 ILE A 259     -11.098   1.020 -78.771  1.00 -0.13           H  
ATOM   4121  C   ILE A 259     -14.280   5.106 -80.144  1.00 -0.13           C  
ATOM   4122  O   ILE A 259     -15.468   4.840 -80.448  1.00 -0.13           O  
ATOM   4123  N   THR A 260     -13.538   5.996 -80.876  1.00 -0.03           N  
ATOM   4124  H   THR A 260     -12.581   6.114 -80.578  1.00 -0.03           H  
ATOM   4125  CA  THR A 260     -14.088   6.687 -82.111  1.00 -0.03           C  
ATOM   4126  HA  THR A 260     -15.016   6.215 -82.432  1.00 -0.03           H  
ATOM   4127  CB  THR A 260     -14.300   8.156 -81.839  1.00 -0.03           C  
ATOM   4128  HB  THR A 260     -14.714   8.648 -82.719  1.00 -0.03           H  
ATOM   4129  CG2 THR A 260     -15.288   8.399 -80.762  1.00 -0.03           C  
ATOM   4130 HG21 THR A 260     -16.219   7.870 -80.967  1.00 -0.03           H  
ATOM   4131 HG22 THR A 260     -14.907   8.046 -79.803  1.00 -0.03           H  
ATOM   4132 HG23 THR A 260     -15.435   9.473 -80.648  1.00 -0.03           H  
ATOM   4133  OG1 THR A 260     -13.052   8.746 -81.478  1.00 -0.03           O  
ATOM   4134  HG1 THR A 260     -13.164   9.696 -81.560  1.00 -0.03           H  
ATOM   4135  C   THR A 260     -13.190   6.435 -83.278  1.00 -0.03           C  
ATOM   4136  O   THR A 260     -13.619   6.806 -84.436  1.00 -0.03           O  
ATOM   4137  N   ASP A 261     -11.960   6.018 -83.080  1.00 -0.02           N  
ATOM   4138  H   ASP A 261     -11.665   5.798 -82.139  1.00 -0.02           H  
ATOM   4139  CA  ASP A 261     -11.095   5.803 -84.310  1.00 -0.02           C  
ATOM   4140  HA  ASP A 261     -11.733   5.410 -85.101  1.00 -0.02           H  
ATOM   4141  CB  ASP A 261     -10.468   7.168 -84.746  1.00 -0.02           C  
ATOM   4142  HB2 ASP A 261     -11.290   7.867 -84.587  1.00 -0.02           H  
ATOM   4143  HB3 ASP A 261      -9.524   7.359 -84.236  1.00 -0.02           H  
ATOM   4144  CG  ASP A 261     -10.199   7.171 -86.253  1.00 -0.02           C  
ATOM   4145  OD1 ASP A 261      -9.601   8.149 -86.767  1.00 -0.02           O  
ATOM   4146  OD2 ASP A 261     -10.629   6.198 -86.970  1.00 -0.02           O  
ATOM   4147  C   ASP A 261     -10.006   4.700 -84.036  1.00 -0.02           C  
ATOM   4148  O   ASP A 261      -9.669   4.313 -82.947  1.00 -0.02           O  
ATOM   4149  N   ALA A 262      -9.436   4.096 -85.083  1.00 -0.08           N  
ATOM   4150  H   ALA A 262      -9.828   4.418 -85.956  1.00 -0.08           H  
ATOM   4151  CA  ALA A 262      -8.711   2.825 -85.057  1.00 -0.08           C  
ATOM   4152  HA  ALA A 262      -8.065   2.763 -84.181  1.00 -0.08           H  
ATOM   4153  CB  ALA A 262      -9.727   1.671 -85.076  1.00 -0.08           C  
ATOM   4154  HB1 ALA A 262      -9.286   0.696 -84.868  1.00 -0.08           H  
ATOM   4155  HB2 ALA A 262     -10.538   2.009 -84.431  1.00 -0.08           H  
ATOM   4156  HB3 ALA A 262     -10.279   1.685 -86.016  1.00 -0.08           H  
ATOM   4157  C   ALA A 262      -7.856   2.647 -86.320  1.00 -0.08           C  
ATOM   4158  O   ALA A 262      -8.170   3.207 -87.375  1.00 -0.08           O  
ATOM   4159  N   VAL A 263      -6.928   1.694 -86.345  1.00 -0.07           N  
ATOM   4160  H   VAL A 263      -6.918   1.158 -85.489  1.00 -0.07           H  
ATOM   4161  CA  VAL A 263      -5.904   1.447 -87.420  1.00 -0.07           C  
ATOM   4162  HA  VAL A 263      -6.380   1.638 -88.381  1.00 -0.07           H  
ATOM   4163  CB  VAL A 263      -4.614   2.372 -87.429  1.00 -0.07           C  
ATOM   4164  HB  VAL A 263      -3.926   1.992 -86.673  1.00 -0.07           H  
ATOM   4165  CG1 VAL A 263      -3.931   2.308 -88.764  1.00 -0.07           C  
ATOM   4166 HG11 VAL A 263      -3.076   2.984 -88.738  1.00 -0.07           H  
ATOM   4167 HG12 VAL A 263      -3.651   1.284 -89.014  1.00 -0.07           H  
ATOM   4168 HG13 VAL A 263      -4.613   2.614 -89.557  1.00 -0.07           H  
ATOM   4169  CG2 VAL A 263      -4.896   3.828 -87.190  1.00 -0.07           C  
ATOM   4170 HG21 VAL A 263      -5.439   3.857 -86.245  1.00 -0.07           H  
ATOM   4171 HG22 VAL A 263      -3.957   4.341 -86.982  1.00 -0.07           H  
ATOM   4172 HG23 VAL A 263      -5.414   4.212 -88.069  1.00 -0.07           H  
ATOM   4173  C   VAL A 263      -5.445   0.035 -87.394  1.00 -0.07           C  
ATOM   4174  O   VAL A 263      -4.831  -0.404 -86.420  1.00 -0.07           O  
ATOM   4175  N   ASP A 264      -5.672  -0.699 -88.465  1.00 -0.14           N  
ATOM   4176  H   ASP A 264      -6.124  -0.216 -89.229  1.00 -0.14           H  
ATOM   4177  CA  ASP A 264      -5.127  -2.083 -88.665  1.00 -0.14           C  
ATOM   4178  HA  ASP A 264      -5.103  -2.616 -87.714  1.00 -0.14           H  
ATOM   4179  CB  ASP A 264      -5.931  -2.826 -89.691  1.00 -0.14           C  
ATOM   4180  HB2 ASP A 264      -6.988  -2.833 -89.426  1.00 -0.14           H  
ATOM   4181  HB3 ASP A 264      -6.013  -2.225 -90.596  1.00 -0.14           H  
ATOM   4182  CG  ASP A 264      -5.435  -4.242 -90.160  1.00 -0.14           C  
ATOM   4183  OD1 ASP A 264      -6.033  -4.777 -91.123  1.00 -0.14           O  
ATOM   4184  OD2 ASP A 264      -4.523  -4.767 -89.531  1.00 -0.14           O  
ATOM   4185  C   ASP A 264      -3.662  -1.926 -89.108  1.00 -0.14           C  
ATOM   4186  O   ASP A 264      -3.340  -1.572 -90.218  1.00 -0.14           O  
ATOM   4187  N   CYX A 265      -2.680  -2.087 -88.195  1.00 -0.03           N  
ATOM   4188  H   CYX A 265      -2.956  -2.396 -87.274  1.00 -0.03           H  
ATOM   4189  CA  CYX A 265      -1.337  -1.545 -88.385  1.00 -0.03           C  
ATOM   4190  HA  CYX A 265      -1.478  -0.510 -88.695  1.00 -0.03           H  
ATOM   4191  CB  CYX A 265      -0.567  -1.588 -87.098  1.00 -0.03           C  
ATOM   4192  HB2 CYX A 265      -0.661  -2.624 -86.771  1.00 -0.03           H  
ATOM   4193  HB3 CYX A 265       0.463  -1.268 -87.258  1.00 -0.03           H  
ATOM   4194  SG  CYX A 265      -1.331  -0.628 -85.766  1.00 -0.03           S  
ATOM   4195  C   CYX A 265      -0.577  -2.313 -89.544  1.00 -0.03           C  
ATOM   4196  O   CYX A 265       0.281  -1.783 -90.189  1.00 -0.03           O  
ATOM   4197  N   ALA A 266      -1.063  -3.498 -89.914  1.00 -0.01           N  
ATOM   4198  H   ALA A 266      -1.838  -4.007 -89.514  1.00 -0.01           H  
ATOM   4199  CA  ALA A 266      -0.571  -4.252 -91.122  1.00 -0.01           C  
ATOM   4200  HA  ALA A 266       0.407  -3.868 -91.409  1.00 -0.01           H  
ATOM   4201  CB  ALA A 266      -0.507  -5.696 -90.817  1.00 -0.01           C  
ATOM   4202  HB1 ALA A 266       0.219  -5.907 -90.032  1.00 -0.01           H  
ATOM   4203  HB2 ALA A 266      -1.491  -6.069 -90.532  1.00 -0.01           H  
ATOM   4204  HB3 ALA A 266      -0.173  -6.185 -91.732  1.00 -0.01           H  
ATOM   4205  C   ALA A 266      -1.320  -3.884 -92.433  1.00 -0.01           C  
ATOM   4206  O   ALA A 266      -1.013  -4.638 -93.367  1.00 -0.01           O  
ATOM   4207  N   LEU A 267      -2.205  -2.911 -92.422  1.00 -0.03           N  
ATOM   4208  H   LEU A 267      -2.483  -2.497 -91.543  1.00 -0.03           H  
ATOM   4209  CA  LEU A 267      -3.016  -2.670 -93.681  1.00 -0.03           C  
ATOM   4210  HA  LEU A 267      -3.308  -3.634 -94.100  1.00 -0.03           H  
ATOM   4211  CB  LEU A 267      -4.279  -1.766 -93.380  1.00 -0.03           C  
ATOM   4212  HB2 LEU A 267      -4.784  -2.253 -92.546  1.00 -0.03           H  
ATOM   4213  HB3 LEU A 267      -3.932  -0.819 -92.965  1.00 -0.03           H  
ATOM   4214  CG  LEU A 267      -5.231  -1.502 -94.498  1.00 -0.03           C  
ATOM   4215  HG  LEU A 267      -4.653  -1.219 -95.377  1.00 -0.03           H  
ATOM   4216  CD1 LEU A 267      -6.069  -2.668 -94.911  1.00 -0.03           C  
ATOM   4217 HD11 LEU A 267      -5.327  -3.322 -95.369  1.00 -0.03           H  
ATOM   4218 HD12 LEU A 267      -6.505  -3.238 -94.091  1.00 -0.03           H  
ATOM   4219 HD13 LEU A 267      -6.719  -2.563 -95.780  1.00 -0.03           H  
ATOM   4220  CD2 LEU A 267      -6.165  -0.394 -94.150  1.00 -0.03           C  
ATOM   4221 HD21 LEU A 267      -5.722   0.547 -93.825  1.00 -0.03           H  
ATOM   4222 HD22 LEU A 267      -6.870  -0.188 -94.955  1.00 -0.03           H  
ATOM   4223 HD23 LEU A 267      -6.782  -0.684 -93.299  1.00 -0.03           H  
ATOM   4224  C   LEU A 267      -2.243  -2.128 -94.939  1.00 -0.03           C  
ATOM   4225  O   LEU A 267      -2.366  -2.618 -96.111  1.00 -0.03           O  
ATOM   4226  N   ASP A 268      -1.441  -1.126 -94.657  1.00 -0.01           N  
ATOM   4227  H   ASP A 268      -1.246  -0.846 -93.707  1.00 -0.01           H  
ATOM   4228  CA  ASP A 268      -0.509  -0.500 -95.605  1.00 -0.01           C  
ATOM   4229  HA  ASP A 268      -0.150  -1.349 -96.188  1.00 -0.01           H  
ATOM   4230  CB  ASP A 268      -1.376   0.507 -96.355  1.00 -0.01           C  
ATOM   4231  HB2 ASP A 268      -0.741   0.992 -97.097  1.00 -0.01           H  
ATOM   4232  HB3 ASP A 268      -2.206  -0.039 -96.805  1.00 -0.01           H  
ATOM   4233  CG  ASP A 268      -2.037   1.668 -95.587  1.00 -0.01           C  
ATOM   4234  OD1 ASP A 268      -1.939   1.699 -94.329  1.00 -0.01           O  
ATOM   4235  OD2 ASP A 268      -2.734   2.477 -96.247  1.00 -0.01           O  
ATOM   4236  C   ASP A 268       0.708   0.071 -94.766  1.00 -0.01           C  
ATOM   4237  O   ASP A 268       0.677   0.140 -93.537  1.00 -0.01           O  
ATOM   4238  N   PRO A 269       1.828   0.404 -95.454  1.00  0.00           N  
ATOM   4239  CD  PRO A 269       2.138   0.240 -96.847  1.00  0.00           C  
ATOM   4240  HD2 PRO A 269       1.306   0.594 -97.454  1.00  0.00           H  
ATOM   4241  HD3 PRO A 269       2.291  -0.806 -97.114  1.00  0.00           H  
ATOM   4242  CG  PRO A 269       3.365   1.007 -97.202  1.00  0.00           C  
ATOM   4243  HG2 PRO A 269       3.146   1.967 -97.669  1.00  0.00           H  
ATOM   4244  HG3 PRO A 269       3.951   0.367 -97.862  1.00  0.00           H  
ATOM   4245  CB  PRO A 269       4.039   1.153 -95.801  1.00  0.00           C  
ATOM   4246  HB2 PRO A 269       4.564   2.105 -95.710  1.00  0.00           H  
ATOM   4247  HB3 PRO A 269       4.823   0.410 -95.656  1.00  0.00           H  
ATOM   4248  CA  PRO A 269       2.939   1.104 -94.770  1.00  0.00           C  
ATOM   4249  HA  PRO A 269       3.147   0.551 -93.854  1.00  0.00           H  
ATOM   4250  C   PRO A 269       2.521   2.438 -94.077  1.00  0.00           C  
ATOM   4251  O   PRO A 269       3.208   2.830 -93.148  1.00  0.00           O  
ATOM   4252  N   LEU A 270       1.470   3.150 -94.455  1.00 -0.01           N  
ATOM   4253  H   LEU A 270       1.118   2.938 -95.378  1.00 -0.01           H  
ATOM   4254  CA  LEU A 270       0.981   4.313 -93.712  1.00 -0.01           C  
ATOM   4255  HA  LEU A 270       1.822   4.952 -93.445  1.00 -0.01           H  
ATOM   4256  CB  LEU A 270      -0.107   5.040 -94.551  1.00 -0.01           C  
ATOM   4257  HB2 LEU A 270       0.340   5.569 -95.392  1.00 -0.01           H  
ATOM   4258  HB3 LEU A 270      -0.825   4.373 -95.028  1.00 -0.01           H  
ATOM   4259  CG  LEU A 270      -0.953   6.025 -93.698  1.00 -0.01           C  
ATOM   4260  HG  LEU A 270      -1.459   5.519 -92.875  1.00 -0.01           H  
ATOM   4261  CD1 LEU A 270      -0.067   7.206 -93.276  1.00 -0.01           C  
ATOM   4262 HD11 LEU A 270       0.795   6.858 -92.708  1.00 -0.01           H  
ATOM   4263 HD12 LEU A 270       0.251   7.733 -94.175  1.00 -0.01           H  
ATOM   4264 HD13 LEU A 270      -0.609   7.923 -92.659  1.00 -0.01           H  
ATOM   4265  CD2 LEU A 270      -2.029   6.511 -94.695  1.00 -0.01           C  
ATOM   4266 HD21 LEU A 270      -2.756   5.722 -94.890  1.00 -0.01           H  
ATOM   4267 HD22 LEU A 270      -2.578   7.214 -94.068  1.00 -0.01           H  
ATOM   4268 HD23 LEU A 270      -1.724   7.083 -95.572  1.00 -0.01           H  
ATOM   4269  C   LEU A 270       0.359   3.923 -92.350  1.00 -0.01           C  
ATOM   4270  O   LEU A 270       0.622   4.548 -91.349  1.00 -0.01           O  
ATOM   4271  N   SER A 271      -0.312   2.766 -92.260  1.00 -0.02           N  
ATOM   4272  H   SER A 271      -0.429   2.202 -93.090  1.00 -0.02           H  
ATOM   4273  CA  SER A 271      -0.677   2.204 -90.996  1.00 -0.02           C  
ATOM   4274  HA  SER A 271      -1.243   2.925 -90.407  1.00 -0.02           H  
ATOM   4275  CB  SER A 271      -1.609   1.058 -91.376  1.00 -0.02           C  
ATOM   4276  HB2 SER A 271      -1.176   0.457 -92.175  1.00 -0.02           H  
ATOM   4277  HB3 SER A 271      -1.880   0.428 -90.528  1.00 -0.02           H  
ATOM   4278  OG  SER A 271      -2.800   1.605 -91.953  1.00 -0.02           O  
ATOM   4279  HG  SER A 271      -2.537   1.611 -92.876  1.00 -0.02           H  
ATOM   4280  C   SER A 271       0.528   1.811 -90.220  1.00 -0.02           C  
ATOM   4281  O   SER A 271       0.580   2.174 -89.020  1.00 -0.02           O  
ATOM   4282  N   GLU A 272       1.600   1.165 -90.731  1.00 -0.01           N  
ATOM   4283  H   GLU A 272       1.486   0.787 -91.660  1.00 -0.01           H  
ATOM   4284  CA  GLU A 272       2.843   0.914 -89.917  1.00 -0.01           C  
ATOM   4285  HA  GLU A 272       2.602   0.303 -89.047  1.00 -0.01           H  
ATOM   4286  CB  GLU A 272       3.887   0.033 -90.680  1.00 -0.01           C  
ATOM   4287  HB2 GLU A 272       3.428  -0.789 -91.228  1.00 -0.01           H  
ATOM   4288  HB3 GLU A 272       4.362   0.646 -91.446  1.00 -0.01           H  
ATOM   4289  CG  GLU A 272       5.049  -0.636 -89.852  1.00 -0.01           C  
ATOM   4290  HG2 GLU A 272       5.614  -1.065 -90.680  1.00 -0.01           H  
ATOM   4291  HG3 GLU A 272       5.686   0.064 -89.311  1.00 -0.01           H  
ATOM   4292  CD  GLU A 272       4.564  -1.804 -88.939  1.00 -0.01           C  
ATOM   4293  OE1 GLU A 272       5.067  -2.939 -89.142  1.00 -0.01           O  
ATOM   4294  OE2 GLU A 272       3.783  -1.546 -88.006  1.00 -0.01           O  
ATOM   4295  C   GLU A 272       3.455   2.257 -89.427  1.00 -0.01           C  
ATOM   4296  O   GLU A 272       3.922   2.381 -88.324  1.00 -0.01           O  
ATOM   4297  N   THR A 273       3.372   3.317 -90.282  1.00 -0.00           N  
ATOM   4298  H   THR A 273       2.913   3.060 -91.144  1.00 -0.00           H  
ATOM   4299  CA  THR A 273       3.761   4.691 -89.918  1.00 -0.00           C  
ATOM   4300  HA  THR A 273       4.731   4.688 -89.423  1.00 -0.00           H  
ATOM   4301  CB  THR A 273       3.818   5.627 -91.107  1.00 -0.00           C  
ATOM   4302  HB  THR A 273       2.787   5.826 -91.402  1.00 -0.00           H  
ATOM   4303  CG2 THR A 273       4.494   6.984 -90.785  1.00 -0.00           C  
ATOM   4304 HG21 THR A 273       5.512   6.840 -90.424  1.00 -0.00           H  
ATOM   4305 HG22 THR A 273       4.530   7.468 -91.761  1.00 -0.00           H  
ATOM   4306 HG23 THR A 273       3.840   7.344 -89.991  1.00 -0.00           H  
ATOM   4307  OG1 THR A 273       4.528   5.098 -92.209  1.00 -0.00           O  
ATOM   4308  HG1 THR A 273       4.094   4.267 -92.417  1.00 -0.00           H  
ATOM   4309  C   THR A 273       2.923   5.282 -88.849  1.00 -0.00           C  
ATOM   4310  O   THR A 273       3.446   5.619 -87.775  1.00 -0.00           O  
ATOM   4311  N   LYS A 274       1.616   5.489 -88.986  1.00 -0.02           N  
ATOM   4312  H   LYS A 274       1.125   5.260 -89.838  1.00 -0.02           H  
ATOM   4313  CA  LYS A 274       0.673   5.840 -87.832  1.00 -0.02           C  
ATOM   4314  HA  LYS A 274       0.727   6.900 -87.584  1.00 -0.02           H  
ATOM   4315  CB  LYS A 274      -0.775   5.665 -88.308  1.00 -0.02           C  
ATOM   4316  HB2 LYS A 274      -0.916   4.613 -88.556  1.00 -0.02           H  
ATOM   4317  HB3 LYS A 274      -1.378   5.795 -87.410  1.00 -0.02           H  
ATOM   4318  CG  LYS A 274      -1.201   6.744 -89.430  1.00 -0.02           C  
ATOM   4319  HG2 LYS A 274      -1.048   7.741 -89.016  1.00 -0.02           H  
ATOM   4320  HG3 LYS A 274      -0.562   6.573 -90.296  1.00 -0.02           H  
ATOM   4321  CD  LYS A 274      -2.606   6.456 -89.966  1.00 -0.02           C  
ATOM   4322  HD2 LYS A 274      -2.842   5.394 -90.026  1.00 -0.02           H  
ATOM   4323  HD3 LYS A 274      -3.393   6.719 -89.259  1.00 -0.02           H  
ATOM   4324  CE  LYS A 274      -2.892   7.274 -91.242  1.00 -0.02           C  
ATOM   4325  HE2 LYS A 274      -2.800   8.297 -90.880  1.00 -0.02           H  
ATOM   4326  HE3 LYS A 274      -2.089   7.057 -91.947  1.00 -0.02           H  
ATOM   4327  NZ  LYS A 274      -4.255   7.025 -91.813  1.00 -0.02           N  
ATOM   4328  HZ1 LYS A 274      -5.020   7.228 -91.185  1.00 -0.02           H  
ATOM   4329  HZ2 LYS A 274      -4.435   7.559 -92.651  1.00 -0.02           H  
ATOM   4330  HZ3 LYS A 274      -4.271   6.090 -92.195  1.00 -0.02           H  
ATOM   4331  C   LYS A 274       0.939   5.079 -86.594  1.00 -0.02           C  
ATOM   4332  O   LYS A 274       1.265   5.692 -85.567  1.00 -0.02           O  
ATOM   4333  N   CYX A 275       0.861   3.780 -86.578  1.00 -0.01           N  
ATOM   4334  H   CYX A 275       0.612   3.240 -87.394  1.00 -0.01           H  
ATOM   4335  CA  CYX A 275       1.311   3.074 -85.323  1.00 -0.01           C  
ATOM   4336  HA  CYX A 275       0.823   3.575 -84.486  1.00 -0.01           H  
ATOM   4337  CB  CYX A 275       0.746   1.617 -85.433  1.00 -0.01           C  
ATOM   4338  HB2 CYX A 275       1.473   1.091 -86.052  1.00 -0.01           H  
ATOM   4339  HB3 CYX A 275       0.809   1.126 -84.462  1.00 -0.01           H  
ATOM   4340  SG  CYX A 275      -0.937   1.235 -86.261  1.00 -0.01           S  
ATOM   4341  C   CYX A 275       2.802   3.079 -84.864  1.00 -0.01           C  
ATOM   4342  O   CYX A 275       3.078   2.828 -83.677  1.00 -0.01           O  
ATOM   4343  N   THR A 276       3.705   3.498 -85.706  1.00 -0.01           N  
ATOM   4344  H   THR A 276       3.443   3.705 -86.659  1.00 -0.01           H  
ATOM   4345  CA  THR A 276       5.140   3.752 -85.302  1.00 -0.01           C  
ATOM   4346  HA  THR A 276       5.382   3.028 -84.524  1.00 -0.01           H  
ATOM   4347  CB  THR A 276       6.152   3.592 -86.453  1.00 -0.01           C  
ATOM   4348  HB  THR A 276       5.925   4.195 -87.332  1.00 -0.01           H  
ATOM   4349  CG2 THR A 276       7.511   4.024 -85.985  1.00 -0.01           C  
ATOM   4350 HG21 THR A 276       8.208   3.787 -86.789  1.00 -0.01           H  
ATOM   4351 HG22 THR A 276       7.467   5.095 -85.782  1.00 -0.01           H  
ATOM   4352 HG23 THR A 276       7.745   3.485 -85.067  1.00 -0.01           H  
ATOM   4353  OG1 THR A 276       6.173   2.272 -86.971  1.00 -0.01           O  
ATOM   4354  HG1 THR A 276       5.459   2.313 -87.612  1.00 -0.01           H  
ATOM   4355  C   THR A 276       5.293   5.023 -84.511  1.00 -0.01           C  
ATOM   4356  O   THR A 276       6.045   5.099 -83.503  1.00 -0.01           O  
ATOM   4357  N   LEU A 277       4.533   6.043 -85.021  1.00 -0.00           N  
ATOM   4358  H   LEU A 277       4.055   5.813 -85.880  1.00 -0.00           H  
ATOM   4359  CA  LEU A 277       4.342   7.285 -84.405  1.00 -0.00           C  
ATOM   4360  HA  LEU A 277       5.250   7.585 -83.881  1.00 -0.00           H  
ATOM   4361  CB  LEU A 277       3.985   8.244 -85.479  1.00 -0.00           C  
ATOM   4362  HB2 LEU A 277       3.303   7.805 -86.207  1.00 -0.00           H  
ATOM   4363  HB3 LEU A 277       3.564   9.124 -84.991  1.00 -0.00           H  
ATOM   4364  CG  LEU A 277       5.308   8.684 -86.254  1.00 -0.00           C  
ATOM   4365  HG  LEU A 277       5.850   7.747 -86.382  1.00 -0.00           H  
ATOM   4366  CD1 LEU A 277       4.978   9.241 -87.637  1.00 -0.00           C  
ATOM   4367 HD11 LEU A 277       4.448   8.553 -88.295  1.00 -0.00           H  
ATOM   4368 HD12 LEU A 277       4.519  10.229 -87.689  1.00 -0.00           H  
ATOM   4369 HD13 LEU A 277       5.965   9.323 -88.091  1.00 -0.00           H  
ATOM   4370  CD2 LEU A 277       6.034   9.698 -85.455  1.00 -0.00           C  
ATOM   4371 HD21 LEU A 277       6.927   9.839 -86.064  1.00 -0.00           H  
ATOM   4372 HD22 LEU A 277       5.463  10.624 -85.511  1.00 -0.00           H  
ATOM   4373 HD23 LEU A 277       6.162   9.470 -84.397  1.00 -0.00           H  
ATOM   4374  C   LEU A 277       3.279   7.264 -83.217  1.00 -0.00           C  
ATOM   4375  O   LEU A 277       3.018   8.343 -82.612  1.00 -0.00           O  
ATOM   4376  N   LYS A 278       2.589   6.139 -83.068  1.00  0.00           N  
ATOM   4377  H   LYS A 278       2.708   5.335 -83.667  1.00  0.00           H  
ATOM   4378  CA  LYS A 278       1.499   5.985 -81.956  1.00  0.00           C  
ATOM   4379  HA  LYS A 278       0.908   5.106 -82.217  1.00  0.00           H  
ATOM   4380  CB  LYS A 278       1.977   5.792 -80.558  1.00  0.00           C  
ATOM   4381  HB2 LYS A 278       2.336   6.772 -80.243  1.00  0.00           H  
ATOM   4382  HB3 LYS A 278       1.128   5.593 -79.905  1.00  0.00           H  
ATOM   4383  CG  LYS A 278       2.918   4.591 -80.430  1.00  0.00           C  
ATOM   4384  HG2 LYS A 278       2.470   3.684 -80.836  1.00  0.00           H  
ATOM   4385  HG3 LYS A 278       3.869   4.835 -80.903  1.00  0.00           H  
ATOM   4386  CD  LYS A 278       3.218   4.513 -78.883  1.00  0.00           C  
ATOM   4387  HD2 LYS A 278       3.746   5.386 -78.499  1.00  0.00           H  
ATOM   4388  HD3 LYS A 278       2.242   4.309 -78.444  1.00  0.00           H  
ATOM   4389  CE  LYS A 278       4.117   3.354 -78.492  1.00  0.00           C  
ATOM   4390  HE2 LYS A 278       5.000   3.411 -79.128  1.00  0.00           H  
ATOM   4391  HE3 LYS A 278       4.413   3.446 -77.447  1.00  0.00           H  
ATOM   4392  NZ  LYS A 278       3.474   2.073 -78.716  1.00  0.00           N  
ATOM   4393  HZ1 LYS A 278       2.703   2.004 -78.067  1.00  0.00           H  
ATOM   4394  HZ2 LYS A 278       3.314   2.016 -79.711  1.00  0.00           H  
ATOM   4395  HZ3 LYS A 278       4.061   1.274 -78.525  1.00  0.00           H  
ATOM   4396  C   LYS A 278       0.454   7.154 -82.118  1.00  0.00           C  
ATOM   4397  O   LYS A 278      -0.094   7.690 -81.189  1.00  0.00           O  
ATOM   4398  N   SER A 279       0.289   7.434 -83.423  1.00  0.00           N  
ATOM   4399  H   SER A 279       0.692   6.895 -84.177  1.00  0.00           H  
ATOM   4400  CA  SER A 279      -0.603   8.534 -83.822  1.00  0.00           C  
ATOM   4401  HA  SER A 279      -1.256   8.843 -83.005  1.00  0.00           H  
ATOM   4402  CB  SER A 279       0.344   9.736 -83.992  1.00  0.00           C  
ATOM   4403  HB2 SER A 279       1.226   9.457 -84.567  1.00  0.00           H  
ATOM   4404  HB3 SER A 279      -0.231  10.486 -84.534  1.00  0.00           H  
ATOM   4405  OG  SER A 279       0.781  10.117 -82.687  1.00  0.00           O  
ATOM   4406  HG  SER A 279       1.545   9.561 -82.515  1.00  0.00           H  
ATOM   4407  C   SER A 279      -1.390   8.312 -85.058  1.00  0.00           C  
ATOM   4408  O   SER A 279      -0.966   7.549 -85.908  1.00  0.00           O  
ATOM   4409  N   PHE A 280      -2.542   8.958 -85.220  1.00 -0.00           N  
ATOM   4410  H   PHE A 280      -2.848   9.694 -84.600  1.00 -0.00           H  
ATOM   4411  CA  PHE A 280      -3.338   8.888 -86.486  1.00 -0.00           C  
ATOM   4412  HA  PHE A 280      -3.258   7.880 -86.893  1.00 -0.00           H  
ATOM   4413  CB  PHE A 280      -4.809   9.066 -86.133  1.00 -0.00           C  
ATOM   4414  HB2 PHE A 280      -5.039  10.001 -85.624  1.00 -0.00           H  
ATOM   4415  HB3 PHE A 280      -5.384   9.130 -87.057  1.00 -0.00           H  
ATOM   4416  CG  PHE A 280      -5.438   7.891 -85.393  1.00 -0.00           C  
ATOM   4417  CD1 PHE A 280      -6.307   7.003 -86.063  1.00 -0.00           C  
ATOM   4418  HD1 PHE A 280      -6.455   7.260 -87.101  1.00 -0.00           H  
ATOM   4419  CE1 PHE A 280      -6.881   5.888 -85.464  1.00 -0.00           C  
ATOM   4420  HE1 PHE A 280      -7.465   5.229 -86.091  1.00 -0.00           H  
ATOM   4421  CZ  PHE A 280      -6.566   5.659 -84.096  1.00 -0.00           C  
ATOM   4422  HZ  PHE A 280      -7.054   4.860 -83.557  1.00 -0.00           H  
ATOM   4423  CE2 PHE A 280      -5.750   6.536 -83.365  1.00 -0.00           C  
ATOM   4424  HE2 PHE A 280      -5.527   6.361 -82.323  1.00 -0.00           H  
ATOM   4425  CD2 PHE A 280      -5.110   7.587 -84.017  1.00 -0.00           C  
ATOM   4426  HD2 PHE A 280      -4.440   8.255 -83.497  1.00 -0.00           H  
ATOM   4427  C   PHE A 280      -2.741   9.922 -87.503  1.00 -0.00           C  
ATOM   4428  O   PHE A 280      -2.606   9.618 -88.669  1.00 -0.00           O  
ATOM   4429  N   THR A 281      -2.354  11.138 -87.069  1.00  0.00           N  
ATOM   4430  H   THR A 281      -2.481  11.255 -86.074  1.00  0.00           H  
ATOM   4431  CA  THR A 281      -1.456  12.037 -87.778  1.00  0.00           C  
ATOM   4432  HA  THR A 281      -1.764  12.227 -88.806  1.00  0.00           H  
ATOM   4433  CB  THR A 281      -1.524  13.332 -87.084  1.00  0.00           C  
ATOM   4434  HB  THR A 281      -0.805  14.039 -87.497  1.00  0.00           H  
ATOM   4435  CG2 THR A 281      -2.975  13.880 -87.236  1.00  0.00           C  
ATOM   4436 HG21 THR A 281      -2.919  14.953 -87.055  1.00  0.00           H  
ATOM   4437 HG22 THR A 281      -3.404  13.847 -88.237  1.00  0.00           H  
ATOM   4438 HG23 THR A 281      -3.645  13.427 -86.505  1.00  0.00           H  
ATOM   4439  OG1 THR A 281      -1.139  13.256 -85.680  1.00  0.00           O  
ATOM   4440  HG1 THR A 281      -0.578  14.021 -85.529  1.00  0.00           H  
ATOM   4441  C   THR A 281       0.008  11.530 -87.775  1.00  0.00           C  
ATOM   4442  O   THR A 281       0.503  10.774 -86.962  1.00  0.00           O  
ATOM   4443  N   VAL A 282       0.802  12.071 -88.715  1.00  0.01           N  
ATOM   4444  H   VAL A 282       0.351  12.729 -89.335  1.00  0.01           H  
ATOM   4445  CA  VAL A 282       2.151  11.610 -89.010  1.00  0.01           C  
ATOM   4446  HA  VAL A 282       2.583  10.983 -88.231  1.00  0.01           H  
ATOM   4447  CB  VAL A 282       2.114  10.744 -90.324  1.00  0.01           C  
ATOM   4448  HB  VAL A 282       1.612  11.382 -91.051  1.00  0.01           H  
ATOM   4449  CG1 VAL A 282       3.474  10.250 -90.840  1.00  0.01           C  
ATOM   4450 HG11 VAL A 282       3.376   9.405 -91.522  1.00  0.01           H  
ATOM   4451 HG12 VAL A 282       4.088  10.975 -91.374  1.00  0.01           H  
ATOM   4452 HG13 VAL A 282       3.977   9.872 -89.950  1.00  0.01           H  
ATOM   4453  CG2 VAL A 282       1.341   9.501 -90.001  1.00  0.01           C  
ATOM   4454 HG21 VAL A 282       1.738   9.065 -89.085  1.00  0.01           H  
ATOM   4455 HG22 VAL A 282       0.262   9.600 -89.877  1.00  0.01           H  
ATOM   4456 HG23 VAL A 282       1.427   8.832 -90.857  1.00  0.01           H  
ATOM   4457  C   VAL A 282       3.174  12.739 -89.165  1.00  0.01           C  
ATOM   4458  O   VAL A 282       3.158  13.367 -90.242  1.00  0.01           O  
ATOM   4459  N   GLU A 283       4.058  12.846 -88.130  1.00  0.00           N  
ATOM   4460  H   GLU A 283       4.056  12.296 -87.283  1.00  0.00           H  
ATOM   4461  CA  GLU A 283       5.185  13.732 -88.195  1.00  0.00           C  
ATOM   4462  HA  GLU A 283       4.836  14.685 -88.593  1.00  0.00           H  
ATOM   4463  CB  GLU A 283       5.758  14.003 -86.816  1.00  0.00           C  
ATOM   4464  HB2 GLU A 283       5.229  14.776 -86.259  1.00  0.00           H  
ATOM   4465  HB3 GLU A 283       5.832  13.016 -86.359  1.00  0.00           H  
ATOM   4466  CG  GLU A 283       7.255  14.517 -86.738  1.00  0.00           C  
ATOM   4467  HG2 GLU A 283       7.532  14.443 -85.686  1.00  0.00           H  
ATOM   4468  HG3 GLU A 283       7.843  13.730 -87.211  1.00  0.00           H  
ATOM   4469  CD  GLU A 283       7.515  15.864 -87.444  1.00  0.00           C  
ATOM   4470  OE1 GLU A 283       6.793  16.335 -88.358  1.00  0.00           O  
ATOM   4471  OE2 GLU A 283       8.475  16.437 -86.969  1.00  0.00           O  
ATOM   4472  C   GLU A 283       6.229  13.143 -89.203  1.00  0.00           C  
ATOM   4473  O   GLU A 283       6.595  11.968 -89.133  1.00  0.00           O  
ATOM   4474  N   LYS A 284       6.815  13.994 -90.112  1.00 -0.01           N  
ATOM   4475  H   LYS A 284       6.755  14.967 -89.846  1.00 -0.01           H  
ATOM   4476  CA  LYS A 284       7.670  13.667 -91.279  1.00 -0.01           C  
ATOM   4477  HA  LYS A 284       7.111  12.864 -91.760  1.00 -0.01           H  
ATOM   4478  CB  LYS A 284       7.829  14.878 -92.308  1.00 -0.01           C  
ATOM   4479  HB2 LYS A 284       8.481  14.712 -93.165  1.00 -0.01           H  
ATOM   4480  HB3 LYS A 284       6.832  15.132 -92.667  1.00 -0.01           H  
ATOM   4481  CG  LYS A 284       8.369  16.150 -91.635  1.00 -0.01           C  
ATOM   4482  HG2 LYS A 284       8.025  16.257 -90.606  1.00 -0.01           H  
ATOM   4483  HG3 LYS A 284       9.440  15.954 -91.602  1.00 -0.01           H  
ATOM   4484  CD  LYS A 284       8.130  17.399 -92.461  1.00 -0.01           C  
ATOM   4485  HD2 LYS A 284       8.749  17.398 -93.358  1.00 -0.01           H  
ATOM   4486  HD3 LYS A 284       7.076  17.444 -92.733  1.00 -0.01           H  
ATOM   4487  CE  LYS A 284       8.550  18.704 -91.697  1.00 -0.01           C  
ATOM   4488  HE2 LYS A 284       8.528  19.492 -92.450  1.00 -0.01           H  
ATOM   4489  HE3 LYS A 284       7.736  18.937 -91.011  1.00 -0.01           H  
ATOM   4490  NZ  LYS A 284       9.808  18.606 -90.910  1.00 -0.01           N  
ATOM   4491  HZ1 LYS A 284       9.809  17.807 -90.292  1.00 -0.01           H  
ATOM   4492  HZ2 LYS A 284      10.588  18.482 -91.539  1.00 -0.01           H  
ATOM   4493  HZ3 LYS A 284       9.958  19.378 -90.275  1.00 -0.01           H  
ATOM   4494  C   LYS A 284       8.999  13.080 -90.899  1.00 -0.01           C  
ATOM   4495  O   LYS A 284       9.731  13.590 -89.990  1.00 -0.01           O  
ATOM   4496  N   GLY A 285       9.403  12.038 -91.667  1.00  0.00           N  
ATOM   4497  H   GLY A 285       8.831  11.653 -92.405  1.00  0.00           H  
ATOM   4498  CA  GLY A 285      10.646  11.321 -91.454  1.00  0.00           C  
ATOM   4499  HA2 GLY A 285      11.497  11.954 -91.704  1.00  0.00           H  
ATOM   4500  HA3 GLY A 285      10.702  11.087 -90.391  1.00  0.00           H  
ATOM   4501  C   GLY A 285      10.705  10.029 -92.232  1.00  0.00           C  
ATOM   4502  O   GLY A 285       9.749   9.667 -92.865  1.00  0.00           O  
ATOM   4503  N   ILE A 286      11.790   9.279 -92.037  1.00  0.00           N  
ATOM   4504  H   ILE A 286      12.581   9.783 -91.663  1.00  0.00           H  
ATOM   4505  CA  ILE A 286      11.937   7.891 -92.440  1.00  0.00           C  
ATOM   4506  HA  ILE A 286      11.103   7.481 -93.009  1.00  0.00           H  
ATOM   4507  CB  ILE A 286      13.190   7.620 -93.367  1.00  0.00           C  
ATOM   4508  HB  ILE A 286      12.843   7.933 -94.352  1.00  0.00           H  
ATOM   4509  CG2 ILE A 286      14.395   8.455 -92.935  1.00  0.00           C  
ATOM   4510 HG21 ILE A 286      14.605   8.402 -91.867  1.00  0.00           H  
ATOM   4511 HG22 ILE A 286      15.246   8.152 -93.546  1.00  0.00           H  
ATOM   4512 HG23 ILE A 286      14.196   9.502 -93.164  1.00  0.00           H  
ATOM   4513  CG1 ILE A 286      13.643   6.194 -93.477  1.00  0.00           C  
ATOM   4514 HG12 ILE A 286      14.216   5.956 -92.581  1.00  0.00           H  
ATOM   4515 HG13 ILE A 286      12.766   5.548 -93.420  1.00  0.00           H  
ATOM   4516  CD1 ILE A 286      14.533   5.913 -94.831  1.00  0.00           C  
ATOM   4517 HD11 ILE A 286      13.964   6.401 -95.622  1.00  0.00           H  
ATOM   4518 HD12 ILE A 286      15.514   6.388 -94.863  1.00  0.00           H  
ATOM   4519 HD13 ILE A 286      14.632   4.848 -95.043  1.00  0.00           H  
ATOM   4520  C   ILE A 286      11.930   7.047 -91.173  1.00  0.00           C  
ATOM   4521  O   ILE A 286      12.581   7.509 -90.225  1.00  0.00           O  
ATOM   4522  N   TYR A 287      11.241   5.926 -91.154  1.00 -0.00           N  
ATOM   4523  H   TYR A 287      10.770   5.653 -92.005  1.00 -0.00           H  
ATOM   4524  CA  TYR A 287      11.242   5.082 -89.949  1.00 -0.00           C  
ATOM   4525  HA  TYR A 287      11.965   5.469 -89.231  1.00 -0.00           H  
ATOM   4526  CB  TYR A 287       9.867   5.343 -89.295  1.00 -0.00           C  
ATOM   4527  HB2 TYR A 287       9.092   4.904 -89.924  1.00 -0.00           H  
ATOM   4528  HB3 TYR A 287       9.938   4.720 -88.404  1.00 -0.00           H  
ATOM   4529  CG  TYR A 287       9.560   6.708 -88.875  1.00 -0.00           C  
ATOM   4530  CD1 TYR A 287       8.928   7.563 -89.781  1.00 -0.00           C  
ATOM   4531  HD1 TYR A 287       8.647   7.262 -90.779  1.00 -0.00           H  
ATOM   4532  CE1 TYR A 287       8.705   8.970 -89.437  1.00 -0.00           C  
ATOM   4533  HE1 TYR A 287       8.407   9.617 -90.248  1.00 -0.00           H  
ATOM   4534  CZ  TYR A 287       8.977   9.364 -88.110  1.00 -0.00           C  
ATOM   4535  OH  TYR A 287       8.794  10.627 -87.762  1.00 -0.00           O  
ATOM   4536  HH  TYR A 287       7.939  10.925 -88.081  1.00 -0.00           H  
ATOM   4537  CE2 TYR A 287       9.458   8.423 -87.175  1.00 -0.00           C  
ATOM   4538  HE2 TYR A 287       9.796   8.769 -86.209  1.00 -0.00           H  
ATOM   4539  CD2 TYR A 287       9.734   7.153 -87.552  1.00 -0.00           C  
ATOM   4540  HD2 TYR A 287      10.293   6.540 -86.861  1.00 -0.00           H  
ATOM   4541  C   TYR A 287      11.624   3.617 -90.322  1.00 -0.00           C  
ATOM   4542  O   TYR A 287      11.149   3.094 -91.272  1.00 -0.00           O  
ATOM   4543  N   GLN A 288      12.296   2.952 -89.439  1.00 -0.00           N  
ATOM   4544  H   GLN A 288      12.495   3.494 -88.611  1.00 -0.00           H  
ATOM   4545  CA  GLN A 288      12.539   1.499 -89.570  1.00 -0.00           C  
ATOM   4546  HA  GLN A 288      12.804   1.230 -90.592  1.00 -0.00           H  
ATOM   4547  CB  GLN A 288      13.637   0.987 -88.516  1.00 -0.00           C  
ATOM   4548  HB2 GLN A 288      14.292   1.855 -88.440  1.00 -0.00           H  
ATOM   4549  HB3 GLN A 288      13.229   0.816 -87.520  1.00 -0.00           H  
ATOM   4550  CG  GLN A 288      14.546  -0.243 -88.825  1.00 -0.00           C  
ATOM   4551  HG2 GLN A 288      15.219  -0.320 -87.970  1.00 -0.00           H  
ATOM   4552  HG3 GLN A 288      13.915  -1.126 -88.922  1.00 -0.00           H  
ATOM   4553  CD  GLN A 288      15.388  -0.171 -90.093  1.00 -0.00           C  
ATOM   4554  OE1 GLN A 288      15.786   0.924 -90.592  1.00 -0.00           O  
ATOM   4555  NE2 GLN A 288      15.729  -1.271 -90.728  1.00 -0.00           N  
ATOM   4556 HE21 GLN A 288      16.352  -1.153 -91.514  1.00 -0.00           H  
ATOM   4557 HE22 GLN A 288      15.371  -2.193 -90.524  1.00 -0.00           H  
ATOM   4558  C   GLN A 288      11.245   0.699 -89.319  1.00 -0.00           C  
ATOM   4559  O   GLN A 288      10.267   1.099 -88.630  1.00 -0.00           O  
ATOM   4560  N   THR A 289      11.256  -0.554 -89.743  1.00 -0.00           N  
ATOM   4561  H   THR A 289      12.051  -0.911 -90.254  1.00 -0.00           H  
ATOM   4562  CA  THR A 289      10.336  -1.569 -89.303  1.00 -0.00           C  
ATOM   4563  HA  THR A 289       9.939  -1.352 -88.311  1.00 -0.00           H  
ATOM   4564  CB  THR A 289       9.086  -1.642 -90.265  1.00 -0.00           C  
ATOM   4565  HB  THR A 289       8.792  -0.618 -90.494  1.00 -0.00           H  
ATOM   4566  CG2 THR A 289       9.322  -2.311 -91.581  1.00 -0.00           C  
ATOM   4567 HG21 THR A 289       8.446  -2.071 -92.184  1.00 -0.00           H  
ATOM   4568 HG22 THR A 289      10.204  -1.820 -91.991  1.00 -0.00           H  
ATOM   4569 HG23 THR A 289       9.382  -3.378 -91.366  1.00 -0.00           H  
ATOM   4570  OG1 THR A 289       8.126  -2.339 -89.576  1.00 -0.00           O  
ATOM   4571  HG1 THR A 289       7.661  -1.736 -88.991  1.00 -0.00           H  
ATOM   4572  C   THR A 289      10.988  -2.912 -89.139  1.00 -0.00           C  
ATOM   4573  O   THR A 289      12.179  -3.153 -89.456  1.00 -0.00           O  
ATOM   4574  N   SER A 290      10.330  -3.933 -88.615  1.00 -0.00           N  
ATOM   4575  H   SER A 290       9.394  -3.682 -88.332  1.00 -0.00           H  
ATOM   4576  CA  SER A 290      10.683  -5.370 -88.473  1.00 -0.00           C  
ATOM   4577  HA  SER A 290      11.577  -5.353 -87.849  1.00 -0.00           H  
ATOM   4578  CB  SER A 290       9.591  -6.049 -87.712  1.00 -0.00           C  
ATOM   4579  HB2 SER A 290       9.296  -5.586 -86.770  1.00 -0.00           H  
ATOM   4580  HB3 SER A 290       8.760  -6.087 -88.417  1.00 -0.00           H  
ATOM   4581  OG  SER A 290      10.003  -7.369 -87.353  1.00 -0.00           O  
ATOM   4582  HG  SER A 290       9.671  -8.021 -87.974  1.00 -0.00           H  
ATOM   4583  C   SER A 290      11.024  -6.054 -89.850  1.00 -0.00           C  
ATOM   4584  O   SER A 290      10.304  -5.916 -90.857  1.00 -0.00           O  
ATOM   4585  N   ASN A 291      12.122  -6.845 -89.820  1.00 -0.00           N  
ATOM   4586  H   ASN A 291      12.627  -6.761 -88.949  1.00 -0.00           H  
ATOM   4587  CA  ASN A 291      12.876  -7.423 -90.902  1.00 -0.00           C  
ATOM   4588  HA  ASN A 291      13.197  -6.608 -91.550  1.00 -0.00           H  
ATOM   4589  CB  ASN A 291      14.129  -8.106 -90.267  1.00 -0.00           C  
ATOM   4590  HB2 ASN A 291      13.878  -8.981 -89.667  1.00 -0.00           H  
ATOM   4591  HB3 ASN A 291      14.599  -8.603 -91.116  1.00 -0.00           H  
ATOM   4592  CG  ASN A 291      15.119  -7.121 -89.650  1.00 -0.00           C  
ATOM   4593  OD1 ASN A 291      14.627  -6.207 -88.930  1.00 -0.00           O  
ATOM   4594  ND2 ASN A 291      16.403  -7.086 -89.861  1.00 -0.00           N  
ATOM   4595 HD21 ASN A 291      16.836  -6.551 -89.121  1.00 -0.00           H  
ATOM   4596 HD22 ASN A 291      16.935  -7.732 -90.426  1.00 -0.00           H  
ATOM   4597  C   ASN A 291      12.015  -8.470 -91.639  1.00 -0.00           C  
ATOM   4598  O   ASN A 291      11.317  -9.317 -91.030  1.00 -0.00           O  
ATOM   4599  N   PHE A 292      12.207  -8.593 -92.970  1.00 -0.01           N  
ATOM   4600  H   PHE A 292      12.869  -7.940 -93.365  1.00 -0.01           H  
ATOM   4601  CA  PHE A 292      11.607  -9.639 -93.778  1.00 -0.01           C  
ATOM   4602  HA  PHE A 292      10.535  -9.769 -93.627  1.00 -0.01           H  
ATOM   4603  CB  PHE A 292      11.848  -9.287 -95.255  1.00 -0.01           C  
ATOM   4604  HB2 PHE A 292      11.287  -8.404 -95.560  1.00 -0.01           H  
ATOM   4605  HB3 PHE A 292      12.897  -9.030 -95.406  1.00 -0.01           H  
ATOM   4606  CG  PHE A 292      11.416 -10.358 -96.227  1.00 -0.01           C  
ATOM   4607  CD1 PHE A 292      12.400 -11.285 -96.737  1.00 -0.01           C  
ATOM   4608  HD1 PHE A 292      13.388 -11.344 -96.304  1.00 -0.01           H  
ATOM   4609  CE1 PHE A 292      12.051 -12.217 -97.706  1.00 -0.01           C  
ATOM   4610  HE1 PHE A 292      12.813 -12.886 -98.077  1.00 -0.01           H  
ATOM   4611  CZ  PHE A 292      10.737 -12.189 -98.308  1.00 -0.01           C  
ATOM   4612  HZ  PHE A 292      10.439 -12.800 -99.147  1.00 -0.01           H  
ATOM   4613  CE2 PHE A 292       9.796 -11.302 -97.757  1.00 -0.01           C  
ATOM   4614  HE2 PHE A 292       8.777 -11.263 -98.113  1.00 -0.01           H  
ATOM   4615  CD2 PHE A 292      10.088 -10.400 -96.740  1.00 -0.01           C  
ATOM   4616  HD2 PHE A 292       9.281  -9.809 -96.334  1.00 -0.01           H  
ATOM   4617  C   PHE A 292      12.183 -11.006 -93.392  1.00 -0.01           C  
ATOM   4618  O   PHE A 292      13.350 -11.092 -92.989  1.00 -0.01           O  
ATOM   4619  N   ARG A 293      11.357 -12.049 -93.473  1.00  0.00           N  
ATOM   4620  H   ARG A 293      10.415 -11.834 -93.767  1.00  0.00           H  
ATOM   4621  CA  ARG A 293      11.797 -13.411 -93.332  1.00  0.00           C  
ATOM   4622  HA  ARG A 293      12.828 -13.432 -93.684  1.00  0.00           H  
ATOM   4623  CB  ARG A 293      11.775 -13.966 -91.812  1.00  0.00           C  
ATOM   4624  HB2 ARG A 293      12.076 -15.008 -91.716  1.00  0.00           H  
ATOM   4625  HB3 ARG A 293      12.548 -13.450 -91.243  1.00  0.00           H  
ATOM   4626  CG  ARG A 293      10.348 -13.764 -91.120  1.00  0.00           C  
ATOM   4627  HG2 ARG A 293       9.557 -13.687 -91.866  1.00  0.00           H  
ATOM   4628  HG3 ARG A 293      10.134 -14.711 -90.625  1.00  0.00           H  
ATOM   4629  CD  ARG A 293      10.226 -12.467 -90.212  1.00  0.00           C  
ATOM   4630  HD2 ARG A 293      10.631 -11.639 -90.795  1.00  0.00           H  
ATOM   4631  HD3 ARG A 293       9.178 -12.271 -89.985  1.00  0.00           H  
ATOM   4632  NE  ARG A 293      10.959 -12.661 -89.005  1.00  0.00           N  
ATOM   4633  HE  ARG A 293      10.906 -13.604 -88.648  1.00  0.00           H  
ATOM   4634  CZ  ARG A 293      11.654 -11.850 -88.286  1.00  0.00           C  
ATOM   4635  NH1 ARG A 293      12.237 -12.194 -87.185  1.00  0.00           N  
ATOM   4636 HH11 ARG A 293      11.992 -12.979 -86.598  1.00  0.00           H  
ATOM   4637 HH12 ARG A 293      12.838 -11.539 -86.708  1.00  0.00           H  
ATOM   4638  NH2 ARG A 293      11.896 -10.607 -88.606  1.00  0.00           N  
ATOM   4639 HH21 ARG A 293      11.499 -10.187 -89.434  1.00  0.00           H  
ATOM   4640 HH22 ARG A 293      12.557 -10.106 -88.030  1.00  0.00           H  
ATOM   4641  C   ARG A 293      10.982 -14.326 -94.233  1.00  0.00           C  
ATOM   4642  O   ARG A 293      10.153 -13.913 -95.065  1.00  0.00           O  
ATOM   4643  N   VAL A 294      11.252 -15.657 -94.194  1.00 -0.00           N  
ATOM   4644  H   VAL A 294      11.731 -16.055 -93.399  1.00 -0.00           H  
ATOM   4645  CA  VAL A 294      10.619 -16.682 -95.090  1.00 -0.00           C  
ATOM   4646  HA  VAL A 294       9.625 -16.316 -95.345  1.00 -0.00           H  
ATOM   4647  CB  VAL A 294      11.303 -16.807 -96.454  1.00 -0.00           C  
ATOM   4648  HB  VAL A 294      10.664 -17.446 -97.064  1.00 -0.00           H  
ATOM   4649  CG1 VAL A 294      11.520 -15.533 -97.266  1.00 -0.00           C  
ATOM   4650 HG11 VAL A 294      12.149 -14.832 -96.718  1.00 -0.00           H  
ATOM   4651 HG12 VAL A 294      12.002 -15.850 -98.191  1.00 -0.00           H  
ATOM   4652 HG13 VAL A 294      10.499 -15.174 -97.396  1.00 -0.00           H  
ATOM   4653  CG2 VAL A 294      12.674 -17.438 -96.294  1.00 -0.00           C  
ATOM   4654 HG21 VAL A 294      12.564 -18.350 -95.706  1.00 -0.00           H  
ATOM   4655 HG22 VAL A 294      13.109 -17.780 -97.233  1.00 -0.00           H  
ATOM   4656 HG23 VAL A 294      13.367 -16.797 -95.748  1.00 -0.00           H  
ATOM   4657  C   VAL A 294      10.488 -17.959 -94.224  1.00 -0.00           C  
ATOM   4658  O   VAL A 294      11.240 -18.160 -93.278  1.00 -0.00           O  
ATOM   4659  N   GLN A 295       9.547 -18.777 -94.449  1.00  0.01           N  
ATOM   4660  H   GLN A 295       8.870 -18.725 -95.197  1.00  0.01           H  
ATOM   4661  CA  GLN A 295       9.271 -19.934 -93.548  1.00  0.01           C  
ATOM   4662  HA  GLN A 295       9.210 -19.637 -92.501  1.00  0.01           H  
ATOM   4663  CB  GLN A 295       7.835 -20.374 -93.896  1.00  0.01           C  
ATOM   4664  HB2 GLN A 295       7.105 -19.665 -93.507  1.00  0.01           H  
ATOM   4665  HB3 GLN A 295       7.568 -20.335 -94.952  1.00  0.01           H  
ATOM   4666  CG  GLN A 295       7.464 -21.769 -93.388  1.00  0.01           C  
ATOM   4667  HG2 GLN A 295       6.508 -22.097 -93.796  1.00  0.01           H  
ATOM   4668  HG3 GLN A 295       8.182 -22.514 -93.733  1.00  0.01           H  
ATOM   4669  CD  GLN A 295       7.385 -21.931 -91.865  1.00  0.01           C  
ATOM   4670  OE1 GLN A 295       7.005 -21.008 -91.088  1.00  0.01           O  
ATOM   4671  NE2 GLN A 295       7.845 -23.012 -91.206  1.00  0.01           N  
ATOM   4672 HE21 GLN A 295       7.788 -22.921 -90.202  1.00  0.01           H  
ATOM   4673 HE22 GLN A 295       8.241 -23.737 -91.787  1.00  0.01           H  
ATOM   4674  C   GLN A 295      10.378 -20.990 -93.821  1.00  0.01           C  
ATOM   4675  O   GLN A 295      10.665 -21.261 -95.004  1.00  0.01           O  
ATOM   4676  N   PRO A 296      10.793 -21.670 -92.727  1.00 -0.01           N  
ATOM   4677  CD  PRO A 296      11.070 -21.086 -91.442  1.00 -0.01           C  
ATOM   4678  HD2 PRO A 296      10.323 -21.414 -90.720  1.00 -0.01           H  
ATOM   4679  HD3 PRO A 296      11.185 -20.006 -91.541  1.00 -0.01           H  
ATOM   4680  CG  PRO A 296      12.401 -21.722 -91.055  1.00 -0.01           C  
ATOM   4681  HG2 PRO A 296      12.520 -21.573 -89.982  1.00 -0.01           H  
ATOM   4682  HG3 PRO A 296      13.238 -21.237 -91.557  1.00 -0.01           H  
ATOM   4683  CB  PRO A 296      12.246 -23.132 -91.501  1.00 -0.01           C  
ATOM   4684  HB2 PRO A 296      11.567 -23.738 -90.901  1.00 -0.01           H  
ATOM   4685  HB3 PRO A 296      13.248 -23.543 -91.629  1.00 -0.01           H  
ATOM   4686  CA  PRO A 296      11.574 -22.888 -92.871  1.00 -0.01           C  
ATOM   4687  HA  PRO A 296      12.327 -22.691 -93.634  1.00 -0.01           H  
ATOM   4688  C   PRO A 296      10.702 -24.079 -93.343  1.00 -0.01           C  
ATOM   4689  O   PRO A 296      10.026 -24.743 -92.502  1.00 -0.01           O  
ATOM   4690  N   THR A 297      10.606 -24.327 -94.670  1.00 -0.01           N  
ATOM   4691  H   THR A 297      11.131 -23.720 -95.283  1.00 -0.01           H  
ATOM   4692  CA  THR A 297       9.821 -25.458 -95.277  1.00 -0.01           C  
ATOM   4693  HA  THR A 297       8.915 -25.574 -94.682  1.00 -0.01           H  
ATOM   4694  CB  THR A 297       9.314 -25.072 -96.689  1.00 -0.01           C  
ATOM   4695  HB  THR A 297       8.670 -25.886 -97.020  1.00 -0.01           H  
ATOM   4696  CG2 THR A 297       8.585 -23.671 -96.721  1.00 -0.01           C  
ATOM   4697 HG21 THR A 297       7.925 -23.628 -95.854  1.00 -0.01           H  
ATOM   4698 HG22 THR A 297       9.332 -22.879 -96.676  1.00 -0.01           H  
ATOM   4699 HG23 THR A 297       7.880 -23.720 -97.551  1.00 -0.01           H  
ATOM   4700  OG1 THR A 297      10.514 -24.943 -97.486  1.00 -0.01           O  
ATOM   4701  HG1 THR A 297      11.185 -24.325 -97.188  1.00 -0.01           H  
ATOM   4702  C   THR A 297      10.298 -26.911 -95.188  1.00 -0.01           C  
ATOM   4703  O   THR A 297      11.418 -27.102 -94.655  1.00 -0.01           O  
ATOM   4704  N   GLU A 298       9.436 -27.906 -95.440  1.00 -0.00           N  
ATOM   4705  H   GLU A 298       8.499 -27.602 -95.663  1.00 -0.00           H  
ATOM   4706  CA  GLU A 298       9.735 -29.360 -95.452  1.00 -0.00           C  
ATOM   4707  HA  GLU A 298       8.806 -29.817 -95.794  1.00 -0.00           H  
ATOM   4708  CB  GLU A 298      10.785 -29.697 -96.521  1.00 -0.00           C  
ATOM   4709  HB2 GLU A 298      11.803 -29.467 -96.207  1.00 -0.00           H  
ATOM   4710  HB3 GLU A 298      10.906 -30.779 -96.573  1.00 -0.00           H  
ATOM   4711  CG  GLU A 298      10.540 -29.028 -97.880  1.00 -0.00           C  
ATOM   4712  HG2 GLU A 298      10.440 -27.947 -97.779  1.00 -0.00           H  
ATOM   4713  HG3 GLU A 298      11.281 -29.251 -98.648  1.00 -0.00           H  
ATOM   4714  CD  GLU A 298       9.175 -29.500 -98.491  1.00 -0.00           C  
ATOM   4715  OE1 GLU A 298       8.747 -30.607 -98.028  1.00 -0.00           O  
ATOM   4716  OE2 GLU A 298       8.699 -28.789 -99.383  1.00 -0.00           O  
ATOM   4717  C   GLU A 298      10.122 -30.057 -94.106  1.00 -0.00           C  
ATOM   4718  O   GLU A 298       9.818 -31.252 -94.058  1.00 -0.00           O  
ATOM   4719  N   SER A 299      10.523 -29.349 -93.038  1.00 -0.00           N  
ATOM   4720  H   SER A 299      10.804 -28.381 -93.103  1.00 -0.00           H  
ATOM   4721  CA  SER A 299      10.831 -29.836 -91.667  1.00 -0.00           C  
ATOM   4722  HA  SER A 299      11.626 -29.260 -91.193  1.00 -0.00           H  
ATOM   4723  CB  SER A 299       9.589 -29.792 -90.862  1.00 -0.00           C  
ATOM   4724  HB2 SER A 299       8.824 -30.328 -91.423  1.00 -0.00           H  
ATOM   4725  HB3 SER A 299       9.789 -30.406 -89.984  1.00 -0.00           H  
ATOM   4726  OG  SER A 299       9.398 -28.487 -90.441  1.00 -0.00           O  
ATOM   4727  HG  SER A 299       8.752 -28.025 -90.982  1.00 -0.00           H  
ATOM   4728  C   SER A 299      11.387 -31.309 -91.694  1.00 -0.00           C  
ATOM   4729  O   SER A 299      10.719 -32.306 -91.425  1.00 -0.00           O  
ATOM   4730  N   ILE A 300      12.614 -31.389 -92.171  1.00  0.00           N  
ATOM   4731  H   ILE A 300      13.102 -30.509 -92.255  1.00  0.00           H  
ATOM   4732  CA  ILE A 300      13.310 -32.611 -92.523  1.00  0.00           C  
ATOM   4733  HA  ILE A 300      12.658 -33.335 -93.012  1.00  0.00           H  
ATOM   4734  CB  ILE A 300      14.541 -32.230 -93.434  1.00  0.00           C  
ATOM   4735  HB  ILE A 300      15.080 -31.422 -92.938  1.00  0.00           H  
ATOM   4736  CG2 ILE A 300      15.501 -33.429 -93.772  1.00  0.00           C  
ATOM   4737 HG21 ILE A 300      16.015 -33.133 -94.687  1.00  0.00           H  
ATOM   4738 HG22 ILE A 300      16.249 -33.553 -92.990  1.00  0.00           H  
ATOM   4739 HG23 ILE A 300      14.903 -34.284 -94.087  1.00  0.00           H  
ATOM   4740  CG1 ILE A 300      13.889 -31.589 -94.754  1.00  0.00           C  
ATOM   4741 HG12 ILE A 300      13.614 -32.331 -95.504  1.00  0.00           H  
ATOM   4742 HG13 ILE A 300      12.951 -31.053 -94.617  1.00  0.00           H  
ATOM   4743  CD1 ILE A 300      14.914 -30.541 -95.300  1.00  0.00           C  
ATOM   4744 HD11 ILE A 300      15.862 -31.043 -95.490  1.00  0.00           H  
ATOM   4745 HD12 ILE A 300      14.649 -30.058 -96.241  1.00  0.00           H  
ATOM   4746 HD13 ILE A 300      15.028 -29.735 -94.575  1.00  0.00           H  
ATOM   4747  C   ILE A 300      13.864 -33.194 -91.214  1.00  0.00           C  
ATOM   4748  O   ILE A 300      14.383 -32.452 -90.355  1.00  0.00           O  
ATOM   4749  N   VAL A 301      13.816 -34.541 -91.138  1.00 -0.00           N  
ATOM   4750  H   VAL A 301      13.349 -35.109 -91.830  1.00 -0.00           H  
ATOM   4751  CA  VAL A 301      14.328 -35.288 -90.002  1.00 -0.00           C  
ATOM   4752  HA  VAL A 301      14.896 -34.748 -89.244  1.00 -0.00           H  
ATOM   4753  CB  VAL A 301      13.213 -35.977 -89.092  1.00 -0.00           C  
ATOM   4754  HB  VAL A 301      12.883 -36.891 -89.587  1.00 -0.00           H  
ATOM   4755  CG1 VAL A 301      13.703 -36.477 -87.725  1.00 -0.00           C  
ATOM   4756 HG11 VAL A 301      14.208 -35.602 -87.316  1.00 -0.00           H  
ATOM   4757 HG12 VAL A 301      12.813 -36.669 -87.126  1.00 -0.00           H  
ATOM   4758 HG13 VAL A 301      14.298 -37.389 -87.779  1.00 -0.00           H  
ATOM   4759  CG2 VAL A 301      12.058 -34.984 -89.050  1.00 -0.00           C  
ATOM   4760 HG21 VAL A 301      12.355 -33.972 -88.775  1.00 -0.00           H  
ATOM   4761 HG22 VAL A 301      11.496 -34.986 -89.984  1.00 -0.00           H  
ATOM   4762 HG23 VAL A 301      11.260 -35.309 -88.382  1.00 -0.00           H  
ATOM   4763  C   VAL A 301      15.165 -36.522 -90.516  1.00 -0.00           C  
ATOM   4764  O   VAL A 301      14.751 -37.246 -91.411  1.00 -0.00           O  
ATOM   4765  N   ARG A 302      16.285 -36.809 -89.804  1.00 -0.00           N  
ATOM   4766  H   ARG A 302      16.389 -36.168 -89.031  1.00 -0.00           H  
ATOM   4767  CA  ARG A 302      17.139 -38.058 -89.816  1.00 -0.00           C  
ATOM   4768  HA  ARG A 302      16.581 -38.986 -89.936  1.00 -0.00           H  
ATOM   4769  CB  ARG A 302      18.093 -38.121 -91.079  1.00 -0.00           C  
ATOM   4770  HB2 ARG A 302      17.408 -38.187 -91.924  1.00 -0.00           H  
ATOM   4771  HB3 ARG A 302      18.712 -37.242 -91.258  1.00 -0.00           H  
ATOM   4772  CG  ARG A 302      18.930 -39.362 -91.182  1.00 -0.00           C  
ATOM   4773  HG2 ARG A 302      19.720 -39.294 -90.434  1.00 -0.00           H  
ATOM   4774  HG3 ARG A 302      18.277 -40.226 -91.055  1.00 -0.00           H  
ATOM   4775  CD  ARG A 302      19.711 -39.475 -92.491  1.00 -0.00           C  
ATOM   4776  HD2 ARG A 302      18.970 -39.494 -93.290  1.00 -0.00           H  
ATOM   4777  HD3 ARG A 302      20.361 -38.612 -92.636  1.00 -0.00           H  
ATOM   4778  NE  ARG A 302      20.416 -40.738 -92.588  1.00 -0.00           N  
ATOM   4779  HE  ARG A 302      21.021 -41.022 -91.831  1.00 -0.00           H  
ATOM   4780  CZ  ARG A 302      20.306 -41.638 -93.516  1.00 -0.00           C  
ATOM   4781  NH1 ARG A 302      21.082 -42.633 -93.484  1.00 -0.00           N  
ATOM   4782 HH11 ARG A 302      21.788 -42.767 -92.774  1.00 -0.00           H  
ATOM   4783 HH12 ARG A 302      21.072 -43.186 -94.330  1.00 -0.00           H  
ATOM   4784  NH2 ARG A 302      19.501 -41.548 -94.564  1.00 -0.00           N  
ATOM   4785 HH21 ARG A 302      18.736 -40.889 -94.585  1.00 -0.00           H  
ATOM   4786 HH22 ARG A 302      19.556 -42.121 -95.394  1.00 -0.00           H  
ATOM   4787  C   ARG A 302      17.901 -38.173 -88.430  1.00 -0.00           C  
ATOM   4788  O   ARG A 302      18.729 -37.310 -88.176  1.00 -0.00           O  
ATOM   4789  N   PHE A 303      17.682 -39.153 -87.561  1.00 -0.00           N  
ATOM   4790  H   PHE A 303      16.936 -39.818 -87.708  1.00 -0.00           H  
ATOM   4791  CA  PHE A 303      18.485 -39.332 -86.376  1.00 -0.00           C  
ATOM   4792  HA  PHE A 303      18.740 -38.398 -85.876  1.00 -0.00           H  
ATOM   4793  CB  PHE A 303      17.809 -40.218 -85.321  1.00 -0.00           C  
ATOM   4794  HB2 PHE A 303      17.500 -41.194 -85.693  1.00 -0.00           H  
ATOM   4795  HB3 PHE A 303      18.561 -40.440 -84.563  1.00 -0.00           H  
ATOM   4796  CG  PHE A 303      16.629 -39.550 -84.621  1.00 -0.00           C  
ATOM   4797  CD1 PHE A 303      15.600 -38.930 -85.349  1.00 -0.00           C  
ATOM   4798  HD1 PHE A 303      15.590 -38.832 -86.425  1.00 -0.00           H  
ATOM   4799  CE1 PHE A 303      14.657 -38.235 -84.621  1.00 -0.00           C  
ATOM   4800  HE1 PHE A 303      13.874 -37.747 -85.181  1.00 -0.00           H  
ATOM   4801  CZ  PHE A 303      14.700 -38.043 -83.251  1.00 -0.00           C  
ATOM   4802  HZ  PHE A 303      13.961 -37.477 -82.703  1.00 -0.00           H  
ATOM   4803  CE2 PHE A 303      15.754 -38.613 -82.521  1.00 -0.00           C  
ATOM   4804  HE2 PHE A 303      15.795 -38.549 -81.443  1.00 -0.00           H  
ATOM   4805  CD2 PHE A 303      16.639 -39.434 -83.227  1.00 -0.00           C  
ATOM   4806  HD2 PHE A 303      17.445 -39.967 -82.745  1.00 -0.00           H  
ATOM   4807  C   PHE A 303      19.830 -39.890 -86.849  1.00 -0.00           C  
ATOM   4808  O   PHE A 303      19.870 -40.759 -87.707  1.00 -0.00           O  
ATOM   4809  N   PRO A 304      21.009 -39.533 -86.244  1.00 -0.00           N  
ATOM   4810  CD  PRO A 304      21.210 -38.555 -85.109  1.00 -0.00           C  
ATOM   4811  HD2 PRO A 304      20.645 -38.892 -84.240  1.00 -0.00           H  
ATOM   4812  HD3 PRO A 304      21.037 -37.538 -85.461  1.00 -0.00           H  
ATOM   4813  CG  PRO A 304      22.662 -38.644 -84.628  1.00 -0.00           C  
ATOM   4814  HG2 PRO A 304      22.675 -39.297 -83.756  1.00 -0.00           H  
ATOM   4815  HG3 PRO A 304      22.870 -37.626 -84.296  1.00 -0.00           H  
ATOM   4816  CB  PRO A 304      23.371 -39.203 -85.813  1.00 -0.00           C  
ATOM   4817  HB2 PRO A 304      24.262 -39.739 -85.488  1.00 -0.00           H  
ATOM   4818  HB3 PRO A 304      23.754 -38.409 -86.455  1.00 -0.00           H  
ATOM   4819  CA  PRO A 304      22.396 -39.970 -86.680  1.00 -0.00           C  
ATOM   4820  HA  PRO A 304      22.415 -39.783 -87.754  1.00 -0.00           H  
ATOM   4821  C   PRO A 304      22.720 -41.485 -86.644  1.00 -0.00           C  
ATOM   4822  O   PRO A 304      23.532 -41.975 -87.455  1.00 -0.00           O  
ATOM   4823  N   NLN A 305      22.064 -42.282 -85.778  1.00  0.00           N  
ATOM   4824  H   NLN A 305      21.344 -41.788 -85.270  1.00  0.00           H  
ATOM   4825  CA  NLN A 305      21.964 -43.760 -85.832  1.00  0.00           C  
ATOM   4826  HA  NLN A 305      22.284 -44.172 -86.789  1.00  0.00           H  
ATOM   4827  CB  NLN A 305      22.804 -44.332 -84.735  1.00  0.00           C  
ATOM   4828  HB2 NLN A 305      23.648 -43.643 -84.706  1.00  0.00           H  
ATOM   4829  HB3 NLN A 305      22.303 -44.354 -83.767  1.00  0.00           H  
ATOM   4830  CG  NLN A 305      23.288 -45.717 -85.055  1.00  0.00           C  
ATOM   4831  OD1 NLN A 305      22.494 -46.694 -85.120  1.00  0.00           O  
ATOM   4832  ND2 NLN A 305      24.590 -45.858 -85.184  1.00  0.00           N  
ATOM   4833 HD21 NLN A 305      25.153 -45.070 -84.898  1.00  0.00           H  
ATOM   4834  C   NLN A 305      20.477 -44.183 -85.672  1.00  0.00           C  
ATOM   4835  O   NLN A 305      19.770 -43.492 -84.917  1.00  0.00           O  
ATOM   4836  N   ILE A 306      20.005 -45.173 -86.404  1.00 -0.00           N  
ATOM   4837  H   ILE A 306      20.699 -45.789 -86.803  1.00 -0.00           H  
ATOM   4838  CA  ILE A 306      18.652 -45.746 -86.398  1.00 -0.00           C  
ATOM   4839  HA  ILE A 306      18.086 -45.318 -85.571  1.00 -0.00           H  
ATOM   4840  CB  ILE A 306      18.012 -45.414 -87.809  1.00 -0.00           C  
ATOM   4841  HB  ILE A 306      18.596 -45.868 -88.610  1.00 -0.00           H  
ATOM   4842  CG2 ILE A 306      16.612 -45.999 -88.014  1.00 -0.00           C  
ATOM   4843 HG21 ILE A 306      16.594 -47.078 -87.861  1.00 -0.00           H  
ATOM   4844 HG22 ILE A 306      15.955 -45.489 -87.309  1.00 -0.00           H  
ATOM   4845 HG23 ILE A 306      16.246 -45.716 -89.001  1.00 -0.00           H  
ATOM   4846  CG1 ILE A 306      17.845 -43.834 -88.009  1.00 -0.00           C  
ATOM   4847 HG12 ILE A 306      16.898 -43.405 -87.683  1.00 -0.00           H  
ATOM   4848 HG13 ILE A 306      18.616 -43.272 -87.481  1.00 -0.00           H  
ATOM   4849  CD1 ILE A 306      18.088 -43.453 -89.442  1.00 -0.00           C  
ATOM   4850 HD11 ILE A 306      18.231 -42.376 -89.360  1.00 -0.00           H  
ATOM   4851 HD12 ILE A 306      19.040 -43.895 -89.735  1.00 -0.00           H  
ATOM   4852 HD13 ILE A 306      17.245 -43.762 -90.061  1.00 -0.00           H  
ATOM   4853  C   ILE A 306      18.795 -47.344 -86.245  1.00 -0.00           C  
ATOM   4854  O   ILE A 306      19.740 -47.901 -86.869  1.00 -0.00           O  
ATOM   4855  N   THR A 307      17.850 -47.908 -85.486  1.00 -0.00           N  
ATOM   4856  H   THR A 307      17.054 -47.333 -85.252  1.00 -0.00           H  
ATOM   4857  CA  THR A 307      17.802 -49.334 -85.339  1.00 -0.00           C  
ATOM   4858  HA  THR A 307      18.715 -49.646 -84.831  1.00 -0.00           H  
ATOM   4859  CB  THR A 307      16.657 -49.741 -84.408  1.00 -0.00           C  
ATOM   4860  HB  THR A 307      15.765 -49.424 -84.948  1.00 -0.00           H  
ATOM   4861  CG2 THR A 307      16.602 -51.207 -83.909  1.00 -0.00           C  
ATOM   4862 HG21 THR A 307      17.492 -51.374 -83.302  1.00 -0.00           H  
ATOM   4863 HG22 THR A 307      15.655 -51.224 -83.370  1.00 -0.00           H  
ATOM   4864 HG23 THR A 307      16.539 -51.894 -84.752  1.00 -0.00           H  
ATOM   4865  OG1 THR A 307      16.726 -49.046 -83.194  1.00 -0.00           O  
ATOM   4866  HG1 THR A 307      16.704 -48.100 -83.355  1.00 -0.00           H  
ATOM   4867  C   THR A 307      17.697 -50.164 -86.614  1.00 -0.00           C  
ATOM   4868  O   THR A 307      16.899 -49.817 -87.517  1.00 -0.00           O  
ATOM   4869  N   ASN A 308      18.551 -51.198 -86.745  1.00  0.00           N  
ATOM   4870  H   ASN A 308      19.191 -51.299 -85.971  1.00  0.00           H  
ATOM   4871  CA  ASN A 308      18.598 -52.087 -87.895  1.00  0.00           C  
ATOM   4872  HA  ASN A 308      18.425 -51.651 -88.879  1.00  0.00           H  
ATOM   4873  CB  ASN A 308      20.056 -52.554 -87.896  1.00  0.00           C  
ATOM   4874  HB2 ASN A 308      20.408 -52.928 -86.934  1.00  0.00           H  
ATOM   4875  HB3 ASN A 308      20.056 -53.288 -88.701  1.00  0.00           H  
ATOM   4876  CG  ASN A 308      21.084 -51.385 -88.294  1.00  0.00           C  
ATOM   4877  OD1 ASN A 308      21.879 -50.916 -87.563  1.00  0.00           O  
ATOM   4878  ND2 ASN A 308      20.819 -50.833 -89.466  1.00  0.00           N  
ATOM   4879 HD21 ASN A 308      21.289 -49.965 -89.680  1.00  0.00           H  
ATOM   4880 HD22 ASN A 308      20.044 -51.076 -90.066  1.00  0.00           H  
ATOM   4881  C   ASN A 308      17.792 -53.409 -87.765  1.00  0.00           C  
ATOM   4882  O   ASN A 308      17.683 -53.969 -86.677  1.00  0.00           O  
ATOM   4883  N   LEU A 309      17.301 -53.875 -88.931  1.00  0.00           N  
ATOM   4884  H   LEU A 309      17.441 -53.417 -89.820  1.00  0.00           H  
ATOM   4885  CA  LEU A 309      16.786 -55.252 -89.073  1.00  0.00           C  
ATOM   4886  HA  LEU A 309      15.847 -55.334 -88.526  1.00  0.00           H  
ATOM   4887  CB  LEU A 309      16.388 -55.376 -90.572  1.00  0.00           C  
ATOM   4888  HB2 LEU A 309      15.435 -54.852 -90.632  1.00  0.00           H  
ATOM   4889  HB3 LEU A 309      17.111 -54.807 -91.157  1.00  0.00           H  
ATOM   4890  CG  LEU A 309      16.221 -56.844 -91.029  1.00  0.00           C  
ATOM   4891  HG  LEU A 309      17.027 -57.554 -90.841  1.00  0.00           H  
ATOM   4892  CD1 LEU A 309      14.940 -57.372 -90.418  1.00  0.00           C  
ATOM   4893 HD11 LEU A 309      14.872 -58.394 -90.789  1.00  0.00           H  
ATOM   4894 HD12 LEU A 309      14.990 -57.405 -89.330  1.00  0.00           H  
ATOM   4895 HD13 LEU A 309      14.085 -56.783 -90.751  1.00  0.00           H  
ATOM   4896  CD2 LEU A 309      16.031 -56.715 -92.539  1.00  0.00           C  
ATOM   4897 HD21 LEU A 309      17.038 -56.655 -92.951  1.00  0.00           H  
ATOM   4898 HD22 LEU A 309      15.580 -57.566 -93.049  1.00  0.00           H  
ATOM   4899 HD23 LEU A 309      15.410 -55.837 -92.718  1.00  0.00           H  
ATOM   4900  C   LEU A 309      17.813 -56.390 -88.684  1.00  0.00           C  
ATOM   4901  O   LEU A 309      18.977 -56.218 -88.942  1.00  0.00           O  
ATOM   4902  N   CYX A 310      17.347 -57.557 -88.162  1.00 -0.00           N  
ATOM   4903  H   CYX A 310      16.337 -57.553 -88.142  1.00 -0.00           H  
ATOM   4904  CA  CYX A 310      18.072 -58.747 -87.796  1.00 -0.00           C  
ATOM   4905  HA  CYX A 310      19.047 -58.821 -88.277  1.00 -0.00           H  
ATOM   4906  CB  CYX A 310      18.129 -58.697 -86.238  1.00 -0.00           C  
ATOM   4907  HB2 CYX A 310      18.695 -59.583 -85.951  1.00 -0.00           H  
ATOM   4908  HB3 CYX A 310      18.722 -57.836 -85.927  1.00 -0.00           H  
ATOM   4909  SG  CYX A 310      16.551 -58.592 -85.248  1.00 -0.00           S  
ATOM   4910  C   CYX A 310      17.289 -59.976 -88.233  1.00 -0.00           C  
ATOM   4911  O   CYX A 310      16.091 -59.957 -88.461  1.00 -0.00           O  
ATOM   4912  N   PRO A 311      17.863 -61.156 -88.216  1.00  0.00           N  
ATOM   4913  CD  PRO A 311      19.284 -61.512 -88.359  1.00  0.00           C  
ATOM   4914  HD2 PRO A 311      19.975 -60.952 -87.729  1.00  0.00           H  
ATOM   4915  HD3 PRO A 311      19.562 -61.465 -89.412  1.00  0.00           H  
ATOM   4916  CG  PRO A 311      19.431 -62.997 -87.958  1.00  0.00           C  
ATOM   4917  HG2 PRO A 311      19.652 -63.272 -86.926  1.00  0.00           H  
ATOM   4918  HG3 PRO A 311      20.161 -63.467 -88.617  1.00  0.00           H  
ATOM   4919  CB  PRO A 311      17.997 -63.592 -88.355  1.00  0.00           C  
ATOM   4920  HB2 PRO A 311      17.799 -64.440 -87.699  1.00  0.00           H  
ATOM   4921  HB3 PRO A 311      18.013 -63.967 -89.378  1.00  0.00           H  
ATOM   4922  CA  PRO A 311      17.044 -62.410 -88.074  1.00  0.00           C  
ATOM   4923  HA  PRO A 311      16.335 -62.563 -88.887  1.00  0.00           H  
ATOM   4924  C   PRO A 311      16.246 -62.646 -86.740  1.00  0.00           C  
ATOM   4925  O   PRO A 311      16.706 -62.260 -85.648  1.00  0.00           O  
ATOM   4926  N   PHE A 312      15.027 -63.232 -86.806  1.00 -0.00           N  
ATOM   4927  H   PHE A 312      14.594 -63.266 -87.718  1.00 -0.00           H  
ATOM   4928  CA  PHE A 312      14.244 -63.583 -85.618  1.00 -0.00           C  
ATOM   4929  HA  PHE A 312      14.880 -63.697 -84.741  1.00 -0.00           H  
ATOM   4930  CB  PHE A 312      13.342 -62.432 -85.246  1.00 -0.00           C  
ATOM   4931  HB2 PHE A 312      13.029 -62.657 -84.227  1.00 -0.00           H  
ATOM   4932  HB3 PHE A 312      13.914 -61.515 -85.103  1.00 -0.00           H  
ATOM   4933  CG  PHE A 312      12.178 -62.290 -86.198  1.00 -0.00           C  
ATOM   4934  CD1 PHE A 312      10.919 -62.943 -85.864  1.00 -0.00           C  
ATOM   4935  HD1 PHE A 312      10.829 -63.644 -85.047  1.00 -0.00           H  
ATOM   4936  CE1 PHE A 312       9.763 -62.781 -86.615  1.00 -0.00           C  
ATOM   4937  HE1 PHE A 312       8.843 -63.322 -86.449  1.00 -0.00           H
[truncated: 1,721,968 more chars]
