# Supplementary material for: The Answer Lies in the Energy: How Simple Atomistic Molecular Dynamics Simulations May Hold the Key to Epitope Prediction on the Fully Glycosylated SARS-CoV-2 Spike Protein
Source: J Phys Chem Lett. 2020 Sep 4;11(19):8084–93. doi: 10.1021/acs.jpclett.0c02341 (PMC7491317; doi:10.1021/acs.jpclett.0c02341)
Supplement: Supplementary file 2 — jz0c02341_si_002.zip [file jz0c02341_si_002.zip › MLCE_visualization/protomerA_model1_MLCEinBfact.pdb]

CRYST1  175.898  175.898  175.898 109.47 109.47 109.47 P 1           1
ATOM      1  N   ALA A   1     -13.724  -9.584 -92.993  1.00 -0.02           N  
ATOM      2  H1  ALA A   1     -14.322  -9.622 -93.806  1.00 -0.02           H  
ATOM      3  H2  ALA A   1     -14.266 -10.039 -92.273  1.00 -0.02           H  
ATOM      4  H3  ALA A   1     -12.840 -10.038 -93.175  1.00 -0.02           H  
ATOM      5  CA  ALA A   1     -13.546  -8.188 -92.603  1.00 -0.02           C  
ATOM      6  HA  ALA A   1     -13.168  -7.654 -93.474  1.00 -0.02           H  
ATOM      7  CB  ALA A   1     -14.896  -7.421 -92.394  1.00 -0.02           C  
ATOM      8  HB1 ALA A   1     -14.693  -6.387 -92.114  1.00 -0.02           H  
ATOM      9  HB2 ALA A   1     -15.390  -7.464 -93.364  1.00 -0.02           H  
ATOM     10  HB3 ALA A   1     -15.354  -7.882 -91.519  1.00 -0.02           H  
ATOM     11  C   ALA A   1     -12.667  -8.020 -91.389  1.00 -0.02           C  
ATOM     12  O   ALA A   1     -13.057  -8.552 -90.371  1.00 -0.02           O  
ATOM     13  N   TYR A   2     -11.645  -7.110 -91.403  1.00 -0.08           N  
ATOM     14  H   TYR A   2     -11.573  -6.526 -92.224  1.00 -0.08           H  
ATOM     15  CA  TYR A   2     -10.823  -6.761 -90.220  1.00 -0.08           C  
ATOM     16  HA  TYR A   2     -11.279  -7.200 -89.332  1.00 -0.08           H  
ATOM     17  CB  TYR A   2      -9.409  -7.266 -90.243  1.00 -0.08           C  
ATOM     18  HB2 TYR A   2      -8.872  -6.991 -89.336  1.00 -0.08           H  
ATOM     19  HB3 TYR A   2      -9.427  -8.355 -90.200  1.00 -0.08           H  
ATOM     20  CG  TYR A   2      -8.527  -6.870 -91.421  1.00 -0.08           C  
ATOM     21  CD1 TYR A   2      -8.945  -5.957 -92.411  1.00 -0.08           C  
ATOM     22  HD1 TYR A   2      -9.949  -5.564 -92.482  1.00 -0.08           H  
ATOM     23  CE1 TYR A   2      -8.130  -5.501 -93.457  1.00 -0.08           C  
ATOM     24  HE1 TYR A   2      -8.499  -4.806 -94.197  1.00 -0.08           H  
ATOM     25  CZ  TYR A   2      -6.757  -5.920 -93.414  1.00 -0.08           C  
ATOM     26  OH  TYR A   2      -5.880  -5.537 -94.339  1.00 -0.08           O  
ATOM     27  HH  TYR A   2      -5.020  -5.867 -94.068  1.00 -0.08           H  
ATOM     28  CE2 TYR A   2      -6.351  -6.730 -92.353  1.00 -0.08           C  
ATOM     29  HE2 TYR A   2      -5.297  -6.962 -92.306  1.00 -0.08           H  
ATOM     30  CD2 TYR A   2      -7.207  -7.245 -91.384  1.00 -0.08           C  
ATOM     31  HD2 TYR A   2      -6.814  -7.916 -90.634  1.00 -0.08           H  
ATOM     32  C   TYR A   2     -10.869  -5.240 -89.917  1.00 -0.08           C  
ATOM     33  O   TYR A   2     -11.407  -4.444 -90.635  1.00 -0.08           O  
ATOM     34  N   THR A   3     -10.256  -4.742 -88.826  1.00 -0.29           N  
ATOM     35  H   THR A   3      -9.896  -5.438 -88.190  1.00 -0.29           H  
ATOM     36  CA  THR A   3     -10.069  -3.327 -88.426  1.00 -0.29           C  
ATOM     37  HA  THR A   3     -10.038  -2.791 -89.374  1.00 -0.29           H  
ATOM     38  CB  THR A   3     -11.208  -2.823 -87.560  1.00 -0.29           C  
ATOM     39  HB  THR A   3     -12.135  -3.322 -87.843  1.00 -0.29           H  
ATOM     40  CG2 THR A   3     -11.080  -3.309 -86.069  1.00 -0.29           C  
ATOM     41 HG21 THR A   3     -10.753  -4.345 -85.978  1.00 -0.29           H  
ATOM     42 HG22 THR A   3     -10.442  -2.668 -85.460  1.00 -0.29           H  
ATOM     43 HG23 THR A   3     -12.076  -3.248 -85.630  1.00 -0.29           H  
ATOM     44  OG1 THR A   3     -11.260  -1.356 -87.631  1.00 -0.29           O  
ATOM     45  HG1 THR A   3     -11.598  -1.105 -88.493  1.00 -0.29           H  
ATOM     46  C   THR A   3      -8.749  -3.292 -87.671  1.00 -0.29           C  
ATOM     47  O   THR A   3      -8.078  -4.296 -87.472  1.00 -0.29           O  
ATOM     48  N   ASN A   4      -8.343  -2.108 -87.158  1.00 -0.20           N  
ATOM     49  H   ASN A   4      -9.003  -1.345 -87.214  1.00 -0.20           H  
ATOM     50  CA  ASN A   4      -7.072  -1.864 -86.404  1.00 -0.20           C  
ATOM     51  HA  ASN A   4      -6.468  -2.760 -86.545  1.00 -0.20           H  
ATOM     52  CB  ASN A   4      -6.323  -0.739 -87.098  1.00 -0.20           C  
ATOM     53  HB2 ASN A   4      -6.331  -0.874 -88.179  1.00 -0.20           H  
ATOM     54  HB3 ASN A   4      -6.729   0.251 -86.890  1.00 -0.20           H  
ATOM     55  CG  ASN A   4      -4.875  -0.727 -86.666  1.00 -0.20           C  
ATOM     56  OD1 ASN A   4      -4.529  -0.460 -85.519  1.00 -0.20           O  
ATOM     57  ND2 ASN A   4      -3.952  -0.829 -87.605  1.00 -0.20           N  
ATOM     58 HD21 ASN A   4      -3.032  -0.981 -87.217  1.00 -0.20           H  
ATOM     59 HD22 ASN A   4      -4.221  -0.940 -88.572  1.00 -0.20           H  
ATOM     60  C   ASN A   4      -7.294  -1.666 -84.897  1.00 -0.20           C  
ATOM     61  O   ASN A   4      -8.244  -1.021 -84.514  1.00 -0.20           O  
ATOM     62  N   SER A   5      -6.355  -2.168 -84.097  1.00 -0.93           N  
ATOM     63  H   SER A   5      -5.476  -2.489 -84.477  1.00 -0.93           H  
ATOM     64  CA  SER A   5      -6.512  -1.964 -82.626  1.00 -0.93           C  
ATOM     65  HA  SER A   5      -7.539  -2.205 -82.353  1.00 -0.93           H  
ATOM     66  CB  SER A   5      -5.730  -3.000 -81.830  1.00 -0.93           C  
ATOM     67  HB2 SER A   5      -6.045  -3.204 -80.807  1.00 -0.93           H  
ATOM     68  HB3 SER A   5      -5.690  -3.978 -82.310  1.00 -0.93           H  
ATOM     69  OG  SER A   5      -4.382  -2.599 -81.873  1.00 -0.93           O  
ATOM     70  HG  SER A   5      -4.183  -2.283 -80.989  1.00 -0.93           H  
ATOM     71  C   SER A   5      -6.068  -0.580 -82.107  1.00 -0.93           C  
ATOM     72  O   SER A   5      -6.395  -0.216 -80.956  1.00 -0.93           O  
ATOM     73  N   PHE A   6      -5.415   0.222 -82.984  1.00 -0.54           N  
ATOM     74  H   PHE A   6      -5.342  -0.124 -83.930  1.00 -0.54           H  
ATOM     75  CA  PHE A   6      -4.630   1.428 -82.604  1.00 -0.54           C  
ATOM     76  HA  PHE A   6      -3.904   1.495 -83.413  1.00 -0.54           H  
ATOM     77  CB  PHE A   6      -5.563   2.665 -82.554  1.00 -0.54           C  
ATOM     78  HB2 PHE A   6      -6.128   2.594 -83.484  1.00 -0.54           H  
ATOM     79  HB3 PHE A   6      -6.273   2.523 -81.740  1.00 -0.54           H  
ATOM     80  CG  PHE A   6      -4.879   4.034 -82.355  1.00 -0.54           C  
ATOM     81  CD1 PHE A   6      -4.395   4.630 -83.555  1.00 -0.54           C  
ATOM     82  HD1 PHE A   6      -4.635   4.217 -84.524  1.00 -0.54           H  
ATOM     83  CE1 PHE A   6      -3.798   5.908 -83.461  1.00 -0.54           C  
ATOM     84  HE1 PHE A   6      -3.312   6.393 -84.295  1.00 -0.54           H  
ATOM     85  CZ  PHE A   6      -3.453   6.444 -82.172  1.00 -0.54           C  
ATOM     86  HZ  PHE A   6      -2.774   7.280 -82.098  1.00 -0.54           H  
ATOM     87  CE2 PHE A   6      -3.935   5.846 -80.996  1.00 -0.54           C  
ATOM     88  HE2 PHE A   6      -3.697   6.231 -80.016  1.00 -0.54           H  
ATOM     89  CD2 PHE A   6      -4.796   4.695 -81.118  1.00 -0.54           C  
ATOM     90  HD2 PHE A   6      -5.079   4.112 -80.254  1.00 -0.54           H  
ATOM     91  C   PHE A   6      -3.754   1.190 -81.401  1.00 -0.54           C  
ATOM     92  O   PHE A   6      -2.678   0.567 -81.526  1.00 -0.54           O  
ATOM     93  N   THR A   7      -4.176   1.516 -80.211  1.00 -1.15           N  
ATOM     94  H   THR A   7      -4.972   2.126 -80.093  1.00 -1.15           H  
ATOM     95  CA  THR A   7      -3.322   1.258 -79.020  1.00 -1.15           C  
ATOM     96  HA  THR A   7      -2.683   0.420 -79.300  1.00 -1.15           H  
ATOM     97  CB  THR A   7      -2.461   2.455 -78.630  1.00 -1.15           C  
ATOM     98  HB  THR A   7      -1.995   2.154 -77.691  1.00 -1.15           H  
ATOM     99  CG2 THR A   7      -1.263   2.858 -79.555  1.00 -1.15           C  
ATOM    100 HG21 THR A   7      -1.763   3.246 -80.442  1.00 -1.15           H  
ATOM    101 HG22 THR A   7      -0.823   3.687 -79.001  1.00 -1.15           H  
ATOM    102 HG23 THR A   7      -0.591   2.004 -79.641  1.00 -1.15           H  
ATOM    103  OG1 THR A   7      -3.302   3.536 -78.399  1.00 -1.15           O  
ATOM    104  HG1 THR A   7      -3.676   3.350 -77.535  1.00 -1.15           H  
ATOM    105  C   THR A   7      -4.158   0.777 -77.783  1.00 -1.15           C  
ATOM    106  O   THR A   7      -4.154   1.352 -76.705  1.00 -1.15           O  
ATOM    107  N   ARG A   8      -4.975  -0.241 -78.043  1.00 -3.51           N  
ATOM    108  H   ARG A   8      -4.996  -0.615 -78.981  1.00 -3.51           H  
ATOM    109  CA  ARG A   8      -5.884  -0.777 -77.045  1.00 -3.51           C  
ATOM    110  HA  ARG A   8      -6.024  -0.004 -76.290  1.00 -3.51           H  
ATOM    111  CB  ARG A   8      -7.192  -1.005 -77.730  1.00 -3.51           C  
ATOM    112  HB2 ARG A   8      -7.019  -1.543 -78.662  1.00 -3.51           H  
ATOM    113  HB3 ARG A   8      -7.849  -1.587 -77.084  1.00 -3.51           H  
ATOM    114  CG  ARG A   8      -7.909   0.208 -78.136  1.00 -3.51           C  
ATOM    115  HG2 ARG A   8      -8.162   0.744 -77.222  1.00 -3.51           H  
ATOM    116  HG3 ARG A   8      -7.328   0.851 -78.796  1.00 -3.51           H  
ATOM    117  CD  ARG A   8      -9.182  -0.173 -78.938  1.00 -3.51           C  
ATOM    118  HD2 ARG A   8      -8.941  -0.532 -79.938  1.00 -3.51           H  
ATOM    119  HD3 ARG A   8      -9.628  -1.016 -78.409  1.00 -3.51           H  
ATOM    120  NE  ARG A   8     -10.143   0.940 -78.932  1.00 -3.51           N  
ATOM    121  HE  ARG A   8     -10.052   1.485 -79.777  1.00 -3.51           H  
ATOM    122  CZ  ARG A   8     -10.555   1.593 -77.902  1.00 -3.51           C  
ATOM    123  NH1 ARG A   8     -10.829   1.007 -76.798  1.00 -3.51           N  
ATOM    124 HH11 ARG A   8     -10.880  -0.002 -76.795  1.00 -3.51           H  
ATOM    125 HH12 ARG A   8     -11.221   1.498 -76.007  1.00 -3.51           H  
ATOM    126  NH2 ARG A   8     -10.622   2.848 -77.903  1.00 -3.51           N  
ATOM    127 HH21 ARG A   8     -10.419   3.411 -78.716  1.00 -3.51           H  
ATOM    128 HH22 ARG A   8     -10.883   3.270 -77.023  1.00 -3.51           H  
ATOM    129  C   ARG A   8      -5.430  -2.054 -76.387  1.00 -3.51           C  
ATOM    130  O   ARG A   8      -4.648  -2.787 -76.973  1.00 -3.51           O  
ATOM    131  N   GLY A   9      -5.974  -2.355 -75.233  1.00 -3.23           N  
ATOM    132  H   GLY A   9      -6.378  -1.637 -74.648  1.00 -3.23           H  
ATOM    133  CA  GLY A   9      -5.984  -3.761 -74.683  1.00 -3.23           C  
ATOM    134  HA2 GLY A   9      -6.676  -3.809 -73.843  1.00 -3.23           H  
ATOM    135  HA3 GLY A   9      -6.166  -4.529 -75.436  1.00 -3.23           H  
ATOM    136  C   GLY A   9      -4.741  -4.182 -73.991  1.00 -3.23           C  
ATOM    137  O   GLY A   9      -4.425  -5.373 -73.959  1.00 -3.23           O  
ATOM    138  N   VAL A  10      -3.999  -3.271 -73.454  1.00 -2.47           N  
ATOM    139  H   VAL A  10      -4.303  -2.308 -73.477  1.00 -2.47           H  
ATOM    140  CA  VAL A  10      -3.210  -3.566 -72.224  1.00 -2.47           C  
ATOM    141  HA  VAL A  10      -2.720  -4.538 -72.286  1.00 -2.47           H  
ATOM    142  CB  VAL A  10      -1.967  -2.496 -72.227  1.00 -2.47           C  
ATOM    143  HB  VAL A  10      -1.604  -2.316 -73.238  1.00 -2.47           H  
ATOM    144  CG1 VAL A  10      -2.542  -1.164 -71.528  1.00 -2.47           C  
ATOM    145 HG11 VAL A  10      -1.698  -0.476 -71.577  1.00 -2.47           H  
ATOM    146 HG12 VAL A  10      -3.349  -0.797 -72.164  1.00 -2.47           H  
ATOM    147 HG13 VAL A  10      -2.838  -1.398 -70.506  1.00 -2.47           H  
ATOM    148  CG2 VAL A  10      -0.876  -3.181 -71.473  1.00 -2.47           C  
ATOM    149 HG21 VAL A  10      -1.080  -3.451 -70.437  1.00 -2.47           H  
ATOM    150 HG22 VAL A  10      -0.640  -4.075 -72.050  1.00 -2.47           H  
ATOM    151 HG23 VAL A  10       0.006  -2.541 -71.475  1.00 -2.47           H  
ATOM    152  C   VAL A  10      -4.156  -3.749 -71.017  1.00 -2.47           C  
ATOM    153  O   VAL A  10      -5.363  -3.394 -71.109  1.00 -2.47           O  
ATOM    154  N   TYR A  11      -3.673  -4.215 -69.821  1.00 -3.48           N  
ATOM    155  H   TYR A  11      -2.696  -4.459 -69.735  1.00 -3.48           H  
ATOM    156  CA  TYR A  11      -4.475  -4.098 -68.573  1.00 -3.48           C  
ATOM    157  HA  TYR A  11      -4.944  -3.114 -68.548  1.00 -3.48           H  
ATOM    158  CB  TYR A  11      -5.580  -5.128 -68.515  1.00 -3.48           C  
ATOM    159  HB2 TYR A  11      -5.918  -5.136 -67.479  1.00 -3.48           H  
ATOM    160  HB3 TYR A  11      -6.406  -4.948 -69.203  1.00 -3.48           H  
ATOM    161  CG  TYR A  11      -5.035  -6.465 -68.791  1.00 -3.48           C  
ATOM    162  CD1 TYR A  11      -4.208  -7.071 -67.801  1.00 -3.48           C  
ATOM    163  HD1 TYR A  11      -4.147  -6.557 -66.853  1.00 -3.48           H  
ATOM    164  CE1 TYR A  11      -3.673  -8.295 -68.056  1.00 -3.48           C  
ATOM    165  HE1 TYR A  11      -2.962  -8.785 -67.408  1.00 -3.48           H  
ATOM    166  CZ  TYR A  11      -3.826  -8.925 -69.281  1.00 -3.48           C  
ATOM    167  OH  TYR A  11      -3.201 -10.122 -69.421  1.00 -3.48           O  
ATOM    168  HH  TYR A  11      -3.008 -10.214 -70.357  1.00 -3.48           H  
ATOM    169  CE2 TYR A  11      -4.768  -8.383 -70.247  1.00 -3.48           C  
ATOM    170  HE2 TYR A  11      -4.998  -8.869 -71.183  1.00 -3.48           H  
ATOM    171  CD2 TYR A  11      -5.394  -7.194 -69.956  1.00 -3.48           C  
ATOM    172  HD2 TYR A  11      -6.017  -6.803 -70.747  1.00 -3.48           H  
ATOM    173  C   TYR A  11      -3.574  -4.022 -67.325  1.00 -3.48           C  
ATOM    174  O   TYR A  11      -2.360  -4.137 -67.379  1.00 -3.48           O  
ATOM    175  N   TYR A  12      -4.140  -3.660 -66.215  1.00 -0.58           N  
ATOM    176  H   TYR A  12      -5.142  -3.562 -66.289  1.00 -0.58           H  
ATOM    177  CA  TYR A  12      -3.605  -3.427 -64.843  1.00 -0.58           C  
ATOM    178  HA  TYR A  12      -2.907  -2.596 -64.948  1.00 -0.58           H  
ATOM    179  CB  TYR A  12      -4.652  -3.054 -63.787  1.00 -0.58           C  
ATOM    180  HB2 TYR A  12      -5.529  -3.702 -63.781  1.00 -0.58           H  
ATOM    181  HB3 TYR A  12      -4.258  -3.061 -62.771  1.00 -0.58           H  
ATOM    182  CG  TYR A  12      -5.260  -1.636 -64.018  1.00 -0.58           C  
ATOM    183  CD1 TYR A  12      -4.926  -0.527 -63.118  1.00 -0.58           C  
ATOM    184  HD1 TYR A  12      -4.157  -0.599 -62.363  1.00 -0.58           H  
ATOM    185  CE1 TYR A  12      -5.460   0.765 -63.426  1.00 -0.58           C  
ATOM    186  HE1 TYR A  12      -5.217   1.639 -62.840  1.00 -0.58           H  
ATOM    187  CZ  TYR A  12      -6.391   0.932 -64.501  1.00 -0.58           C  
ATOM    188  OH  TYR A  12      -7.022   2.086 -64.727  1.00 -0.58           O  
ATOM    189  HH  TYR A  12      -7.802   1.997 -65.280  1.00 -0.58           H  
ATOM    190  CE2 TYR A  12      -6.778  -0.198 -65.258  1.00 -0.58           C  
ATOM    191  HE2 TYR A  12      -7.425  -0.106 -66.118  1.00 -0.58           H  
ATOM    192  CD2 TYR A  12      -6.135  -1.433 -65.111  1.00 -0.58           C  
ATOM    193  HD2 TYR A  12      -6.461  -2.248 -65.740  1.00 -0.58           H  
ATOM    194  C   TYR A  12      -2.893  -4.741 -64.422  1.00 -0.58           C  
ATOM    195  O   TYR A  12      -3.554  -5.788 -64.328  1.00 -0.58           O  
ATOM    196  N   PRO A  13      -1.618  -4.836 -64.147  1.00 -0.15           N  
ATOM    197  CD  PRO A  13      -0.679  -3.730 -64.140  1.00 -0.15           C  
ATOM    198  HD2 PRO A  13      -1.054  -3.033 -63.390  1.00 -0.15           H  
ATOM    199  HD3 PRO A  13      -0.653  -3.355 -65.163  1.00 -0.15           H  
ATOM    200  CG  PRO A  13       0.685  -4.308 -63.675  1.00 -0.15           C  
ATOM    201  HG2 PRO A  13       0.825  -4.210 -62.599  1.00 -0.15           H  
ATOM    202  HG3 PRO A  13       1.648  -3.942 -64.034  1.00 -0.15           H  
ATOM    203  CB  PRO A  13       0.649  -5.808 -64.053  1.00 -0.15           C  
ATOM    204  HB2 PRO A  13       1.144  -6.430 -63.308  1.00 -0.15           H  
ATOM    205  HB3 PRO A  13       1.001  -6.167 -65.020  1.00 -0.15           H  
ATOM    206  CA  PRO A  13      -0.831  -6.137 -63.904  1.00 -0.15           C  
ATOM    207  HA  PRO A  13      -1.102  -6.856 -64.677  1.00 -0.15           H  
ATOM    208  C   PRO A  13      -1.126  -6.731 -62.502  1.00 -0.15           C  
ATOM    209  O   PRO A  13      -0.829  -7.890 -62.177  1.00 -0.15           O  
ATOM    210  N   ASP A  14      -1.768  -5.952 -61.603  1.00 -0.05           N  
ATOM    211  H   ASP A  14      -1.760  -4.954 -61.761  1.00 -0.05           H  
ATOM    212  CA  ASP A  14      -1.836  -6.354 -60.171  1.00 -0.05           C  
ATOM    213  HA  ASP A  14      -2.162  -7.384 -60.031  1.00 -0.05           H  
ATOM    214  CB  ASP A  14      -0.407  -6.200 -59.576  1.00 -0.05           C  
ATOM    215  HB2 ASP A  14      -0.560  -6.339 -58.506  1.00 -0.05           H  
ATOM    216  HB3 ASP A  14       0.246  -6.979 -59.971  1.00 -0.05           H  
ATOM    217  CG  ASP A  14       0.271  -4.811 -59.715  1.00 -0.05           C  
ATOM    218  OD1 ASP A  14      -0.371  -3.902 -60.250  1.00 -0.05           O  
ATOM    219  OD2 ASP A  14       1.475  -4.707 -59.304  1.00 -0.05           O  
ATOM    220  C   ASP A  14      -2.969  -5.665 -59.366  1.00 -0.05           C  
ATOM    221  O   ASP A  14      -3.410  -4.582 -59.581  1.00 -0.05           O  
ATOM    222  N   LYS A  15      -3.475  -6.336 -58.351  1.00 -0.01           N  
ATOM    223  H   LYS A  15      -3.128  -7.283 -58.294  1.00 -0.01           H  
ATOM    224  CA  LYS A  15      -4.388  -5.750 -57.321  1.00 -0.01           C  
ATOM    225  HA  LYS A  15      -5.123  -5.108 -57.806  1.00 -0.01           H  
ATOM    226  CB  LYS A  15      -5.314  -6.805 -56.628  1.00 -0.01           C  
ATOM    227  HB2 LYS A  15      -4.736  -7.571 -56.111  1.00 -0.01           H  
ATOM    228  HB3 LYS A  15      -5.973  -6.344 -55.892  1.00 -0.01           H  
ATOM    229  CG  LYS A  15      -6.184  -7.593 -57.660  1.00 -0.01           C  
ATOM    230  HG2 LYS A  15      -6.887  -6.948 -58.187  1.00 -0.01           H  
ATOM    231  HG3 LYS A  15      -5.566  -8.046 -58.435  1.00 -0.01           H  
ATOM    232  CD  LYS A  15      -6.935  -8.687 -56.928  1.00 -0.01           C  
ATOM    233  HD2 LYS A  15      -6.250  -9.455 -56.572  1.00 -0.01           H  
ATOM    234  HD3 LYS A  15      -7.423  -8.378 -56.003  1.00 -0.01           H  
ATOM    235  CE  LYS A  15      -8.071  -9.187 -57.886  1.00 -0.01           C  
ATOM    236  HE2 LYS A  15      -8.788  -8.375 -58.005  1.00 -0.01           H  
ATOM    237  HE3 LYS A  15      -7.782  -9.393 -58.916  1.00 -0.01           H  
ATOM    238  NZ  LYS A  15      -8.728 -10.419 -57.346  1.00 -0.01           N  
ATOM    239  HZ1 LYS A  15      -8.194 -11.238 -57.090  1.00 -0.01           H  
ATOM    240  HZ2 LYS A  15      -9.392 -10.204 -56.616  1.00 -0.01           H  
ATOM    241  HZ3 LYS A  15      -9.301 -10.828 -58.070  1.00 -0.01           H  
ATOM    242  C   LYS A  15      -3.743  -4.752 -56.351  1.00 -0.01           C  
ATOM    243  O   LYS A  15      -4.466  -4.250 -55.484  1.00 -0.01           O  
ATOM    244  N   VAL A  16      -2.396  -4.589 -56.384  1.00 -0.01           N  
ATOM    245  H   VAL A  16      -1.971  -4.997 -57.204  1.00 -0.01           H  
ATOM    246  CA  VAL A  16      -1.732  -3.544 -55.548  1.00 -0.01           C  
ATOM    247  HA  VAL A  16      -2.109  -3.509 -54.526  1.00 -0.01           H  
ATOM    248  CB  VAL A  16      -0.216  -3.731 -55.608  1.00 -0.01           C  
ATOM    249  HB  VAL A  16       0.174  -3.967 -56.598  1.00 -0.01           H  
ATOM    250  CG1 VAL A  16       0.639  -2.580 -55.082  1.00 -0.01           C  
ATOM    251 HG11 VAL A  16       0.290  -2.191 -54.125  1.00 -0.01           H  
ATOM    252 HG12 VAL A  16       1.670  -2.935 -55.060  1.00 -0.01           H  
ATOM    253 HG13 VAL A  16       0.603  -1.794 -55.836  1.00 -0.01           H  
ATOM    254  CG2 VAL A  16       0.010  -4.834 -54.654  1.00 -0.01           C  
ATOM    255 HG21 VAL A  16      -0.603  -5.651 -55.035  1.00 -0.01           H  
ATOM    256 HG22 VAL A  16       1.058  -5.107 -54.533  1.00 -0.01           H  
ATOM    257 HG23 VAL A  16      -0.271  -4.563 -53.636  1.00 -0.01           H  
ATOM    258  C   VAL A  16      -2.080  -2.119 -56.144  1.00 -0.01           C  
ATOM    259  O   VAL A  16      -2.070  -1.835 -57.367  1.00 -0.01           O  
ATOM    260  N   PHE A  17      -2.369  -1.173 -55.247  1.00 -0.01           N  
ATOM    261  H   PHE A  17      -2.142  -1.368 -54.283  1.00 -0.01           H  
ATOM    262  CA  PHE A  17      -2.491   0.229 -55.634  1.00 -0.01           C  
ATOM    263  HA  PHE A  17      -3.028   0.273 -56.582  1.00 -0.01           H  
ATOM    264  CB  PHE A  17      -3.423   0.971 -54.586  1.00 -0.01           C  
ATOM    265  HB2 PHE A  17      -4.418   0.547 -54.448  1.00 -0.01           H  
ATOM    266  HB3 PHE A  17      -2.994   0.872 -53.589  1.00 -0.01           H  
ATOM    267  CG  PHE A  17      -3.521   2.494 -54.746  1.00 -0.01           C  
ATOM    268  CD1 PHE A  17      -4.571   3.004 -55.506  1.00 -0.01           C  
ATOM    269  HD1 PHE A  17      -5.221   2.329 -56.044  1.00 -0.01           H  
ATOM    270  CE1 PHE A  17      -4.755   4.423 -55.651  1.00 -0.01           C  
ATOM    271  HE1 PHE A  17      -5.533   4.788 -56.306  1.00 -0.01           H  
ATOM    272  CZ  PHE A  17      -3.813   5.311 -55.110  1.00 -0.01           C  
ATOM    273  HZ  PHE A  17      -3.877   6.363 -55.348  1.00 -0.01           H  
ATOM    274  CE2 PHE A  17      -2.743   4.809 -54.296  1.00 -0.01           C  
ATOM    275  HE2 PHE A  17      -1.967   5.462 -53.925  1.00 -0.01           H  
ATOM    276  CD2 PHE A  17      -2.625   3.411 -54.149  1.00 -0.01           C  
ATOM    277  HD2 PHE A  17      -1.755   2.968 -53.687  1.00 -0.01           H  
ATOM    278  C   PHE A  17      -1.173   0.946 -55.733  1.00 -0.01           C  
ATOM    279  O   PHE A  17      -0.282   0.737 -54.908  1.00 -0.01           O  
ATOM    280  N   ARG A  18      -1.042   1.953 -56.672  1.00 -0.08           N  
ATOM    281  H   ARG A  18      -1.883   2.103 -57.211  1.00 -0.08           H  
ATOM    282  CA  ARG A  18      -0.024   2.955 -56.828  1.00 -0.08           C  
ATOM    283  HA  ARG A  18       0.196   3.354 -55.837  1.00 -0.08           H  
ATOM    284  CB  ARG A  18       1.236   2.237 -57.322  1.00 -0.08           C  
ATOM    285  HB2 ARG A  18       1.986   3.001 -57.524  1.00 -0.08           H  
ATOM    286  HB3 ARG A  18       1.589   1.621 -56.495  1.00 -0.08           H  
ATOM    287  CG  ARG A  18       1.063   1.393 -58.599  1.00 -0.08           C  
ATOM    288  HG2 ARG A  18       0.492   0.507 -58.322  1.00 -0.08           H  
ATOM    289  HG3 ARG A  18       0.546   2.029 -59.317  1.00 -0.08           H  
ATOM    290  CD  ARG A  18       2.331   0.939 -59.253  1.00 -0.08           C  
ATOM    291  HD2 ARG A  18       2.210   0.646 -60.296  1.00 -0.08           H  
ATOM    292  HD3 ARG A  18       3.144   1.663 -59.215  1.00 -0.08           H  
ATOM    293  NE  ARG A  18       2.753  -0.294 -58.611  1.00 -0.08           N  
ATOM    294  HE  ARG A  18       3.295  -0.129 -57.775  1.00 -0.08           H  
ATOM    295  CZ  ARG A  18       2.284  -1.510 -58.828  1.00 -0.08           C  
ATOM    296  NH1 ARG A  18       1.471  -1.718 -59.807  1.00 -0.08           N  
ATOM    297 HH11 ARG A  18       1.272  -0.930 -60.406  1.00 -0.08           H  
ATOM    298 HH12 ARG A  18       0.894  -2.546 -59.845  1.00 -0.08           H  
ATOM    299  NH2 ARG A  18       2.618  -2.575 -58.157  1.00 -0.08           N  
ATOM    300 HH21 ARG A  18       3.317  -2.567 -57.428  1.00 -0.08           H  
ATOM    301 HH22 ARG A  18       2.268  -3.468 -58.477  1.00 -0.08           H  
ATOM    302  C   ARG A  18      -0.424   4.114 -57.751  1.00 -0.08           C  
ATOM    303  O   ARG A  18      -1.344   4.028 -58.512  1.00 -0.08           O  
ATOM    304  N   SER A  19       0.240   5.282 -57.655  1.00 -0.08           N  
ATOM    305  H   SER A  19       1.094   5.327 -57.118  1.00 -0.08           H  
ATOM    306  CA  SER A  19      -0.213   6.552 -58.305  1.00 -0.08           C  
ATOM    307  HA  SER A  19      -0.769   6.451 -59.237  1.00 -0.08           H  
ATOM    308  CB  SER A  19      -1.250   7.301 -57.395  1.00 -0.08           C  
ATOM    309  HB2 SER A  19      -1.674   8.148 -57.934  1.00 -0.08           H  
ATOM    310  HB3 SER A  19      -2.106   6.642 -57.248  1.00 -0.08           H  
ATOM    311  OG  SER A  19      -0.712   7.746 -56.172  1.00 -0.08           O  
ATOM    312  HG  SER A  19      -0.256   7.000 -55.775  1.00 -0.08           H  
ATOM    313  C   SER A  19       1.039   7.326 -58.695  1.00 -0.08           C  
ATOM    314  O   SER A  19       2.033   7.155 -57.998  1.00 -0.08           O  
ATOM    315  N   SER A  20       1.082   8.220 -59.666  1.00 -0.02           N  
ATOM    316  H   SER A  20       0.231   8.354 -60.194  1.00 -0.02           H  
ATOM    317  CA  SER A  20       2.172   9.203 -59.833  1.00 -0.02           C  
ATOM    318  HA  SER A  20       1.868   9.778 -60.708  1.00 -0.02           H  
ATOM    319  CB  SER A  20       2.287  10.195 -58.640  1.00 -0.02           C  
ATOM    320  HB2 SER A  20       2.602   9.662 -57.743  1.00 -0.02           H  
ATOM    321  HB3 SER A  20       3.040  10.956 -58.846  1.00 -0.02           H  
ATOM    322  OG  SER A  20       1.005  10.768 -58.513  1.00 -0.02           O  
ATOM    323  HG  SER A  20       0.622  10.385 -57.721  1.00 -0.02           H  
ATOM    324  C   SER A  20       3.519   8.507 -60.203  1.00 -0.02           C  
ATOM    325  O   SER A  20       4.614   9.021 -59.769  1.00 -0.02           O  
ATOM    326  N   VAL A  21       3.468   7.474 -61.002  1.00 -0.05           N  
ATOM    327  H   VAL A  21       2.584   7.116 -61.335  1.00 -0.05           H  
ATOM    328  CA  VAL A  21       4.592   6.472 -61.179  1.00 -0.05           C  
ATOM    329  HA  VAL A  21       5.564   6.956 -61.277  1.00 -0.05           H  
ATOM    330  CB  VAL A  21       4.632   5.416 -60.035  1.00 -0.05           C  
ATOM    331  HB  VAL A  21       4.679   5.999 -59.116  1.00 -0.05           H  
ATOM    332  CG1 VAL A  21       3.436   4.446 -60.116  1.00 -0.05           C  
ATOM    333 HG11 VAL A  21       3.236   3.865 -59.216  1.00 -0.05           H  
ATOM    334 HG12 VAL A  21       2.574   5.088 -60.297  1.00 -0.05           H  
ATOM    335 HG13 VAL A  21       3.595   3.677 -60.873  1.00 -0.05           H  
ATOM    336  CG2 VAL A  21       5.944   4.686 -59.922  1.00 -0.05           C  
ATOM    337 HG21 VAL A  21       6.785   5.349 -60.128  1.00 -0.05           H  
ATOM    338 HG22 VAL A  21       6.039   4.113 -59.000  1.00 -0.05           H  
ATOM    339 HG23 VAL A  21       5.882   3.905 -60.680  1.00 -0.05           H  
ATOM    340  C   VAL A  21       4.638   5.823 -62.606  1.00 -0.05           C  
ATOM    341  O   VAL A  21       3.546   5.480 -63.062  1.00 -0.05           O  
ATOM    342  N   LEU A  22       5.801   5.594 -63.230  1.00 -0.06           N  
ATOM    343  H   LEU A  22       6.623   5.831 -62.694  1.00 -0.06           H  
ATOM    344  CA  LEU A  22       5.904   4.807 -64.416  1.00 -0.06           C  
ATOM    345  HA  LEU A  22       4.908   4.726 -64.850  1.00 -0.06           H  
ATOM    346  CB  LEU A  22       6.789   5.342 -65.463  1.00 -0.06           C  
ATOM    347  HB2 LEU A  22       7.831   5.141 -65.215  1.00 -0.06           H  
ATOM    348  HB3 LEU A  22       6.612   4.770 -66.374  1.00 -0.06           H  
ATOM    349  CG  LEU A  22       6.641   6.868 -65.761  1.00 -0.06           C  
ATOM    350  HG  LEU A  22       6.994   7.524 -64.964  1.00 -0.06           H  
ATOM    351  CD1 LEU A  22       7.519   7.201 -67.059  1.00 -0.06           C  
ATOM    352 HD11 LEU A  22       7.213   6.531 -67.863  1.00 -0.06           H  
ATOM    353 HD12 LEU A  22       7.540   8.275 -67.246  1.00 -0.06           H  
ATOM    354 HD13 LEU A  22       8.577   7.021 -66.865  1.00 -0.06           H  
ATOM    355  CD2 LEU A  22       5.171   7.310 -66.116  1.00 -0.06           C  
ATOM    356 HD21 LEU A  22       4.727   6.547 -66.754  1.00 -0.06           H  
ATOM    357 HD22 LEU A  22       4.682   7.245 -65.144  1.00 -0.06           H  
ATOM    358 HD23 LEU A  22       5.260   8.331 -66.488  1.00 -0.06           H  
ATOM    359  C   LEU A  22       6.194   3.350 -63.986  1.00 -0.06           C  
ATOM    360  O   LEU A  22       6.976   3.107 -63.039  1.00 -0.06           O  
ATOM    361  N   HIE A  23       5.593   2.391 -64.682  1.00 -0.07           N  
ATOM    362  H   HIE A  23       5.032   2.696 -65.465  1.00 -0.07           H  
ATOM    363  CA  HIE A  23       5.643   0.923 -64.381  1.00 -0.07           C  
ATOM    364  HA  HIE A  23       6.490   0.732 -63.722  1.00 -0.07           H  
ATOM    365  CB  HIE A  23       4.358   0.566 -63.597  1.00 -0.07           C  
ATOM    366  HB2 HIE A  23       4.215   1.237 -62.750  1.00 -0.07           H  
ATOM    367  HB3 HIE A  23       3.498   0.481 -64.261  1.00 -0.07           H  
ATOM    368  CG  HIE A  23       4.554  -0.762 -62.910  1.00 -0.07           C  
ATOM    369  ND1 HIE A  23       5.630  -1.103 -62.068  1.00 -0.07           N  
ATOM    370  CE1 HIE A  23       5.234  -2.292 -61.536  1.00 -0.07           C  
ATOM    371  HE1 HIE A  23       5.804  -2.903 -60.851  1.00 -0.07           H  
ATOM    372  NE2 HIE A  23       4.179  -2.799 -62.172  1.00 -0.07           N  
ATOM    373  HE2 HIE A  23       3.780  -3.722 -62.081  1.00 -0.07           H  
ATOM    374  CD2 HIE A  23       3.704  -1.801 -63.059  1.00 -0.07           C  
ATOM    375  HD2 HIE A  23       2.772  -1.758 -63.602  1.00 -0.07           H  
ATOM    376  C   HIE A  23       5.988   0.136 -65.630  1.00 -0.07           C  
ATOM    377  O   HIE A  23       5.851   0.532 -66.770  1.00 -0.07           O  
ATOM    378  N   SER A  24       6.306  -1.213 -65.452  1.00 -0.09           N  
ATOM    379  H   SER A  24       6.394  -1.513 -64.492  1.00 -0.09           H  
ATOM    380  CA  SER A  24       6.684  -2.105 -66.552  1.00 -0.09           C  
ATOM    381  HA  SER A  24       6.243  -1.729 -67.475  1.00 -0.09           H  
ATOM    382  CB  SER A  24       8.200  -2.063 -66.799  1.00 -0.09           C  
ATOM    383  HB2 SER A  24       8.493  -1.072 -67.147  1.00 -0.09           H  
ATOM    384  HB3 SER A  24       8.678  -2.246 -65.837  1.00 -0.09           H  
ATOM    385  OG  SER A  24       8.604  -3.053 -67.652  1.00 -0.09           O  
ATOM    386  HG  SER A  24       8.812  -3.820 -67.115  1.00 -0.09           H  
ATOM    387  C   SER A  24       6.368  -3.549 -66.130  1.00 -0.09           C  
ATOM    388  O   SER A  24       6.450  -3.888 -64.981  1.00 -0.09           O  
ATOM    389  N   THR A  25       6.020  -4.416 -67.139  1.00 -0.20           N  
ATOM    390  H   THR A  25       6.044  -4.049 -68.080  1.00 -0.20           H  
ATOM    391  CA  THR A  25       5.438  -5.698 -66.825  1.00 -0.20           C  
ATOM    392  HA  THR A  25       6.043  -6.086 -66.005  1.00 -0.20           H  
ATOM    393  CB  THR A  25       4.013  -5.531 -66.267  1.00 -0.20           C  
ATOM    394  HB  THR A  25       4.013  -4.765 -65.491  1.00 -0.20           H  
ATOM    395  CG2 THR A  25       2.951  -5.093 -67.312  1.00 -0.20           C  
ATOM    396 HG21 THR A  25       3.220  -4.135 -67.758  1.00 -0.20           H  
ATOM    397 HG22 THR A  25       2.809  -5.886 -68.046  1.00 -0.20           H  
ATOM    398 HG23 THR A  25       1.997  -4.972 -66.800  1.00 -0.20           H  
ATOM    399  OG1 THR A  25       3.592  -6.702 -65.681  1.00 -0.20           O  
ATOM    400  HG1 THR A  25       4.281  -6.916 -65.049  1.00 -0.20           H  
ATOM    401  C   THR A  25       5.419  -6.567 -68.081  1.00 -0.20           C  
ATOM    402  O   THR A  25       5.726  -6.058 -69.163  1.00 -0.20           O  
ATOM    403  N   GLN A  26       5.025  -7.867 -67.896  1.00 -0.27           N  
ATOM    404  H   GLN A  26       4.669  -8.103 -66.981  1.00 -0.27           H  
ATOM    405  CA  GLN A  26       4.955  -8.794 -68.998  1.00 -0.27           C  
ATOM    406  HA  GLN A  26       4.825  -8.311 -69.966  1.00 -0.27           H  
ATOM    407  CB  GLN A  26       6.353  -9.537 -68.887  1.00 -0.27           C  
ATOM    408  HB2 GLN A  26       6.695  -9.632 -67.856  1.00 -0.27           H  
ATOM    409  HB3 GLN A  26       6.321 -10.538 -69.319  1.00 -0.27           H  
ATOM    410  CG  GLN A  26       7.528  -8.930 -69.783  1.00 -0.27           C  
ATOM    411  HG2 GLN A  26       7.300  -9.126 -70.830  1.00 -0.27           H  
ATOM    412  HG3 GLN A  26       7.553  -7.858 -69.587  1.00 -0.27           H  
ATOM    413  CD  GLN A  26       8.974  -9.382 -69.461  1.00 -0.27           C  
ATOM    414  OE1 GLN A  26       9.249 -10.019 -68.464  1.00 -0.27           O  
ATOM    415  NE2 GLN A  26       9.897  -9.047 -70.371  1.00 -0.27           N  
ATOM    416 HE21 GLN A  26      10.850  -9.107 -70.042  1.00 -0.27           H  
ATOM    417 HE22 GLN A  26       9.652  -8.529 -71.203  1.00 -0.27           H  
ATOM    418  C   GLN A  26       3.718  -9.755 -68.836  1.00 -0.27           C  
ATOM    419  O   GLN A  26       3.628 -10.423 -67.841  1.00 -0.27           O  
ATOM    420  N   ASP A  27       2.735  -9.664 -69.721  1.00 -0.53           N  
ATOM    421  H   ASP A  27       2.729  -8.991 -70.475  1.00 -0.53           H  
ATOM    422  CA  ASP A  27       1.541 -10.476 -69.640  1.00 -0.53           C  
ATOM    423  HA  ASP A  27       2.075 -11.378 -69.340  1.00 -0.53           H  
ATOM    424  CB  ASP A  27       0.523  -9.871 -68.640  1.00 -0.53           C  
ATOM    425  HB2 ASP A  27       1.047  -9.332 -67.850  1.00 -0.53           H  
ATOM    426  HB3 ASP A  27      -0.105  -9.232 -69.261  1.00 -0.53           H  
ATOM    427  CG  ASP A  27      -0.332 -10.905 -67.900  1.00 -0.53           C  
ATOM    428  OD1 ASP A  27      -0.905 -10.519 -66.851  1.00 -0.53           O  
ATOM    429  OD2 ASP A  27      -0.235 -12.096 -68.185  1.00 -0.53           O  
ATOM    430  C   ASP A  27       0.936 -10.742 -71.026  1.00 -0.53           C  
ATOM    431  O   ASP A  27       1.352 -10.113 -72.018  1.00 -0.53           O  
ATOM    432  N   LEU A  28      -0.145 -11.526 -71.066  1.00 -0.64           N  
ATOM    433  H   LEU A  28      -0.587 -11.883 -70.232  1.00 -0.64           H  
ATOM    434  CA  LEU A  28      -0.951 -11.805 -72.207  1.00 -0.64           C  
ATOM    435  HA  LEU A  28      -0.392 -12.051 -73.109  1.00 -0.64           H  
ATOM    436  CB  LEU A  28      -1.809 -13.044 -71.981  1.00 -0.64           C  
ATOM    437  HB2 LEU A  28      -2.244 -12.896 -70.992  1.00 -0.64           H  
ATOM    438  HB3 LEU A  28      -2.612 -13.061 -72.717  1.00 -0.64           H  
ATOM    439  CG  LEU A  28      -1.132 -14.480 -72.017  1.00 -0.64           C  
ATOM    440  HG  LEU A  28      -0.383 -14.487 -71.224  1.00 -0.64           H  
ATOM    441  CD1 LEU A  28      -2.165 -15.476 -71.605  1.00 -0.64           C  
ATOM    442 HD11 LEU A  28      -3.002 -15.480 -72.304  1.00 -0.64           H  
ATOM    443 HD12 LEU A  28      -1.825 -16.507 -71.701  1.00 -0.64           H  
ATOM    444 HD13 LEU A  28      -2.495 -15.323 -70.577  1.00 -0.64           H  
ATOM    445  CD2 LEU A  28      -0.601 -14.769 -73.404  1.00 -0.64           C  
ATOM    446 HD21 LEU A  28      -1.334 -14.513 -74.170  1.00 -0.64           H  
ATOM    447 HD22 LEU A  28       0.318 -14.197 -73.532  1.00 -0.64           H  
ATOM    448 HD23 LEU A  28      -0.384 -15.833 -73.503  1.00 -0.64           H  
ATOM    449  C   LEU A  28      -1.798 -10.545 -72.592  1.00 -0.64           C  
ATOM    450  O   LEU A  28      -2.798 -10.266 -71.984  1.00 -0.64           O  
ATOM    451  N   PHE A  29      -1.282  -9.647 -73.417  1.00 -1.58           N  
ATOM    452  H   PHE A  29      -0.485  -9.945 -73.961  1.00 -1.58           H  
ATOM    453  CA  PHE A  29      -1.900  -8.344 -73.800  1.00 -1.58           C  
ATOM    454  HA  PHE A  29      -2.834  -8.172 -73.265  1.00 -1.58           H  
ATOM    455  CB  PHE A  29      -0.942  -7.199 -73.405  1.00 -1.58           C  
ATOM    456  HB2 PHE A  29      -0.025  -7.198 -73.994  1.00 -1.58           H  
ATOM    457  HB3 PHE A  29      -1.414  -6.257 -73.685  1.00 -1.58           H  
ATOM    458  CG  PHE A  29      -0.614  -7.039 -71.899  1.00 -1.58           C  
ATOM    459  CD1 PHE A  29      -1.599  -6.711 -70.953  1.00 -1.58           C  
ATOM    460  HD1 PHE A  29      -2.632  -6.619 -71.257  1.00 -1.58           H  
ATOM    461  CE1 PHE A  29      -1.243  -6.523 -69.593  1.00 -1.58           C  
ATOM    462  HE1 PHE A  29      -1.972  -6.343 -68.817  1.00 -1.58           H  
ATOM    463  CZ  PHE A  29       0.133  -6.617 -69.237  1.00 -1.58           C  
ATOM    464  HZ  PHE A  29       0.423  -6.487 -68.205  1.00 -1.58           H  
ATOM    465  CE2 PHE A  29       1.110  -6.918 -70.195  1.00 -1.58           C  
ATOM    466  HE2 PHE A  29       2.138  -6.871 -69.867  1.00 -1.58           H  
ATOM    467  CD2 PHE A  29       0.706  -7.165 -71.487  1.00 -1.58           C  
ATOM    468  HD2 PHE A  29       1.397  -7.548 -72.224  1.00 -1.58           H  
ATOM    469  C   PHE A  29      -2.208  -8.221 -75.296  1.00 -1.58           C  
ATOM    470  O   PHE A  29      -1.751  -9.077 -76.018  1.00 -1.58           O  
ATOM    471  N   LEU A  30      -3.031  -7.196 -75.725  1.00 -1.68           N  
ATOM    472  H   LEU A  30      -3.322  -6.442 -75.120  1.00 -1.68           H  
ATOM    473  CA  LEU A  30      -3.339  -7.061 -77.128  1.00 -1.68           C  
ATOM    474  HA  LEU A  30      -3.259  -7.992 -77.690  1.00 -1.68           H  
ATOM    475  CB  LEU A  30      -4.710  -6.536 -77.258  1.00 -1.68           C  
ATOM    476  HB2 LEU A  30      -5.374  -7.233 -76.748  1.00 -1.68           H  
ATOM    477  HB3 LEU A  30      -4.751  -5.605 -76.692  1.00 -1.68           H  
ATOM    478  CG  LEU A  30      -5.196  -6.317 -78.758  1.00 -1.68           C  
ATOM    479  HG  LEU A  30      -4.337  -5.974 -79.334  1.00 -1.68           H  
ATOM    480  CD1 LEU A  30      -5.662  -7.578 -79.481  1.00 -1.68           C  
ATOM    481 HD11 LEU A  30      -6.160  -7.362 -80.426  1.00 -1.68           H  
ATOM    482 HD12 LEU A  30      -4.876  -8.333 -79.509  1.00 -1.68           H  
ATOM    483 HD13 LEU A  30      -6.467  -8.016 -78.892  1.00 -1.68           H  
ATOM    484  CD2 LEU A  30      -6.305  -5.255 -78.743  1.00 -1.68           C  
ATOM    485 HD21 LEU A  30      -5.956  -4.275 -78.418  1.00 -1.68           H  
ATOM    486 HD22 LEU A  30      -6.710  -5.106 -79.745  1.00 -1.68           H  
ATOM    487 HD23 LEU A  30      -7.109  -5.562 -78.075  1.00 -1.68           H  
ATOM    488  C   LEU A  30      -2.323  -6.134 -77.739  1.00 -1.68           C  
ATOM    489  O   LEU A  30      -2.232  -4.928 -77.336  1.00 -1.68           O  
ATOM    490  N   PRO A  31      -1.420  -6.584 -78.643  1.00 -0.54           N  
ATOM    491  CD  PRO A  31      -1.401  -7.896 -79.299  1.00 -0.54           C  
ATOM    492  HD2 PRO A  31      -2.082  -7.933 -80.150  1.00 -0.54           H  
ATOM    493  HD3 PRO A  31      -1.776  -8.740 -78.720  1.00 -0.54           H  
ATOM    494  CG  PRO A  31       0.024  -8.085 -79.752  1.00 -0.54           C  
ATOM    495  HG2 PRO A  31       0.023  -8.584 -80.721  1.00 -0.54           H  
ATOM    496  HG3 PRO A  31       0.607  -8.498 -78.930  1.00 -0.54           H  
ATOM    497  CB  PRO A  31       0.425  -6.636 -80.135  1.00 -0.54           C  
ATOM    498  HB2 PRO A  31       0.153  -6.436 -81.171  1.00 -0.54           H  
ATOM    499  HB3 PRO A  31       1.485  -6.403 -80.034  1.00 -0.54           H  
ATOM    500  CA  PRO A  31      -0.330  -5.723 -79.189  1.00 -0.54           C  
ATOM    501  HA  PRO A  31       0.274  -5.469 -78.318  1.00 -0.54           H  
ATOM    502  C   PRO A  31      -0.852  -4.472 -79.896  1.00 -0.54           C  
ATOM    503  O   PRO A  31      -1.825  -4.511 -80.590  1.00 -0.54           O  
ATOM    504  N   PHE A  32      -0.111  -3.390 -79.871  1.00 -0.63           N  
ATOM    505  H   PHE A  32       0.800  -3.395 -79.436  1.00 -0.63           H  
ATOM    506  CA  PHE A  32      -0.477  -2.151 -80.648  1.00 -0.63           C  
ATOM    507  HA  PHE A  32      -1.508  -1.877 -80.425  1.00 -0.63           H  
ATOM    508  CB  PHE A  32       0.480  -1.057 -80.179  1.00 -0.63           C  
ATOM    509  HB2 PHE A  32       1.496  -1.448 -80.236  1.00 -0.63           H  
ATOM    510  HB3 PHE A  32       0.494  -0.273 -80.936  1.00 -0.63           H  
ATOM    511  CG  PHE A  32       0.323  -0.494 -78.803  1.00 -0.63           C  
ATOM    512  CD1 PHE A  32      -0.658  -0.984 -77.880  1.00 -0.63           C  
ATOM    513  HD1 PHE A  32      -1.262  -1.822 -78.195  1.00 -0.63           H  
ATOM    514  CE1 PHE A  32      -0.980  -0.345 -76.691  1.00 -0.63           C  
ATOM    515  HE1 PHE A  32      -1.809  -0.564 -76.034  1.00 -0.63           H  
ATOM    516  CZ  PHE A  32      -0.243   0.752 -76.322  1.00 -0.63           C  
ATOM    517  HZ  PHE A  32      -0.470   1.227 -75.379  1.00 -0.63           H  
ATOM    518  CE2 PHE A  32       0.794   1.232 -77.099  1.00 -0.63           C  
ATOM    519  HE2 PHE A  32       1.431   2.058 -76.820  1.00 -0.63           H  
ATOM    520  CD2 PHE A  32       1.096   0.602 -78.364  1.00 -0.63           C  
ATOM    521  HD2 PHE A  32       1.975   0.982 -78.864  1.00 -0.63           H  
ATOM    522  C   PHE A  32      -0.399  -2.296 -82.101  1.00 -0.63           C  
ATOM    523  O   PHE A  32       0.455  -2.896 -82.726  1.00 -0.63           O  
ATOM    524  N   PHE A  33      -1.375  -1.685 -82.819  1.00 -0.11           N  
ATOM    525  H   PHE A  33      -2.017  -1.107 -82.295  1.00 -0.11           H  
ATOM    526  CA  PHE A  33      -1.563  -1.874 -84.291  1.00 -0.11           C  
ATOM    527  HA  PHE A  33      -2.482  -1.365 -84.583  1.00 -0.11           H  
ATOM    528  CB  PHE A  33      -0.557  -1.132 -85.160  1.00 -0.11           C  
ATOM    529  HB2 PHE A  33       0.404  -1.567 -84.887  1.00 -0.11           H  
ATOM    530  HB3 PHE A  33      -0.799  -1.348 -86.201  1.00 -0.11           H  
ATOM    531  CG  PHE A  33      -0.587   0.425 -84.767  1.00 -0.11           C  
ATOM    532  CD1 PHE A  33      -1.541   1.299 -85.330  1.00 -0.11           C  
ATOM    533  HD1 PHE A  33      -2.216   0.912 -86.078  1.00 -0.11           H  
ATOM    534  CE1 PHE A  33      -1.611   2.614 -84.887  1.00 -0.11           C  
ATOM    535  HE1 PHE A  33      -2.391   3.295 -85.193  1.00 -0.11           H  
ATOM    536  CZ  PHE A  33      -0.605   3.113 -84.021  1.00 -0.11           C  
ATOM    537  HZ  PHE A  33      -0.568   4.158 -83.753  1.00 -0.11           H  
ATOM    538  CE2 PHE A  33       0.345   2.236 -83.468  1.00 -0.11           C  
ATOM    539  HE2 PHE A  33       1.053   2.648 -82.763  1.00 -0.11           H  
ATOM    540  CD2 PHE A  33       0.367   0.875 -83.862  1.00 -0.11           C  
ATOM    541  HD2 PHE A  33       1.174   0.184 -83.672  1.00 -0.11           H  
ATOM    542  C   PHE A  33      -1.853  -3.322 -84.663  1.00 -0.11           C  
ATOM    543  O   PHE A  33      -1.287  -3.874 -85.604  1.00 -0.11           O  
ATOM    544  N   SER A  34      -2.792  -4.023 -84.003  1.00 -0.29           N  
ATOM    545  H   SER A  34      -3.158  -3.641 -83.142  1.00 -0.29           H  
ATOM    546  CA  SER A  34      -3.247  -5.440 -84.293  1.00 -0.29           C  
ATOM    547  HA  SER A  34      -2.495  -5.928 -84.913  1.00 -0.29           H  
ATOM    548  CB  SER A  34      -3.473  -6.263 -83.053  1.00 -0.29           C  
ATOM    549  HB2 SER A  34      -4.059  -5.671 -82.350  1.00 -0.29           H  
ATOM    550  HB3 SER A  34      -4.130  -7.112 -83.241  1.00 -0.29           H  
ATOM    551  OG  SER A  34      -2.235  -6.603 -82.449  1.00 -0.29           O  
ATOM    552  HG  SER A  34      -2.002  -5.884 -81.857  1.00 -0.29           H  
ATOM    553  C   SER A  34      -4.499  -5.473 -85.155  1.00 -0.29           C  
ATOM    554  O   SER A  34      -5.338  -4.594 -85.007  1.00 -0.29           O  
ATOM    555  N   NLN A  35      -4.524  -6.444 -86.041  1.00 -0.12           N  
ATOM    556  H   NLN A  35      -3.730  -7.068 -86.047  1.00 -0.12           H  
ATOM    557  CA  NLN A  35      -5.699  -6.617 -86.880  1.00 -0.12           C  
ATOM    558  HA  NLN A  35      -6.099  -5.647 -87.173  1.00 -0.12           H  
ATOM    559  CB  NLN A  35      -5.438  -7.435 -88.155  1.00 -0.12           C  
ATOM    560  HB2 NLN A  35      -5.044  -8.383 -87.788  1.00 -0.12           H  
ATOM    561  HB3 NLN A  35      -6.316  -7.670 -88.757  1.00 -0.12           H  
ATOM    562  CG  NLN A  35      -4.242  -7.003 -89.064  1.00 -0.12           C  
ATOM    563  OD1 NLN A  35      -3.784  -7.812 -89.883  1.00 -0.12           O  
ATOM    564  ND2 NLN A  35      -3.717  -5.755 -88.954  1.00 -0.12           N  
ATOM    565 HD21 NLN A  35      -4.222  -5.071 -88.409  1.00 -0.12           H  
ATOM    566  C   NLN A  35      -6.705  -7.287 -86.057  1.00 -0.12           C  
ATOM    567  O   NLN A  35      -6.515  -8.415 -85.656  1.00 -0.12           O  
ATOM    568  N   VAL A  36      -7.839  -6.617 -85.785  1.00 -0.62           N  
ATOM    569  H   VAL A  36      -8.058  -5.788 -86.317  1.00 -0.62           H  
ATOM    570  CA  VAL A  36      -8.966  -7.232 -85.012  1.00 -0.62           C  
ATOM    571  HA  VAL A  36      -8.614  -8.091 -84.442  1.00 -0.62           H  
ATOM    572  CB  VAL A  36      -9.469  -6.215 -83.932  1.00 -0.62           C  
ATOM    573  HB  VAL A  36      -9.747  -5.273 -84.405  1.00 -0.62           H  
ATOM    574  CG1 VAL A  36     -10.750  -6.580 -83.106  1.00 -0.62           C  
ATOM    575 HG11 VAL A  36     -11.563  -6.961 -83.724  1.00 -0.62           H  
ATOM    576 HG12 VAL A  36     -10.484  -7.374 -82.407  1.00 -0.62           H  
ATOM    577 HG13 VAL A  36     -11.213  -5.711 -82.638  1.00 -0.62           H  
ATOM    578  CG2 VAL A  36      -8.508  -5.981 -82.777  1.00 -0.62           C  
ATOM    579 HG21 VAL A  36      -7.677  -5.459 -83.251  1.00 -0.62           H  
ATOM    580 HG22 VAL A  36      -8.847  -5.276 -82.017  1.00 -0.62           H  
ATOM    581 HG23 VAL A  36      -8.251  -6.932 -82.311  1.00 -0.62           H  
ATOM    582  C   VAL A  36     -10.063  -7.663 -85.973  1.00 -0.62           C  
ATOM    583  O   VAL A  36     -10.367  -6.937 -86.930  1.00 -0.62           O  
ATOM    584  N   THR A  37     -10.675  -8.850 -85.808  1.00 -0.30           N  
ATOM    585  H   THR A  37     -10.534  -9.447 -85.006  1.00 -0.30           H  
ATOM    586  CA  THR A  37     -11.650  -9.339 -86.815  1.00 -0.30           C  
ATOM    587  HA  THR A  37     -11.391  -8.914 -87.784  1.00 -0.30           H  
ATOM    588  CB  THR A  37     -11.520 -10.832 -87.116  1.00 -0.30           C  
ATOM    589  HB  THR A  37     -11.726 -11.460 -86.249  1.00 -0.30           H  
ATOM    590  CG2 THR A  37     -12.445 -11.321 -88.260  1.00 -0.30           C  
ATOM    591 HG21 THR A  37     -13.434 -11.255 -87.808  1.00 -0.30           H  
ATOM    592 HG22 THR A  37     -12.388 -10.791 -89.211  1.00 -0.30           H  
ATOM    593 HG23 THR A  37     -12.231 -12.375 -88.439  1.00 -0.30           H  
ATOM    594  OG1 THR A  37     -10.255 -11.116 -87.661  1.00 -0.30           O  
ATOM    595  HG1 THR A  37      -9.726 -10.713 -86.968  1.00 -0.30           H  
ATOM    596  C   THR A  37     -13.129  -8.913 -86.460  1.00 -0.30           C  
ATOM    597  O   THR A  37     -13.551  -9.102 -85.336  1.00 -0.30           O  
ATOM    598  N   TRP A  38     -13.802  -8.374 -87.428  1.00 -0.36           N  
ATOM    599  H   TRP A  38     -13.400  -8.424 -88.354  1.00 -0.36           H  
ATOM    600  CA  TRP A  38     -15.226  -7.998 -87.387  1.00 -0.36           C  
ATOM    601  HA  TRP A  38     -15.431  -7.669 -86.369  1.00 -0.36           H  
ATOM    602  CB  TRP A  38     -15.469  -6.746 -88.289  1.00 -0.36           C  
ATOM    603  HB2 TRP A  38     -14.806  -5.965 -87.916  1.00 -0.36           H  
ATOM    604  HB3 TRP A  38     -15.174  -6.947 -89.319  1.00 -0.36           H  
ATOM    605  CG  TRP A  38     -16.933  -6.238 -88.235  1.00 -0.36           C  
ATOM    606  CD1 TRP A  38     -17.509  -5.518 -87.254  1.00 -0.36           C  
ATOM    607  HD1 TRP A  38     -16.883  -5.102 -86.478  1.00 -0.36           H  
ATOM    608  NE1 TRP A  38     -18.814  -5.165 -87.597  1.00 -0.36           N  
ATOM    609  HE1 TRP A  38     -19.414  -4.562 -87.052  1.00 -0.36           H  
ATOM    610  CE2 TRP A  38     -19.169  -5.734 -88.774  1.00 -0.36           C  
ATOM    611  CZ2 TRP A  38     -20.354  -5.789 -89.495  1.00 -0.36           C  
ATOM    612  HZ2 TRP A  38     -21.154  -5.151 -89.151  1.00 -0.36           H  
ATOM    613  CH2 TRP A  38     -20.546  -6.683 -90.593  1.00 -0.36           C  
ATOM    614  HH2 TRP A  38     -21.465  -6.636 -91.159  1.00 -0.36           H  
ATOM    615  CZ3 TRP A  38     -19.446  -7.438 -90.957  1.00 -0.36           C  
ATOM    616  HZ3 TRP A  38     -19.557  -8.045 -91.844  1.00 -0.36           H  
ATOM    617  CE3 TRP A  38     -18.165  -7.353 -90.228  1.00 -0.36           C  
ATOM    618  HE3 TRP A  38     -17.370  -8.044 -90.464  1.00 -0.36           H  
ATOM    619  CD2 TRP A  38     -18.061  -6.548 -89.115  1.00 -0.36           C  
ATOM    620  C   TRP A  38     -16.106  -9.190 -87.604  1.00 -0.36           C  
ATOM    621  O   TRP A  38     -15.851  -9.960 -88.516  1.00 -0.36           O  
ATOM    622  N   PHE A  39     -17.253  -9.256 -87.001  1.00 -0.22           N  
ATOM    623  H   PHE A  39     -17.426  -8.585 -86.266  1.00 -0.22           H  
ATOM    624  CA  PHE A  39     -18.289 -10.277 -87.161  1.00 -0.22           C  
ATOM    625  HA  PHE A  39     -18.162 -10.731 -88.144  1.00 -0.22           H  
ATOM    626  CB  PHE A  39     -18.122 -11.363 -86.078  1.00 -0.22           C  
ATOM    627  HB2 PHE A  39     -17.946 -10.784 -85.171  1.00 -0.22           H  
ATOM    628  HB3 PHE A  39     -19.057 -11.915 -85.978  1.00 -0.22           H  
ATOM    629  CG  PHE A  39     -16.973 -12.203 -86.202  1.00 -0.22           C  
ATOM    630  CD1 PHE A  39     -17.048 -13.498 -86.846  1.00 -0.22           C  
ATOM    631  HD1 PHE A  39     -18.007 -13.922 -87.106  1.00 -0.22           H  
ATOM    632  CE1 PHE A  39     -15.893 -14.303 -86.993  1.00 -0.22           C  
ATOM    633  HE1 PHE A  39     -16.012 -15.247 -87.503  1.00 -0.22           H  
ATOM    634  CZ  PHE A  39     -14.699 -13.874 -86.481  1.00 -0.22           C  
ATOM    635  HZ  PHE A  39     -13.847 -14.527 -86.604  1.00 -0.22           H  
ATOM    636  CE2 PHE A  39     -14.606 -12.611 -85.916  1.00 -0.22           C  
ATOM    637  HE2 PHE A  39     -13.680 -12.293 -85.460  1.00 -0.22           H  
ATOM    638  CD2 PHE A  39     -15.702 -11.771 -85.695  1.00 -0.22           C  
ATOM    639  HD2 PHE A  39     -15.528 -10.760 -85.358  1.00 -0.22           H  
ATOM    640  C   PHE A  39     -19.740  -9.728 -87.246  1.00 -0.22           C  
ATOM    641  O   PHE A  39     -20.265  -9.057 -86.316  1.00 -0.22           O  
ATOM    642  N   HIE A  40     -20.563 -10.162 -88.260  1.00 -0.08           N  
ATOM    643  H   HIE A  40     -20.184 -10.521 -89.124  1.00 -0.08           H  
ATOM    644  CA  HIE A  40     -21.996  -9.853 -88.272  1.00 -0.08           C  
ATOM    645  HA  HIE A  40     -22.180  -8.876 -87.825  1.00 -0.08           H  
ATOM    646  CB  HIE A  40     -22.347  -9.921 -89.773  1.00 -0.08           C  
ATOM    647  HB2 HIE A  40     -23.408  -9.777 -89.975  1.00 -0.08           H  
ATOM    648  HB3 HIE A  40     -21.941  -9.047 -90.281  1.00 -0.08           H  
ATOM    649  CG  HIE A  40     -21.872 -11.108 -90.533  1.00 -0.08           C  
ATOM    650  ND1 HIE A  40     -20.530 -11.402 -91.000  1.00 -0.08           N  
ATOM    651  CE1 HIE A  40     -20.572 -12.688 -91.354  1.00 -0.08           C  
ATOM    652  HE1 HIE A  40     -19.775 -13.353 -91.652  1.00 -0.08           H  
ATOM    653  NE2 HIE A  40     -21.770 -13.198 -91.116  1.00 -0.08           N  
ATOM    654  HE2 HIE A  40     -21.867 -14.203 -91.097  1.00 -0.08           H  
ATOM    655  CD2 HIE A  40     -22.594 -12.271 -90.532  1.00 -0.08           C  
ATOM    656  HD2 HIE A  40     -23.537 -12.468 -90.043  1.00 -0.08           H  
ATOM    657  C   HIE A  40     -22.984 -10.936 -87.650  1.00 -0.08           C  
ATOM    658  O   HIE A  40     -22.480 -12.019 -87.429  1.00 -0.08           O  
ATOM    659  N   ALA A  41     -24.277 -10.634 -87.550  1.00 -0.03           N  
ATOM    660  H   ALA A  41     -24.522  -9.662 -87.669  1.00 -0.03           H  
ATOM    661  CA  ALA A  41     -25.386 -11.591 -87.122  1.00 -0.03           C  
ATOM    662  HA  ALA A  41     -24.989 -12.582 -87.342  1.00 -0.03           H  
ATOM    663  CB  ALA A  41     -25.600 -11.471 -85.592  1.00 -0.03           C  
ATOM    664  HB1 ALA A  41     -24.733 -11.729 -84.985  1.00 -0.03           H  
ATOM    665  HB2 ALA A  41     -25.780 -10.415 -85.386  1.00 -0.03           H  
ATOM    666  HB3 ALA A  41     -26.396 -12.169 -85.333  1.00 -0.03           H  
ATOM    667  C   ALA A  41     -26.711 -11.362 -87.888  1.00 -0.03           C  
ATOM    668  O   ALA A  41     -27.694 -11.970 -87.531  1.00 -0.03           O  
ATOM    669  N   ILE A  42     -26.712 -10.487 -88.914  1.00 -0.01           N  
ATOM    670  H   ILE A  42     -25.815 -10.119 -89.196  1.00 -0.01           H  
ATOM    671  CA  ILE A  42     -27.778 -10.341 -89.882  1.00 -0.01           C  
ATOM    672  HA  ILE A  42     -28.738 -10.121 -89.415  1.00 -0.01           H  
ATOM    673  CB  ILE A  42     -27.459  -9.127 -90.781  1.00 -0.01           C  
ATOM    674  HB  ILE A  42     -26.874  -8.401 -90.216  1.00 -0.01           H  
ATOM    675  CG2 ILE A  42     -26.625  -9.309 -91.998  1.00 -0.01           C  
ATOM    676 HG21 ILE A  42     -25.666  -9.727 -91.688  1.00 -0.01           H  
ATOM    677 HG22 ILE A  42     -27.225 -10.007 -92.581  1.00 -0.01           H  
ATOM    678 HG23 ILE A  42     -26.348  -8.394 -92.520  1.00 -0.01           H  
ATOM    679  CG1 ILE A  42     -28.798  -8.449 -91.138  1.00 -0.01           C  
ATOM    680 HG12 ILE A  42     -29.327  -9.092 -91.842  1.00 -0.01           H  
ATOM    681 HG13 ILE A  42     -29.431  -8.333 -90.258  1.00 -0.01           H  
ATOM    682  CD1 ILE A  42     -28.584  -6.982 -91.570  1.00 -0.01           C  
ATOM    683 HD11 ILE A  42     -27.824  -6.488 -90.964  1.00 -0.01           H  
ATOM    684 HD12 ILE A  42     -28.379  -6.973 -92.640  1.00 -0.01           H  
ATOM    685 HD13 ILE A  42     -29.558  -6.504 -91.462  1.00 -0.01           H  
ATOM    686  C   ILE A  42     -27.975 -11.613 -90.779  1.00 -0.01           C  
ATOM    687  O   ILE A  42     -26.988 -12.379 -90.888  1.00 -0.01           O  
ATOM    688  N   HIE A  43     -29.170 -11.910 -91.357  1.00 -0.00           N  
ATOM    689  H   HIE A  43     -29.854 -11.167 -91.359  1.00 -0.00           H  
ATOM    690  CA  HIE A  43     -29.473 -13.020 -92.199  1.00 -0.00           C  
ATOM    691  HA  HIE A  43     -29.162 -13.920 -91.669  1.00 -0.00           H  
ATOM    692  CB  HIE A  43     -30.952 -13.063 -92.444  1.00 -0.00           C  
ATOM    693  HB2 HIE A  43     -31.245 -14.035 -92.841  1.00 -0.00           H  
ATOM    694  HB3 HIE A  43     -31.390 -13.029 -91.446  1.00 -0.00           H  
ATOM    695  CG  HIE A  43     -31.487 -12.017 -93.353  1.00 -0.00           C  
ATOM    696  ND1 HIE A  43     -31.817 -10.663 -93.043  1.00 -0.00           N  
ATOM    697  CE1 HIE A  43     -32.254 -10.060 -94.210  1.00 -0.00           C  
ATOM    698  HE1 HIE A  43     -32.487  -9.007 -94.253  1.00 -0.00           H  
ATOM    699  NE2 HIE A  43     -32.098 -10.942 -95.221  1.00 -0.00           N  
ATOM    700  HE2 HIE A  43     -32.264 -10.687 -96.184  1.00 -0.00           H  
ATOM    701  CD2 HIE A  43     -31.755 -12.188 -94.677  1.00 -0.00           C  
ATOM    702  HD2 HIE A  43     -31.446 -13.088 -95.187  1.00 -0.00           H  
ATOM    703  C   HIE A  43     -28.704 -13.193 -93.492  1.00 -0.00           C  
ATOM    704  O   HIE A  43     -28.273 -12.197 -94.064  1.00 -0.00           O  
ATOM    705  N   VAL A  44     -28.488 -14.458 -93.980  1.00 -0.00           N  
ATOM    706  H   VAL A  44     -28.945 -15.206 -93.478  1.00 -0.00           H  
ATOM    707  CA  VAL A  44     -27.912 -14.684 -95.332  1.00 -0.00           C  
ATOM    708  HA  VAL A  44     -27.006 -14.080 -95.378  1.00 -0.00           H  
ATOM    709  CB  VAL A  44     -27.416 -16.119 -95.408  1.00 -0.00           C  
ATOM    710  HB  VAL A  44     -28.358 -16.629 -95.207  1.00 -0.00           H  
ATOM    711  CG1 VAL A  44     -26.976 -16.457 -96.840  1.00 -0.00           C  
ATOM    712 HG11 VAL A  44     -27.861 -16.562 -97.468  1.00 -0.00           H  
ATOM    713 HG12 VAL A  44     -26.319 -15.696 -97.262  1.00 -0.00           H  
ATOM    714 HG13 VAL A  44     -26.446 -17.405 -96.932  1.00 -0.00           H  
ATOM    715  CG2 VAL A  44     -26.316 -16.473 -94.419  1.00 -0.00           C  
ATOM    716 HG21 VAL A  44     -26.082 -17.534 -94.513  1.00 -0.00           H  
ATOM    717 HG22 VAL A  44     -25.385 -15.915 -94.519  1.00 -0.00           H  
ATOM    718 HG23 VAL A  44     -26.635 -16.476 -93.377  1.00 -0.00           H  
ATOM    719  C   VAL A  44     -28.924 -14.353 -96.489  1.00 -0.00           C  
ATOM    720  O   VAL A  44     -30.015 -14.776 -96.374  1.00 -0.00           O  
ATOM    721  N   SER A  45     -28.531 -13.587 -97.513  1.00 -0.00           N  
ATOM    722  H   SER A  45     -27.658 -13.087 -97.611  1.00 -0.00           H  
ATOM    723  CA  SER A  45     -29.474 -13.109 -98.650  1.00 -0.00           C  
ATOM    724  HA  SER A  45     -30.348 -12.750 -98.105  1.00 -0.00           H  
ATOM    725  CB  SER A  45     -28.862 -11.987 -99.526  1.00 -0.00           C  
ATOM    726  HB2 SER A  45     -28.016 -12.384-100.087  1.00 -0.00           H  
ATOM    727  HB3 SER A  45     -29.585 -11.710-100.293  1.00 -0.00           H  
ATOM    728  OG  SER A  45     -28.440 -10.822 -98.792  1.00 -0.00           O  
ATOM    729  HG  SER A  45     -28.235 -10.102 -99.394  1.00 -0.00           H  
ATOM    730  C   SER A  45     -30.002 -14.340 -99.396  1.00 -0.00           C  
ATOM    731  O   SER A  45     -29.245 -15.183 -99.747  1.00 -0.00           O  
ATOM    732  N   GLY A  46     -31.332 -14.265 -99.680  1.00 -0.00           N  
ATOM    733  H   GLY A  46     -31.804 -13.470 -99.273  1.00 -0.00           H  
ATOM    734  CA  GLY A  46     -32.128 -15.357-100.295  1.00 -0.00           C  
ATOM    735  HA2 GLY A  46     -31.983 -15.095-101.343  1.00 -0.00           H  
ATOM    736  HA3 GLY A  46     -31.603 -16.272-100.020  1.00 -0.00           H  
ATOM    737  C   GLY A  46     -33.602 -15.273 -99.853  1.00 -0.00           C  
ATOM    738  O   GLY A  46     -33.944 -15.242 -98.628  1.00 -0.00           O  
ATOM    739  N   THR A  47     -34.430 -15.204-100.920  1.00 -0.00           N  
ATOM    740  H   THR A  47     -33.999 -15.108-101.828  1.00 -0.00           H  
ATOM    741  CA  THR A  47     -35.885 -14.888-101.016  1.00 -0.00           C  
ATOM    742  HA  THR A  47     -36.037 -13.842-100.753  1.00 -0.00           H  
ATOM    743  CB  THR A  47     -36.256 -14.957-102.540  1.00 -0.00           C  
ATOM    744  HB  THR A  47     -36.076 -15.961-102.925  1.00 -0.00           H  
ATOM    745  CG2 THR A  47     -37.746 -14.694-102.643  1.00 -0.00           C  
ATOM    746 HG21 THR A  47     -37.946 -14.402-103.674  1.00 -0.00           H  
ATOM    747 HG22 THR A  47     -38.334 -15.572-102.377  1.00 -0.00           H  
ATOM    748 HG23 THR A  47     -38.101 -13.894-101.993  1.00 -0.00           H  
ATOM    749  OG1 THR A  47     -35.547 -14.009-103.246  1.00 -0.00           O  
ATOM    750  HG1 THR A  47     -34.606 -14.158-103.135  1.00 -0.00           H  
ATOM    751  C   THR A  47     -36.768 -15.810-100.095  1.00 -0.00           C  
ATOM    752  O   THR A  47     -37.635 -15.324 -99.439  1.00 -0.00           O  
ATOM    753  N   NLN A  48     -36.381 -17.053 -99.874  1.00 -0.00           N  
ATOM    754  H   NLN A  48     -35.544 -17.397-100.323  1.00 -0.00           H  
ATOM    755  CA  NLN A  48     -37.108 -18.064 -99.185  1.00 -0.00           C  
ATOM    756  HA  NLN A  48     -38.137 -18.020 -99.543  1.00 -0.00           H  
ATOM    757  CB  NLN A  48     -36.469 -19.463 -99.507  1.00 -0.00           C  
ATOM    758  HB2 NLN A  48     -36.547 -19.650-100.578  1.00 -0.00           H  
ATOM    759  HB3 NLN A  48     -35.401 -19.422 -99.296  1.00 -0.00           H  
ATOM    760  CG  NLN A  48     -37.273 -20.663 -98.848  1.00 -0.00           C  
ATOM    761  OD1 NLN A  48     -38.484 -20.779 -98.950  1.00 -0.00           O  
ATOM    762  ND2 NLN A  48     -36.499 -21.492 -98.110  1.00 -0.00           N  
ATOM    763 HD21 NLN A  48     -35.491 -21.459 -98.162  1.00 -0.00           H  
ATOM    764  C   NLN A  48     -37.155 -17.770 -97.650  1.00 -0.00           C  
ATOM    765  O   NLN A  48     -36.079 -17.597 -97.063  1.00 -0.00           O  
ATOM    766  N   GLY A  49     -38.353 -17.941 -97.094  1.00 -0.00           N  
ATOM    767  H   GLY A  49     -39.153 -18.001 -97.708  1.00 -0.00           H  
ATOM    768  CA  GLY A  49     -38.650 -17.609 -95.718  1.00 -0.00           C  
ATOM    769  HA2 GLY A  49     -38.213 -16.638 -95.483  1.00 -0.00           H  
ATOM    770  HA3 GLY A  49     -39.724 -17.448 -95.616  1.00 -0.00           H  
ATOM    771  C   GLY A  49     -38.060 -18.568 -94.641  1.00 -0.00           C  
ATOM    772  O   GLY A  49     -37.572 -19.670 -94.956  1.00 -0.00           O  
ATOM    773  N   THR A  50     -38.129 -18.122 -93.374  1.00 -0.00           N  
ATOM    774  H   THR A  50     -38.555 -17.214 -93.253  1.00 -0.00           H  
ATOM    775  CA  THR A  50     -37.262 -18.547 -92.211  1.00 -0.00           C  
ATOM    776  HA  THR A  50     -37.291 -17.760 -91.457  1.00 -0.00           H  
ATOM    777  CB  THR A  50     -37.816 -19.906 -91.646  1.00 -0.00           C  
ATOM    778  HB  THR A  50     -37.971 -20.605 -92.468  1.00 -0.00           H  
ATOM    779  CG2 THR A  50     -37.025 -20.537 -90.497  1.00 -0.00           C  
ATOM    780 HG21 THR A  50     -36.007 -20.822 -90.763  1.00 -0.00           H  
ATOM    781 HG22 THR A  50     -37.083 -19.791 -89.705  1.00 -0.00           H  
ATOM    782 HG23 THR A  50     -37.475 -21.493 -90.229  1.00 -0.00           H  
ATOM    783  OG1 THR A  50     -39.006 -19.621 -91.034  1.00 -0.00           O  
ATOM    784  HG1 THR A  50     -39.524 -19.124 -91.672  1.00 -0.00           H  
ATOM    785  C   THR A  50     -35.772 -18.587 -92.642  1.00 -0.00           C  
ATOM    786  O   THR A  50     -35.182 -19.574 -93.085  1.00 -0.00           O  
ATOM    787  N   LYS A  51     -35.247 -17.381 -92.570  1.00 -0.00           N  
ATOM    788  H   LYS A  51     -35.774 -16.602 -92.201  1.00 -0.00           H  
ATOM    789  CA  LYS A  51     -33.902 -17.069 -93.071  1.00 -0.00           C  
ATOM    790  HA  LYS A  51     -33.758 -17.651 -93.981  1.00 -0.00           H  
ATOM    791  CB  LYS A  51     -33.845 -15.619 -93.571  1.00 -0.00           C  
ATOM    792  HB2 LYS A  51     -34.048 -14.991 -92.703  1.00 -0.00           H  
ATOM    793  HB3 LYS A  51     -32.844 -15.581 -94.001  1.00 -0.00           H  
ATOM    794  CG  LYS A  51     -34.855 -15.311 -94.753  1.00 -0.00           C  
ATOM    795  HG2 LYS A  51     -34.724 -16.124 -95.467  1.00 -0.00           H  
ATOM    796  HG3 LYS A  51     -35.926 -15.344 -94.552  1.00 -0.00           H  
ATOM    797  CD  LYS A  51     -34.329 -14.062 -95.536  1.00 -0.00           C  
ATOM    798  HD2 LYS A  51     -34.321 -13.197 -94.873  1.00 -0.00           H  
ATOM    799  HD3 LYS A  51     -33.378 -14.238 -96.038  1.00 -0.00           H  
ATOM    800  CE  LYS A  51     -35.413 -13.721 -96.580  1.00 -0.00           C  
ATOM    801  HE2 LYS A  51     -35.390 -14.544 -97.295  1.00 -0.00           H  
ATOM    802  HE3 LYS A  51     -36.373 -13.545 -96.093  1.00 -0.00           H  
ATOM    803  NZ  LYS A  51     -34.989 -12.449 -97.211  1.00 -0.00           N  
ATOM    804  HZ1 LYS A  51     -34.122 -12.465 -97.729  1.00 -0.00           H  
ATOM    805  HZ2 LYS A  51     -35.721 -12.197 -97.859  1.00 -0.00           H  
ATOM    806  HZ3 LYS A  51     -34.924 -11.770 -96.465  1.00 -0.00           H  
ATOM    807  C   LYS A  51     -32.831 -17.421 -92.095  1.00 -0.00           C  
ATOM    808  O   LYS A  51     -32.981 -16.993 -90.941  1.00 -0.00           O  
ATOM    809  N   ARG A  52     -31.765 -18.111 -92.519  1.00 -0.00           N  
ATOM    810  H   ARG A  52     -31.719 -18.505 -93.448  1.00 -0.00           H  
ATOM    811  CA  ARG A  52     -30.598 -18.428 -91.630  1.00 -0.00           C  
ATOM    812  HA  ARG A  52     -30.914 -18.905 -90.702  1.00 -0.00           H  
ATOM    813  CB  ARG A  52     -29.738 -19.550 -92.268  1.00 -0.00           C  
ATOM    814  HB2 ARG A  52     -28.887 -19.846 -91.654  1.00 -0.00           H  
ATOM    815  HB3 ARG A  52     -30.269 -20.501 -92.228  1.00 -0.00           H  
ATOM    816  CG  ARG A  52     -29.172 -19.389 -93.633  1.00 -0.00           C  
ATOM    817  HG2 ARG A  52     -29.776 -18.923 -94.412  1.00 -0.00           H  
ATOM    818  HG3 ARG A  52     -28.293 -18.760 -93.494  1.00 -0.00           H  
ATOM    819  CD  ARG A  52     -28.599 -20.718 -94.191  1.00 -0.00           C  
ATOM    820  HD2 ARG A  52     -29.441 -21.383 -93.998  1.00 -0.00           H  
ATOM    821  HD3 ARG A  52     -28.459 -20.518 -95.253  1.00 -0.00           H  
ATOM    822  NE  ARG A  52     -27.340 -21.350 -93.609  1.00 -0.00           N  
ATOM    823  HE  ARG A  52     -26.667 -20.635 -93.376  1.00 -0.00           H  
ATOM    824  CZ  ARG A  52     -27.129 -22.572 -93.145  1.00 -0.00           C  
ATOM    825  NH1 ARG A  52     -25.927 -22.822 -92.673  1.00 -0.00           N  
ATOM    826 HH11 ARG A  52     -25.185 -22.139 -92.721  1.00 -0.00           H  
ATOM    827 HH12 ARG A  52     -25.732 -23.704 -92.219  1.00 -0.00           H  
ATOM    828  NH2 ARG A  52     -28.026 -23.523 -93.230  1.00 -0.00           N  
ATOM    829 HH21 ARG A  52     -28.947 -23.305 -93.583  1.00 -0.00           H  
ATOM    830 HH22 ARG A  52     -27.786 -24.400 -92.790  1.00 -0.00           H  
ATOM    831  C   ARG A  52     -29.689 -17.225 -91.253  1.00 -0.00           C  
ATOM    832  O   ARG A  52     -29.493 -16.291 -92.047  1.00 -0.00           O  
ATOM    833  N   PHE A  53     -29.082 -17.365 -90.048  1.00 -0.01           N  
ATOM    834  H   PHE A  53     -29.398 -18.098 -89.430  1.00 -0.01           H  
ATOM    835  CA  PHE A  53     -27.957 -16.635 -89.521  1.00 -0.01           C  
ATOM    836  HA  PHE A  53     -27.806 -15.820 -90.229  1.00 -0.01           H  
ATOM    837  CB  PHE A  53     -28.288 -15.882 -88.238  1.00 -0.01           C  
ATOM    838  HB2 PHE A  53     -28.281 -16.643 -87.457  1.00 -0.01           H  
ATOM    839  HB3 PHE A  53     -27.530 -15.134 -88.002  1.00 -0.01           H  
ATOM    840  CG  PHE A  53     -29.701 -15.358 -88.153  1.00 -0.01           C  
ATOM    841  CD1 PHE A  53     -30.691 -16.230 -87.651  1.00 -0.01           C  
ATOM    842  HD1 PHE A  53     -30.405 -17.217 -87.318  1.00 -0.01           H  
ATOM    843  CE1 PHE A  53     -32.045 -15.877 -87.704  1.00 -0.01           C  
ATOM    844  HE1 PHE A  53     -32.812 -16.614 -87.516  1.00 -0.01           H  
ATOM    845  CZ  PHE A  53     -32.462 -14.540 -88.115  1.00 -0.01           C  
ATOM    846  HZ  PHE A  53     -33.478 -14.210 -87.957  1.00 -0.01           H  
ATOM    847  CE2 PHE A  53     -31.381 -13.680 -88.549  1.00 -0.01           C  
ATOM    848  HE2 PHE A  53     -31.676 -12.658 -88.734  1.00 -0.01           H  
ATOM    849  CD2 PHE A  53     -30.063 -14.085 -88.684  1.00 -0.01           C  
ATOM    850  HD2 PHE A  53     -29.255 -13.453 -89.020  1.00 -0.01           H  
ATOM    851  C   PHE A  53     -26.688 -17.467 -89.560  1.00 -0.01           C  
ATOM    852  O   PHE A  53     -26.641 -18.508 -90.136  1.00 -0.01           O  
ATOM    853  N   ASP A  54     -25.595 -16.929 -88.962  1.00 -0.00           N  
ATOM    854  H   ASP A  54     -25.800 -16.073 -88.467  1.00 -0.00           H  
ATOM    855  CA  ASP A  54     -24.204 -17.304 -89.263  1.00 -0.00           C  
ATOM    856  HA  ASP A  54     -24.117 -18.386 -89.362  1.00 -0.00           H  
ATOM    857  CB  ASP A  54     -23.773 -16.671 -90.597  1.00 -0.00           C  
ATOM    858  HB2 ASP A  54     -24.502 -16.888 -91.379  1.00 -0.00           H  
ATOM    859  HB3 ASP A  54     -23.839 -15.589 -90.484  1.00 -0.00           H  
ATOM    860  CG  ASP A  54     -22.350 -16.925 -91.057  1.00 -0.00           C  
ATOM    861  OD1 ASP A  54     -21.883 -18.107 -91.085  1.00 -0.00           O  
ATOM    862  OD2 ASP A  54     -21.762 -15.948 -91.612  1.00 -0.00           O  
ATOM    863  C   ASP A  54     -23.251 -16.869 -88.095  1.00 -0.00           C  
ATOM    864  O   ASP A  54     -22.459 -15.918 -88.052  1.00 -0.00           O  
ATOM    865  N   ASN A  55     -23.508 -17.506 -86.918  1.00 -0.03           N  
ATOM    866  H   ASN A  55     -24.236 -18.202 -86.993  1.00 -0.03           H  
ATOM    867  CA  ASN A  55     -22.705 -17.433 -85.684  1.00 -0.03           C  
ATOM    868  HA  ASN A  55     -22.120 -16.515 -85.725  1.00 -0.03           H  
ATOM    869  CB  ASN A  55     -23.686 -17.271 -84.473  1.00 -0.03           C  
ATOM    870  HB2 ASN A  55     -24.159 -16.290 -84.449  1.00 -0.03           H  
ATOM    871  HB3 ASN A  55     -24.471 -18.017 -84.601  1.00 -0.03           H  
ATOM    872  CG  ASN A  55     -23.012 -17.568 -83.172  1.00 -0.03           C  
ATOM    873  OD1 ASN A  55     -21.885 -17.297 -82.859  1.00 -0.03           O  
ATOM    874  ND2 ASN A  55     -23.815 -18.156 -82.335  1.00 -0.03           N  
ATOM    875 HD21 ASN A  55     -23.385 -18.096 -81.424  1.00 -0.03           H  
ATOM    876 HD22 ASN A  55     -24.802 -18.209 -82.546  1.00 -0.03           H  
ATOM    877  C   ASN A  55     -21.706 -18.575 -85.574  1.00 -0.03           C  
ATOM    878  O   ASN A  55     -22.041 -19.644 -85.128  1.00 -0.03           O  
ATOM    879  N   PRO A  56     -20.470 -18.264 -86.037  1.00 -0.01           N  
ATOM    880  CD  PRO A  56     -19.967 -16.991 -86.575  1.00 -0.01           C  
ATOM    881  HD2 PRO A  56     -20.205 -16.165 -85.904  1.00 -0.01           H  
ATOM    882  HD3 PRO A  56     -20.436 -16.860 -87.550  1.00 -0.01           H  
ATOM    883  CG  PRO A  56     -18.525 -17.223 -86.764  1.00 -0.01           C  
ATOM    884  HG2 PRO A  56     -18.145 -16.812 -85.829  1.00 -0.01           H  
ATOM    885  HG3 PRO A  56     -18.236 -16.622 -87.626  1.00 -0.01           H  
ATOM    886  CB  PRO A  56     -18.325 -18.714 -86.948  1.00 -0.01           C  
ATOM    887  HB2 PRO A  56     -17.368 -19.043 -86.544  1.00 -0.01           H  
ATOM    888  HB3 PRO A  56     -18.563 -19.036 -87.962  1.00 -0.01           H  
ATOM    889  CA  PRO A  56     -19.453 -19.221 -86.078  1.00 -0.01           C  
ATOM    890  HA  PRO A  56     -20.005 -20.125 -86.336  1.00 -0.01           H  
ATOM    891  C   PRO A  56     -18.856 -19.536 -84.700  1.00 -0.01           C  
ATOM    892  O   PRO A  56     -18.739 -18.678 -83.887  1.00 -0.01           O  
ATOM    893  N   VAL A  57     -18.394 -20.753 -84.497  1.00 -0.05           N  
ATOM    894  H   VAL A  57     -18.688 -21.344 -85.261  1.00 -0.05           H  
ATOM    895  CA  VAL A  57     -17.457 -21.261 -83.424  1.00 -0.05           C  
ATOM    896  HA  VAL A  57     -17.777 -20.777 -82.501  1.00 -0.05           H  
ATOM    897  CB  VAL A  57     -17.496 -22.768 -83.321  1.00 -0.05           C  
ATOM    898  HB  VAL A  57     -17.668 -23.192 -84.311  1.00 -0.05           H  
ATOM    899  CG1 VAL A  57     -16.225 -23.335 -82.788  1.00 -0.05           C  
ATOM    900 HG11 VAL A  57     -16.518 -24.298 -82.370  1.00 -0.05           H  
ATOM    901 HG12 VAL A  57     -15.612 -23.527 -83.669  1.00 -0.05           H  
ATOM    902 HG13 VAL A  57     -15.847 -22.713 -81.977  1.00 -0.05           H  
ATOM    903  CG2 VAL A  57     -18.559 -23.209 -82.372  1.00 -0.05           C  
ATOM    904 HG21 VAL A  57     -18.768 -24.259 -82.575  1.00 -0.05           H  
ATOM    905 HG22 VAL A  57     -18.366 -23.026 -81.315  1.00 -0.05           H  
ATOM    906 HG23 VAL A  57     -19.453 -22.637 -82.622  1.00 -0.05           H  
ATOM    907  C   VAL A  57     -16.077 -20.819 -83.724  1.00 -0.05           C  
ATOM    908  O   VAL A  57     -15.641 -21.057 -84.864  1.00 -0.05           O  
ATOM    909  N   LEU A  58     -15.279 -20.317 -82.805  1.00 -0.09           N  
ATOM    910  H   LEU A  58     -15.753 -20.128 -81.933  1.00 -0.09           H  
ATOM    911  CA  LEU A  58     -13.961 -19.623 -83.060  1.00 -0.09           C  
ATOM    912  HA  LEU A  58     -13.719 -19.754 -84.115  1.00 -0.09           H  
ATOM    913  CB  LEU A  58     -14.081 -18.155 -82.651  1.00 -0.09           C  
ATOM    914  HB2 LEU A  58     -14.470 -18.109 -81.634  1.00 -0.09           H  
ATOM    915  HB3 LEU A  58     -13.118 -17.671 -82.488  1.00 -0.09           H  
ATOM    916  CG  LEU A  58     -15.052 -17.326 -83.557  1.00 -0.09           C  
ATOM    917  HG  LEU A  58     -16.025 -17.814 -83.495  1.00 -0.09           H  
ATOM    918  CD1 LEU A  58     -15.191 -15.868 -83.196  1.00 -0.09           C  
ATOM    919 HD11 LEU A  58     -15.797 -15.348 -83.938  1.00 -0.09           H  
ATOM    920 HD12 LEU A  58     -15.828 -15.843 -82.312  1.00 -0.09           H  
ATOM    921 HD13 LEU A  58     -14.226 -15.381 -83.057  1.00 -0.09           H  
ATOM    922  CD2 LEU A  58     -14.781 -17.415 -85.086  1.00 -0.09           C  
ATOM    923 HD21 LEU A  58     -14.785 -18.449 -85.432  1.00 -0.09           H  
ATOM    924 HD22 LEU A  58     -15.619 -16.889 -85.543  1.00 -0.09           H  
ATOM    925 HD23 LEU A  58     -13.788 -17.022 -85.307  1.00 -0.09           H  
ATOM    926  C   LEU A  58     -12.849 -20.244 -82.213  1.00 -0.09           C  
ATOM    927  O   LEU A  58     -13.097 -20.601 -81.059  1.00 -0.09           O  
ATOM    928  N   PRO A  59     -11.569 -20.249 -82.645  1.00 -0.10           N  
ATOM    929  CD  PRO A  59     -11.077 -20.047 -84.047  1.00 -0.10           C  
ATOM    930  HD2 PRO A  59     -11.545 -19.122 -84.381  1.00 -0.10           H  
ATOM    931  HD3 PRO A  59     -11.457 -20.890 -84.624  1.00 -0.10           H  
ATOM    932  CG  PRO A  59      -9.548 -20.014 -83.905  1.00 -0.10           C  
ATOM    933  HG2 PRO A  59      -9.133 -19.008 -83.959  1.00 -0.10           H  
ATOM    934  HG3 PRO A  59      -9.043 -20.477 -84.752  1.00 -0.10           H  
ATOM    935  CB  PRO A  59      -9.175 -20.723 -82.608  1.00 -0.10           C  
ATOM    936  HB2 PRO A  59      -8.264 -20.296 -82.189  1.00 -0.10           H  
ATOM    937  HB3 PRO A  59      -9.205 -21.783 -82.861  1.00 -0.10           H  
ATOM    938  CA  PRO A  59     -10.427 -20.497 -81.743  1.00 -0.10           C  
ATOM    939  HA  PRO A  59     -10.639 -21.441 -81.242  1.00 -0.10           H  
ATOM    940  C   PRO A  59     -10.175 -19.475 -80.653  1.00 -0.10           C  
ATOM    941  O   PRO A  59     -10.395 -18.246 -80.901  1.00 -0.10           O  
ATOM    942  N   PHE A  60      -9.678 -19.971 -79.554  1.00 -0.57           N  
ATOM    943  H   PHE A  60      -9.370 -20.933 -79.525  1.00 -0.57           H  
ATOM    944  CA  PHE A  60      -9.275 -19.090 -78.409  1.00 -0.57           C  
ATOM    945  HA  PHE A  60      -9.933 -18.227 -78.305  1.00 -0.57           H  
ATOM    946  CB  PHE A  60      -9.447 -19.892 -77.082  1.00 -0.57           C  
ATOM    947  HB2 PHE A  60     -10.525 -20.044 -77.038  1.00 -0.57           H  
ATOM    948  HB3 PHE A  60      -9.112 -20.929 -77.101  1.00 -0.57           H  
ATOM    949  CG  PHE A  60      -8.969 -19.298 -75.761  1.00 -0.57           C  
ATOM    950  CD1 PHE A  60      -9.843 -18.615 -74.929  1.00 -0.57           C  
ATOM    951  HD1 PHE A  60     -10.814 -18.298 -75.279  1.00 -0.57           H  
ATOM    952  CE1 PHE A  60      -9.370 -18.197 -73.658  1.00 -0.57           C  
ATOM    953  HE1 PHE A  60     -10.038 -17.633 -73.024  1.00 -0.57           H  
ATOM    954  CZ  PHE A  60      -8.057 -18.487 -73.216  1.00 -0.57           C  
ATOM    955  HZ  PHE A  60      -7.550 -18.031 -72.379  1.00 -0.57           H  
ATOM    956  CE2 PHE A  60      -7.197 -19.152 -74.098  1.00 -0.57           C  
ATOM    957  HE2 PHE A  60      -6.204 -19.478 -73.826  1.00 -0.57           H  
ATOM    958  CD2 PHE A  60      -7.629 -19.578 -75.337  1.00 -0.57           C  
ATOM    959  HD2 PHE A  60      -6.944 -20.076 -76.007  1.00 -0.57           H  
ATOM    960  C   PHE A  60      -7.888 -18.328 -78.542  1.00 -0.57           C  
ATOM    961  O   PHE A  60      -7.812 -17.191 -78.013  1.00 -0.57           O  
ATOM    962  N   ASN A  61      -6.889 -18.919 -79.223  1.00 -0.32           N  
ATOM    963  H   ASN A  61      -7.112 -19.799 -79.665  1.00 -0.32           H  
ATOM    964  CA  ASN A  61      -5.597 -18.328 -79.347  1.00 -0.32           C  
ATOM    965  HA  ASN A  61      -4.880 -19.115 -79.580  1.00 -0.32           H  
ATOM    966  CB  ASN A  61      -5.505 -17.398 -80.604  1.00 -0.32           C  
ATOM    967  HB2 ASN A  61      -6.154 -16.526 -80.523  1.00 -0.32           H  
ATOM    968  HB3 ASN A  61      -4.494 -17.037 -80.796  1.00 -0.32           H  
ATOM    969  CG  ASN A  61      -6.005 -18.150 -81.807  1.00 -0.32           C  
ATOM    970  OD1 ASN A  61      -5.842 -19.332 -82.058  1.00 -0.32           O  
ATOM    971  ND2 ASN A  61      -6.403 -17.330 -82.792  1.00 -0.32           N  
ATOM    972 HD21 ASN A  61      -6.610 -17.806 -83.659  1.00 -0.32           H  
ATOM    973 HD22 ASN A  61      -6.519 -16.351 -82.573  1.00 -0.32           H  
ATOM    974  C   ASN A  61      -5.063 -17.620 -78.064  1.00 -0.32           C  
ATOM    975  O   ASN A  61      -4.783 -16.422 -78.139  1.00 -0.32           O  
ATOM    976  N   ASP A  62      -4.846 -18.326 -76.942  1.00 -0.24           N  
ATOM    977  H   ASP A  62      -5.187 -19.276 -76.904  1.00 -0.24           H  
ATOM    978  CA  ASP A  62      -4.150 -17.957 -75.741  1.00 -0.24           C  
ATOM    979  HA  ASP A  62      -4.093 -18.866 -75.143  1.00 -0.24           H  
ATOM    980  CB  ASP A  62      -2.668 -17.541 -76.126  1.00 -0.24           C  
ATOM    981  HB2 ASP A  62      -2.656 -16.659 -76.767  1.00 -0.24           H  
ATOM    982  HB3 ASP A  62      -2.216 -17.274 -75.171  1.00 -0.24           H  
ATOM    983  CG  ASP A  62      -1.759 -18.657 -76.770  1.00 -0.24           C  
ATOM    984  OD1 ASP A  62      -2.260 -19.750 -77.171  1.00 -0.24           O  
ATOM    985  OD2 ASP A  62      -0.526 -18.317 -76.832  1.00 -0.24           O  
ATOM    986  C   ASP A  62      -4.889 -16.954 -74.824  1.00 -0.24           C  
ATOM    987  O   ASP A  62      -4.705 -16.979 -73.605  1.00 -0.24           O  
ATOM    988  N   GLY A  63      -5.788 -16.102 -75.409  1.00 -0.87           N  
ATOM    989  H   GLY A  63      -5.793 -16.100 -76.419  1.00 -0.87           H  
ATOM    990  CA  GLY A  63      -6.724 -15.215 -74.638  1.00 -0.87           C  
ATOM    991  HA2 GLY A  63      -7.459 -15.817 -74.103  1.00 -0.87           H  
ATOM    992  HA3 GLY A  63      -6.192 -14.559 -73.949  1.00 -0.87           H  
ATOM    993  C   GLY A  63      -7.499 -14.294 -75.643  1.00 -0.87           C  
ATOM    994  O   GLY A  63      -6.957 -14.015 -76.705  1.00 -0.87           O  
ATOM    995  N   VAL A  64      -8.743 -13.869 -75.280  1.00 -3.30           N  
ATOM    996  H   VAL A  64      -9.057 -14.155 -74.363  1.00 -3.30           H  
ATOM    997  CA  VAL A  64      -9.718 -13.309 -76.210  1.00 -3.30           C  
ATOM    998  HA  VAL A  64      -9.265 -13.204 -77.196  1.00 -3.30           H  
ATOM    999  CB  VAL A  64     -11.013 -14.223 -76.421  1.00 -3.30           C  
ATOM   1000  HB  VAL A  64     -11.358 -14.374 -75.398  1.00 -3.30           H  
ATOM   1001  CG1 VAL A  64     -12.074 -13.626 -77.368  1.00 -3.30           C  
ATOM   1002 HG11 VAL A  64     -12.817 -14.382 -77.625  1.00 -3.30           H  
ATOM   1003 HG12 VAL A  64     -12.585 -12.769 -76.930  1.00 -3.30           H  
ATOM   1004 HG13 VAL A  64     -11.545 -13.459 -78.306  1.00 -3.30           H  
ATOM   1005  CG2 VAL A  64     -10.564 -15.628 -76.884  1.00 -3.30           C  
ATOM   1006 HG21 VAL A  64      -9.737 -15.941 -76.247  1.00 -3.30           H  
ATOM   1007 HG22 VAL A  64     -11.457 -16.251 -76.840  1.00 -3.30           H  
ATOM   1008 HG23 VAL A  64     -10.129 -15.671 -77.883  1.00 -3.30           H  
ATOM   1009  C   VAL A  64     -10.065 -11.851 -75.806  1.00 -3.30           C  
ATOM   1010  O   VAL A  64     -10.642 -11.625 -74.748  1.00 -3.30           O  
ATOM   1011  N   TYR A  65      -9.749 -10.847 -76.691  1.00 -4.92           N  
ATOM   1012  H   TYR A  65      -9.316 -11.062 -77.577  1.00 -4.92           H  
ATOM   1013  CA  TYR A  65     -10.492  -9.489 -76.595  1.00 -4.92           C  
ATOM   1014  HA  TYR A  65     -10.727  -9.193 -75.573  1.00 -4.92           H  
ATOM   1015  CB  TYR A  65      -9.586  -8.478 -77.342  1.00 -4.92           C  
ATOM   1016  HB2 TYR A  65      -8.682  -8.403 -76.737  1.00 -4.92           H  
ATOM   1017  HB3 TYR A  65      -9.322  -8.883 -78.319  1.00 -4.92           H  
ATOM   1018  CG  TYR A  65     -10.135  -7.071 -77.632  1.00 -4.92           C  
ATOM   1019  CD1 TYR A  65     -10.895  -6.782 -78.782  1.00 -4.92           C  
ATOM   1020  HD1 TYR A  65     -11.207  -7.620 -79.387  1.00 -4.92           H  
ATOM   1021  CE1 TYR A  65     -11.451  -5.475 -78.904  1.00 -4.92           C  
ATOM   1022  HE1 TYR A  65     -12.156  -5.182 -79.668  1.00 -4.92           H  
ATOM   1023  CZ  TYR A  65     -11.029  -4.385 -78.052  1.00 -4.92           C  
ATOM   1024  OH  TYR A  65     -11.461  -3.141 -78.319  1.00 -4.92           O  
ATOM   1025  HH  TYR A  65     -11.443  -2.634 -77.504  1.00 -4.92           H  
ATOM   1026  CE2 TYR A  65     -10.172  -4.660 -76.989  1.00 -4.92           C  
ATOM   1027  HE2 TYR A  65      -9.750  -3.869 -76.387  1.00 -4.92           H  
ATOM   1028  CD2 TYR A  65      -9.818  -5.967 -76.705  1.00 -4.92           C  
ATOM   1029  HD2 TYR A  65      -9.228  -6.257 -75.849  1.00 -4.92           H  
ATOM   1030  C   TYR A  65     -11.823  -9.595 -77.434  1.00 -4.92           C  
ATOM   1031  O   TYR A  65     -11.951 -10.292 -78.435  1.00 -4.92           O  
ATOM   1032  N   PHE A  66     -12.857  -8.909 -76.938  1.00 -6.03           N  
ATOM   1033  H   PHE A  66     -12.692  -8.343 -76.117  1.00 -6.03           H  
ATOM   1034  CA  PHE A  66     -14.204  -8.913 -77.576  1.00 -6.03           C  
ATOM   1035  HA  PHE A  66     -14.045  -9.174 -78.622  1.00 -6.03           H  
ATOM   1036  CB  PHE A  66     -15.137  -9.976 -76.935  1.00 -6.03           C  
ATOM   1037  HB2 PHE A  66     -14.664 -10.956 -77.007  1.00 -6.03           H  
ATOM   1038  HB3 PHE A  66     -15.268  -9.724 -75.883  1.00 -6.03           H  
ATOM   1039  CG  PHE A  66     -16.486 -10.098 -77.655  1.00 -6.03           C  
ATOM   1040  CD1 PHE A  66     -17.539  -9.280 -77.274  1.00 -6.03           C  
ATOM   1041  HD1 PHE A  66     -17.390  -8.453 -76.595  1.00 -6.03           H  
ATOM   1042  CE1 PHE A  66     -18.799  -9.445 -77.926  1.00 -6.03           C  
ATOM   1043  HE1 PHE A  66     -19.652  -8.805 -77.758  1.00 -6.03           H  
ATOM   1044  CZ  PHE A  66     -19.006 -10.472 -78.852  1.00 -6.03           C  
ATOM   1045  HZ  PHE A  66     -19.925 -10.515 -79.419  1.00 -6.03           H  
ATOM   1046  CE2 PHE A  66     -17.912 -11.319 -79.186  1.00 -6.03           C  
ATOM   1047  HE2 PHE A  66     -18.140 -12.219 -79.738  1.00 -6.03           H  
ATOM   1048  CD2 PHE A  66     -16.690 -11.176 -78.504  1.00 -6.03           C  
ATOM   1049  HD2 PHE A  66     -15.885 -11.804 -78.855  1.00 -6.03           H  
ATOM   1050  C   PHE A  66     -14.801  -7.554 -77.469  1.00 -6.03           C  
ATOM   1051  O   PHE A  66     -14.453  -6.815 -76.552  1.00 -6.03           O  
ATOM   1052  N   ALA A  67     -15.620  -7.084 -78.428  1.00 -4.71           N  
ATOM   1053  H   ALA A  67     -15.765  -7.643 -79.256  1.00 -4.71           H  
ATOM   1054  CA  ALA A  67     -16.265  -5.740 -78.395  1.00 -4.71           C  
ATOM   1055  HA  ALA A  67     -16.611  -5.560 -77.377  1.00 -4.71           H  
ATOM   1056  CB  ALA A  67     -15.172  -4.619 -78.650  1.00 -4.71           C  
ATOM   1057  HB1 ALA A  67     -14.659  -4.839 -79.586  1.00 -4.71           H  
ATOM   1058  HB2 ALA A  67     -15.674  -3.652 -78.647  1.00 -4.71           H  
ATOM   1059  HB3 ALA A  67     -14.372  -4.649 -77.909  1.00 -4.71           H  
ATOM   1060  C   ALA A  67     -17.576  -5.561 -79.158  1.00 -4.71           C  
ATOM   1061  O   ALA A  67     -17.796  -6.089 -80.238  1.00 -4.71           O  
ATOM   1062  N   SER A  68     -18.415  -4.604 -78.758  1.00 -1.56           N  
ATOM   1063  H   SER A  68     -18.088  -4.097 -77.948  1.00 -1.56           H  
ATOM   1064  CA  SER A  68     -19.614  -4.136 -79.512  1.00 -1.56           C  
ATOM   1065  HA  SER A  68     -19.331  -4.093 -80.564  1.00 -1.56           H  
ATOM   1066  CB  SER A  68     -20.718  -5.278 -79.468  1.00 -1.56           C  
ATOM   1067  HB2 SER A  68     -20.277  -6.245 -79.712  1.00 -1.56           H  
ATOM   1068  HB3 SER A  68     -21.138  -5.386 -78.468  1.00 -1.56           H  
ATOM   1069  OG  SER A  68     -21.783  -5.105 -80.371  1.00 -1.56           O  
ATOM   1070  HG  SER A  68     -21.591  -5.385 -81.269  1.00 -1.56           H  
ATOM   1071  C   SER A  68     -20.193  -2.814 -79.073  1.00 -1.56           C  
ATOM   1072  O   SER A  68     -19.878  -2.396 -77.955  1.00 -1.56           O  
ATOM   1073  N   THR A  69     -21.079  -2.212 -79.881  1.00 -1.19           N  
ATOM   1074  H   THR A  69     -21.261  -2.530 -80.822  1.00 -1.19           H  
ATOM   1075  CA  THR A  69     -21.959  -1.231 -79.209  1.00 -1.19           C  
ATOM   1076  HA  THR A  69     -21.342  -0.700 -78.484  1.00 -1.19           H  
ATOM   1077  CB  THR A  69     -22.627  -0.244 -80.202  1.00 -1.19           C  
ATOM   1078  HB  THR A  69     -23.179   0.426 -79.543  1.00 -1.19           H  
ATOM   1079  CG2 THR A  69     -21.646   0.555 -80.973  1.00 -1.19           C  
ATOM   1080 HG21 THR A  69     -21.373   1.489 -80.483  1.00 -1.19           H  
ATOM   1081 HG22 THR A  69     -20.695   0.062 -81.174  1.00 -1.19           H  
ATOM   1082 HG23 THR A  69     -21.963   0.818 -81.982  1.00 -1.19           H  
ATOM   1083  OG1 THR A  69     -23.478  -0.955 -81.146  1.00 -1.19           O  
ATOM   1084  HG1 THR A  69     -24.106  -0.272 -81.393  1.00 -1.19           H  
ATOM   1085  C   THR A  69     -23.108  -1.874 -78.412  1.00 -1.19           C  
ATOM   1086  O   THR A  69     -23.676  -1.218 -77.512  1.00 -1.19           O  
ATOM   1087  N   GLU A  70     -23.388  -3.158 -78.605  1.00 -0.60           N  
ATOM   1088  H   GLU A  70     -22.992  -3.679 -79.374  1.00 -0.60           H  
ATOM   1089  CA  GLU A  70     -24.521  -3.873 -77.852  1.00 -0.60           C  
ATOM   1090  HA  GLU A  70     -24.671  -4.837 -78.337  1.00 -0.60           H  
ATOM   1091  CB  GLU A  70     -24.113  -4.149 -76.337  1.00 -0.60           C  
ATOM   1092  HB2 GLU A  70     -23.103  -4.557 -76.305  1.00 -0.60           H  
ATOM   1093  HB3 GLU A  70     -24.051  -3.206 -75.794  1.00 -0.60           H  
ATOM   1094  CG  GLU A  70     -24.877  -5.299 -75.611  1.00 -0.60           C  
ATOM   1095  HG2 GLU A  70     -25.752  -5.605 -76.185  1.00 -0.60           H  
ATOM   1096  HG3 GLU A  70     -24.242  -6.184 -75.580  1.00 -0.60           H  
ATOM   1097  CD  GLU A  70     -25.450  -4.993 -74.133  1.00 -0.60           C  
ATOM   1098  OE1 GLU A  70     -25.075  -3.945 -73.521  1.00 -0.60           O  
ATOM   1099  OE2 GLU A  70     -26.297  -5.737 -73.573  1.00 -0.60           O  
ATOM   1100  C   GLU A  70     -25.892  -3.143 -77.959  1.00 -0.60           C  
ATOM   1101  O   GLU A  70     -26.542  -3.016 -76.891  1.00 -0.60           O  
ATOM   1102  N   LYS A  71     -26.390  -2.744 -79.104  1.00 -0.14           N  
ATOM   1103  H   LYS A  71     -25.957  -3.034 -79.969  1.00 -0.14           H  
ATOM   1104  CA  LYS A  71     -27.696  -2.127 -79.195  1.00 -0.14           C  
ATOM   1105  HA  LYS A  71     -27.620  -1.390 -78.395  1.00 -0.14           H  
ATOM   1106  CB  LYS A  71     -27.836  -1.528 -80.624  1.00 -0.14           C  
ATOM   1107  HB2 LYS A  71     -28.885  -1.302 -80.815  1.00 -0.14           H  
ATOM   1108  HB3 LYS A  71     -27.253  -0.614 -80.740  1.00 -0.14           H  
ATOM   1109  CG  LYS A  71     -27.448  -2.512 -81.778  1.00 -0.14           C  
ATOM   1110  HG2 LYS A  71     -26.391  -2.707 -81.593  1.00 -0.14           H  
ATOM   1111  HG3 LYS A  71     -27.965  -3.471 -81.785  1.00 -0.14           H  
ATOM   1112  CD  LYS A  71     -27.494  -1.933 -83.175  1.00 -0.14           C  
ATOM   1113  HD2 LYS A  71     -28.493  -1.636 -83.495  1.00 -0.14           H  
ATOM   1114  HD3 LYS A  71     -26.841  -1.061 -83.164  1.00 -0.14           H  
ATOM   1115  CE  LYS A  71     -26.964  -2.987 -84.184  1.00 -0.14           C  
ATOM   1116  HE2 LYS A  71     -25.967  -3.277 -83.851  1.00 -0.14           H  
ATOM   1117  HE3 LYS A  71     -27.657  -3.827 -84.152  1.00 -0.14           H  
ATOM   1118  NZ  LYS A  71     -26.842  -2.542 -85.541  1.00 -0.14           N  
ATOM   1119  HZ1 LYS A  71     -25.971  -2.056 -85.702  1.00 -0.14           H  
ATOM   1120  HZ2 LYS A  71     -26.764  -3.301 -86.202  1.00 -0.14           H  
ATOM   1121  HZ3 LYS A  71     -27.546  -1.888 -85.850  1.00 -0.14           H  
ATOM   1122  C   LYS A  71     -28.821  -3.137 -78.903  1.00 -0.14           C  
ATOM   1123  O   LYS A  71     -28.723  -4.282 -79.263  1.00 -0.14           O  
ATOM   1124  N   SER A  72     -29.790  -2.584 -78.194  1.00 -0.10           N  
ATOM   1125  H   SER A  72     -29.792  -1.629 -77.866  1.00 -0.10           H  
ATOM   1126  CA  SER A  72     -31.009  -3.366 -77.832  1.00 -0.10           C  
ATOM   1127  HA  SER A  72     -31.498  -2.751 -77.077  1.00 -0.10           H  
ATOM   1128  CB  SER A  72     -31.861  -3.703 -79.054  1.00 -0.10           C  
ATOM   1129  HB2 SER A  72     -31.201  -4.386 -79.588  1.00 -0.10           H  
ATOM   1130  HB3 SER A  72     -32.789  -4.181 -78.739  1.00 -0.10           H  
ATOM   1131  OG  SER A  72     -32.165  -2.588 -79.866  1.00 -0.10           O  
ATOM   1132  HG  SER A  72     -32.339  -1.917 -79.201  1.00 -0.10           H  
ATOM   1133  C   SER A  72     -30.713  -4.665 -77.039  1.00 -0.10           C  
ATOM   1134  O   SER A  72     -31.565  -5.520 -77.019  1.00 -0.10           O  
ATOM   1135  N   ASN A  73     -29.732  -4.776 -76.139  1.00 -0.05           N  
ATOM   1136  H   ASN A  73     -29.183  -3.928 -76.117  1.00 -0.05           H  
ATOM   1137  CA  ASN A  73     -29.181  -5.994 -75.424  1.00 -0.05           C  
ATOM   1138  HA  ASN A  73     -28.185  -5.740 -75.060  1.00 -0.05           H  
ATOM   1139  CB  ASN A  73     -30.123  -6.097 -74.149  1.00 -0.05           C  
ATOM   1140  HB2 ASN A  73     -31.159  -6.096 -74.486  1.00 -0.05           H  
ATOM   1141  HB3 ASN A  73     -29.931  -6.980 -73.539  1.00 -0.05           H  
ATOM   1142  CG  ASN A  73     -29.872  -4.931 -73.205  1.00 -0.05           C  
ATOM   1143  OD1 ASN A  73     -30.767  -4.131 -72.955  1.00 -0.05           O  
ATOM   1144  ND2 ASN A  73     -28.679  -4.712 -72.698  1.00 -0.05           N  
ATOM   1145 HD21 ASN A  73     -28.450  -3.837 -72.250  1.00 -0.05           H  
ATOM   1146 HD22 ASN A  73     -27.937  -5.381 -72.850  1.00 -0.05           H  
ATOM   1147  C   ASN A  73     -29.335  -7.337 -76.210  1.00 -0.05           C  
ATOM   1148  O   ASN A  73     -29.588  -8.386 -75.549  1.00 -0.05           O  
ATOM   1149  N   ILE A  74     -29.240  -7.231 -77.557  1.00 -0.11           N  
ATOM   1150  H   ILE A  74     -28.980  -6.385 -78.043  1.00 -0.11           H  
ATOM   1151  CA  ILE A  74     -29.534  -8.377 -78.446  1.00 -0.11           C  
ATOM   1152  HA  ILE A  74     -30.480  -8.856 -78.194  1.00 -0.11           H  
ATOM   1153  CB  ILE A  74     -29.477  -8.079 -79.963  1.00 -0.11           C  
ATOM   1154  HB  ILE A  74     -28.707  -7.330 -80.147  1.00 -0.11           H  
ATOM   1155  CG2 ILE A  74     -29.262  -9.252 -81.033  1.00 -0.11           C  
ATOM   1156 HG21 ILE A  74     -28.224  -9.584 -81.038  1.00 -0.11           H  
ATOM   1157 HG22 ILE A  74     -29.918 -10.094 -80.815  1.00 -0.11           H  
ATOM   1158 HG23 ILE A  74     -29.550  -8.861 -82.009  1.00 -0.11           H  
ATOM   1159  CG1 ILE A  74     -30.786  -7.400 -80.363  1.00 -0.11           C  
ATOM   1160 HG12 ILE A  74     -31.640  -8.070 -80.471  1.00 -0.11           H  
ATOM   1161 HG13 ILE A  74     -31.075  -6.770 -79.522  1.00 -0.11           H  
ATOM   1162  CD1 ILE A  74     -30.737  -6.399 -81.524  1.00 -0.11           C  
ATOM   1163 HD11 ILE A  74     -30.790  -6.987 -82.441  1.00 -0.11           H  
ATOM   1164 HD12 ILE A  74     -31.649  -5.802 -81.529  1.00 -0.11           H  
ATOM   1165 HD13 ILE A  74     -29.930  -5.669 -81.457  1.00 -0.11           H  
ATOM   1166  C   ILE A  74     -28.395  -9.325 -78.246  1.00 -0.11           C  
ATOM   1167  O   ILE A  74     -28.654 -10.553 -78.161  1.00 -0.11           O  
ATOM   1168  N   ILE A  75     -27.118  -8.893 -78.096  1.00 -0.34           N  
ATOM   1169  H   ILE A  75     -26.916  -7.904 -78.130  1.00 -0.34           H  
ATOM   1170  CA  ILE A  75     -25.981  -9.777 -77.683  1.00 -0.34           C  
ATOM   1171  HA  ILE A  75     -25.923 -10.619 -78.374  1.00 -0.34           H  
ATOM   1172  CB  ILE A  75     -24.607  -8.971 -77.810  1.00 -0.34           C  
ATOM   1173  HB  ILE A  75     -24.764  -7.913 -77.601  1.00 -0.34           H  
ATOM   1174  CG2 ILE A  75     -23.509  -9.441 -76.746  1.00 -0.34           C  
ATOM   1175 HG21 ILE A  75     -23.200 -10.460 -76.976  1.00 -0.34           H  
ATOM   1176 HG22 ILE A  75     -22.557  -8.926 -76.873  1.00 -0.34           H  
ATOM   1177 HG23 ILE A  75     -23.928  -9.383 -75.742  1.00 -0.34           H  
ATOM   1178  CG1 ILE A  75     -24.182  -8.909 -79.310  1.00 -0.34           C  
ATOM   1179 HG12 ILE A  75     -24.033  -9.895 -79.749  1.00 -0.34           H  
ATOM   1180 HG13 ILE A  75     -24.969  -8.455 -79.912  1.00 -0.34           H  
ATOM   1181  CD1 ILE A  75     -22.876  -8.153 -79.544  1.00 -0.34           C  
ATOM   1182 HD11 ILE A  75     -22.956  -7.852 -80.588  1.00 -0.34           H  
ATOM   1183 HD12 ILE A  75     -22.923  -7.172 -79.072  1.00 -0.34           H  
ATOM   1184 HD13 ILE A  75     -22.002  -8.703 -79.194  1.00 -0.34           H  
ATOM   1185  C   ILE A  75     -26.191 -10.250 -76.293  1.00 -0.34           C  
ATOM   1186  O   ILE A  75     -26.363  -9.446 -75.328  1.00 -0.34           O  
ATOM   1187  N   ARG A  76     -26.177 -11.533 -76.106  1.00 -0.16           N  
ATOM   1188  H   ARG A  76     -26.034 -12.135 -76.905  1.00 -0.16           H  
ATOM   1189  CA  ARG A  76     -26.490 -12.204 -74.747  1.00 -0.16           C  
ATOM   1190  HA  ARG A  76     -26.727 -11.315 -74.162  1.00 -0.16           H  
ATOM   1191  CB  ARG A  76     -27.824 -13.070 -74.779  1.00 -0.16           C  
ATOM   1192  HB2 ARG A  76     -27.825 -13.772 -75.612  1.00 -0.16           H  
ATOM   1193  HB3 ARG A  76     -27.869 -13.564 -73.809  1.00 -0.16           H  
ATOM   1194  CG  ARG A  76     -29.119 -12.251 -75.059  1.00 -0.16           C  
ATOM   1195  HG2 ARG A  76     -29.052 -11.773 -76.037  1.00 -0.16           H  
ATOM   1196  HG3 ARG A  76     -29.878 -13.022 -75.185  1.00 -0.16           H  
ATOM   1197  CD  ARG A  76     -29.515 -11.345 -73.859  1.00 -0.16           C  
ATOM   1198  HD2 ARG A  76     -29.742 -11.935 -72.971  1.00 -0.16           H  
ATOM   1199  HD3 ARG A  76     -28.656 -10.775 -73.506  1.00 -0.16           H  
ATOM   1200  NE  ARG A  76     -30.639 -10.537 -74.218  1.00 -0.16           N  
ATOM   1201  HE  ARG A  76     -30.410  -9.616 -74.562  1.00 -0.16           H  
ATOM   1202  CZ  ARG A  76     -31.943 -10.784 -74.146  1.00 -0.16           C  
ATOM   1203  NH1 ARG A  76     -32.435 -11.890 -73.678  1.00 -0.16           N  
ATOM   1204 HH11 ARG A  76     -31.696 -12.516 -73.389  1.00 -0.16           H  
ATOM   1205 HH12 ARG A  76     -33.351 -12.002 -73.267  1.00 -0.16           H  
ATOM   1206  NH2 ARG A  76     -32.869  -9.912 -74.479  1.00 -0.16           N  
ATOM   1207 HH21 ARG A  76     -32.621  -9.008 -74.854  1.00 -0.16           H  
ATOM   1208 HH22 ARG A  76     -33.820 -10.234 -74.594  1.00 -0.16           H  
ATOM   1209  C   ARG A  76     -25.271 -12.882 -74.023  1.00 -0.16           C  
ATOM   1210  O   ARG A  76     -25.376 -13.144 -72.862  1.00 -0.16           O  
ATOM   1211  N   GLY A  77     -24.054 -12.990 -74.671  1.00 -0.39           N  
ATOM   1212  H   GLY A  77     -24.209 -13.125 -75.659  1.00 -0.39           H  
ATOM   1213  CA  GLY A  77     -22.881 -13.506 -74.073  1.00 -0.39           C  
ATOM   1214  HA2 GLY A  77     -22.227 -12.640 -73.977  1.00 -0.39           H  
ATOM   1215  HA3 GLY A  77     -23.026 -13.988 -73.106  1.00 -0.39           H  
ATOM   1216  C   GLY A  77     -22.172 -14.473 -75.016  1.00 -0.39           C  
ATOM   1217  O   GLY A  77     -22.049 -14.256 -76.241  1.00 -0.39           O  
ATOM   1218  N   TRP A  78     -21.352 -15.398 -74.408  1.00 -0.51           N  
ATOM   1219  H   TRP A  78     -21.619 -15.574 -73.450  1.00 -0.51           H  
ATOM   1220  CA  TRP A  78     -20.393 -16.367 -75.084  1.00 -0.51           C  
ATOM   1221  HA  TRP A  78     -20.710 -16.460 -76.122  1.00 -0.51           H  
ATOM   1222  CB  TRP A  78     -19.005 -15.719 -75.076  1.00 -0.51           C  
ATOM   1223  HB2 TRP A  78     -18.501 -16.089 -74.183  1.00 -0.51           H  
ATOM   1224  HB3 TRP A  78     -18.541 -16.191 -75.942  1.00 -0.51           H  
ATOM   1225  CG  TRP A  78     -18.872 -14.199 -75.173  1.00 -0.51           C  
ATOM   1226  CD1 TRP A  78     -18.752 -13.493 -76.359  1.00 -0.51           C  
ATOM   1227  HD1 TRP A  78     -18.712 -14.017 -77.302  1.00 -0.51           H  
ATOM   1228  NE1 TRP A  78     -18.987 -12.146 -76.121  1.00 -0.51           N  
ATOM   1229  HE1 TRP A  78     -18.878 -11.464 -76.858  1.00 -0.51           H  
ATOM   1230  CE2 TRP A  78     -19.143 -11.825 -74.805  1.00 -0.51           C  
ATOM   1231  CZ2 TRP A  78     -19.225 -10.673 -74.043  1.00 -0.51           C  
ATOM   1232  HZ2 TRP A  78     -19.182  -9.761 -74.619  1.00 -0.51           H  
ATOM   1233  CH2 TRP A  78     -19.362 -10.730 -72.617  1.00 -0.51           C  
ATOM   1234  HH2 TRP A  78     -19.363  -9.824 -72.029  1.00 -0.51           H  
ATOM   1235  CZ3 TRP A  78     -19.258 -12.008 -71.960  1.00 -0.51           C  
ATOM   1236  HZ3 TRP A  78     -19.263 -12.073 -70.882  1.00 -0.51           H  
ATOM   1237  CE3 TRP A  78     -19.073 -13.156 -72.776  1.00 -0.51           C  
ATOM   1238  HE3 TRP A  78     -18.866 -14.098 -72.291  1.00 -0.51           H  
ATOM   1239  CD2 TRP A  78     -19.079 -13.118 -74.169  1.00 -0.51           C  
ATOM   1240  C   TRP A  78     -20.465 -17.775 -74.499  1.00 -0.51           C  
ATOM   1241  O   TRP A  78     -20.899 -17.931 -73.351  1.00 -0.51           O  
ATOM   1242  N   ILE A  79     -20.060 -18.720 -75.293  1.00 -0.53           N  
ATOM   1243  H   ILE A  79     -19.703 -18.455 -76.200  1.00 -0.53           H  
ATOM   1244  CA  ILE A  79     -19.619 -20.091 -74.974  1.00 -0.53           C  
ATOM   1245  HA  ILE A  79     -20.045 -20.436 -74.032  1.00 -0.53           H  
ATOM   1246  CB  ILE A  79     -20.252 -21.085 -76.013  1.00 -0.53           C  
ATOM   1247  HB  ILE A  79     -19.668 -21.090 -76.934  1.00 -0.53           H  
ATOM   1248  CG2 ILE A  79     -20.055 -22.513 -75.566  1.00 -0.53           C  
ATOM   1249 HG21 ILE A  79     -20.446 -22.664 -74.560  1.00 -0.53           H  
ATOM   1250 HG22 ILE A  79     -20.539 -23.122 -76.330  1.00 -0.53           H  
ATOM   1251 HG23 ILE A  79     -18.995 -22.766 -75.555  1.00 -0.53           H  
ATOM   1252  CG1 ILE A  79     -21.759 -20.791 -76.220  1.00 -0.53           C  
ATOM   1253 HG12 ILE A  79     -22.361 -21.682 -76.395  1.00 -0.53           H  
ATOM   1254 HG13 ILE A  79     -22.163 -20.454 -75.266  1.00 -0.53           H  
ATOM   1255  CD1 ILE A  79     -22.055 -19.908 -77.426  1.00 -0.53           C  
ATOM   1256 HD11 ILE A  79     -21.364 -19.084 -77.603  1.00 -0.53           H  
ATOM   1257 HD12 ILE A  79     -22.070 -20.435 -78.380  1.00 -0.53           H  
ATOM   1258 HD13 ILE A  79     -23.050 -19.490 -77.270  1.00 -0.53           H  
ATOM   1259  C   ILE A  79     -18.085 -20.335 -74.955  1.00 -0.53           C  
ATOM   1260  O   ILE A  79     -17.404 -19.957 -75.939  1.00 -0.53           O  
ATOM   1261  N   PHE A  80     -17.421 -21.048 -73.971  1.00 -0.33           N  
ATOM   1262  H   PHE A  80     -18.003 -21.456 -73.252  1.00 -0.33           H  
ATOM   1263  CA  PHE A  80     -15.967 -21.346 -73.887  1.00 -0.33           C  
ATOM   1264  HA  PHE A  80     -15.586 -21.173 -74.893  1.00 -0.33           H  
ATOM   1265  CB  PHE A  80     -15.283 -20.449 -72.860  1.00 -0.33           C  
ATOM   1266  HB2 PHE A  80     -15.575 -20.576 -71.817  1.00 -0.33           H  
ATOM   1267  HB3 PHE A  80     -14.212 -20.648 -72.900  1.00 -0.33           H  
ATOM   1268  CG  PHE A  80     -15.365 -18.941 -73.130  1.00 -0.33           C  
ATOM   1269  CD1 PHE A  80     -16.424 -18.188 -72.523  1.00 -0.33           C  
ATOM   1270  HD1 PHE A  80     -17.077 -18.674 -71.814  1.00 -0.33           H  
ATOM   1271  CE1 PHE A  80     -16.522 -16.852 -72.832  1.00 -0.33           C  
ATOM   1272  HE1 PHE A  80     -17.318 -16.259 -72.406  1.00 -0.33           H  
ATOM   1273  CZ  PHE A  80     -15.600 -16.248 -73.697  1.00 -0.33           C  
ATOM   1274  HZ  PHE A  80     -15.633 -15.193 -73.927  1.00 -0.33           H  
ATOM   1275  CE2 PHE A  80     -14.564 -17.021 -74.377  1.00 -0.33           C  
ATOM   1276  HE2 PHE A  80     -13.800 -16.596 -75.011  1.00 -0.33           H  
ATOM   1277  CD2 PHE A  80     -14.445 -18.400 -74.076  1.00 -0.33           C  
ATOM   1278  HD2 PHE A  80     -13.668 -18.943 -74.594  1.00 -0.33           H  
ATOM   1279  C   PHE A  80     -15.650 -22.735 -73.431  1.00 -0.33           C  
ATOM   1280  O   PHE A  80     -16.189 -23.171 -72.405  1.00 -0.33           O  
ATOM   1281  N   GLY A  81     -14.754 -23.475 -74.170  1.00 -0.19           N  
ATOM   1282  H   GLY A  81     -14.408 -22.980 -74.979  1.00 -0.19           H  
ATOM   1283  CA  GLY A  81     -14.219 -24.773 -73.716  1.00 -0.19           C  
ATOM   1284  HA2 GLY A  81     -13.496 -24.619 -72.915  1.00 -0.19           H  
ATOM   1285  HA3 GLY A  81     -15.005 -25.465 -73.415  1.00 -0.19           H  
ATOM   1286  C   GLY A  81     -13.424 -25.514 -74.787  1.00 -0.19           C  
ATOM   1287  O   GLY A  81     -12.763 -24.903 -75.587  1.00 -0.19           O  
ATOM   1288  N   THR A  82     -13.448 -26.835 -74.765  1.00 -0.03           N  
ATOM   1289  H   THR A  82     -14.124 -27.276 -74.157  1.00 -0.03           H  
ATOM   1290  CA  THR A  82     -12.578 -27.691 -75.633  1.00 -0.03           C  
ATOM   1291  HA  THR A  82     -11.814 -27.041 -76.059  1.00 -0.03           H  
ATOM   1292  CB  THR A  82     -11.954 -28.773 -74.748  1.00 -0.03           C  
ATOM   1293  HB  THR A  82     -12.807 -29.326 -74.355  1.00 -0.03           H  
ATOM   1294  CG2 THR A  82     -10.922 -29.802 -75.375  1.00 -0.03           C  
ATOM   1295 HG21 THR A  82     -10.320 -29.299 -76.132  1.00 -0.03           H  
ATOM   1296 HG22 THR A  82     -10.104 -30.027 -74.691  1.00 -0.03           H  
ATOM   1297 HG23 THR A  82     -11.414 -30.646 -75.858  1.00 -0.03           H  
ATOM   1298  OG1 THR A  82     -11.288 -28.339 -73.574  1.00 -0.03           O  
ATOM   1299  HG1 THR A  82     -11.997 -28.157 -72.953  1.00 -0.03           H  
ATOM   1300  C   THR A  82     -13.370 -28.298 -76.869  1.00 -0.03           C  
ATOM   1301  O   THR A  82     -12.969 -28.104 -77.999  1.00 -0.03           O  
ATOM   1302  N   THR A  83     -14.360 -29.152 -76.623  1.00 -0.05           N  
ATOM   1303  H   THR A  83     -14.644 -29.286 -75.663  1.00 -0.05           H  
ATOM   1304  CA  THR A  83     -15.176 -29.697 -77.713  1.00 -0.05           C  
ATOM   1305  HA  THR A  83     -14.669 -29.690 -78.678  1.00 -0.05           H  
ATOM   1306  CB  THR A  83     -15.445 -31.135 -77.455  1.00 -0.05           C  
ATOM   1307  HB  THR A  83     -15.946 -31.697 -78.243  1.00 -0.05           H  
ATOM   1308  CG2 THR A  83     -14.166 -31.957 -77.216  1.00 -0.05           C  
ATOM   1309 HG21 THR A  83     -13.475 -31.481 -76.520  1.00 -0.05           H  
ATOM   1310 HG22 THR A  83     -14.383 -32.980 -76.910  1.00 -0.05           H  
ATOM   1311 HG23 THR A  83     -13.606 -32.125 -78.135  1.00 -0.05           H  
ATOM   1312  OG1 THR A  83     -16.218 -31.293 -76.294  1.00 -0.05           O  
ATOM   1313  HG1 THR A  83     -16.924 -31.886 -76.559  1.00 -0.05           H  
ATOM   1314  C   THR A  83     -16.501 -29.052 -77.946  1.00 -0.05           C  
ATOM   1315  O   THR A  83     -17.141 -29.376 -78.913  1.00 -0.05           O  
ATOM   1316  N   LEU A  84     -17.002 -28.192 -77.088  1.00 -0.08           N  
ATOM   1317  H   LEU A  84     -16.376 -27.977 -76.325  1.00 -0.08           H  
ATOM   1318  CA  LEU A  84     -18.301 -27.421 -77.150  1.00 -0.08           C  
ATOM   1319  HA  LEU A  84     -18.436 -27.006 -76.151  1.00 -0.08           H  
ATOM   1320  CB  LEU A  84     -18.159 -26.328 -78.197  1.00 -0.08           C  
ATOM   1321  HB2 LEU A  84     -17.504 -26.589 -79.028  1.00 -0.08           H  
ATOM   1322  HB3 LEU A  84     -19.154 -26.188 -78.620  1.00 -0.08           H  
ATOM   1323  CG  LEU A  84     -17.686 -24.973 -77.559  1.00 -0.08           C  
ATOM   1324  HG  LEU A  84     -18.469 -24.562 -76.922  1.00 -0.08           H  
ATOM   1325  CD1 LEU A  84     -16.537 -25.058 -76.656  1.00 -0.08           C  
ATOM   1326 HD11 LEU A  84     -16.117 -24.096 -76.364  1.00 -0.08           H  
ATOM   1327 HD12 LEU A  84     -16.766 -25.583 -75.728  1.00 -0.08           H  
ATOM   1328 HD13 LEU A  84     -15.621 -25.410 -77.131  1.00 -0.08           H  
ATOM   1329  CD2 LEU A  84     -17.346 -24.051 -78.611  1.00 -0.08           C  
ATOM   1330 HD21 LEU A  84     -16.499 -24.332 -79.238  1.00 -0.08           H  
ATOM   1331 HD22 LEU A  84     -18.217 -24.011 -79.266  1.00 -0.08           H  
ATOM   1332 HD23 LEU A  84     -17.091 -23.091 -78.162  1.00 -0.08           H  
ATOM   1333  C   LEU A  84     -19.524 -28.360 -77.361  1.00 -0.08           C  
ATOM   1334  O   LEU A  84     -20.600 -27.917 -77.759  1.00 -0.08           O  
ATOM   1335  N   ASP A  85     -19.415 -29.640 -76.964  1.00 -0.04           N  
ATOM   1336  H   ASP A  85     -18.543 -29.795 -76.479  1.00 -0.04           H  
ATOM   1337  CA  ASP A  85     -20.422 -30.727 -76.822  1.00 -0.04           C  
ATOM   1338  HA  ASP A  85     -21.419 -30.286 -76.832  1.00 -0.04           H  
ATOM   1339  CB  ASP A  85     -20.280 -31.552 -78.173  1.00 -0.04           C  
ATOM   1340  HB2 ASP A  85     -21.224 -32.094 -78.238  1.00 -0.04           H  
ATOM   1341  HB3 ASP A  85     -20.304 -30.848 -79.005  1.00 -0.04           H  
ATOM   1342  CG  ASP A  85     -19.101 -32.488 -78.227  1.00 -0.04           C  
ATOM   1343  OD1 ASP A  85     -18.376 -32.587 -77.183  1.00 -0.04           O  
ATOM   1344  OD2 ASP A  85     -18.782 -33.044 -79.314  1.00 -0.04           O  
ATOM   1345  C   ASP A  85     -20.346 -31.538 -75.597  1.00 -0.04           C  
ATOM   1346  O   ASP A  85     -19.550 -31.287 -74.715  1.00 -0.04           O  
ATOM   1347  N   SER A  86     -21.207 -32.596 -75.468  1.00 -0.02           N  
ATOM   1348  H   SER A  86     -21.855 -32.893 -76.185  1.00 -0.02           H  
ATOM   1349  CA  SER A  86     -21.340 -33.249 -74.194  1.00 -0.02           C  
ATOM   1350  HA  SER A  86     -21.662 -32.522 -73.448  1.00 -0.02           H  
ATOM   1351  CB  SER A  86     -22.441 -34.293 -74.422  1.00 -0.02           C  
ATOM   1352  HB2 SER A  86     -22.679 -34.734 -73.454  1.00 -0.02           H  
ATOM   1353  HB3 SER A  86     -23.350 -33.838 -74.815  1.00 -0.02           H  
ATOM   1354  OG  SER A  86     -21.918 -35.306 -75.273  1.00 -0.02           O  
ATOM   1355  HG  SER A  86     -22.642 -35.806 -75.656  1.00 -0.02           H  
ATOM   1356  C   SER A  86     -20.022 -33.972 -73.762  1.00 -0.02           C  
ATOM   1357  O   SER A  86     -19.886 -34.383 -72.578  1.00 -0.02           O  
ATOM   1358  N   LYS A  87     -18.979 -34.013 -74.654  1.00 -0.03           N  
ATOM   1359  H   LYS A  87     -19.110 -33.558 -75.546  1.00 -0.03           H  
ATOM   1360  CA  LYS A  87     -17.682 -34.699 -74.418  1.00 -0.03           C  
ATOM   1361  HA  LYS A  87     -17.762 -35.658 -73.906  1.00 -0.03           H  
ATOM   1362  CB  LYS A  87     -16.957 -34.903 -75.770  1.00 -0.03           C  
ATOM   1363  HB2 LYS A  87     -16.675 -33.983 -76.282  1.00 -0.03           H  
ATOM   1364  HB3 LYS A  87     -15.973 -35.297 -75.516  1.00 -0.03           H  
ATOM   1365  CG  LYS A  87     -17.659 -35.880 -76.690  1.00 -0.03           C  
ATOM   1366  HG2 LYS A  87     -17.603 -36.848 -76.192  1.00 -0.03           H  
ATOM   1367  HG3 LYS A  87     -18.670 -35.526 -76.891  1.00 -0.03           H  
ATOM   1368  CD  LYS A  87     -16.875 -36.029 -78.021  1.00 -0.03           C  
ATOM   1369  HD2 LYS A  87     -16.433 -35.056 -78.238  1.00 -0.03           H  
ATOM   1370  HD3 LYS A  87     -16.086 -36.765 -77.866  1.00 -0.03           H  
ATOM   1371  CE  LYS A  87     -17.590 -36.647 -79.228  1.00 -0.03           C  
ATOM   1372  HE2 LYS A  87     -16.833 -36.536 -80.004  1.00 -0.03           H  
ATOM   1373  HE3 LYS A  87     -17.753 -37.725 -79.202  1.00 -0.03           H  
ATOM   1374  NZ  LYS A  87     -18.834 -35.991 -79.549  1.00 -0.03           N  
ATOM   1375  HZ1 LYS A  87     -19.237 -36.361 -80.398  1.00 -0.03           H  
ATOM   1376  HZ2 LYS A  87     -19.416 -36.233 -78.760  1.00 -0.03           H  
ATOM   1377  HZ3 LYS A  87     -18.764 -34.987 -79.637  1.00 -0.03           H  
ATOM   1378  C   LYS A  87     -16.924 -34.004 -73.285  1.00 -0.03           C  
ATOM   1379  O   LYS A  87     -16.084 -34.685 -72.684  1.00 -0.03           O  
ATOM   1380  N   THR A  88     -17.058 -32.693 -73.148  1.00 -0.04           N  
ATOM   1381  H   THR A  88     -17.749 -32.222 -73.715  1.00 -0.04           H  
ATOM   1382  CA  THR A  88     -16.200 -31.848 -72.247  1.00 -0.04           C  
ATOM   1383  HA  THR A  88     -15.716 -32.513 -71.531  1.00 -0.04           H  
ATOM   1384  CB  THR A  88     -14.969 -31.297 -72.983  1.00 -0.04           C  
ATOM   1385  HB  THR A  88     -14.416 -30.858 -72.153  1.00 -0.04           H  
ATOM   1386  CG2 THR A  88     -14.024 -32.286 -73.620  1.00 -0.04           C  
ATOM   1387 HG21 THR A  88     -14.431 -32.855 -74.456  1.00 -0.04           H  
ATOM   1388 HG22 THR A  88     -13.164 -31.674 -73.892  1.00 -0.04           H  
ATOM   1389 HG23 THR A  88     -13.696 -32.965 -72.833  1.00 -0.04           H  
ATOM   1390  OG1 THR A  88     -15.268 -30.370 -73.862  1.00 -0.04           O  
ATOM   1391  HG1 THR A  88     -15.722 -30.796 -74.593  1.00 -0.04           H  
ATOM   1392  C   THR A  88     -16.967 -30.659 -71.657  1.00 -0.04           C  
ATOM   1393  O   THR A  88     -17.919 -30.143 -72.219  1.00 -0.04           O  
ATOM   1394  N   GLN A  89     -16.610 -30.284 -70.397  1.00 -0.04           N  
ATOM   1395  H   GLN A  89     -15.887 -30.825 -69.943  1.00 -0.04           H  
ATOM   1396  CA  GLN A  89     -17.140 -29.062 -69.680  1.00 -0.04           C  
ATOM   1397  HA  GLN A  89     -18.212 -29.244 -69.605  1.00 -0.04           H  
ATOM   1398  CB  GLN A  89     -16.458 -28.986 -68.282  1.00 -0.04           C  
ATOM   1399  HB2 GLN A  89     -15.387 -28.999 -68.482  1.00 -0.04           H  
ATOM   1400  HB3 GLN A  89     -16.782 -28.071 -67.786  1.00 -0.04           H  
ATOM   1401  CG  GLN A  89     -16.729 -30.178 -67.271  1.00 -0.04           C  
ATOM   1402  HG2 GLN A  89     -16.604 -31.146 -67.757  1.00 -0.04           H  
ATOM   1403  HG3 GLN A  89     -16.031 -30.143 -66.434  1.00 -0.04           H  
ATOM   1404  CD  GLN A  89     -18.123 -30.041 -66.649  1.00 -0.04           C  
ATOM   1405  OE1 GLN A  89     -18.466 -29.062 -66.018  1.00 -0.04           O  
ATOM   1406  NE2 GLN A  89     -18.975 -31.069 -66.830  1.00 -0.04           N  
ATOM   1407 HE21 GLN A  89     -19.862 -30.994 -66.354  1.00 -0.04           H  
ATOM   1408 HE22 GLN A  89     -18.672 -31.884 -67.344  1.00 -0.04           H  
ATOM   1409  C   GLN A  89     -17.017 -27.732 -70.461  1.00 -0.04           C  
ATOM   1410  O   GLN A  89     -15.856 -27.283 -70.664  1.00 -0.04           O  
ATOM   1411  N   SER A  90     -18.103 -27.045 -70.874  1.00 -0.14           N  
ATOM   1412  H   SER A  90     -19.001 -27.427 -70.614  1.00 -0.14           H  
ATOM   1413  CA  SER A  90     -18.120 -25.739 -71.529  1.00 -0.14           C  
ATOM   1414  HA  SER A  90     -17.097 -25.401 -71.694  1.00 -0.14           H  
ATOM   1415  CB  SER A  90     -19.102 -25.618 -72.713  1.00 -0.14           C  
ATOM   1416  HB2 SER A  90     -20.149 -25.695 -72.423  1.00 -0.14           H  
ATOM   1417  HB3 SER A  90     -18.786 -24.701 -73.211  1.00 -0.14           H  
ATOM   1418  OG  SER A  90     -18.894 -26.747 -73.640  1.00 -0.14           O  
ATOM   1419  HG  SER A  90     -19.473 -27.485 -73.438  1.00 -0.14           H  
ATOM   1420  C   SER A  90     -18.672 -24.741 -70.527  1.00 -0.14           C  
ATOM   1421  O   SER A  90     -19.727 -24.945 -69.859  1.00 -0.14           O  
ATOM   1422  N   LEU A  91     -18.002 -23.627 -70.387  1.00 -0.13           N  
ATOM   1423  H   LEU A  91     -17.106 -23.553 -70.846  1.00 -0.13           H  
ATOM   1424  CA  LEU A  91     -18.425 -22.402 -69.661  1.00 -0.13           C  
ATOM   1425  HA  LEU A  91     -18.960 -22.635 -68.740  1.00 -0.13           H  
ATOM   1426  CB  LEU A  91     -17.240 -21.482 -69.366  1.00 -0.13           C  
ATOM   1427  HB2 LEU A  91     -16.969 -21.092 -70.347  1.00 -0.13           H  
ATOM   1428  HB3 LEU A  91     -17.671 -20.580 -68.929  1.00 -0.13           H  
ATOM   1429  CG  LEU A  91     -16.005 -21.865 -68.549  1.00 -0.13           C  
ATOM   1430  HG  LEU A  91     -16.217 -21.966 -67.485  1.00 -0.13           H  
ATOM   1431  CD1 LEU A  91     -15.118 -23.079 -68.980  1.00 -0.13           C  
ATOM   1432 HD11 LEU A  91     -14.999 -22.935 -70.054  1.00 -0.13           H  
ATOM   1433 HD12 LEU A  91     -14.269 -23.296 -68.332  1.00 -0.13           H  
ATOM   1434 HD13 LEU A  91     -15.762 -23.954 -68.893  1.00 -0.13           H  
ATOM   1435  CD2 LEU A  91     -15.130 -20.548 -68.584  1.00 -0.13           C  
ATOM   1436 HD21 LEU A  91     -15.612 -19.722 -68.061  1.00 -0.13           H  
ATOM   1437 HD22 LEU A  91     -14.196 -20.732 -68.052  1.00 -0.13           H  
ATOM   1438 HD23 LEU A  91     -14.921 -20.326 -69.631  1.00 -0.13           H  
ATOM   1439  C   LEU A  91     -19.529 -21.702 -70.539  1.00 -0.13           C  
ATOM   1440  O   LEU A  91     -19.308 -21.255 -71.709  1.00 -0.13           O  
ATOM   1441  N   LEU A  92     -20.771 -21.563 -70.028  1.00 -0.12           N  
ATOM   1442  H   LEU A  92     -20.884 -21.965 -69.108  1.00 -0.12           H  
ATOM   1443  CA  LEU A  92     -21.845 -20.819 -70.719  1.00 -0.12           C  
ATOM   1444  HA  LEU A  92     -21.486 -20.443 -71.677  1.00 -0.12           H  
ATOM   1445  CB  LEU A  92     -23.049 -21.743 -70.981  1.00 -0.12           C  
ATOM   1446  HB2 LEU A  92     -22.620 -22.702 -71.270  1.00 -0.12           H  
ATOM   1447  HB3 LEU A  92     -23.591 -21.944 -70.057  1.00 -0.12           H  
ATOM   1448  CG  LEU A  92     -23.943 -21.307 -72.104  1.00 -0.12           C  
ATOM   1449  HG  LEU A  92     -23.376 -21.110 -73.014  1.00 -0.12           H  
ATOM   1450  CD1 LEU A  92     -24.844 -22.474 -72.453  1.00 -0.12           C  
ATOM   1451 HD11 LEU A  92     -24.263 -23.290 -72.882  1.00 -0.12           H  
ATOM   1452 HD12 LEU A  92     -25.290 -22.783 -71.508  1.00 -0.12           H  
ATOM   1453 HD13 LEU A  92     -25.291 -22.053 -73.354  1.00 -0.12           H  
ATOM   1454  CD2 LEU A  92     -24.835 -20.054 -71.765  1.00 -0.12           C  
ATOM   1455 HD21 LEU A  92     -25.224 -20.139 -70.751  1.00 -0.12           H  
ATOM   1456 HD22 LEU A  92     -24.153 -19.204 -71.736  1.00 -0.12           H  
ATOM   1457 HD23 LEU A  92     -25.591 -19.971 -72.545  1.00 -0.12           H  
ATOM   1458  C   LEU A  92     -22.109 -19.587 -69.820  1.00 -0.12           C  
ATOM   1459  O   LEU A  92     -22.564 -19.699 -68.688  1.00 -0.12           O  
ATOM   1460  N   ILE A  93     -21.735 -18.452 -70.432  1.00 -0.19           N  
ATOM   1461  H   ILE A  93     -21.502 -18.626 -71.399  1.00 -0.19           H  
ATOM   1462  CA  ILE A  93     -21.759 -17.104 -69.860  1.00 -0.19           C  
ATOM   1463  HA  ILE A  93     -22.031 -17.260 -68.816  1.00 -0.19           H  
ATOM   1464  CB  ILE A  93     -20.332 -16.473 -69.861  1.00 -0.19           C  
ATOM   1465  HB  ILE A  93     -20.020 -16.646 -70.891  1.00 -0.19           H  
ATOM   1466  CG2 ILE A  93     -20.370 -14.991 -69.664  1.00 -0.19           C  
ATOM   1467 HG21 ILE A  93     -19.350 -14.619 -69.762  1.00 -0.19           H  
ATOM   1468 HG22 ILE A  93     -20.995 -14.523 -70.424  1.00 -0.19           H  
ATOM   1469 HG23 ILE A  93     -20.794 -14.754 -68.688  1.00 -0.19           H  
ATOM   1470  CG1 ILE A  93     -19.251 -17.294 -69.103  1.00 -0.19           C  
ATOM   1471 HG12 ILE A  93     -19.452 -17.200 -68.036  1.00 -0.19           H  
ATOM   1472 HG13 ILE A  93     -19.316 -18.320 -69.465  1.00 -0.19           H  
ATOM   1473  CD1 ILE A  93     -17.767 -16.906 -69.126  1.00 -0.19           C  
ATOM   1474 HD11 ILE A  93     -17.341 -16.902 -70.129  1.00 -0.19           H  
ATOM   1475 HD12 ILE A  93     -17.627 -15.948 -68.626  1.00 -0.19           H  
ATOM   1476 HD13 ILE A  93     -17.328 -17.705 -68.529  1.00 -0.19           H  
ATOM   1477  C   ILE A  93     -22.828 -16.313 -70.608  1.00 -0.19           C  
ATOM   1478  O   ILE A  93     -22.762 -16.207 -71.812  1.00 -0.19           O  
ATOM   1479  N   VAL A  94     -23.940 -16.032 -69.931  1.00 -0.14           N  
ATOM   1480  H   VAL A  94     -23.995 -16.345 -68.972  1.00 -0.14           H  
ATOM   1481  CA  VAL A  94     -25.221 -15.513 -70.458  1.00 -0.14           C  
ATOM   1482  HA  VAL A  94     -24.909 -14.976 -71.354  1.00 -0.14           H  
ATOM   1483  CB  VAL A  94     -26.190 -16.647 -70.932  1.00 -0.14           C  
ATOM   1484  HB  VAL A  94     -25.755 -17.240 -71.736  1.00 -0.14           H  
ATOM   1485  CG1 VAL A  94     -26.588 -17.667 -69.857  1.00 -0.14           C  
ATOM   1486 HG11 VAL A  94     -25.703 -18.183 -69.486  1.00 -0.14           H  
ATOM   1487 HG12 VAL A  94     -27.000 -17.226 -68.949  1.00 -0.14           H  
ATOM   1488 HG13 VAL A  94     -27.267 -18.495 -70.061  1.00 -0.14           H  
ATOM   1489  CG2 VAL A  94     -27.406 -16.043 -71.647  1.00 -0.14           C  
ATOM   1490 HG21 VAL A  94     -27.977 -15.553 -70.859  1.00 -0.14           H  
ATOM   1491 HG22 VAL A  94     -27.066 -15.256 -72.321  1.00 -0.14           H  
ATOM   1492 HG23 VAL A  94     -27.988 -16.869 -72.056  1.00 -0.14           H  
ATOM   1493  C   VAL A  94     -25.964 -14.514 -69.513  1.00 -0.14           C  
ATOM   1494  O   VAL A  94     -26.162 -14.748 -68.355  1.00 -0.14           O  
ATOM   1495  N   ASN A  95     -26.320 -13.395 -70.103  1.00 -0.05           N  
ATOM   1496  H   ASN A  95     -26.049 -13.306 -71.072  1.00 -0.05           H  
ATOM   1497  CA  ASN A  95     -27.097 -12.295 -69.524  1.00 -0.05           C  
ATOM   1498  HA  ASN A  95     -26.996 -12.240 -68.440  1.00 -0.05           H  
ATOM   1499  CB  ASN A  95     -26.491 -10.981 -70.132  1.00 -0.05           C  
ATOM   1500  HB2 ASN A  95     -25.402 -11.019 -70.110  1.00 -0.05           H  
ATOM   1501  HB3 ASN A  95     -26.738 -11.023 -71.193  1.00 -0.05           H  
ATOM   1502  CG  ASN A  95     -27.134  -9.772 -69.487  1.00 -0.05           C  
ATOM   1503  OD1 ASN A  95     -27.531  -9.784 -68.313  1.00 -0.05           O  
ATOM   1504  ND2 ASN A  95     -27.414  -8.791 -70.265  1.00 -0.05           N  
ATOM   1505 HD21 ASN A  95     -27.845  -7.999 -69.811  1.00 -0.05           H  
ATOM   1506 HD22 ASN A  95     -27.171  -8.725 -71.243  1.00 -0.05           H  
ATOM   1507  C   ASN A  95     -28.597 -12.552 -69.852  1.00 -0.05           C  
ATOM   1508  O   ASN A  95     -28.961 -12.792 -71.026  1.00 -0.05           O  
ATOM   1509  N   NLN A  96     -29.472 -12.437 -68.866  1.00 -0.02           N  
ATOM   1510  H   NLN A  96     -29.154 -12.157 -67.950  1.00 -0.02           H  
ATOM   1511  CA  NLN A  96     -30.940 -12.336 -69.100  1.00 -0.02           C  
ATOM   1512  HA  NLN A  96     -31.142 -12.571 -70.145  1.00 -0.02           H  
ATOM   1513  CB  NLN A  96     -31.622 -13.482 -68.341  1.00 -0.02           C  
ATOM   1514  HB2 NLN A  96     -32.674 -13.562 -68.618  1.00 -0.02           H  
ATOM   1515  HB3 NLN A  96     -31.168 -14.439 -68.596  1.00 -0.02           H  
ATOM   1516  CG  NLN A  96     -31.677 -13.294 -66.904  1.00 -0.02           C  
ATOM   1517  OD1 NLN A  96     -31.197 -12.293 -66.389  1.00 -0.02           O  
ATOM   1518  ND2 NLN A  96     -32.541 -14.135 -66.273  1.00 -0.02           N  
ATOM   1519 HD21 NLN A  96     -32.893 -14.957 -66.743  1.00 -0.02           H  
ATOM   1520  C   NLN A  96     -31.472 -10.916 -68.941  1.00 -0.02           C  
ATOM   1521  O   NLN A  96     -32.591 -10.688 -68.524  1.00 -0.02           O  
ATOM   1522  N   ALA A  97     -30.476 -10.014 -69.072  1.00 -0.02           N  
ATOM   1523  H   ALA A  97     -29.527 -10.310 -69.251  1.00 -0.02           H  
ATOM   1524  CA  ALA A  97     -30.583  -8.546 -68.772  1.00 -0.02           C  
ATOM   1525  HA  ALA A  97     -29.642  -8.105 -69.100  1.00 -0.02           H  
ATOM   1526  CB  ALA A  97     -31.734  -7.987 -69.636  1.00 -0.02           C  
ATOM   1527  HB1 ALA A  97     -31.668  -8.418 -70.635  1.00 -0.02           H  
ATOM   1528  HB2 ALA A  97     -32.714  -8.197 -69.206  1.00 -0.02           H  
ATOM   1529  HB3 ALA A  97     -31.621  -6.905 -69.563  1.00 -0.02           H  
ATOM   1530  C   ALA A  97     -30.820  -8.227 -67.294  1.00 -0.02           C  
ATOM   1531  O   ALA A  97     -30.487  -7.111 -66.913  1.00 -0.02           O  
ATOM   1532  N   THR A  98     -31.224  -9.159 -66.480  1.00 -0.01           N  
ATOM   1533  H   THR A  98     -31.512 -10.050 -66.858  1.00 -0.01           H  
ATOM   1534  CA  THR A  98     -31.293  -8.897 -64.971  1.00 -0.01           C  
ATOM   1535  HA  THR A  98     -31.124  -7.839 -64.769  1.00 -0.01           H  
ATOM   1536  CB  THR A  98     -32.630  -9.267 -64.363  1.00 -0.01           C  
ATOM   1537  HB  THR A  98     -32.581  -9.103 -63.286  1.00 -0.01           H  
ATOM   1538  CG2 THR A  98     -33.733  -8.358 -64.823  1.00 -0.01           C  
ATOM   1539 HG21 THR A  98     -33.356  -7.336 -64.861  1.00 -0.01           H  
ATOM   1540 HG22 THR A  98     -33.992  -8.489 -65.874  1.00 -0.01           H  
ATOM   1541 HG23 THR A  98     -34.550  -8.352 -64.101  1.00 -0.01           H  
ATOM   1542  OG1 THR A  98     -32.970 -10.588 -64.643  1.00 -0.01           O  
ATOM   1543  HG1 THR A  98     -32.453 -10.914 -65.384  1.00 -0.01           H  
ATOM   1544  C   THR A  98     -30.103  -9.486 -64.213  1.00 -0.01           C  
ATOM   1545  O   THR A  98     -29.706  -9.082 -63.113  1.00 -0.01           O  
ATOM   1546  N   ASN A  99     -29.493 -10.508 -64.806  1.00 -0.02           N  
ATOM   1547  H   ASN A  99     -29.976 -10.975 -65.560  1.00 -0.02           H  
ATOM   1548  CA  ASN A  99     -28.347 -11.248 -64.251  1.00 -0.02           C  
ATOM   1549  HA  ASN A  99     -27.663 -10.615 -63.687  1.00 -0.02           H  
ATOM   1550  CB  ASN A  99     -28.738 -12.387 -63.272  1.00 -0.02           C  
ATOM   1551  HB2 ASN A  99     -29.559 -12.957 -63.709  1.00 -0.02           H  
ATOM   1552  HB3 ASN A  99     -27.869 -13.037 -63.171  1.00 -0.02           H  
ATOM   1553  CG  ASN A  99     -29.222 -11.940 -61.883  1.00 -0.02           C  
ATOM   1554  OD1 ASN A  99     -30.406 -11.717 -61.623  1.00 -0.02           O  
ATOM   1555  ND2 ASN A  99     -28.221 -11.554 -61.131  1.00 -0.02           N  
ATOM   1556 HD21 ASN A  99     -28.415 -11.309 -60.171  1.00 -0.02           H  
ATOM   1557 HD22 ASN A  99     -27.232 -11.448 -61.308  1.00 -0.02           H  
ATOM   1558  C   ASN A  99     -27.465 -11.941 -65.298  1.00 -0.02           C  
ATOM   1559  O   ASN A  99     -28.006 -12.464 -66.267  1.00 -0.02           O  
ATOM   1560  N   VAL A 100     -26.129 -11.992 -65.083  1.00 -0.02           N  
ATOM   1561  H   VAL A 100     -25.792 -11.515 -64.259  1.00 -0.02           H  
ATOM   1562  CA  VAL A 100     -25.229 -12.846 -65.920  1.00 -0.02           C  
ATOM   1563  HA  VAL A 100     -25.890 -13.147 -66.733  1.00 -0.02           H  
ATOM   1564  CB  VAL A 100     -23.900 -12.122 -66.376  1.00 -0.02           C  
ATOM   1565  HB  VAL A 100     -23.175 -12.026 -65.568  1.00 -0.02           H  
ATOM   1566  CG1 VAL A 100     -23.114 -12.966 -67.456  1.00 -0.02           C  
ATOM   1567 HG11 VAL A 100     -22.777 -13.840 -66.898  1.00 -0.02           H  
ATOM   1568 HG12 VAL A 100     -23.827 -13.067 -68.274  1.00 -0.02           H  
ATOM   1569 HG13 VAL A 100     -22.178 -12.524 -67.798  1.00 -0.02           H  
ATOM   1570  CG2 VAL A 100     -24.131 -10.780 -67.138  1.00 -0.02           C  
ATOM   1571 HG21 VAL A 100     -23.166 -10.306 -67.316  1.00 -0.02           H  
ATOM   1572 HG22 VAL A 100     -24.594 -11.003 -68.100  1.00 -0.02           H  
ATOM   1573 HG23 VAL A 100     -24.784 -10.164 -66.521  1.00 -0.02           H  
ATOM   1574  C   VAL A 100     -24.888 -14.085 -65.132  1.00 -0.02           C  
ATOM   1575  O   VAL A 100     -24.262 -14.059 -64.043  1.00 -0.02           O  
ATOM   1576  N   VAL A 101     -25.284 -15.221 -65.698  1.00 -0.04           N  
ATOM   1577  H   VAL A 101     -25.717 -15.126 -66.606  1.00 -0.04           H  
ATOM   1578  CA  VAL A 101     -25.015 -16.613 -65.250  1.00 -0.04           C  
ATOM   1579  HA  VAL A 101     -24.634 -16.674 -64.231  1.00 -0.04           H  
ATOM   1580  CB  VAL A 101     -26.218 -17.653 -65.278  1.00 -0.04           C  
ATOM   1581  HB  VAL A 101     -26.479 -17.648 -66.336  1.00 -0.04           H  
ATOM   1582  CG1 VAL A 101     -25.941 -19.052 -64.717  1.00 -0.04           C  
ATOM   1583 HG11 VAL A 101     -26.801 -19.700 -64.885  1.00 -0.04           H  
ATOM   1584 HG12 VAL A 101     -25.114 -19.519 -65.253  1.00 -0.04           H  
ATOM   1585 HG13 VAL A 101     -25.820 -18.994 -63.636  1.00 -0.04           H  
ATOM   1586  CG2 VAL A 101     -27.503 -17.167 -64.572  1.00 -0.04           C  
ATOM   1587 HG21 VAL A 101     -28.419 -17.736 -64.735  1.00 -0.04           H  
ATOM   1588 HG22 VAL A 101     -27.254 -17.087 -63.514  1.00 -0.04           H  
ATOM   1589 HG23 VAL A 101     -27.719 -16.129 -64.826  1.00 -0.04           H  
ATOM   1590  C   VAL A 101     -23.879 -17.211 -66.018  1.00 -0.04           C  
ATOM   1591  O   VAL A 101     -23.947 -17.453 -67.219  1.00 -0.04           O  
ATOM   1592  N   ILE A 102     -22.808 -17.380 -65.309  1.00 -0.05           N  
ATOM   1593  H   ILE A 102     -22.767 -16.917 -64.412  1.00 -0.05           H  
ATOM   1594  CA  ILE A 102     -21.736 -18.378 -65.630  1.00 -0.05           C  
ATOM   1595  HA  ILE A 102     -21.734 -18.328 -66.719  1.00 -0.05           H  
ATOM   1596  CB  ILE A 102     -20.364 -17.862 -65.108  1.00 -0.05           C  
ATOM   1597  HB  ILE A 102     -20.409 -17.780 -64.022  1.00 -0.05           H  
ATOM   1598  CG2 ILE A 102     -19.234 -18.854 -65.548  1.00 -0.05           C  
ATOM   1599 HG21 ILE A 102     -18.246 -18.398 -65.477  1.00 -0.05           H  
ATOM   1600 HG22 ILE A 102     -19.124 -19.690 -64.857  1.00 -0.05           H  
ATOM   1601 HG23 ILE A 102     -19.344 -19.225 -66.567  1.00 -0.05           H  
ATOM   1602  CG1 ILE A 102     -20.054 -16.398 -65.612  1.00 -0.05           C  
ATOM   1603 HG12 ILE A 102     -19.032 -16.292 -65.975  1.00 -0.05           H  
ATOM   1604 HG13 ILE A 102     -20.568 -16.094 -66.524  1.00 -0.05           H  
ATOM   1605  CD1 ILE A 102     -20.121 -15.271 -64.535  1.00 -0.05           C  
ATOM   1606 HD11 ILE A 102     -19.240 -15.297 -63.895  1.00 -0.05           H  
ATOM   1607 HD12 ILE A 102     -20.045 -14.290 -65.006  1.00 -0.05           H  
ATOM   1608 HD13 ILE A 102     -21.074 -15.208 -64.008  1.00 -0.05           H  
ATOM   1609  C   ILE A 102     -22.043 -19.749 -65.023  1.00 -0.05           C  
ATOM   1610  O   ILE A 102     -22.017 -19.881 -63.781  1.00 -0.05           O  
ATOM   1611  N   LYS A 103     -22.338 -20.723 -65.812  1.00 -0.08           N  
ATOM   1612  H   LYS A 103     -22.281 -20.477 -66.791  1.00 -0.08           H  
ATOM   1613  CA  LYS A 103     -22.611 -22.145 -65.479  1.00 -0.08           C  
ATOM   1614  HA  LYS A 103     -22.377 -22.277 -64.422  1.00 -0.08           H  
ATOM   1615  CB  LYS A 103     -23.995 -22.527 -65.784  1.00 -0.08           C  
ATOM   1616  HB2 LYS A 103     -24.634 -21.671 -65.567  1.00 -0.08           H  
ATOM   1617  HB3 LYS A 103     -24.231 -22.658 -66.840  1.00 -0.08           H  
ATOM   1618  CG  LYS A 103     -24.545 -23.781 -65.000  1.00 -0.08           C  
ATOM   1619  HG2 LYS A 103     -24.220 -24.724 -65.438  1.00 -0.08           H  
ATOM   1620  HG3 LYS A 103     -24.047 -23.747 -64.031  1.00 -0.08           H  
ATOM   1621  CD  LYS A 103     -26.122 -23.844 -64.942  1.00 -0.08           C  
ATOM   1622  HD2 LYS A 103     -26.444 -22.982 -64.358  1.00 -0.08           H  
ATOM   1623  HD3 LYS A 103     -26.575 -23.843 -65.933  1.00 -0.08           H  
ATOM   1624  CE  LYS A 103     -26.616 -25.162 -64.352  1.00 -0.08           C  
ATOM   1625  HE2 LYS A 103     -27.661 -25.282 -64.640  1.00 -0.08           H  
ATOM   1626  HE3 LYS A 103     -26.010 -25.989 -64.721  1.00 -0.08           H  
ATOM   1627  NZ  LYS A 103     -26.583 -25.092 -62.898  1.00 -0.08           N  
ATOM   1628  HZ1 LYS A 103     -27.131 -25.847 -62.510  1.00 -0.08           H  
ATOM   1629  HZ2 LYS A 103     -25.653 -25.277 -62.551  1.00 -0.08           H  
ATOM   1630  HZ3 LYS A 103     -26.863 -24.178 -62.573  1.00 -0.08           H  
ATOM   1631  C   LYS A 103     -21.579 -22.981 -66.280  1.00 -0.08           C  
ATOM   1632  O   LYS A 103     -21.341 -22.643 -67.374  1.00 -0.08           O  
ATOM   1633  N   VAL A 104     -20.993 -24.081 -65.753  1.00 -0.08           N  
ATOM   1634  H   VAL A 104     -21.073 -24.362 -64.786  1.00 -0.08           H  
ATOM   1635  CA  VAL A 104     -20.045 -24.902 -66.490  1.00 -0.08           C  
ATOM   1636  HA  VAL A 104     -19.910 -24.665 -67.546  1.00 -0.08           H  
ATOM   1637  CB  VAL A 104     -18.613 -24.764 -65.848  1.00 -0.08           C  
ATOM   1638  HB  VAL A 104     -18.514 -25.311 -64.910  1.00 -0.08           H  
ATOM   1639  CG1 VAL A 104     -17.697 -25.326 -66.879  1.00 -0.08           C  
ATOM   1640 HG11 VAL A 104     -16.751 -25.448 -66.352  1.00 -0.08           H  
ATOM   1641 HG12 VAL A 104     -18.091 -26.263 -67.273  1.00 -0.08           H  
ATOM   1642 HG13 VAL A 104     -17.505 -24.644 -67.708  1.00 -0.08           H  
ATOM   1643  CG2 VAL A 104     -18.163 -23.327 -65.625  1.00 -0.08           C  
ATOM   1644 HG21 VAL A 104     -18.806 -22.765 -64.947  1.00 -0.08           H  
ATOM   1645 HG22 VAL A 104     -17.181 -23.218 -65.163  1.00 -0.08           H  
ATOM   1646 HG23 VAL A 104     -18.168 -22.834 -66.597  1.00 -0.08           H  
ATOM   1647  C   VAL A 104     -20.472 -26.348 -66.473  1.00 -0.08           C  
ATOM   1648  O   VAL A 104     -20.515 -26.981 -65.415  1.00 -0.08           O  
ATOM   1649  N   CYX A 105     -20.905 -26.918 -67.612  1.00 -0.07           N  
ATOM   1650  H   CYX A 105     -20.691 -26.387 -68.444  1.00 -0.07           H  
ATOM   1651  CA  CYX A 105     -21.603 -28.197 -67.729  1.00 -0.07           C  
ATOM   1652  HA  CYX A 105     -21.301 -28.857 -66.916  1.00 -0.07           H  
ATOM   1653  CB  CYX A 105     -23.118 -27.999 -67.746  1.00 -0.07           C  
ATOM   1654  HB2 CYX A 105     -23.366 -27.434 -68.644  1.00 -0.07           H  
ATOM   1655  HB3 CYX A 105     -23.598 -28.977 -67.783  1.00 -0.07           H  
ATOM   1656  SG  CYX A 105     -23.802 -27.205 -66.280  1.00 -0.07           S  
ATOM   1657  C   CYX A 105     -21.147 -28.847 -69.063  1.00 -0.07           C  
ATOM   1658  O   CYX A 105     -20.540 -28.214 -69.893  1.00 -0.07           O  
ATOM   1659  N   GLU A 106     -21.548 -30.144 -69.210  1.00 -0.04           N  
ATOM   1660  H   GLU A 106     -22.148 -30.469 -68.466  1.00 -0.04           H  
ATOM   1661  CA  GLU A 106     -21.469 -30.799 -70.495  1.00 -0.04           C  
ATOM   1662  HA  GLU A 106     -20.611 -30.393 -71.032  1.00 -0.04           H  
ATOM   1663  CB  GLU A 106     -21.253 -32.296 -70.155  1.00 -0.04           C  
ATOM   1664  HB2 GLU A 106     -21.890 -32.660 -69.349  1.00 -0.04           H  
ATOM   1665  HB3 GLU A 106     -21.487 -33.010 -70.944  1.00 -0.04           H  
ATOM   1666  CG  GLU A 106     -19.791 -32.580 -69.715  1.00 -0.04           C  
ATOM   1667  HG2 GLU A 106     -19.146 -32.849 -70.552  1.00 -0.04           H  
ATOM   1668  HG3 GLU A 106     -19.437 -31.621 -69.337  1.00 -0.04           H  
ATOM   1669  CD  GLU A 106     -19.762 -33.690 -68.619  1.00 -0.04           C  
ATOM   1670  OE1 GLU A 106     -18.762 -33.654 -67.819  1.00 -0.04           O  
ATOM   1671  OE2 GLU A 106     -20.663 -34.617 -68.444  1.00 -0.04           O  
ATOM   1672  C   GLU A 106     -22.815 -30.541 -71.204  1.00 -0.04           C  
ATOM   1673  O   GLU A 106     -23.743 -31.365 -71.289  1.00 -0.04           O  
ATOM   1674  N   PHE A 107     -22.910 -29.417 -71.892  1.00 -0.03           N  
ATOM   1675  H   PHE A 107     -22.170 -28.744 -71.753  1.00 -0.03           H  
ATOM   1676  CA  PHE A 107     -24.095 -29.015 -72.730  1.00 -0.03           C  
ATOM   1677  HA  PHE A 107     -24.991 -29.398 -72.242  1.00 -0.03           H  
ATOM   1678  CB  PHE A 107     -24.152 -27.501 -72.950  1.00 -0.03           C  
ATOM   1679  HB2 PHE A 107     -23.247 -27.156 -73.451  1.00 -0.03           H  
ATOM   1680  HB3 PHE A 107     -25.021 -27.238 -73.554  1.00 -0.03           H  
ATOM   1681  CG  PHE A 107     -24.231 -26.663 -71.671  1.00 -0.03           C  
ATOM   1682  CD1 PHE A 107     -25.379 -26.706 -70.849  1.00 -0.03           C  
ATOM   1683  HD1 PHE A 107     -26.229 -27.310 -71.129  1.00 -0.03           H  
ATOM   1684  CE1 PHE A 107     -25.426 -25.937 -69.631  1.00 -0.03           C  
ATOM   1685  HE1 PHE A 107     -26.349 -26.048 -69.080  1.00 -0.03           H  
ATOM   1686  CZ  PHE A 107     -24.351 -25.189 -69.161  1.00 -0.03           C  
ATOM   1687  HZ  PHE A 107     -24.325 -24.543 -68.295  1.00 -0.03           H  
ATOM   1688  CE2 PHE A 107     -23.218 -25.198 -69.975  1.00 -0.03           C  
ATOM   1689  HE2 PHE A 107     -22.338 -24.643 -69.685  1.00 -0.03           H  
ATOM   1690  CD2 PHE A 107     -23.149 -25.935 -71.143  1.00 -0.03           C  
ATOM   1691  HD2 PHE A 107     -22.238 -25.810 -71.710  1.00 -0.03           H  
ATOM   1692  C   PHE A 107     -23.981 -29.784 -73.994  1.00 -0.03           C  
ATOM   1693  O   PHE A 107     -22.884 -30.129 -74.495  1.00 -0.03           O  
ATOM   1694  N   GLN A 108     -25.136 -30.011 -74.590  1.00 -0.01           N  
ATOM   1695  H   GLN A 108     -25.920 -29.510 -74.196  1.00 -0.01           H  
ATOM   1696  CA  GLN A 108     -25.168 -30.722 -75.917  1.00 -0.01           C  
ATOM   1697  HA  GLN A 108     -24.506 -31.561 -75.702  1.00 -0.01           H  
ATOM   1698  CB  GLN A 108     -26.555 -31.312 -76.230  1.00 -0.01           C  
ATOM   1699  HB2 GLN A 108     -27.218 -30.449 -76.173  1.00 -0.01           H  
ATOM   1700  HB3 GLN A 108     -26.707 -31.725 -77.228  1.00 -0.01           H  
ATOM   1701  CG  GLN A 108     -26.876 -32.303 -75.076  1.00 -0.01           C  
ATOM   1702  HG2 GLN A 108     -26.566 -31.875 -74.122  1.00 -0.01           H  
ATOM   1703  HG3 GLN A 108     -27.940 -32.542 -75.079  1.00 -0.01           H  
ATOM   1704  CD  GLN A 108     -26.152 -33.630 -75.235  1.00 -0.01           C  
ATOM   1705  OE1 GLN A 108     -25.627 -34.001 -76.275  1.00 -0.01           O  
ATOM   1706  NE2 GLN A 108     -26.085 -34.491 -74.233  1.00 -0.01           N  
ATOM   1707 HE21 GLN A 108     -25.782 -35.447 -74.350  1.00 -0.01           H  
ATOM   1708 HE22 GLN A 108     -26.478 -34.143 -73.370  1.00 -0.01           H  
ATOM   1709  C   GLN A 108     -24.633 -29.876 -77.065  1.00 -0.01           C  
ATOM   1710  O   GLN A 108     -24.631 -28.645 -76.983  1.00 -0.01           O  
ATOM   1711  N   PHE A 109     -24.214 -30.540 -78.133  1.00 -0.01           N  
ATOM   1712  H   PHE A 109     -24.022 -31.526 -78.034  1.00 -0.01           H  
ATOM   1713  CA  PHE A 109     -23.877 -29.892 -79.412  1.00 -0.01           C  
ATOM   1714  HA  PHE A 109     -22.977 -29.297 -79.258  1.00 -0.01           H  
ATOM   1715  CB  PHE A 109     -23.478 -30.951 -80.451  1.00 -0.01           C  
ATOM   1716  HB2 PHE A 109     -22.517 -31.330 -80.100  1.00 -0.01           H  
ATOM   1717  HB3 PHE A 109     -24.253 -31.718 -80.438  1.00 -0.01           H  
ATOM   1718  CG  PHE A 109     -23.375 -30.323 -81.832  1.00 -0.01           C  
ATOM   1719  CD1 PHE A 109     -24.382 -30.386 -82.784  1.00 -0.01           C  
ATOM   1720  HD1 PHE A 109     -25.313 -30.899 -82.591  1.00 -0.01           H  
ATOM   1721  CE1 PHE A 109     -24.329 -29.600 -83.944  1.00 -0.01           C  
ATOM   1722  HE1 PHE A 109     -25.222 -29.548 -84.549  1.00 -0.01           H  
ATOM   1723  CZ  PHE A 109     -23.214 -28.843 -84.205  1.00 -0.01           C  
ATOM   1724  HZ  PHE A 109     -23.166 -28.141 -85.024  1.00 -0.01           H  
ATOM   1725  CE2 PHE A 109     -22.071 -28.942 -83.294  1.00 -0.01           C  
ATOM   1726  HE2 PHE A 109     -21.170 -28.388 -83.513  1.00 -0.01           H  
ATOM   1727  CD2 PHE A 109     -22.188 -29.665 -82.147  1.00 -0.01           C  
ATOM   1728  HD2 PHE A 109     -21.395 -29.738 -81.417  1.00 -0.01           H  
ATOM   1729  C   PHE A 109     -25.097 -29.112 -79.878  1.00 -0.01           C  
ATOM   1730  O   PHE A 109     -26.228 -29.570 -79.992  1.00 -0.01           O  
ATOM   1731  N   CYS A 110     -24.773 -27.893 -80.248  1.00 -0.00           N  
ATOM   1732  H   CYS A 110     -23.790 -27.660 -80.242  1.00 -0.00           H  
ATOM   1733  CA  CYS A 110     -25.806 -26.996 -80.886  1.00 -0.00           C  
ATOM   1734  HA  CYS A 110     -26.590 -27.636 -81.290  1.00 -0.00           H  
ATOM   1735  CB  CYS A 110     -26.356 -26.063 -79.796  1.00 -0.00           C  
ATOM   1736  HB2 CYS A 110     -26.912 -26.646 -79.062  1.00 -0.00           H  
ATOM   1737  HB3 CYS A 110     -25.531 -25.560 -79.292  1.00 -0.00           H  
ATOM   1738  SG  CYS A 110     -27.495 -24.934 -80.595  1.00 -0.00           S  
ATOM   1739  HG  CYS A 110     -28.547 -25.757 -80.603  1.00 -0.00           H  
ATOM   1740  C   CYS A 110     -25.118 -26.251 -82.055  1.00 -0.00           C  
ATOM   1741  O   CYS A 110     -24.007 -25.760 -81.960  1.00 -0.00           O  
ATOM   1742  N   ASN A 111     -25.830 -25.982 -83.233  1.00 -0.00           N  
ATOM   1743  H   ASN A 111     -26.678 -26.521 -83.337  1.00 -0.00           H  
ATOM   1744  CA  ASN A 111     -25.359 -25.151 -84.315  1.00 -0.00           C  
ATOM   1745  HA  ASN A 111     -24.403 -25.550 -84.655  1.00 -0.00           H  
ATOM   1746  CB  ASN A 111     -26.377 -25.332 -85.541  1.00 -0.00           C  
ATOM   1747  HB2 ASN A 111     -27.397 -25.071 -85.255  1.00 -0.00           H  
ATOM   1748  HB3 ASN A 111     -26.037 -24.651 -86.321  1.00 -0.00           H  
ATOM   1749  CG  ASN A 111     -26.323 -26.708 -86.118  1.00 -0.00           C  
ATOM   1750  OD1 ASN A 111     -25.524 -27.115 -86.933  1.00 -0.00           O  
ATOM   1751  ND2 ASN A 111     -27.262 -27.431 -85.582  1.00 -0.00           N  
ATOM   1752 HD21 ASN A 111     -27.510 -28.355 -85.905  1.00 -0.00           H  
ATOM   1753 HD22 ASN A 111     -27.867 -26.991 -84.904  1.00 -0.00           H  
ATOM   1754  C   ASN A 111     -25.251 -23.612 -83.934  1.00 -0.00           C  
ATOM   1755  O   ASN A 111     -24.337 -22.878 -84.388  1.00 -0.00           O  
ATOM   1756  N   ASP A 112     -26.178 -23.084 -83.085  1.00 -0.01           N  
ATOM   1757  H   ASP A 112     -26.932 -23.686 -82.788  1.00 -0.01           H  
ATOM   1758  CA  ASP A 112     -26.278 -21.657 -82.729  1.00 -0.01           C  
ATOM   1759  HA  ASP A 112     -25.293 -21.286 -82.446  1.00 -0.01           H  
ATOM   1760  CB  ASP A 112     -26.668 -20.831 -83.943  1.00 -0.01           C  
ATOM   1761  HB2 ASP A 112     -25.775 -20.829 -84.569  1.00 -0.01           H  
ATOM   1762  HB3 ASP A 112     -27.473 -21.294 -84.514  1.00 -0.01           H  
ATOM   1763  CG  ASP A 112     -26.986 -19.362 -83.649  1.00 -0.01           C  
ATOM   1764  OD1 ASP A 112     -26.503 -18.818 -82.646  1.00 -0.01           O  
ATOM   1765  OD2 ASP A 112     -27.693 -18.694 -84.406  1.00 -0.01           O  
ATOM   1766  C   ASP A 112     -27.274 -21.559 -81.625  1.00 -0.01           C  
ATOM   1767  O   ASP A 112     -28.442 -21.842 -81.835  1.00 -0.01           O  
ATOM   1768  N   PRO A 113     -26.889 -21.374 -80.305  1.00 -0.01           N  
ATOM   1769  CD  PRO A 113     -25.540 -21.055 -79.941  1.00 -0.01           C  
ATOM   1770  HD2 PRO A 113     -25.375 -20.019 -80.237  1.00 -0.01           H  
ATOM   1771  HD3 PRO A 113     -24.762 -21.700 -80.350  1.00 -0.01           H  
ATOM   1772  CG  PRO A 113     -25.412 -21.128 -78.424  1.00 -0.01           C  
ATOM   1773  HG2 PRO A 113     -24.984 -20.242 -77.957  1.00 -0.01           H  
ATOM   1774  HG3 PRO A 113     -24.945 -22.084 -78.186  1.00 -0.01           H  
ATOM   1775  CB  PRO A 113     -26.852 -21.309 -77.918  1.00 -0.01           C  
ATOM   1776  HB2 PRO A 113     -27.189 -20.415 -77.395  1.00 -0.01           H  
ATOM   1777  HB3 PRO A 113     -26.883 -22.155 -77.231  1.00 -0.01           H  
ATOM   1778  CA  PRO A 113     -27.732 -21.630 -79.122  1.00 -0.01           C  
ATOM   1779  HA  PRO A 113     -27.982 -22.689 -79.059  1.00 -0.01           H  
ATOM   1780  C   PRO A 113     -29.081 -20.819 -79.030  1.00 -0.01           C  
ATOM   1781  O   PRO A 113     -29.088 -19.601 -79.047  1.00 -0.01           O  
ATOM   1782  N   PHE A 114     -30.242 -21.489 -78.933  1.00 -0.00           N  
ATOM   1783  H   PHE A 114     -30.264 -22.498 -78.969  1.00 -0.00           H  
ATOM   1784  CA  PHE A 114     -31.655 -21.079 -78.988  1.00 -0.00           C  
ATOM   1785  HA  PHE A 114     -31.587 -20.108 -79.478  1.00 -0.00           H  
ATOM   1786  CB  PHE A 114     -32.480 -22.013 -79.858  1.00 -0.00           C  
ATOM   1787  HB2 PHE A 114     -31.957 -22.420 -80.723  1.00 -0.00           H  
ATOM   1788  HB3 PHE A 114     -32.618 -22.932 -79.289  1.00 -0.00           H  
ATOM   1789  CG  PHE A 114     -33.832 -21.439 -80.385  1.00 -0.00           C  
ATOM   1790  CD1 PHE A 114     -34.948 -21.956 -79.786  1.00 -0.00           C  
ATOM   1791  HD1 PHE A 114     -34.871 -22.394 -78.802  1.00 -0.00           H  
ATOM   1792  CE1 PHE A 114     -36.190 -21.699 -80.280  1.00 -0.00           C  
ATOM   1793  HE1 PHE A 114     -37.100 -22.157 -79.921  1.00 -0.00           H  
ATOM   1794  CZ  PHE A 114     -36.353 -20.865 -81.423  1.00 -0.00           C  
ATOM   1795  HZ  PHE A 114     -37.353 -20.695 -81.793  1.00 -0.00           H  
ATOM   1796  CE2 PHE A 114     -35.176 -20.487 -82.158  1.00 -0.00           C  
ATOM   1797  HE2 PHE A 114     -35.370 -19.969 -83.086  1.00 -0.00           H  
ATOM   1798  CD2 PHE A 114     -33.916 -20.847 -81.662  1.00 -0.00           C  
ATOM   1799  HD2 PHE A 114     -33.028 -20.564 -82.208  1.00 -0.00           H  
ATOM   1800  C   PHE A 114     -32.315 -20.821 -77.613  1.00 -0.00           C  
ATOM   1801  O   PHE A 114     -32.744 -21.782 -76.948  1.00 -0.00           O  
ATOM   1802  N   LEU A 115     -32.473 -19.559 -77.229  1.00 -0.00           N  
ATOM   1803  H   LEU A 115     -32.142 -18.808 -77.818  1.00 -0.00           H  
ATOM   1804  CA  LEU A 115     -33.093 -19.098 -76.016  1.00 -0.00           C  
ATOM   1805  HA  LEU A 115     -32.743 -19.830 -75.289  1.00 -0.00           H  
ATOM   1806  CB  LEU A 115     -32.664 -17.607 -75.665  1.00 -0.00           C  
ATOM   1807  HB2 LEU A 115     -33.192 -16.902 -76.307  1.00 -0.00           H  
ATOM   1808  HB3 LEU A 115     -33.058 -17.402 -74.669  1.00 -0.00           H  
ATOM   1809  CG  LEU A 115     -31.166 -17.297 -75.552  1.00 -0.00           C  
ATOM   1810  HG  LEU A 115     -30.608 -17.708 -76.393  1.00 -0.00           H  
ATOM   1811  CD1 LEU A 115     -30.960 -15.804 -75.703  1.00 -0.00           C  
ATOM   1812 HD11 LEU A 115     -29.911 -15.547 -75.557  1.00 -0.00           H  
ATOM   1813 HD12 LEU A 115     -31.141 -15.608 -76.760  1.00 -0.00           H  
ATOM   1814 HD13 LEU A 115     -31.653 -15.156 -75.167  1.00 -0.00           H  
ATOM   1815  CD2 LEU A 115     -30.660 -17.776 -74.228  1.00 -0.00           C  
ATOM   1816 HD21 LEU A 115     -31.189 -17.219 -73.455  1.00 -0.00           H  
ATOM   1817 HD22 LEU A 115     -30.909 -18.824 -74.064  1.00 -0.00           H  
ATOM   1818 HD23 LEU A 115     -29.598 -17.557 -74.121  1.00 -0.00           H  
ATOM   1819  C   LEU A 115     -34.614 -19.193 -76.130  1.00 -0.00           C  
ATOM   1820  O   LEU A 115     -35.286 -19.354 -75.061  1.00 -0.00           O  
ATOM   1821  N   GLY A 116     -35.247 -19.076 -77.332  1.00 -0.00           N  
ATOM   1822  H   GLY A 116     -34.664 -19.029 -78.155  1.00 -0.00           H  
ATOM   1823  CA  GLY A 116     -36.714 -18.922 -77.571  1.00 -0.00           C  
ATOM   1824  HA2 GLY A 116     -36.990 -18.050 -76.978  1.00 -0.00           H  
ATOM   1825  HA3 GLY A 116     -36.841 -18.775 -78.644  1.00 -0.00           H  
ATOM   1826  C   GLY A 116     -37.554 -20.181 -77.359  1.00 -0.00           C  
ATOM   1827  O   GLY A 116     -37.034 -21.186 -76.890  1.00 -0.00           O  
ATOM   1828  N   VAL A 117     -38.822 -20.086 -77.776  1.00 -0.00           N  
ATOM   1829  H   VAL A 117     -39.133 -19.158 -78.025  1.00 -0.00           H  
ATOM   1830  CA  VAL A 117     -39.835 -21.122 -77.886  1.00 -0.00           C  
ATOM   1831  HA  VAL A 117     -39.294 -22.038 -77.648  1.00 -0.00           H  
ATOM   1832  CB  VAL A 117     -41.114 -20.952 -76.938  1.00 -0.00           C  
ATOM   1833  HB  VAL A 117     -41.635 -20.013 -77.127  1.00 -0.00           H  
ATOM   1834  CG1 VAL A 117     -42.188 -22.063 -77.126  1.00 -0.00           C  
ATOM   1835 HG11 VAL A 117     -41.719 -23.026 -76.926  1.00 -0.00           H  
ATOM   1836 HG12 VAL A 117     -42.947 -21.853 -76.372  1.00 -0.00           H  
ATOM   1837 HG13 VAL A 117     -42.569 -21.969 -78.143  1.00 -0.00           H  
ATOM   1838  CG2 VAL A 117     -40.709 -20.979 -75.495  1.00 -0.00           C  
ATOM   1839 HG21 VAL A 117     -40.502 -22.008 -75.202  1.00 -0.00           H  
ATOM   1840 HG22 VAL A 117     -39.895 -20.270 -75.348  1.00 -0.00           H  
ATOM   1841 HG23 VAL A 117     -41.485 -20.584 -74.840  1.00 -0.00           H  
ATOM   1842  C   VAL A 117     -40.356 -21.298 -79.313  1.00 -0.00           C  
ATOM   1843  O   VAL A 117     -40.741 -20.303 -79.943  1.00 -0.00           O  
ATOM   1844  N   TYR A 118     -40.528 -22.537 -79.738  1.00 -0.00           N  
ATOM   1845  H   TYR A 118     -40.250 -23.251 -79.080  1.00 -0.00           H  
ATOM   1846  CA  TYR A 118     -41.090 -22.915 -81.046  1.00 -0.00           C  
ATOM   1847  HA  TYR A 118     -40.776 -22.177 -81.784  1.00 -0.00           H  
ATOM   1848  CB  TYR A 118     -40.583 -24.298 -81.487  1.00 -0.00           C  
ATOM   1849  HB2 TYR A 118     -40.955 -25.106 -80.857  1.00 -0.00           H  
ATOM   1850  HB3 TYR A 118     -40.957 -24.434 -82.501  1.00 -0.00           H  
ATOM   1851  CG  TYR A 118     -39.102 -24.463 -81.539  1.00 -0.00           C  
ATOM   1852  CD1 TYR A 118     -38.355 -23.592 -82.424  1.00 -0.00           C  
ATOM   1853  HD1 TYR A 118     -38.834 -22.823 -83.012  1.00 -0.00           H  
ATOM   1854  CE1 TYR A 118     -36.954 -23.959 -82.594  1.00 -0.00           C  
ATOM   1855  HE1 TYR A 118     -36.320 -23.305 -83.174  1.00 -0.00           H  
ATOM   1856  CZ  TYR A 118     -36.263 -24.886 -81.805  1.00 -0.00           C  
ATOM   1857  OH  TYR A 118     -34.959 -25.160 -82.035  1.00 -0.00           O  
ATOM   1858  HH  TYR A 118     -34.464 -25.271 -81.220  1.00 -0.00           H  
ATOM   1859  CE2 TYR A 118     -37.007 -25.548 -80.812  1.00 -0.00           C  
ATOM   1860  HE2 TYR A 118     -36.496 -26.395 -80.379  1.00 -0.00           H  
ATOM   1861  CD2 TYR A 118     -38.459 -25.336 -80.674  1.00 -0.00           C  
ATOM   1862  HD2 TYR A 118     -38.948 -25.870 -79.873  1.00 -0.00           H  
ATOM   1863  C   TYR A 118     -42.606 -22.934 -81.041  1.00 -0.00           C  
ATOM   1864  O   TYR A 118     -43.239 -23.935 -81.268  1.00 -0.00           O  
ATOM   1865  N   TYR A 119     -43.242 -21.801 -80.706  1.00 -0.00           N  
ATOM   1866  H   TYR A 119     -42.670 -20.982 -80.561  1.00 -0.00           H  
ATOM   1867  CA  TYR A 119     -44.657 -21.608 -80.325  1.00 -0.00           C  
ATOM   1868  HA  TYR A 119     -44.934 -22.165 -79.430  1.00 -0.00           H  
ATOM   1869  CB  TYR A 119     -44.797 -20.174 -79.877  1.00 -0.00           C  
ATOM   1870  HB2 TYR A 119     -44.142 -19.592 -80.525  1.00 -0.00           H  
ATOM   1871  HB3 TYR A 119     -45.811 -19.813 -80.051  1.00 -0.00           H  
ATOM   1872  CG  TYR A 119     -44.312 -19.691 -78.539  1.00 -0.00           C  
ATOM   1873  CD1 TYR A 119     -44.832 -20.317 -77.351  1.00 -0.00           C  
ATOM   1874  HD1 TYR A 119     -45.342 -21.223 -77.642  1.00 -0.00           H  
ATOM   1875  CE1 TYR A 119     -44.676 -19.670 -76.131  1.00 -0.00           C  
ATOM   1876  HE1 TYR A 119     -45.177 -20.150 -75.304  1.00 -0.00           H  
ATOM   1877  CZ  TYR A 119     -44.028 -18.433 -75.927  1.00 -0.00           C  
ATOM   1878  OH  TYR A 119     -43.867 -17.825 -74.722  1.00 -0.00           O  
ATOM   1879  HH  TYR A 119     -44.651 -17.899 -74.173  1.00 -0.00           H  
ATOM   1880  CE2 TYR A 119     -43.540 -17.845 -77.112  1.00 -0.00           C  
ATOM   1881  HE2 TYR A 119     -43.042 -16.891 -77.017  1.00 -0.00           H  
ATOM   1882  CD2 TYR A 119     -43.756 -18.394 -78.374  1.00 -0.00           C  
ATOM   1883  HD2 TYR A 119     -43.449 -17.837 -79.247  1.00 -0.00           H  
ATOM   1884  C   TYR A 119     -45.751 -21.991 -81.427  1.00 -0.00           C  
ATOM   1885  O   TYR A 119     -46.930 -22.167 -81.072  1.00 -0.00           O  
ATOM   1886  N   HIE A 120     -45.344 -22.190 -82.696  1.00 -0.00           N  
ATOM   1887  H   HIE A 120     -44.389 -21.930 -82.895  1.00 -0.00           H  
ATOM   1888  CA  HIE A 120     -46.157 -22.607 -83.799  1.00 -0.00           C  
ATOM   1889  HA  HIE A 120     -47.214 -22.449 -83.587  1.00 -0.00           H  
ATOM   1890  CB  HIE A 120     -45.725 -21.734 -85.029  1.00 -0.00           C  
ATOM   1891  HB2 HIE A 120     -46.353 -21.881 -85.908  1.00 -0.00           H  
ATOM   1892  HB3 HIE A 120     -45.806 -20.673 -84.791  1.00 -0.00           H  
ATOM   1893  CG  HIE A 120     -44.233 -21.933 -85.367  1.00 -0.00           C  
ATOM   1894  ND1 HIE A 120     -43.083 -21.657 -84.595  1.00 -0.00           N  
ATOM   1895  CE1 HIE A 120     -42.019 -21.902 -85.383  1.00 -0.00           C  
ATOM   1896  HE1 HIE A 120     -40.978 -21.937 -85.099  1.00 -0.00           H  
ATOM   1897  NE2 HIE A 120     -42.483 -22.281 -86.600  1.00 -0.00           N  
ATOM   1898  HE2 HIE A 120     -41.914 -22.728 -87.305  1.00 -0.00           H  
ATOM   1899  CD2 HIE A 120     -43.841 -22.369 -86.651  1.00 -0.00           C  
ATOM   1900  HD2 HIE A 120     -44.553 -22.536 -87.446  1.00 -0.00           H  
ATOM   1901  C   HIE A 120     -46.012 -24.087 -84.147  1.00 -0.00           C  
ATOM   1902  O   HIE A 120     -46.859 -24.595 -84.912  1.00 -0.00           O  
ATOM   1903  N   LYS A 121     -44.986 -24.810 -83.654  1.00  0.00           N  
ATOM   1904  H   LYS A 121     -44.351 -24.248 -83.105  1.00  0.00           H  
ATOM   1905  CA  LYS A 121     -44.852 -26.235 -83.755  1.00  0.00           C  
ATOM   1906  HA  LYS A 121     -45.641 -26.774 -84.278  1.00  0.00           H  
ATOM   1907  CB  LYS A 121     -43.588 -26.560 -84.577  1.00  0.00           C  
ATOM   1908  HB2 LYS A 121     -42.699 -26.115 -84.128  1.00  0.00           H  
ATOM   1909  HB3 LYS A 121     -43.503 -27.645 -84.634  1.00  0.00           H  
ATOM   1910  CG  LYS A 121     -43.664 -26.070 -86.013  1.00  0.00           C  
ATOM   1911  HG2 LYS A 121     -44.609 -26.513 -86.328  1.00  0.00           H  
ATOM   1912  HG3 LYS A 121     -43.789 -24.987 -86.017  1.00  0.00           H  
ATOM   1913  CD  LYS A 121     -42.514 -26.199 -86.999  1.00  0.00           C  
ATOM   1914  HD2 LYS A 121     -42.630 -25.549 -87.867  1.00  0.00           H  
ATOM   1915  HD3 LYS A 121     -41.604 -25.848 -86.512  1.00  0.00           H  
ATOM   1916  CE  LYS A 121     -42.295 -27.659 -87.374  1.00  0.00           C  
ATOM   1917  HE2 LYS A 121     -41.401 -27.750 -87.992  1.00  0.00           H  
ATOM   1918  HE3 LYS A 121     -42.182 -28.227 -86.450  1.00  0.00           H  
ATOM   1919  NZ  LYS A 121     -43.498 -28.039 -88.171  1.00  0.00           N  
ATOM   1920  HZ1 LYS A 121     -43.786 -27.262 -88.748  1.00  0.00           H  
ATOM   1921  HZ2 LYS A 121     -43.320 -28.748 -88.868  1.00  0.00           H  
ATOM   1922  HZ3 LYS A 121     -44.266 -28.373 -87.606  1.00  0.00           H  
ATOM   1923  C   LYS A 121     -44.881 -27.005 -82.394  1.00  0.00           C  
ATOM   1924  O   LYS A 121     -45.239 -28.179 -82.475  1.00  0.00           O  
ATOM   1925  N   ASN A 122     -44.610 -26.378 -81.228  1.00 -0.00           N  
ATOM   1926  H   ASN A 122     -44.396 -25.393 -81.299  1.00 -0.00           H  
ATOM   1927  CA  ASN A 122     -44.719 -26.892 -79.855  1.00 -0.00           C  
ATOM   1928  HA  ASN A 122     -45.327 -27.795 -79.892  1.00 -0.00           H  
ATOM   1929  CB  ASN A 122     -43.259 -27.307 -79.462  1.00 -0.00           C  
ATOM   1930  HB2 ASN A 122     -42.579 -26.505 -79.749  1.00 -0.00           H  
ATOM   1931  HB3 ASN A 122     -43.282 -27.517 -78.393  1.00 -0.00           H  
ATOM   1932  CG  ASN A 122     -42.785 -28.621 -80.104  1.00 -0.00           C  
ATOM   1933  OD1 ASN A 122     -41.992 -28.580 -81.070  1.00 -0.00           O  
ATOM   1934  ND2 ASN A 122     -43.503 -29.752 -79.861  1.00 -0.00           N  
ATOM   1935 HD21 ASN A 122     -43.309 -30.590 -80.389  1.00 -0.00           H  
ATOM   1936 HD22 ASN A 122     -44.189 -29.795 -79.121  1.00 -0.00           H  
ATOM   1937  C   ASN A 122     -45.239 -25.830 -78.851  1.00 -0.00           C  
ATOM   1938  O   ASN A 122     -45.025 -24.620 -78.945  1.00 -0.00           O  
ATOM   1939  N   NLN A 123     -45.830 -26.385 -77.819  1.00 -0.00           N  
ATOM   1940  H   NLN A 123     -45.954 -27.383 -77.910  1.00 -0.00           H  
ATOM   1941  CA  NLN A 123     -46.092 -25.776 -76.496  1.00 -0.00           C  
ATOM   1942  HA  NLN A 123     -46.455 -24.769 -76.701  1.00 -0.00           H  
ATOM   1943  CB  NLN A 123     -47.184 -26.629 -75.821  1.00 -0.00           C  
ATOM   1944  HB2 NLN A 123     -46.908 -27.668 -75.643  1.00 -0.00           H  
ATOM   1945  HB3 NLN A 123     -47.442 -26.138 -74.882  1.00 -0.00           H  
ATOM   1946  CG  NLN A 123     -48.505 -26.628 -76.547  1.00 -0.00           C  
ATOM   1947  OD1 NLN A 123     -49.360 -25.761 -76.381  1.00 -0.00           O  
ATOM   1948  ND2 NLN A 123     -48.686 -27.564 -77.445  1.00 -0.00           N  
ATOM   1949 HD21 NLN A 123     -47.909 -28.173 -77.660  1.00 -0.00           H  
ATOM   1950  C   NLN A 123     -44.775 -25.598 -75.726  1.00 -0.00           C  
ATOM   1951  O   NLN A 123     -43.812 -26.282 -76.031  1.00 -0.00           O  
ATOM   1952  N   LYS A 124     -44.712 -24.741 -74.763  1.00 -0.00           N  
ATOM   1953  H   LYS A 124     -45.625 -24.346 -74.590  1.00 -0.00           H  
ATOM   1954  CA  LYS A 124     -43.442 -24.381 -74.039  1.00 -0.00           C  
ATOM   1955  HA  LYS A 124     -42.740 -23.919 -74.732  1.00 -0.00           H  
ATOM   1956  CB  LYS A 124     -43.893 -23.343 -73.039  1.00 -0.00           C  
ATOM   1957  HB2 LYS A 124     -44.423 -22.570 -73.594  1.00 -0.00           H  
ATOM   1958  HB3 LYS A 124     -44.632 -23.707 -72.326  1.00 -0.00           H  
ATOM   1959  CG  LYS A 124     -42.715 -22.706 -72.368  1.00 -0.00           C  
ATOM   1960  HG2 LYS A 124     -42.553 -23.320 -71.483  1.00 -0.00           H  
ATOM   1961  HG3 LYS A 124     -41.800 -22.712 -72.960  1.00 -0.00           H  
ATOM   1962  CD  LYS A 124     -42.927 -21.236 -71.884  1.00 -0.00           C  
ATOM   1963  HD2 LYS A 124     -42.920 -20.626 -72.788  1.00 -0.00           H  
ATOM   1964  HD3 LYS A 124     -43.889 -21.196 -71.374  1.00 -0.00           H  
ATOM   1965  CE  LYS A 124     -41.798 -20.830 -70.934  1.00 -0.00           C  
ATOM   1966  HE2 LYS A 124     -41.375 -21.715 -70.458  1.00 -0.00           H  
ATOM   1967  HE3 LYS A 124     -40.891 -20.519 -71.451  1.00 -0.00           H  
ATOM   1968  NZ  LYS A 124     -42.230 -19.966 -69.801  1.00 -0.00           N  
ATOM   1969  HZ1 LYS A 124     -42.631 -19.060 -69.995  1.00 -0.00           H  
ATOM   1970  HZ2 LYS A 124     -42.868 -20.500 -69.229  1.00 -0.00           H  
ATOM   1971  HZ3 LYS A 124     -41.344 -19.784 -69.351  1.00 -0.00           H  
ATOM   1972  C   LYS A 124     -42.850 -25.613 -73.349  1.00 -0.00           C  
ATOM   1973  O   LYS A 124     -43.476 -26.384 -72.606  1.00 -0.00           O  
ATOM   1974  N   SER A 125     -41.543 -25.795 -73.498  1.00 -0.00           N  
ATOM   1975  H   SER A 125     -41.081 -24.964 -73.838  1.00 -0.00           H  
ATOM   1976  CA  SER A 125     -40.686 -26.864 -72.860  1.00 -0.00           C  
ATOM   1977  HA  SER A 125     -41.339 -27.283 -72.094  1.00 -0.00           H  
ATOM   1978  CB  SER A 125     -40.358 -27.902 -73.929  1.00 -0.00           C  
ATOM   1979  HB2 SER A 125     -41.302 -28.218 -74.373  1.00 -0.00           H  
ATOM   1980  HB3 SER A 125     -39.779 -27.364 -74.679  1.00 -0.00           H  
ATOM   1981  OG  SER A 125     -39.559 -29.046 -73.487  1.00 -0.00           O  
ATOM   1982  HG  SER A 125     -39.179 -29.282 -74.336  1.00 -0.00           H  
ATOM   1983  C   SER A 125     -39.495 -26.451 -72.078  1.00 -0.00           C  
ATOM   1984  O   SER A 125     -39.134 -25.284 -72.027  1.00 -0.00           O  
ATOM   1985  N   TRP A 126     -38.889 -27.358 -71.322  1.00 -0.00           N  
ATOM   1986  H   TRP A 126     -39.185 -28.288 -71.582  1.00 -0.00           H  
ATOM   1987  CA  TRP A 126     -37.693 -27.144 -70.524  1.00 -0.00           C  
ATOM   1988  HA  TRP A 126     -37.331 -27.979 -69.924  1.00 -0.00           H  
ATOM   1989  CB  TRP A 126     -36.488 -26.892 -71.407  1.00 -0.00           C  
ATOM   1990  HB2 TRP A 126     -36.680 -25.978 -71.968  1.00 -0.00           H  
ATOM   1991  HB3 TRP A 126     -35.640 -26.740 -70.740  1.00 -0.00           H  
ATOM   1992  CG  TRP A 126     -36.129 -27.947 -72.390  1.00 -0.00           C  
ATOM   1993  CD1 TRP A 126     -35.480 -29.132 -72.147  1.00 -0.00           C  
ATOM   1994  HD1 TRP A 126     -35.243 -29.539 -71.175  1.00 -0.00           H  
ATOM   1995  NE1 TRP A 126     -35.592 -29.912 -73.291  1.00 -0.00           N  
ATOM   1996  HE1 TRP A 126     -35.528 -30.920 -73.284  1.00 -0.00           H  
ATOM   1997  CE2 TRP A 126     -36.212 -29.204 -74.278  1.00 -0.00           C  
ATOM   1998  CZ2 TRP A 126     -36.684 -29.571 -75.514  1.00 -0.00           C  
ATOM   1999  HZ2 TRP A 126     -36.502 -30.554 -75.923  1.00 -0.00           H  
ATOM   2000  CH2 TRP A 126     -37.277 -28.594 -76.367  1.00 -0.00           C  
ATOM   2001  HH2 TRP A 126     -37.622 -28.812 -77.367  1.00 -0.00           H  
ATOM   2002  CZ3 TRP A 126     -37.489 -27.276 -75.952  1.00 -0.00           C  
ATOM   2003  HZ3 TRP A 126     -37.847 -26.558 -76.676  1.00 -0.00           H  
ATOM   2004  CE3 TRP A 126     -37.111 -26.964 -74.616  1.00 -0.00           C  
ATOM   2005  HE3 TRP A 126     -37.365 -25.963 -74.299  1.00 -0.00           H  
ATOM   2006  CD2 TRP A 126     -36.543 -27.947 -73.728  1.00 -0.00           C  
ATOM   2007  C   TRP A 126     -37.850 -26.005 -69.473  1.00 -0.00           C  
ATOM   2008  O   TRP A 126     -36.994 -25.186 -69.191  1.00 -0.00           O  
ATOM   2009  N   MET A 127     -39.054 -26.019 -68.804  1.00  0.00           N  
ATOM   2010  H   MET A 127     -39.648 -26.806 -69.023  1.00  0.00           H  
ATOM   2011  CA  MET A 127     -39.508 -24.927 -67.866  1.00  0.00           C  
ATOM   2012  HA  MET A 127     -39.285 -24.008 -68.407  1.00  0.00           H  
ATOM   2013  CB  MET A 127     -41.054 -24.887 -67.792  1.00  0.00           C  
ATOM   2014  HB2 MET A 127     -41.458 -25.630 -67.103  1.00  0.00           H  
ATOM   2015  HB3 MET A 127     -41.434 -23.936 -67.418  1.00  0.00           H  
ATOM   2016  CG  MET A 127     -41.782 -25.132 -69.113  1.00  0.00           C  
ATOM   2017  HG2 MET A 127     -41.402 -24.364 -69.787  1.00  0.00           H  
ATOM   2018  HG3 MET A 127     -41.607 -26.137 -69.496  1.00  0.00           H  
ATOM   2019  SD  MET A 127     -43.636 -24.935 -68.968  1.00  0.00           S  
ATOM   2020  CE  MET A 127     -43.883 -26.599 -68.474  1.00  0.00           C  
ATOM   2021  HE1 MET A 127     -44.933 -26.759 -68.231  1.00  0.00           H  
ATOM   2022  HE2 MET A 127     -43.528 -27.278 -69.249  1.00  0.00           H  
ATOM   2023  HE3 MET A 127     -43.285 -26.888 -67.610  1.00  0.00           H  
ATOM   2024  C   MET A 127     -38.961 -24.803 -66.428  1.00  0.00           C  
ATOM   2025  O   MET A 127     -39.511 -24.108 -65.621  1.00  0.00           O  
ATOM   2026  N   GLU A 128     -37.849 -25.478 -66.098  1.00 -0.00           N  
ATOM   2027  H   GLU A 128     -37.508 -25.973 -66.911  1.00 -0.00           H  
ATOM   2028  CA  GLU A 128     -36.988 -25.147 -64.976  1.00 -0.00           C  
ATOM   2029  HA  GLU A 128     -37.658 -25.171 -64.116  1.00 -0.00           H  
ATOM   2030  CB  GLU A 128     -35.961 -26.350 -64.708  1.00 -0.00           C  
ATOM   2031  HB2 GLU A 128     -35.113 -26.258 -65.387  1.00 -0.00           H  
ATOM   2032  HB3 GLU A 128     -35.590 -26.267 -63.686  1.00 -0.00           H  
ATOM   2033  CG  GLU A 128     -36.485 -27.800 -64.922  1.00 -0.00           C  
ATOM   2034  HG2 GLU A 128     -36.033 -28.400 -64.132  1.00 -0.00           H  
ATOM   2035  HG3 GLU A 128     -37.546 -27.888 -64.685  1.00 -0.00           H  
ATOM   2036  CD  GLU A 128     -36.143 -28.339 -66.335  1.00 -0.00           C  
ATOM   2037  OE1 GLU A 128     -35.214 -29.085 -66.481  1.00 -0.00           O  
ATOM   2038  OE2 GLU A 128     -36.747 -27.903 -67.394  1.00 -0.00           O  
ATOM   2039  C   GLU A 128     -36.324 -23.722 -65.024  1.00 -0.00           C  
ATOM   2040  O   GLU A 128     -35.922 -23.277 -63.990  1.00 -0.00           O  
ATOM   2041  N   SER A 129     -36.246 -23.206 -66.174  1.00 -0.00           N  
ATOM   2042  H   SER A 129     -36.736 -23.763 -66.860  1.00 -0.00           H  
ATOM   2043  CA  SER A 129     -35.588 -21.927 -66.448  1.00 -0.00           C  
ATOM   2044  HA  SER A 129     -35.958 -21.150 -65.779  1.00 -0.00           H  
ATOM   2045  CB  SER A 129     -34.070 -22.127 -66.361  1.00 -0.00           C  
ATOM   2046  HB2 SER A 129     -33.792 -22.310 -65.323  1.00 -0.00           H  
ATOM   2047  HB3 SER A 129     -33.809 -23.048 -66.882  1.00 -0.00           H  
ATOM   2048  OG  SER A 129     -33.342 -21.043 -66.855  1.00 -0.00           O  
ATOM   2049  HG  SER A 129     -33.140 -20.458 -66.122  1.00 -0.00           H  
ATOM   2050  C   SER A 129     -35.921 -21.544 -67.902  1.00 -0.00           C  
ATOM   2051  O   SER A 129     -36.016 -22.358 -68.843  1.00 -0.00           O  
ATOM   2052  N   GLU A 130     -36.111 -20.228 -68.162  1.00 -0.00           N  
ATOM   2053  H   GLU A 130     -35.928 -19.625 -67.373  1.00 -0.00           H  
ATOM   2054  CA  GLU A 130     -36.295 -19.689 -69.556  1.00 -0.00           C  
ATOM   2055  HA  GLU A 130     -37.072 -20.277 -70.045  1.00 -0.00           H  
ATOM   2056  CB  GLU A 130     -36.772 -18.246 -69.458  1.00 -0.00           C  
ATOM   2057  HB2 GLU A 130     -35.962 -17.709 -68.965  1.00 -0.00           H  
ATOM   2058  HB3 GLU A 130     -37.033 -17.906 -70.460  1.00 -0.00           H  
ATOM   2059  CG  GLU A 130     -38.026 -18.013 -68.591  1.00 -0.00           C  
ATOM   2060  HG2 GLU A 130     -37.871 -18.159 -67.522  1.00 -0.00           H  
ATOM   2061  HG3 GLU A 130     -38.345 -16.976 -68.690  1.00 -0.00           H  
ATOM   2062  CD  GLU A 130     -39.148 -18.927 -69.020  1.00 -0.00           C  
ATOM   2063  OE1 GLU A 130     -39.459 -19.055 -70.238  1.00 -0.00           O  
ATOM   2064  OE2 GLU A 130     -39.874 -19.520 -68.195  1.00 -0.00           O  
ATOM   2065  C   GLU A 130     -35.046 -19.830 -70.501  1.00 -0.00           C  
ATOM   2066  O   GLU A 130     -35.218 -19.793 -71.671  1.00 -0.00           O  
ATOM   2067  N   PHE A 131     -33.881 -20.209 -70.008  1.00 -0.01           N  
ATOM   2068  H   PHE A 131     -33.800 -20.193 -69.001  1.00 -0.01           H  
ATOM   2069  CA  PHE A 131     -32.695 -20.301 -70.809  1.00 -0.01           C  
ATOM   2070  HA  PHE A 131     -32.602 -19.376 -71.377  1.00 -0.01           H  
ATOM   2071  CB  PHE A 131     -31.441 -20.485 -69.924  1.00 -0.01           C  
ATOM   2072  HB2 PHE A 131     -31.598 -21.263 -69.177  1.00 -0.01           H  
ATOM   2073  HB3 PHE A 131     -30.621 -20.884 -70.521  1.00 -0.01           H  
ATOM   2074  CG  PHE A 131     -30.921 -19.214 -69.265  1.00 -0.01           C  
ATOM   2075  CD1 PHE A 131     -30.950 -19.090 -67.846  1.00 -0.01           C  
ATOM   2076  HD1 PHE A 131     -31.150 -19.919 -67.184  1.00 -0.01           H  
ATOM   2077  CE1 PHE A 131     -30.365 -17.960 -67.272  1.00 -0.01           C  
ATOM   2078  HE1 PHE A 131     -30.418 -17.755 -66.214  1.00 -0.01           H  
ATOM   2079  CZ  PHE A 131     -29.868 -16.896 -68.030  1.00 -0.01           C  
ATOM   2080  HZ  PHE A 131     -29.488 -16.041 -67.491  1.00 -0.01           H  
ATOM   2081  CE2 PHE A 131     -30.062 -16.908 -69.421  1.00 -0.01           C  
ATOM   2082  HE2 PHE A 131     -29.872 -16.069 -70.074  1.00 -0.01           H  
ATOM   2083  CD2 PHE A 131     -30.564 -18.087 -70.029  1.00 -0.01           C  
ATOM   2084  HD2 PHE A 131     -30.589 -18.185 -71.104  1.00 -0.01           H  
ATOM   2085  C   PHE A 131     -32.677 -21.333 -71.875  1.00 -0.01           C  
ATOM   2086  O   PHE A 131     -32.328 -20.980 -72.991  1.00 -0.01           O  
ATOM   2087  N   ARG A 132     -33.102 -22.555 -71.582  1.00 -0.01           N  
ATOM   2088  H   ARG A 132     -33.411 -22.636 -70.624  1.00 -0.01           H  
ATOM   2089  CA  ARG A 132     -33.220 -23.568 -72.632  1.00 -0.01           C  
ATOM   2090  HA  ARG A 132     -33.562 -24.448 -72.086  1.00 -0.01           H  
ATOM   2091  CB  ARG A 132     -34.330 -23.223 -73.623  1.00 -0.01           C  
ATOM   2092  HB2 ARG A 132     -34.101 -22.322 -74.193  1.00 -0.01           H  
ATOM   2093  HB3 ARG A 132     -34.275 -24.007 -74.378  1.00 -0.01           H  
ATOM   2094  CG  ARG A 132     -35.646 -23.086 -72.978  1.00 -0.01           C  
ATOM   2095  HG2 ARG A 132     -35.770 -24.081 -72.551  1.00 -0.01           H  
ATOM   2096  HG3 ARG A 132     -35.456 -22.396 -72.156  1.00 -0.01           H  
ATOM   2097  CD  ARG A 132     -36.895 -22.725 -73.784  1.00 -0.01           C  
ATOM   2098  HD2 ARG A 132     -36.751 -23.207 -74.751  1.00 -0.01           H  
ATOM   2099  HD3 ARG A 132     -37.737 -23.217 -73.298  1.00 -0.01           H  
ATOM   2100  NE  ARG A 132     -36.949 -21.318 -73.908  1.00 -0.01           N  
ATOM   2101  HE  ARG A 132     -36.399 -20.878 -74.631  1.00 -0.01           H  
ATOM   2102  CZ  ARG A 132     -37.724 -20.491 -73.238  1.00 -0.01           C  
ATOM   2103  NH1 ARG A 132     -37.742 -19.227 -73.528  1.00 -0.01           N  
ATOM   2104 HH11 ARG A 132     -37.060 -18.851 -74.172  1.00 -0.01           H  
ATOM   2105 HH12 ARG A 132     -38.304 -18.611 -72.959  1.00 -0.01           H  
ATOM   2106  NH2 ARG A 132     -38.500 -20.894 -72.326  1.00 -0.01           N  
ATOM   2107 HH21 ARG A 132     -38.521 -21.884 -72.125  1.00 -0.01           H  
ATOM   2108 HH22 ARG A 132     -38.950 -20.250 -71.692  1.00 -0.01           H  
ATOM   2109  C   ARG A 132     -31.939 -24.100 -73.289  1.00 -0.01           C  
ATOM   2110  O   ARG A 132     -31.810 -25.287 -73.440  1.00 -0.01           O  
ATOM   2111  N   VAL A 133     -30.953 -23.282 -73.559  1.00 -0.01           N  
ATOM   2112  H   VAL A 133     -31.142 -22.298 -73.438  1.00 -0.01           H  
ATOM   2113  CA  VAL A 133     -29.677 -23.759 -74.020  1.00 -0.01           C  
ATOM   2114  HA  VAL A 133     -29.840 -24.183 -75.011  1.00 -0.01           H  
ATOM   2115  CB  VAL A 133     -28.689 -22.645 -74.216  1.00 -0.01           C  
ATOM   2116  HB  VAL A 133     -27.719 -23.058 -74.494  1.00 -0.01           H  
ATOM   2117  CG1 VAL A 133     -29.270 -21.751 -75.321  1.00 -0.01           C  
ATOM   2118 HG11 VAL A 133     -28.572 -20.981 -75.649  1.00 -0.01           H  
ATOM   2119 HG12 VAL A 133     -29.516 -22.253 -76.257  1.00 -0.01           H  
ATOM   2120 HG13 VAL A 133     -30.171 -21.204 -75.042  1.00 -0.01           H  
ATOM   2121  CG2 VAL A 133     -28.378 -21.609 -73.078  1.00 -0.01           C  
ATOM   2122 HG21 VAL A 133     -29.323 -21.143 -72.800  1.00 -0.01           H  
ATOM   2123 HG22 VAL A 133     -27.779 -22.091 -72.304  1.00 -0.01           H  
ATOM   2124 HG23 VAL A 133     -27.730 -20.822 -73.463  1.00 -0.01           H  
ATOM   2125  C   VAL A 133     -29.035 -24.748 -73.091  1.00 -0.01           C  
ATOM   2126  O   VAL A 133     -28.398 -25.666 -73.551  1.00 -0.01           O  
ATOM   2127  N   TYR A 134     -29.492 -24.845 -71.833  1.00 -0.01           N  
ATOM   2128  H   TYR A 134     -30.054 -24.068 -71.517  1.00 -0.01           H  
ATOM   2129  CA  TYR A 134     -29.169 -25.882 -70.891  1.00 -0.01           C  
ATOM   2130  HA  TYR A 134     -28.109 -26.094 -71.032  1.00 -0.01           H  
ATOM   2131  CB  TYR A 134     -29.600 -25.265 -69.531  1.00 -0.01           C  
ATOM   2132  HB2 TYR A 134     -30.615 -24.930 -69.744  1.00 -0.01           H  
ATOM   2133  HB3 TYR A 134     -29.592 -25.995 -68.721  1.00 -0.01           H  
ATOM   2134  CG  TYR A 134     -28.794 -24.049 -69.119  1.00 -0.01           C  
ATOM   2135  CD1 TYR A 134     -29.471 -23.255 -68.162  1.00 -0.01           C  
ATOM   2136  HD1 TYR A 134     -30.429 -23.543 -67.755  1.00 -0.01           H  
ATOM   2137  CE1 TYR A 134     -28.979 -21.997 -67.711  1.00 -0.01           C  
ATOM   2138  HE1 TYR A 134     -29.460 -21.442 -66.920  1.00 -0.01           H  
ATOM   2139  CZ  TYR A 134     -27.783 -21.620 -68.302  1.00 -0.01           C  
ATOM   2140  OH  TYR A 134     -27.482 -20.394 -67.924  1.00 -0.01           O  
ATOM   2141  HH  TYR A 134     -28.281 -19.989 -67.577  1.00 -0.01           H  
ATOM   2142  CE2 TYR A 134     -27.074 -22.358 -69.236  1.00 -0.01           C  
ATOM   2143  HE2 TYR A 134     -26.095 -22.022 -69.545  1.00 -0.01           H  
ATOM   2144  CD2 TYR A 134     -27.629 -23.534 -69.752  1.00 -0.01           C  
ATOM   2145  HD2 TYR A 134     -27.094 -24.000 -70.565  1.00 -0.01           H  
ATOM   2146  C   TYR A 134     -29.784 -27.299 -71.171  1.00 -0.01           C  
ATOM   2147  O   TYR A 134     -29.488 -28.239 -70.381  1.00 -0.01           O  
ATOM   2148  N   SER A 135     -30.693 -27.514 -72.082  1.00 -0.00           N  
ATOM   2149  H   SER A 135     -30.961 -26.701 -72.617  1.00 -0.00           H  
ATOM   2150  CA  SER A 135     -31.493 -28.694 -72.171  1.00 -0.00           C  
ATOM   2151  HA  SER A 135     -32.044 -28.931 -71.261  1.00 -0.00           H  
ATOM   2152  CB  SER A 135     -32.506 -28.507 -73.282  1.00 -0.00           C  
ATOM   2153  HB2 SER A 135     -33.072 -29.438 -73.256  1.00 -0.00           H  
ATOM   2154  HB3 SER A 135     -33.144 -27.668 -73.006  1.00 -0.00           H  
ATOM   2155  OG  SER A 135     -31.962 -28.106 -74.516  1.00 -0.00           O  
ATOM   2156  HG  SER A 135     -31.870 -28.913 -75.027  1.00 -0.00           H  
ATOM   2157  C   SER A 135     -30.666 -29.927 -72.580  1.00 -0.00           C  
ATOM   2158  O   SER A 135     -29.803 -29.765 -73.435  1.00 -0.00           O  
ATOM   2159  N   SER A 136     -30.902 -31.096 -71.965  1.00 -0.00           N  
ATOM   2160  H   SER A 136     -31.656 -31.216 -71.303  1.00 -0.00           H  
ATOM   2161  CA  SER A 136     -30.208 -32.373 -72.252  1.00 -0.00           C  
ATOM   2162  HA  SER A 136     -30.614 -33.173 -71.633  1.00 -0.00           H  
ATOM   2163  CB  SER A 136     -30.488 -32.761 -73.771  1.00 -0.00           C  
ATOM   2164  HB2 SER A 136     -30.128 -31.964 -74.421  1.00 -0.00           H  
ATOM   2165  HB3 SER A 136     -29.924 -33.647 -74.059  1.00 -0.00           H  
ATOM   2166  OG  SER A 136     -31.910 -33.148 -73.865  1.00 -0.00           O  
ATOM   2167  HG  SER A 136     -31.847 -33.898 -74.461  1.00 -0.00           H  
ATOM   2168  C   SER A 136     -28.676 -32.344 -72.024  1.00 -0.00           C  
ATOM   2169  O   SER A 136     -27.984 -33.298 -72.356  1.00 -0.00           O  
ATOM   2170  N   ALA A 137     -28.146 -31.236 -71.387  1.00 -0.02           N  
ATOM   2171  H   ALA A 137     -28.819 -30.515 -71.166  1.00 -0.02           H  
ATOM   2172  CA  ALA A 137     -26.927 -31.339 -70.671  1.00 -0.02           C  
ATOM   2173  HA  ALA A 137     -26.109 -31.492 -71.375  1.00 -0.02           H  
ATOM   2174  CB  ALA A 137     -26.745 -29.920 -70.128  1.00 -0.02           C  
ATOM   2175  HB1 ALA A 137     -25.835 -29.660 -69.587  1.00 -0.02           H  
ATOM   2176  HB2 ALA A 137     -26.870 -29.261 -70.986  1.00 -0.02           H  
ATOM   2177  HB3 ALA A 137     -27.556 -29.693 -69.436  1.00 -0.02           H  
ATOM   2178  C   ALA A 137     -26.819 -32.456 -69.563  1.00 -0.02           C  
ATOM   2179  O   ALA A 137     -27.715 -32.808 -68.868  1.00 -0.02           O  
ATOM   2180  N   ASN A 138     -25.583 -32.856 -69.351  1.00 -0.02           N  
ATOM   2181  H   ASN A 138     -24.972 -32.501 -70.072  1.00 -0.02           H  
ATOM   2182  CA  ASN A 138     -25.030 -33.828 -68.339  1.00 -0.02           C  
ATOM   2183  HA  ASN A 138     -25.836 -34.484 -68.011  1.00 -0.02           H  
ATOM   2184  CB  ASN A 138     -24.136 -34.790 -69.116  1.00 -0.02           C  
ATOM   2185  HB2 ASN A 138     -24.710 -35.109 -69.985  1.00 -0.02           H  
ATOM   2186  HB3 ASN A 138     -23.157 -34.438 -69.442  1.00 -0.02           H  
ATOM   2187  CG  ASN A 138     -23.891 -36.033 -68.305  1.00 -0.02           C  
ATOM   2188  OD1 ASN A 138     -24.705 -36.954 -68.308  1.00 -0.02           O  
ATOM   2189  ND2 ASN A 138     -22.783 -36.328 -67.690  1.00 -0.02           N  
ATOM   2190 HD21 ASN A 138     -22.612 -37.269 -67.364  1.00 -0.02           H  
ATOM   2191 HD22 ASN A 138     -22.053 -35.662 -67.899  1.00 -0.02           H  
ATOM   2192  C   ASN A 138     -24.543 -33.188 -67.038  1.00 -0.02           C  
ATOM   2193  O   ASN A 138     -25.287 -32.346 -66.498  1.00 -0.02           O  
ATOM   2194  N   NLN A 139     -23.312 -33.554 -66.643  1.00 -0.02           N  
ATOM   2195  H   NLN A 139     -22.714 -34.158 -67.190  1.00 -0.02           H  
ATOM   2196  CA  NLN A 139     -22.726 -33.036 -65.381  1.00 -0.02           C  
ATOM   2197  HA  NLN A 139     -23.530 -33.001 -64.646  1.00 -0.02           H  
ATOM   2198  CB  NLN A 139     -21.543 -34.029 -64.962  1.00 -0.02           C  
ATOM   2199  HB2 NLN A 139     -21.051 -34.319 -65.890  1.00 -0.02           H  
ATOM   2200  HB3 NLN A 139     -20.911 -33.370 -64.366  1.00 -0.02           H  
ATOM   2201  CG  NLN A 139     -21.961 -35.272 -64.155  1.00 -0.02           C  
ATOM   2202  OD1 NLN A 139     -22.061 -36.301 -64.833  1.00 -0.02           O  
ATOM   2203  ND2 NLN A 139     -22.256 -35.162 -62.890  1.00 -0.02           N  
ATOM   2204 HD21 NLN A 139     -21.906 -34.375 -62.363  1.00 -0.02           H  
ATOM   2205  C   NLN A 139     -22.257 -31.563 -65.432  1.00 -0.02           C  
ATOM   2206  O   NLN A 139     -22.020 -31.048 -66.517  1.00 -0.02           O  
ATOM   2207  N   CYX A 140     -22.334 -30.937 -64.251  1.00 -0.02           N  
ATOM   2208  H   CYX A 140     -22.592 -31.516 -63.464  1.00 -0.02           H  
ATOM   2209  CA  CYX A 140     -22.150 -29.557 -63.972  1.00 -0.02           C  
ATOM   2210  HA  CYX A 140     -21.758 -29.073 -64.867  1.00 -0.02           H  
ATOM   2211  CB  CYX A 140     -23.459 -28.852 -63.706  1.00 -0.02           C  
ATOM   2212  HB2 CYX A 140     -23.863 -29.273 -62.785  1.00 -0.02           H  
ATOM   2213  HB3 CYX A 140     -23.141 -27.826 -63.522  1.00 -0.02           H  
ATOM   2214  SG  CYX A 140     -24.602 -28.680 -65.169  1.00 -0.02           S  
ATOM   2215  C   CYX A 140     -21.093 -29.409 -62.877  1.00 -0.02           C  
ATOM   2216  O   CYX A 140     -21.113 -29.996 -61.799  1.00 -0.02           O  
ATOM   2217  N   THR A 141     -20.130 -28.536 -63.108  1.00 -0.03           N  
ATOM   2218  H   THR A 141     -20.119 -28.099 -64.018  1.00 -0.03           H  
ATOM   2219  CA  THR A 141     -18.930 -28.273 -62.216  1.00 -0.03           C  
ATOM   2220  HA  THR A 141     -18.900 -29.142 -61.559  1.00 -0.03           H  
ATOM   2221  CB  THR A 141     -17.612 -28.417 -63.004  1.00 -0.03           C  
ATOM   2222  HB  THR A 141     -16.810 -28.014 -62.385  1.00 -0.03           H  
ATOM   2223  CG2 THR A 141     -17.292 -29.812 -63.538  1.00 -0.03           C  
ATOM   2224 HG21 THR A 141     -17.121 -30.486 -62.698  1.00 -0.03           H  
ATOM   2225 HG22 THR A 141     -18.158 -30.212 -64.065  1.00 -0.03           H  
ATOM   2226 HG23 THR A 141     -16.468 -29.743 -64.248  1.00 -0.03           H  
ATOM   2227  OG1 THR A 141     -17.493 -27.439 -64.051  1.00 -0.03           O  
ATOM   2228  HG1 THR A 141     -18.064 -27.766 -64.750  1.00 -0.03           H  
ATOM   2229  C   THR A 141     -18.906 -26.968 -61.405  1.00 -0.03           C  
ATOM   2230  O   THR A 141     -18.248 -26.879 -60.363  1.00 -0.03           O  
ATOM   2231  N   PHE A 142     -19.531 -25.961 -61.995  1.00 -0.03           N  
ATOM   2232  H   PHE A 142     -20.073 -26.075 -62.840  1.00 -0.03           H  
ATOM   2233  CA  PHE A 142     -19.373 -24.615 -61.431  1.00 -0.03           C  
ATOM   2234  HA  PHE A 142     -19.380 -24.647 -60.342  1.00 -0.03           H  
ATOM   2235  CB  PHE A 142     -18.176 -23.960 -62.026  1.00 -0.03           C  
ATOM   2236  HB2 PHE A 142     -17.335 -24.653 -62.063  1.00 -0.03           H  
ATOM   2237  HB3 PHE A 142     -18.351 -23.848 -63.096  1.00 -0.03           H  
ATOM   2238  CG  PHE A 142     -17.826 -22.595 -61.416  1.00 -0.03           C  
ATOM   2239  CD1 PHE A 142     -16.927 -22.431 -60.321  1.00 -0.03           C  
ATOM   2240  HD1 PHE A 142     -16.580 -23.336 -59.843  1.00 -0.03           H  
ATOM   2241  CE1 PHE A 142     -16.493 -21.165 -59.913  1.00 -0.03           C  
ATOM   2242  HE1 PHE A 142     -15.737 -21.072 -59.147  1.00 -0.03           H  
ATOM   2243  CZ  PHE A 142     -17.110 -20.003 -60.481  1.00 -0.03           C  
ATOM   2244  HZ  PHE A 142     -16.764 -19.031 -60.163  1.00 -0.03           H  
ATOM   2245  CE2 PHE A 142     -18.011 -20.106 -61.526  1.00 -0.03           C  
ATOM   2246  HE2 PHE A 142     -18.342 -19.204 -62.018  1.00 -0.03           H  
ATOM   2247  CD2 PHE A 142     -18.367 -21.401 -61.984  1.00 -0.03           C  
ATOM   2248  HD2 PHE A 142     -18.977 -21.493 -62.870  1.00 -0.03           H  
ATOM   2249  C   PHE A 142     -20.644 -23.816 -61.793  1.00 -0.03           C  
ATOM   2250  O   PHE A 142     -21.244 -24.043 -62.843  1.00 -0.03           O  
ATOM   2251  N   GLU A 143     -21.079 -22.871 -60.939  1.00 -0.02           N  
ATOM   2252  H   GLU A 143     -20.517 -22.850 -60.101  1.00 -0.02           H  
ATOM   2253  CA  GLU A 143     -22.062 -21.925 -61.191  1.00 -0.02           C  
ATOM   2254  HA  GLU A 143     -22.012 -21.688 -62.253  1.00 -0.02           H  
ATOM   2255  CB  GLU A 143     -23.420 -22.602 -60.879  1.00 -0.02           C  
ATOM   2256  HB2 GLU A 143     -23.443 -23.585 -61.350  1.00 -0.02           H  
ATOM   2257  HB3 GLU A 143     -23.526 -22.799 -59.812  1.00 -0.02           H  
ATOM   2258  CG  GLU A 143     -24.570 -21.742 -61.396  1.00 -0.02           C  
ATOM   2259  HG2 GLU A 143     -24.399 -20.674 -61.264  1.00 -0.02           H  
ATOM   2260  HG3 GLU A 143     -24.614 -21.934 -62.468  1.00 -0.02           H  
ATOM   2261  CD  GLU A 143     -25.847 -22.284 -60.693  1.00 -0.02           C  
ATOM   2262  OE1 GLU A 143     -26.733 -22.776 -61.499  1.00 -0.02           O  
ATOM   2263  OE2 GLU A 143     -25.947 -22.222 -59.439  1.00 -0.02           O  
ATOM   2264  C   GLU A 143     -21.870 -20.622 -60.368  1.00 -0.02           C  
ATOM   2265  O   GLU A 143     -21.597 -20.620 -59.166  1.00 -0.02           O  
ATOM   2266  N   TYR A 144     -22.026 -19.467 -61.017  1.00 -0.01           N  
ATOM   2267  H   TYR A 144     -22.048 -19.563 -62.022  1.00 -0.01           H  
ATOM   2268  CA  TYR A 144     -21.891 -18.155 -60.390  1.00 -0.01           C  
ATOM   2269  HA  TYR A 144     -22.107 -18.201 -59.323  1.00 -0.01           H  
ATOM   2270  CB  TYR A 144     -20.423 -17.792 -60.439  1.00 -0.01           C  
ATOM   2271  HB2 TYR A 144     -19.767 -18.549 -60.010  1.00 -0.01           H  
ATOM   2272  HB3 TYR A 144     -20.169 -17.628 -61.486  1.00 -0.01           H  
ATOM   2273  CG  TYR A 144     -20.025 -16.518 -59.764  1.00 -0.01           C  
ATOM   2274  CD1 TYR A 144     -20.229 -15.197 -60.356  1.00 -0.01           C  
ATOM   2275  HD1 TYR A 144     -20.714 -15.022 -61.305  1.00 -0.01           H  
ATOM   2276  CE1 TYR A 144     -19.946 -14.103 -59.563  1.00 -0.01           C  
ATOM   2277  HE1 TYR A 144     -20.130 -13.102 -59.924  1.00 -0.01           H  
ATOM   2278  CZ  TYR A 144     -19.224 -14.209 -58.344  1.00 -0.01           C  
ATOM   2279  OH  TYR A 144     -18.825 -13.161 -57.619  1.00 -0.01           O  
ATOM   2280  HH  TYR A 144     -18.801 -12.351 -58.134  1.00 -0.01           H  
ATOM   2281  CE2 TYR A 144     -19.089 -15.484 -57.718  1.00 -0.01           C  
ATOM   2282  HE2 TYR A 144     -18.685 -15.757 -56.754  1.00 -0.01           H  
ATOM   2283  CD2 TYR A 144     -19.536 -16.592 -58.420  1.00 -0.01           C  
ATOM   2284  HD2 TYR A 144     -19.417 -17.560 -57.957  1.00 -0.01           H  
ATOM   2285  C   TYR A 144     -22.848 -17.238 -61.051  1.00 -0.01           C  
ATOM   2286  O   TYR A 144     -22.585 -16.839 -62.210  1.00 -0.01           O  
ATOM   2287  N   VAL A 145     -23.916 -16.819 -60.393  1.00 -0.01           N  
ATOM   2288  H   VAL A 145     -23.968 -17.322 -59.518  1.00 -0.01           H  
ATOM   2289  CA  VAL A 145     -24.796 -15.703 -60.791  1.00 -0.01           C  
ATOM   2290  HA  VAL A 145     -24.875 -15.631 -61.876  1.00 -0.01           H  
ATOM   2291  CB  VAL A 145     -26.245 -15.837 -60.140  1.00 -0.01           C  
ATOM   2292  HB  VAL A 145     -26.165 -15.640 -59.071  1.00 -0.01           H  
ATOM   2293  CG1 VAL A 145     -27.153 -14.656 -60.854  1.00 -0.01           C  
ATOM   2294 HG11 VAL A 145     -27.094 -13.768 -60.224  1.00 -0.01           H  
ATOM   2295 HG12 VAL A 145     -26.851 -14.462 -61.883  1.00 -0.01           H  
ATOM   2296 HG13 VAL A 145     -28.188 -14.997 -60.819  1.00 -0.01           H  
ATOM   2297  CG2 VAL A 145     -26.916 -17.106 -60.480  1.00 -0.01           C  
ATOM   2298 HG21 VAL A 145     -26.792 -17.370 -61.530  1.00 -0.01           H  
ATOM   2299 HG22 VAL A 145     -26.446 -17.880 -59.873  1.00 -0.01           H  
ATOM   2300 HG23 VAL A 145     -28.001 -17.068 -60.385  1.00 -0.01           H  
ATOM   2301  C   VAL A 145     -24.084 -14.387 -60.422  1.00 -0.01           C  
ATOM   2302  O   VAL A 145     -23.425 -14.302 -59.452  1.00 -0.01           O  
ATOM   2303  N   SER A 146     -24.236 -13.378 -61.309  1.00 -0.01           N  
ATOM   2304  H   SER A 146     -24.733 -13.560 -62.169  1.00 -0.01           H  
ATOM   2305  CA  SER A 146     -23.695 -12.044 -61.140  1.00 -0.01           C  
ATOM   2306  HA  SER A 146     -23.695 -11.771 -60.085  1.00 -0.01           H  
ATOM   2307  CB  SER A 146     -22.291 -12.038 -61.669  1.00 -0.01           C  
ATOM   2308  HB2 SER A 146     -21.797 -11.080 -61.504  1.00 -0.01           H  
ATOM   2309  HB3 SER A 146     -21.724 -12.829 -61.178  1.00 -0.01           H  
ATOM   2310  OG  SER A 146     -22.317 -12.260 -63.072  1.00 -0.01           O  
ATOM   2311  HG  SER A 146     -22.802 -13.074 -63.228  1.00 -0.01           H  
ATOM   2312  C   SER A 146     -24.526 -10.936 -61.746  1.00 -0.01           C  
ATOM   2313  O   SER A 146     -25.540 -11.225 -62.381  1.00 -0.01           O  
ATOM   2314  N   GLN A 147     -24.068  -9.714 -61.476  1.00 -0.01           N  
ATOM   2315  H   GLN A 147     -23.379  -9.697 -60.737  1.00 -0.01           H  
ATOM   2316  CA  GLN A 147     -24.667  -8.431 -61.840  1.00 -0.01           C  
ATOM   2317  HA  GLN A 147     -25.706  -8.610 -61.562  1.00 -0.01           H  
ATOM   2318  CB  GLN A 147     -24.060  -7.404 -60.873  1.00 -0.01           C  
ATOM   2319  HB2 GLN A 147     -24.184  -7.752 -59.847  1.00 -0.01           H  
ATOM   2320  HB3 GLN A 147     -23.044  -7.397 -61.267  1.00 -0.01           H  
ATOM   2321  CG  GLN A 147     -24.673  -5.938 -60.860  1.00 -0.01           C  
ATOM   2322  HG2 GLN A 147     -23.981  -5.320 -60.289  1.00 -0.01           H  
ATOM   2323  HG3 GLN A 147     -24.608  -5.642 -61.907  1.00 -0.01           H  
ATOM   2324  CD  GLN A 147     -26.055  -5.757 -60.228  1.00 -0.01           C  
ATOM   2325  OE1 GLN A 147     -26.979  -6.471 -60.410  1.00 -0.01           O  
ATOM   2326  NE2 GLN A 147     -26.285  -4.750 -59.402  1.00 -0.01           N  
ATOM   2327 HE21 GLN A 147     -27.248  -4.638 -59.118  1.00 -0.01           H  
ATOM   2328 HE22 GLN A 147     -25.597  -4.102 -59.048  1.00 -0.01           H  
ATOM   2329  C   GLN A 147     -24.458  -8.068 -63.345  1.00 -0.01           C  
ATOM   2330  O   GLN A 147     -23.301  -8.148 -63.870  1.00 -0.01           O  
ATOM   2331  N   PRO A 148     -25.534  -7.538 -63.996  1.00 -0.04           N  
ATOM   2332  CD  PRO A 148     -26.881  -7.254 -63.454  1.00 -0.04           C  
ATOM   2333  HD2 PRO A 148     -26.919  -6.332 -62.874  1.00 -0.04           H  
ATOM   2334  HD3 PRO A 148     -27.287  -7.993 -62.763  1.00 -0.04           H  
ATOM   2335  CG  PRO A 148     -27.791  -7.131 -64.710  1.00 -0.04           C  
ATOM   2336  HG2 PRO A 148     -28.691  -6.549 -64.512  1.00 -0.04           H  
ATOM   2337  HG3 PRO A 148     -28.019  -8.144 -65.040  1.00 -0.04           H  
ATOM   2338  CB  PRO A 148     -26.866  -6.402 -65.716  1.00 -0.04           C  
ATOM   2339  HB2 PRO A 148     -26.865  -5.337 -65.483  1.00 -0.04           H  
ATOM   2340  HB3 PRO A 148     -27.280  -6.439 -66.724  1.00 -0.04           H  
ATOM   2341  CA  PRO A 148     -25.518  -7.048 -65.416  1.00 -0.04           C  
ATOM   2342  HA  PRO A 148     -25.365  -7.889 -66.092  1.00 -0.04           H  
ATOM   2343  C   PRO A 148     -24.366  -6.018 -65.493  1.00 -0.04           C  
ATOM   2344  O   PRO A 148     -24.201  -5.210 -64.582  1.00 -0.04           O  
ATOM   2345  N   PHE A 149     -23.500  -6.002 -66.464  1.00 -0.03           N  
ATOM   2346  H   PHE A 149     -23.432  -6.770 -67.116  1.00 -0.03           H  
ATOM   2347  CA  PHE A 149     -22.455  -4.907 -66.645  1.00 -0.03           C  
ATOM   2348  HA  PHE A 149     -21.824  -5.032 -65.766  1.00 -0.03           H  
ATOM   2349  CB  PHE A 149     -21.669  -5.173 -67.984  1.00 -0.03           C  
ATOM   2350  HB2 PHE A 149     -22.290  -4.889 -68.833  1.00 -0.03           H  
ATOM   2351  HB3 PHE A 149     -20.734  -4.612 -67.995  1.00 -0.03           H  
ATOM   2352  CG  PHE A 149     -21.249  -6.646 -68.212  1.00 -0.03           C  
ATOM   2353  CD1 PHE A 149     -20.721  -7.408 -67.181  1.00 -0.03           C  
ATOM   2354  HD1 PHE A 149     -20.794  -6.971 -66.196  1.00 -0.03           H  
ATOM   2355  CE1 PHE A 149     -20.529  -8.761 -67.333  1.00 -0.03           C  
ATOM   2356  HE1 PHE A 149     -19.971  -9.298 -66.579  1.00 -0.03           H  
ATOM   2357  CZ  PHE A 149     -20.666  -9.382 -68.558  1.00 -0.03           C  
ATOM   2358  HZ  PHE A 149     -20.402 -10.412 -68.745  1.00 -0.03           H  
ATOM   2359  CE2 PHE A 149     -21.241  -8.661 -69.561  1.00 -0.03           C  
ATOM   2360  HE2 PHE A 149     -21.295  -9.219 -70.485  1.00 -0.03           H  
ATOM   2361  CD2 PHE A 149     -21.518  -7.255 -69.479  1.00 -0.03           C  
ATOM   2362  HD2 PHE A 149     -22.014  -6.648 -70.222  1.00 -0.03           H  
ATOM   2363  C   PHE A 149     -23.117  -3.454 -66.645  1.00 -0.03           C  
ATOM   2364  O   PHE A 149     -23.885  -3.072 -67.535  1.00 -0.03           O  
ATOM   2365  N   LEU A 150     -22.839  -2.676 -65.623  1.00 -0.09           N  
ATOM   2366  H   LEU A 150     -22.323  -3.075 -64.852  1.00 -0.09           H  
ATOM   2367  CA  LEU A 150     -23.314  -1.321 -65.385  1.00 -0.09           C  
ATOM   2368  HA  LEU A 150     -24.342  -1.267 -65.744  1.00 -0.09           H  
ATOM   2369  CB  LEU A 150     -23.338  -1.020 -63.911  1.00 -0.09           C  
ATOM   2370  HB2 LEU A 150     -22.293  -0.989 -63.601  1.00 -0.09           H  
ATOM   2371  HB3 LEU A 150     -23.766  -0.045 -63.678  1.00 -0.09           H  
ATOM   2372  CG  LEU A 150     -24.047  -2.134 -63.038  1.00 -0.09           C  
ATOM   2373  HG  LEU A 150     -23.670  -3.135 -63.246  1.00 -0.09           H  
ATOM   2374  CD1 LEU A 150     -23.858  -1.783 -61.596  1.00 -0.09           C  
ATOM   2375 HD11 LEU A 150     -22.795  -1.676 -61.383  1.00 -0.09           H  
ATOM   2376 HD12 LEU A 150     -24.268  -0.809 -61.327  1.00 -0.09           H  
ATOM   2377 HD13 LEU A 150     -24.322  -2.524 -60.945  1.00 -0.09           H  
ATOM   2378  CD2 LEU A 150     -25.532  -2.148 -63.325  1.00 -0.09           C  
ATOM   2379 HD21 LEU A 150     -26.105  -2.747 -62.617  1.00 -0.09           H  
ATOM   2380 HD22 LEU A 150     -25.951  -1.153 -63.174  1.00 -0.09           H  
ATOM   2381 HD23 LEU A 150     -25.811  -2.464 -64.331  1.00 -0.09           H  
ATOM   2382  C   LEU A 150     -22.580  -0.356 -66.244  1.00 -0.09           C  
ATOM   2383  O   LEU A 150     -21.386  -0.495 -66.530  1.00 -0.09           O  
ATOM   2384  N   MET A 151     -23.207   0.760 -66.610  1.00 -0.47           N  
ATOM   2385  H   MET A 151     -24.182   0.940 -66.418  1.00 -0.47           H  
ATOM   2386  CA  MET A 151     -22.650   1.896 -67.434  1.00 -0.47           C  
ATOM   2387  HA  MET A 151     -21.714   2.083 -66.907  1.00 -0.47           H  
ATOM   2388  CB  MET A 151     -22.378   1.401 -68.852  1.00 -0.47           C  
ATOM   2389  HB2 MET A 151     -21.807   2.159 -69.389  1.00 -0.47           H  
ATOM   2390  HB3 MET A 151     -21.703   0.545 -68.873  1.00 -0.47           H  
ATOM   2391  CG  MET A 151     -23.653   1.240 -69.743  1.00 -0.47           C  
ATOM   2392  HG2 MET A 151     -24.310   0.576 -69.181  1.00 -0.47           H  
ATOM   2393  HG3 MET A 151     -24.075   2.240 -69.840  1.00 -0.47           H  
ATOM   2394  SD  MET A 151     -23.365   0.611 -71.413  1.00 -0.47           S  
ATOM   2395  CE  MET A 151     -22.430   1.941 -72.149  1.00 -0.47           C  
ATOM   2396  HE1 MET A 151     -22.439   1.953 -73.239  1.00 -0.47           H  
ATOM   2397  HE2 MET A 151     -22.731   2.898 -71.722  1.00 -0.47           H  
ATOM   2398  HE3 MET A 151     -21.409   1.731 -71.830  1.00 -0.47           H  
ATOM   2399  C   MET A 151     -23.478   3.115 -67.318  1.00 -0.47           C  
ATOM   2400  O   MET A 151     -24.655   3.047 -67.134  1.00 -0.47           O  
ATOM   2401  N   ASP A 152     -22.811   4.246 -67.542  1.00 -0.13           N  
ATOM   2402  H   ASP A 152     -21.807   4.301 -67.635  1.00 -0.13           H  
ATOM   2403  CA  ASP A 152     -23.483   5.566 -67.423  1.00 -0.13           C  
ATOM   2404  HA  ASP A 152     -23.905   5.529 -66.418  1.00 -0.13           H  
ATOM   2405  CB  ASP A 152     -22.398   6.677 -67.631  1.00 -0.13           C  
ATOM   2406  HB2 ASP A 152     -21.445   6.438 -67.161  1.00 -0.13           H  
ATOM   2407  HB3 ASP A 152     -22.171   6.714 -68.696  1.00 -0.13           H  
ATOM   2408  CG  ASP A 152     -22.817   8.128 -67.310  1.00 -0.13           C  
ATOM   2409  OD1 ASP A 152     -23.957   8.353 -66.863  1.00 -0.13           O  
ATOM   2410  OD2 ASP A 152     -22.017   9.040 -67.594  1.00 -0.13           O  
ATOM   2411  C   ASP A 152     -24.635   5.751 -68.394  1.00 -0.13           C  
ATOM   2412  O   ASP A 152     -24.531   5.358 -69.555  1.00 -0.13           O  
ATOM   2413  N   LEU A 153     -25.753   6.381 -67.982  1.00 -0.06           N  
ATOM   2414  H   LEU A 153     -25.880   6.597 -67.004  1.00 -0.06           H  
ATOM   2415  CA  LEU A 153     -26.958   6.532 -68.753  1.00 -0.06           C  
ATOM   2416  HA  LEU A 153     -27.368   5.607 -69.158  1.00 -0.06           H  
ATOM   2417  CB  LEU A 153     -27.922   7.173 -67.858  1.00 -0.06           C  
ATOM   2418  HB2 LEU A 153     -28.003   6.519 -66.990  1.00 -0.06           H  
ATOM   2419  HB3 LEU A 153     -27.547   8.134 -67.505  1.00 -0.06           H  
ATOM   2420  CG  LEU A 153     -29.299   7.257 -68.422  1.00 -0.06           C  
ATOM   2421  HG  LEU A 153     -29.287   7.725 -69.406  1.00 -0.06           H  
ATOM   2422  CD1 LEU A 153     -29.950   5.872 -68.506  1.00 -0.06           C  
ATOM   2423 HD11 LEU A 153     -29.871   5.603 -67.453  1.00 -0.06           H  
ATOM   2424 HD12 LEU A 153     -30.980   5.787 -68.853  1.00 -0.06           H  
ATOM   2425 HD13 LEU A 153     -29.334   5.168 -69.065  1.00 -0.06           H  
ATOM   2426  CD2 LEU A 153     -30.202   8.187 -67.624  1.00 -0.06           C  
ATOM   2427 HD21 LEU A 153     -31.217   8.112 -68.014  1.00 -0.06           H  
ATOM   2428 HD22 LEU A 153     -30.010   7.795 -66.625  1.00 -0.06           H  
ATOM   2429 HD23 LEU A 153     -29.966   9.247 -67.529  1.00 -0.06           H  
ATOM   2430  C   LEU A 153     -26.722   7.344 -70.075  1.00 -0.06           C  
ATOM   2431  O   LEU A 153     -27.235   7.031 -71.151  1.00 -0.06           O  
ATOM   2432  N   GLU A 154     -25.937   8.370 -69.920  1.00 -0.04           N  
ATOM   2433  H   GLU A 154     -25.450   8.490 -69.044  1.00 -0.04           H  
ATOM   2434  CA  GLU A 154     -25.517   9.174 -71.078  1.00 -0.04           C  
ATOM   2435  HA  GLU A 154     -26.399   9.663 -71.490  1.00 -0.04           H  
ATOM   2436  CB  GLU A 154     -24.688  10.382 -70.514  1.00 -0.04           C  
ATOM   2437  HB2 GLU A 154     -25.351  11.006 -69.916  1.00 -0.04           H  
ATOM   2438  HB3 GLU A 154     -23.876   9.910 -69.962  1.00 -0.04           H  
ATOM   2439  CG  GLU A 154     -24.044  11.181 -71.610  1.00 -0.04           C  
ATOM   2440  HG2 GLU A 154     -23.311  10.529 -72.085  1.00 -0.04           H  
ATOM   2441  HG3 GLU A 154     -24.818  11.504 -72.306  1.00 -0.04           H  
ATOM   2442  CD  GLU A 154     -23.345  12.399 -71.039  1.00 -0.04           C  
ATOM   2443  OE1 GLU A 154     -22.427  12.280 -70.126  1.00 -0.04           O  
ATOM   2444  OE2 GLU A 154     -23.622  13.487 -71.604  1.00 -0.04           O  
ATOM   2445  C   GLU A 154     -24.753   8.439 -72.120  1.00 -0.04           C  
ATOM   2446  O   GLU A 154     -25.022   8.744 -73.289  1.00 -0.04           O  
ATOM   2447  N   GLY A 155     -24.022   7.389 -71.753  1.00 -0.08           N  
ATOM   2448  H   GLY A 155     -24.135   7.189 -70.770  1.00 -0.08           H  
ATOM   2449  CA  GLY A 155     -23.294   6.476 -72.536  1.00 -0.08           C  
ATOM   2450  HA2 GLY A 155     -22.657   7.096 -73.167  1.00 -0.08           H  
ATOM   2451  HA3 GLY A 155     -22.618   5.905 -71.899  1.00 -0.08           H  
ATOM   2452  C   GLY A 155     -24.148   5.465 -73.261  1.00 -0.08           C  
ATOM   2453  O   GLY A 155     -23.691   4.542 -73.980  1.00 -0.08           O  
ATOM   2454  N   LYS A 156     -25.471   5.669 -73.270  1.00 -0.13           N  
ATOM   2455  H   LYS A 156     -25.676   6.481 -72.706  1.00 -0.13           H  
ATOM   2456  CA  LYS A 156     -26.642   4.870 -73.728  1.00 -0.13           C  
ATOM   2457  HA  LYS A 156     -26.280   4.229 -74.532  1.00 -0.13           H  
ATOM   2458  CB  LYS A 156     -27.195   3.921 -72.677  1.00 -0.13           C  
ATOM   2459  HB2 LYS A 156     -27.612   4.491 -71.846  1.00 -0.13           H  
ATOM   2460  HB3 LYS A 156     -28.075   3.457 -73.122  1.00 -0.13           H  
ATOM   2461  CG  LYS A 156     -26.212   2.918 -72.091  1.00 -0.13           C  
ATOM   2462  HG2 LYS A 156     -25.991   2.235 -72.912  1.00 -0.13           H  
ATOM   2463  HG3 LYS A 156     -25.353   3.384 -71.611  1.00 -0.13           H  
ATOM   2464  CD  LYS A 156     -26.880   1.981 -71.009  1.00 -0.13           C  
ATOM   2465  HD2 LYS A 156     -27.905   1.635 -71.138  1.00 -0.13           H  
ATOM   2466  HD3 LYS A 156     -26.264   1.083 -70.956  1.00 -0.13           H  
ATOM   2467  CE  LYS A 156     -26.742   2.815 -69.721  1.00 -0.13           C  
ATOM   2468  HE2 LYS A 156     -25.680   2.992 -69.554  1.00 -0.13           H  
ATOM   2469  HE3 LYS A 156     -27.311   3.743 -69.781  1.00 -0.13           H  
ATOM   2470  NZ  LYS A 156     -27.262   1.935 -68.559  1.00 -0.13           N  
ATOM   2471  HZ1 LYS A 156     -26.913   0.989 -68.601  1.00 -0.13           H  
ATOM   2472  HZ2 LYS A 156     -26.853   2.334 -67.726  1.00 -0.13           H  
ATOM   2473  HZ3 LYS A 156     -28.269   1.910 -68.484  1.00 -0.13           H  
ATOM   2474  C   LYS A 156     -27.758   5.573 -74.442  1.00 -0.13           C  
ATOM   2475  O   LYS A 156     -28.596   4.864 -74.980  1.00 -0.13           O  
ATOM   2476  N   GLN A 157     -27.823   6.912 -74.432  1.00 -0.03           N  
ATOM   2477  H   GLN A 157     -27.104   7.339 -73.866  1.00 -0.03           H  
ATOM   2478  CA  GLN A 157     -28.873   7.634 -75.191  1.00 -0.03           C  
ATOM   2479  HA  GLN A 157     -29.841   7.284 -74.833  1.00 -0.03           H  
ATOM   2480  CB  GLN A 157     -28.789   9.190 -74.980  1.00 -0.03           C  
ATOM   2481  HB2 GLN A 157     -29.715   9.625 -75.357  1.00 -0.03           H  
ATOM   2482  HB3 GLN A 157     -28.777   9.411 -73.913  1.00 -0.03           H  
ATOM   2483  CG  GLN A 157     -27.499   9.869 -75.418  1.00 -0.03           C  
ATOM   2484  HG2 GLN A 157     -27.071  10.312 -74.519  1.00 -0.03           H  
ATOM   2485  HG3 GLN A 157     -26.876   9.090 -75.857  1.00 -0.03           H  
ATOM   2486  CD  GLN A 157     -27.684  11.030 -76.411  1.00 -0.03           C  
ATOM   2487  OE1 GLN A 157     -27.380  10.933 -77.584  1.00 -0.03           O  
ATOM   2488  NE2 GLN A 157     -28.182  12.115 -75.898  1.00 -0.03           N  
ATOM   2489 HE21 GLN A 157     -28.282  12.862 -76.571  1.00 -0.03           H  
ATOM   2490 HE22 GLN A 157     -28.715  12.212 -75.045  1.00 -0.03           H  
ATOM   2491  C   GLN A 157     -28.906   7.347 -76.695  1.00 -0.03           C  
ATOM   2492  O   GLN A 157     -27.894   7.051 -77.301  1.00 -0.03           O  
ATOM   2493  N   GLY A 158     -30.128   7.522 -77.248  1.00 -0.01           N  
ATOM   2494  H   GLY A 158     -30.901   7.607 -76.604  1.00 -0.01           H  
ATOM   2495  CA  GLY A 158     -30.331   7.482 -78.685  1.00 -0.01           C  
ATOM   2496  HA2 GLY A 158     -31.397   7.470 -78.912  1.00 -0.01           H  
ATOM   2497  HA3 GLY A 158     -29.970   8.452 -79.027  1.00 -0.01           H  
ATOM   2498  C   GLY A 158     -29.716   6.311 -79.451  1.00 -0.01           C  
ATOM   2499  O   GLY A 158     -29.666   5.188 -78.999  1.00 -0.01           O  
ATOM   2500  N   ASN A 159     -29.237   6.596 -80.664  1.00 -0.01           N  
ATOM   2501  H   ASN A 159     -29.389   7.517 -81.052  1.00 -0.01           H  
ATOM   2502  CA  ASN A 159     -28.364   5.706 -81.456  1.00 -0.01           C  
ATOM   2503  HA  ASN A 159     -28.571   4.674 -81.172  1.00 -0.01           H  
ATOM   2504  CB  ASN A 159     -28.727   5.951 -82.941  1.00 -0.01           C  
ATOM   2505  HB2 ASN A 159     -28.373   6.966 -83.121  1.00 -0.01           H  
ATOM   2506  HB3 ASN A 159     -28.174   5.204 -83.511  1.00 -0.01           H  
ATOM   2507  CG  ASN A 159     -30.257   5.858 -83.274  1.00 -0.01           C  
ATOM   2508  OD1 ASN A 159     -30.816   4.732 -83.206  1.00 -0.01           O  
ATOM   2509  ND2 ASN A 159     -30.790   6.953 -83.795  1.00 -0.01           N  
ATOM   2510 HD21 ASN A 159     -31.648   6.837 -84.315  1.00 -0.01           H  
ATOM   2511 HD22 ASN A 159     -30.205   7.746 -84.018  1.00 -0.01           H  
ATOM   2512  C   ASN A 159     -26.908   5.932 -81.074  1.00 -0.01           C  
ATOM   2513  O   ASN A 159     -25.978   5.577 -81.819  1.00 -0.01           O  
ATOM   2514  N   PHE A 160     -26.682   6.496 -79.905  1.00 -0.02           N  
ATOM   2515  H   PHE A 160     -27.389   6.313 -79.208  1.00 -0.02           H  
ATOM   2516  CA  PHE A 160     -25.438   7.011 -79.381  1.00 -0.02           C  
ATOM   2517  HA  PHE A 160     -24.731   6.955 -80.209  1.00 -0.02           H  
ATOM   2518  CB  PHE A 160     -25.454   8.577 -79.180  1.00 -0.02           C  
ATOM   2519  HB2 PHE A 160     -26.376   8.870 -78.679  1.00 -0.02           H  
ATOM   2520  HB3 PHE A 160     -24.559   8.773 -78.589  1.00 -0.02           H  
ATOM   2521  CG  PHE A 160     -25.456   9.331 -80.496  1.00 -0.02           C  
ATOM   2522  CD1 PHE A 160     -26.633   9.968 -81.044  1.00 -0.02           C  
ATOM   2523  HD1 PHE A 160     -27.617   9.709 -80.681  1.00 -0.02           H  
ATOM   2524  CE1 PHE A 160     -26.568  10.751 -82.236  1.00 -0.02           C  
ATOM   2525  HE1 PHE A 160     -27.391  11.270 -82.702  1.00 -0.02           H  
ATOM   2526  CZ  PHE A 160     -25.273  10.874 -82.832  1.00 -0.02           C  
ATOM   2527  HZ  PHE A 160     -25.203  11.596 -83.632  1.00 -0.02           H  
ATOM   2528  CE2 PHE A 160     -24.143  10.178 -82.408  1.00 -0.02           C  
ATOM   2529  HE2 PHE A 160     -23.239  10.176 -82.999  1.00 -0.02           H  
ATOM   2530  CD2 PHE A 160     -24.284   9.410 -81.292  1.00 -0.02           C  
ATOM   2531  HD2 PHE A 160     -23.344   9.097 -80.864  1.00 -0.02           H  
ATOM   2532  C   PHE A 160     -24.919   6.179 -78.151  1.00 -0.02           C  
ATOM   2533  O   PHE A 160     -24.041   6.649 -77.446  1.00 -0.02           O  
ATOM   2534  N   LYS A 161     -25.216   4.860 -77.874  1.00 -0.61           N  
ATOM   2535  H   LYS A 161     -25.995   4.523 -78.422  1.00 -0.61           H  
ATOM   2536  CA  LYS A 161     -24.633   3.930 -76.900  1.00 -0.61           C  
ATOM   2537  HA  LYS A 161     -24.638   4.429 -75.931  1.00 -0.61           H  
ATOM   2538  CB  LYS A 161     -25.510   2.683 -76.687  1.00 -0.61           C  
ATOM   2539  HB2 LYS A 161     -26.497   3.035 -76.389  1.00 -0.61           H  
ATOM   2540  HB3 LYS A 161     -25.703   2.171 -77.630  1.00 -0.61           H  
ATOM   2541  CG  LYS A 161     -24.846   1.722 -75.749  1.00 -0.61           C  
ATOM   2542  HG2 LYS A 161     -23.934   1.334 -76.203  1.00 -0.61           H  
ATOM   2543  HG3 LYS A 161     -24.718   2.220 -74.788  1.00 -0.61           H  
ATOM   2544  CD  LYS A 161     -25.834   0.641 -75.403  1.00 -0.61           C  
ATOM   2545  HD2 LYS A 161     -26.719   1.088 -74.950  1.00 -0.61           H  
ATOM   2546  HD3 LYS A 161     -26.286   0.308 -76.338  1.00 -0.61           H  
ATOM   2547  CE  LYS A 161     -25.156  -0.413 -74.577  1.00 -0.61           C  
ATOM   2548  HE2 LYS A 161     -24.380  -0.852 -75.204  1.00 -0.61           H  
ATOM   2549  HE3 LYS A 161     -24.752   0.021 -73.663  1.00 -0.61           H  
ATOM   2550  NZ  LYS A 161     -26.053  -1.450 -74.210  1.00 -0.61           N  
ATOM   2551  HZ1 LYS A 161     -26.933  -1.082 -73.879  1.00 -0.61           H  
ATOM   2552  HZ2 LYS A 161     -26.387  -2.089 -74.917  1.00 -0.61           H  
ATOM   2553  HZ3 LYS A 161     -25.756  -2.041 -73.446  1.00 -0.61           H  
ATOM   2554  C   LYS A 161     -23.104   3.608 -77.221  1.00 -0.61           C  
ATOM   2555  O   LYS A 161     -22.816   3.349 -78.337  1.00 -0.61           O  
ATOM   2556  N   ASN A 162     -22.226   3.785 -76.209  1.00 -1.89           N  
ATOM   2557  H   ASN A 162     -22.657   3.931 -75.307  1.00 -1.89           H  
ATOM   2558  CA  ASN A 162     -20.810   3.488 -76.240  1.00 -1.89           C  
ATOM   2559  HA  ASN A 162     -20.386   4.066 -77.062  1.00 -1.89           H  
ATOM   2560  CB  ASN A 162     -20.163   3.965 -74.916  1.00 -1.89           C  
ATOM   2561  HB2 ASN A 162     -20.733   3.571 -74.075  1.00 -1.89           H  
ATOM   2562  HB3 ASN A 162     -19.142   3.585 -74.884  1.00 -1.89           H  
ATOM   2563  CG  ASN A 162     -20.135   5.519 -74.736  1.00 -1.89           C  
ATOM   2564  OD1 ASN A 162     -20.678   6.266 -75.551  1.00 -1.89           O  
ATOM   2565  ND2 ASN A 162     -19.419   5.923 -73.725  1.00 -1.89           N  
ATOM   2566 HD21 ASN A 162     -19.408   6.896 -73.455  1.00 -1.89           H  
ATOM   2567 HD22 ASN A 162     -19.025   5.258 -73.075  1.00 -1.89           H  
ATOM   2568  C   ASN A 162     -20.527   2.041 -76.614  1.00 -1.89           C  
ATOM   2569  O   ASN A 162     -21.326   1.178 -76.396  1.00 -1.89           O  
ATOM   2570  N   LEU A 163     -19.374   1.864 -77.220  1.00 -2.52           N  
ATOM   2571  H   LEU A 163     -18.781   2.681 -77.181  1.00 -2.52           H  
ATOM   2572  CA  LEU A 163     -18.752   0.568 -77.486  1.00 -2.52           C  
ATOM   2573  HA  LEU A 163     -19.565  -0.083 -77.809  1.00 -2.52           H  
ATOM   2574  CB  LEU A 163     -17.769   0.720 -78.603  1.00 -2.52           C  
ATOM   2575  HB2 LEU A 163     -18.372   1.022 -79.459  1.00 -2.52           H  
ATOM   2576  HB3 LEU A 163     -17.097   1.535 -78.336  1.00 -2.52           H  
ATOM   2577  CG  LEU A 163     -16.856  -0.425 -79.008  1.00 -2.52           C  
ATOM   2578  HG  LEU A 163     -17.341  -1.362 -78.735  1.00 -2.52           H  
ATOM   2579  CD1 LEU A 163     -16.722  -0.468 -80.549  1.00 -2.52           C  
ATOM   2580 HD11 LEU A 163     -16.140  -1.349 -80.818  1.00 -2.52           H  
ATOM   2581 HD12 LEU A 163     -17.725  -0.572 -80.963  1.00 -2.52           H  
ATOM   2582 HD13 LEU A 163     -16.333   0.465 -80.958  1.00 -2.52           H  
ATOM   2583  CD2 LEU A 163     -15.453  -0.235 -78.444  1.00 -2.52           C  
ATOM   2584 HD21 LEU A 163     -15.464  -0.059 -77.369  1.00 -2.52           H  
ATOM   2585 HD22 LEU A 163     -14.940  -1.173 -78.658  1.00 -2.52           H  
ATOM   2586 HD23 LEU A 163     -14.887   0.572 -78.909  1.00 -2.52           H  
ATOM   2587  C   LEU A 163     -18.212   0.102 -76.158  1.00 -2.52           C  
ATOM   2588  O   LEU A 163     -17.469   0.850 -75.479  1.00 -2.52           O  
ATOM   2589  N   ARG A 164     -18.633  -0.976 -75.675  1.00 -7.01           N  
ATOM   2590  H   ARG A 164     -19.306  -1.564 -76.147  1.00 -7.01           H  
ATOM   2591  CA  ARG A 164     -17.949  -1.680 -74.522  1.00 -7.01           C  
ATOM   2592  HA  ARG A 164     -17.346  -0.965 -73.961  1.00 -7.01           H  
ATOM   2593  CB  ARG A 164     -19.074  -2.208 -73.490  1.00 -7.01           C  
ATOM   2594  HB2 ARG A 164     -19.384  -1.332 -72.919  1.00 -7.01           H  
ATOM   2595  HB3 ARG A 164     -19.952  -2.531 -74.049  1.00 -7.01           H  
ATOM   2596  CG  ARG A 164     -18.378  -3.264 -72.533  1.00 -7.01           C  
ATOM   2597  HG2 ARG A 164     -18.080  -4.150 -73.094  1.00 -7.01           H  
ATOM   2598  HG3 ARG A 164     -17.507  -2.800 -72.069  1.00 -7.01           H  
ATOM   2599  CD  ARG A 164     -19.199  -3.828 -71.398  1.00 -7.01           C  
ATOM   2600  HD2 ARG A 164     -20.074  -4.347 -71.790  1.00 -7.01           H  
ATOM   2601  HD3 ARG A 164     -18.723  -4.532 -70.716  1.00 -7.01           H  
ATOM   2602  NE  ARG A 164     -19.818  -2.777 -70.514  1.00 -7.01           N  
ATOM   2603  HE  ARG A 164     -20.824  -2.684 -70.517  1.00 -7.01           H  
ATOM   2604  CZ  ARG A 164     -19.151  -2.048 -69.620  1.00 -7.01           C  
ATOM   2605  NH1 ARG A 164     -19.832  -1.320 -68.806  1.00 -7.01           N  
ATOM   2606 HH11 ARG A 164     -20.799  -1.102 -69.000  1.00 -7.01           H  
ATOM   2607 HH12 ARG A 164     -19.515  -1.180 -67.857  1.00 -7.01           H  
ATOM   2608  NH2 ARG A 164     -17.929  -2.172 -69.282  1.00 -7.01           N  
ATOM   2609 HH21 ARG A 164     -17.409  -2.826 -69.850  1.00 -7.01           H  
ATOM   2610 HH22 ARG A 164     -17.456  -1.518 -68.676  1.00 -7.01           H  
ATOM   2611  C   ARG A 164     -17.074  -2.815 -75.092  1.00 -7.01           C  
ATOM   2612  O   ARG A 164     -17.434  -3.539 -75.935  1.00 -7.01           O  
ATOM   2613  N   GLU A 165     -15.899  -2.958 -74.487  1.00-14.67           N  
ATOM   2614  H   GLU A 165     -15.730  -2.309 -73.732  1.00-14.67           H  
ATOM   2615  CA  GLU A 165     -14.903  -4.040 -74.824  1.00-14.67           C  
ATOM   2616  HA  GLU A 165     -15.164  -4.653 -75.686  1.00-14.67           H  
ATOM   2617  CB  GLU A 165     -13.558  -3.416 -75.330  1.00-14.67           C  
ATOM   2618  HB2 GLU A 165     -12.760  -4.152 -75.421  1.00-14.67           H  
ATOM   2619  HB3 GLU A 165     -13.702  -3.026 -76.338  1.00-14.67           H  
ATOM   2620  CG  GLU A 165     -13.087  -2.259 -74.413  1.00-14.67           C  
ATOM   2621  HG2 GLU A 165     -13.867  -1.512 -74.268  1.00-14.67           H  
ATOM   2622  HG3 GLU A 165     -12.754  -2.616 -73.438  1.00-14.67           H  
ATOM   2623  CD  GLU A 165     -11.901  -1.429 -75.003  1.00-14.67           C  
ATOM   2624  OE1 GLU A 165     -11.395  -0.531 -74.277  1.00-14.67           O  
ATOM   2625  OE2 GLU A 165     -11.452  -1.774 -76.110  1.00-14.67           O  
ATOM   2626  C   GLU A 165     -14.782  -5.030 -73.609  1.00-14.67           C  
ATOM   2627  O   GLU A 165     -14.973  -4.613 -72.471  1.00-14.67           O  
ATOM   2628  N   PHE A 166     -14.352  -6.263 -73.794  1.00 -8.83           N  
ATOM   2629  H   PHE A 166     -14.127  -6.416 -74.766  1.00 -8.83           H  
ATOM   2630  CA  PHE A 166     -13.937  -7.269 -72.791  1.00 -8.83           C  
ATOM   2631  HA  PHE A 166     -13.761  -6.796 -71.825  1.00 -8.83           H  
ATOM   2632  CB  PHE A 166     -15.045  -8.337 -72.624  1.00 -8.83           C  
ATOM   2633  HB2 PHE A 166     -15.025  -8.931 -73.537  1.00 -8.83           H  
ATOM   2634  HB3 PHE A 166     -14.780  -8.935 -71.752  1.00 -8.83           H  
ATOM   2635  CG  PHE A 166     -16.435  -7.822 -72.403  1.00 -8.83           C  
ATOM   2636  CD1 PHE A 166     -17.304  -7.720 -73.479  1.00 -8.83           C  
ATOM   2637  HD1 PHE A 166     -16.858  -7.759 -74.462  1.00 -8.83           H  
ATOM   2638  CE1 PHE A 166     -18.635  -7.378 -73.281  1.00 -8.83           C  
ATOM   2639  HE1 PHE A 166     -19.315  -7.465 -74.115  1.00 -8.83           H  
ATOM   2640  CZ  PHE A 166     -19.111  -7.175 -72.010  1.00 -8.83           C  
ATOM   2641  HZ  PHE A 166     -20.164  -6.951 -71.925  1.00 -8.83           H  
ATOM   2642  CE2 PHE A 166     -18.254  -7.333 -70.867  1.00 -8.83           C  
ATOM   2643  HE2 PHE A 166     -18.739  -7.182 -69.913  1.00 -8.83           H  
ATOM   2644  CD2 PHE A 166     -16.910  -7.717 -71.071  1.00 -8.83           C  
ATOM   2645  HD2 PHE A 166     -16.300  -7.881 -70.195  1.00 -8.83           H  
ATOM   2646  C   PHE A 166     -12.582  -7.923 -73.149  1.00 -8.83           C  
ATOM   2647  O   PHE A 166     -12.327  -7.974 -74.280  1.00 -8.83           O  
ATOM   2648  N   VAL A 167     -11.839  -8.319 -72.169  1.00 -5.86           N  
ATOM   2649  H   VAL A 167     -12.246  -8.122 -71.267  1.00 -5.86           H  
ATOM   2650  CA  VAL A 167     -10.681  -9.231 -72.341  1.00 -5.86           C  
ATOM   2651  HA  VAL A 167     -10.731  -9.641 -73.350  1.00 -5.86           H  
ATOM   2652  CB  VAL A 167      -9.350  -8.476 -72.013  1.00 -5.86           C  
ATOM   2653  HB  VAL A 167      -9.507  -7.850 -71.134  1.00 -5.86           H  
ATOM   2654  CG1 VAL A 167      -8.185  -9.439 -71.633  1.00 -5.86           C  
ATOM   2655 HG11 VAL A 167      -7.989 -10.092 -72.484  1.00 -5.86           H  
ATOM   2656 HG12 VAL A 167      -7.253  -8.878 -71.567  1.00 -5.86           H  
ATOM   2657 HG13 VAL A 167      -8.372  -9.971 -70.701  1.00 -5.86           H  
ATOM   2658  CG2 VAL A 167      -8.891  -7.483 -73.017  1.00 -5.86           C  
ATOM   2659 HG21 VAL A 167      -8.765  -7.961 -73.988  1.00 -5.86           H  
ATOM   2660 HG22 VAL A 167      -9.637  -6.691 -73.073  1.00 -5.86           H  
ATOM   2661 HG23 VAL A 167      -7.953  -6.995 -72.751  1.00 -5.86           H  
ATOM   2662  C   VAL A 167     -10.965 -10.453 -71.390  1.00 -5.86           C  
ATOM   2663  O   VAL A 167     -11.309 -10.276 -70.227  1.00 -5.86           O  
ATOM   2664  N   PHE A 168     -10.711 -11.652 -71.907  1.00 -2.35           N  
ATOM   2665  H   PHE A 168     -10.406 -11.715 -72.868  1.00 -2.35           H  
ATOM   2666  CA  PHE A 168     -10.837 -12.912 -71.260  1.00 -2.35           C  
ATOM   2667  HA  PHE A 168     -11.027 -12.760 -70.198  1.00 -2.35           H  
ATOM   2668  CB  PHE A 168     -11.902 -13.761 -71.952  1.00 -2.35           C  
ATOM   2669  HB2 PHE A 168     -11.390 -14.016 -72.879  1.00 -2.35           H  
ATOM   2670  HB3 PHE A 168     -12.143 -14.633 -71.344  1.00 -2.35           H  
ATOM   2671  CG  PHE A 168     -13.272 -13.037 -72.145  1.00 -2.35           C  
ATOM   2672  CD1 PHE A 168     -13.958 -12.492 -71.020  1.00 -2.35           C  
ATOM   2673  HD1 PHE A 168     -13.588 -12.517 -70.005  1.00 -2.35           H  
ATOM   2674  CE1 PHE A 168     -15.211 -11.864 -71.270  1.00 -2.35           C  
ATOM   2675  HE1 PHE A 168     -15.845 -11.569 -70.447  1.00 -2.35           H  
ATOM   2676  CZ  PHE A 168     -15.734 -11.703 -72.524  1.00 -2.35           C  
ATOM   2677  HZ  PHE A 168     -16.650 -11.180 -72.761  1.00 -2.35           H  
ATOM   2678  CE2 PHE A 168     -15.080 -12.343 -73.587  1.00 -2.35           C  
ATOM   2679  HE2 PHE A 168     -15.660 -12.443 -74.493  1.00 -2.35           H  
ATOM   2680  CD2 PHE A 168     -13.887 -12.970 -73.407  1.00 -2.35           C  
ATOM   2681  HD2 PHE A 168     -13.419 -13.326 -74.313  1.00 -2.35           H  
ATOM   2682  C   PHE A 168      -9.503 -13.718 -71.386  1.00 -2.35           C  
ATOM   2683  O   PHE A 168      -8.954 -13.818 -72.488  1.00 -2.35           O  
ATOM   2684  N   LYS A 169      -9.157 -14.442 -70.289  1.00 -1.19           N  
ATOM   2685  H   LYS A 169      -9.773 -14.295 -69.502  1.00 -1.19           H  
ATOM   2686  CA  LYS A 169      -7.973 -15.249 -70.182  1.00 -1.19           C  
ATOM   2687  HA  LYS A 169      -7.939 -15.832 -71.102  1.00 -1.19           H  
ATOM   2688  CB  LYS A 169      -6.684 -14.400 -70.014  1.00 -1.19           C  
ATOM   2689  HB2 LYS A 169      -5.900 -15.098 -70.306  1.00 -1.19           H  
ATOM   2690  HB3 LYS A 169      -6.840 -13.557 -70.686  1.00 -1.19           H  
ATOM   2691  CG  LYS A 169      -6.470 -13.860 -68.539  1.00 -1.19           C  
ATOM   2692  HG2 LYS A 169      -7.340 -13.275 -68.240  1.00 -1.19           H  
ATOM   2693  HG3 LYS A 169      -6.132 -14.689 -67.918  1.00 -1.19           H  
ATOM   2694  CD  LYS A 169      -5.385 -12.823 -68.730  1.00 -1.19           C  
ATOM   2695  HD2 LYS A 169      -4.605 -13.334 -69.295  1.00 -1.19           H  
ATOM   2696  HD3 LYS A 169      -5.791 -11.983 -69.295  1.00 -1.19           H  
ATOM   2697  CE  LYS A 169      -4.977 -12.429 -67.301  1.00 -1.19           C  
ATOM   2698  HE2 LYS A 169      -5.569 -11.585 -66.948  1.00 -1.19           H  
ATOM   2699  HE3 LYS A 169      -5.256 -13.214 -66.599  1.00 -1.19           H  
ATOM   2700  NZ  LYS A 169      -3.571 -12.010 -67.261  1.00 -1.19           N  
ATOM   2701  HZ1 LYS A 169      -3.194 -11.273 -67.841  1.00 -1.19           H  
ATOM   2702  HZ2 LYS A 169      -3.384 -11.845 -66.282  1.00 -1.19           H  
ATOM   2703  HZ3 LYS A 169      -3.074 -12.880 -67.389  1.00 -1.19           H  
ATOM   2704  C   LYS A 169      -8.176 -16.339 -69.073  1.00 -1.19           C  
ATOM   2705  O   LYS A 169      -9.047 -16.155 -68.302  1.00 -1.19           O  
ATOM   2706  N   ASN A 170      -7.276 -17.297 -69.016  1.00 -0.35           N  
ATOM   2707  H   ASN A 170      -6.536 -17.105 -69.676  1.00 -0.35           H  
ATOM   2708  CA  ASN A 170      -7.534 -18.562 -68.356  1.00 -0.35           C  
ATOM   2709  HA  ASN A 170      -8.126 -18.375 -67.460  1.00 -0.35           H  
ATOM   2710  CB  ASN A 170      -8.400 -19.542 -69.196  1.00 -0.35           C  
ATOM   2711  HB2 ASN A 170      -9.187 -19.023 -69.743  1.00 -0.35           H  
ATOM   2712  HB3 ASN A 170      -7.786 -20.040 -69.947  1.00 -0.35           H  
ATOM   2713  CG  ASN A 170      -8.962 -20.653 -68.250  1.00 -0.35           C  
ATOM   2714  OD1 ASN A 170      -9.498 -20.352 -67.176  1.00 -0.35           O  
ATOM   2715  ND2 ASN A 170      -8.862 -21.916 -68.577  1.00 -0.35           N  
ATOM   2716 HD21 ASN A 170      -9.323 -22.684 -68.111  1.00 -0.35           H  
ATOM   2717 HD22 ASN A 170      -8.082 -22.101 -69.192  1.00 -0.35           H  
ATOM   2718  C   ASN A 170      -6.226 -19.214 -67.969  1.00 -0.35           C  
ATOM   2719  O   ASN A 170      -6.082 -20.427 -68.223  1.00 -0.35           O  
ATOM   2720  N   ILE A 171      -5.185 -18.449 -67.530  1.00 -0.04           N  
ATOM   2721  H   ILE A 171      -5.429 -17.533 -67.183  1.00 -0.04           H  
ATOM   2722  CA  ILE A 171      -3.870 -19.057 -67.164  1.00 -0.04           C  
ATOM   2723  HA  ILE A 171      -3.694 -19.835 -67.907  1.00 -0.04           H  
ATOM   2724  CB  ILE A 171      -2.685 -18.074 -67.349  1.00 -0.04           C  
ATOM   2725  HB  ILE A 171      -2.965 -17.190 -66.775  1.00 -0.04           H  
ATOM   2726  CG2 ILE A 171      -1.295 -18.568 -66.877  1.00 -0.04           C  
ATOM   2727 HG21 ILE A 171      -1.038 -19.526 -67.329  1.00 -0.04           H  
ATOM   2728 HG22 ILE A 171      -0.556 -17.823 -67.172  1.00 -0.04           H  
ATOM   2729 HG23 ILE A 171      -1.415 -18.717 -65.804  1.00 -0.04           H  
ATOM   2730  CG1 ILE A 171      -2.520 -17.670 -68.794  1.00 -0.04           C  
ATOM   2731 HG12 ILE A 171      -3.431 -17.330 -69.287  1.00 -0.04           H  
ATOM   2732 HG13 ILE A 171      -1.844 -16.819 -68.879  1.00 -0.04           H  
ATOM   2733  CD1 ILE A 171      -2.033 -18.850 -69.688  1.00 -0.04           C  
ATOM   2734 HD11 ILE A 171      -1.941 -18.466 -70.704  1.00 -0.04           H  
ATOM   2735 HD12 ILE A 171      -1.039 -19.158 -69.365  1.00 -0.04           H  
ATOM   2736 HD13 ILE A 171      -2.824 -19.596 -69.611  1.00 -0.04           H  
ATOM   2737  C   ILE A 171      -3.954 -19.572 -65.743  1.00 -0.04           C  
ATOM   2738  O   ILE A 171      -4.600 -19.010 -64.857  1.00 -0.04           O  
ATOM   2739  N   ASP A 172      -3.239 -20.730 -65.466  1.00 -0.05           N  
ATOM   2740  H   ASP A 172      -2.737 -21.054 -66.280  1.00 -0.05           H  
ATOM   2741  CA  ASP A 172      -3.188 -21.482 -64.217  1.00 -0.05           C  
ATOM   2742  HA  ASP A 172      -2.639 -22.409 -64.384  1.00 -0.05           H  
ATOM   2743  CB  ASP A 172      -2.443 -20.877 -63.081  1.00 -0.05           C  
ATOM   2744  HB2 ASP A 172      -3.123 -20.172 -62.603  1.00 -0.05           H  
ATOM   2745  HB3 ASP A 172      -2.069 -21.581 -62.337  1.00 -0.05           H  
ATOM   2746  CG  ASP A 172      -1.154 -20.085 -63.420  1.00 -0.05           C  
ATOM   2747  OD1 ASP A 172      -0.272 -20.721 -64.024  1.00 -0.05           O  
ATOM   2748  OD2 ASP A 172      -1.035 -18.926 -62.992  1.00 -0.05           O  
ATOM   2749  C   ASP A 172      -4.648 -21.901 -63.724  1.00 -0.05           C  
ATOM   2750  O   ASP A 172      -4.887 -22.102 -62.540  1.00 -0.05           O  
ATOM   2751  N   GLY A 173      -5.610 -22.147 -64.636  1.00 -0.09           N  
ATOM   2752  H   GLY A 173      -5.255 -22.208 -65.579  1.00 -0.09           H  
ATOM   2753  CA  GLY A 173      -7.015 -22.412 -64.247  1.00 -0.09           C  
ATOM   2754  HA2 GLY A 173      -7.505 -22.913 -65.082  1.00 -0.09           H  
ATOM   2755  HA3 GLY A 173      -6.987 -23.090 -63.394  1.00 -0.09           H  
ATOM   2756  C   GLY A 173      -7.867 -21.221 -63.813  1.00 -0.09           C  
ATOM   2757  O   GLY A 173      -9.059 -21.401 -63.409  1.00 -0.09           O  
ATOM   2758  N   TYR A 174      -7.270 -20.017 -63.713  1.00 -0.18           N  
ATOM   2759  H   TYR A 174      -6.325 -19.989 -64.066  1.00 -0.18           H  
ATOM   2760  CA  TYR A 174      -8.033 -18.860 -63.278  1.00 -0.18           C  
ATOM   2761  HA  TYR A 174      -8.793 -19.141 -62.550  1.00 -0.18           H  
ATOM   2762  CB  TYR A 174      -7.146 -17.855 -62.544  1.00 -0.18           C  
ATOM   2763  HB2 TYR A 174      -6.331 -17.537 -63.195  1.00 -0.18           H  
ATOM   2764  HB3 TYR A 174      -7.650 -16.891 -62.465  1.00 -0.18           H  
ATOM   2765  CG  TYR A 174      -6.547 -18.107 -61.196  1.00 -0.18           C  
ATOM   2766  CD1 TYR A 174      -5.172 -18.159 -60.953  1.00 -0.18           C  
ATOM   2767  HD1 TYR A 174      -4.360 -18.050 -61.657  1.00 -0.18           H  
ATOM   2768  CE1 TYR A 174      -4.794 -18.584 -59.687  1.00 -0.18           C  
ATOM   2769  HE1 TYR A 174      -3.746 -18.751 -59.487  1.00 -0.18           H  
ATOM   2770  CZ  TYR A 174      -5.642 -18.821 -58.609  1.00 -0.18           C  
ATOM   2771  OH  TYR A 174      -5.242 -19.144 -57.351  1.00 -0.18           O  
ATOM   2772  HH  TYR A 174      -5.887 -18.965 -56.663  1.00 -0.18           H  
ATOM   2773  CE2 TYR A 174      -7.044 -18.668 -58.862  1.00 -0.18           C  
ATOM   2774  HE2 TYR A 174      -7.811 -19.007 -58.181  1.00 -0.18           H  
ATOM   2775  CD2 TYR A 174      -7.481 -18.330 -60.134  1.00 -0.18           C  
ATOM   2776  HD2 TYR A 174      -8.496 -18.438 -60.488  1.00 -0.18           H  
ATOM   2777  C   TYR A 174      -8.747 -18.164 -64.464  1.00 -0.18           C  
ATOM   2778  O   TYR A 174      -8.120 -17.468 -65.205  1.00 -0.18           O  
ATOM   2779  N   PHE A 175     -10.075 -18.288 -64.558  1.00 -0.29           N  
ATOM   2780  H   PHE A 175     -10.537 -18.756 -63.791  1.00 -0.29           H  
ATOM   2781  CA  PHE A 175     -10.850 -17.589 -65.554  1.00 -0.29           C  
ATOM   2782  HA  PHE A 175     -10.259 -17.690 -66.464  1.00 -0.29           H  
ATOM   2783  CB  PHE A 175     -12.233 -18.235 -65.772  1.00 -0.29           C  
ATOM   2784  HB2 PHE A 175     -12.188 -19.320 -65.864  1.00 -0.29           H  
ATOM   2785  HB3 PHE A 175     -12.879 -17.865 -64.977  1.00 -0.29           H  
ATOM   2786  CG  PHE A 175     -12.783 -17.677 -67.079  1.00 -0.29           C  
ATOM   2787  CD1 PHE A 175     -12.189 -18.076 -68.311  1.00 -0.29           C  
ATOM   2788  HD1 PHE A 175     -11.351 -18.748 -68.197  1.00 -0.29           H  
ATOM   2789  CE1 PHE A 175     -12.722 -17.726 -69.559  1.00 -0.29           C  
ATOM   2790  HE1 PHE A 175     -12.263 -18.096 -70.464  1.00 -0.29           H  
ATOM   2791  CZ  PHE A 175     -13.826 -16.889 -69.620  1.00 -0.29           C  
ATOM   2792  HZ  PHE A 175     -14.240 -16.591 -70.572  1.00 -0.29           H  
ATOM   2793  CE2 PHE A 175     -14.324 -16.420 -68.420  1.00 -0.29           C  
ATOM   2794  HE2 PHE A 175     -15.098 -15.668 -68.436  1.00 -0.29           H  
ATOM   2795  CD2 PHE A 175     -13.868 -16.811 -67.143  1.00 -0.29           C  
ATOM   2796  HD2 PHE A 175     -14.393 -16.481 -66.259  1.00 -0.29           H  
ATOM   2797  C   PHE A 175     -11.109 -16.082 -65.174  1.00 -0.29           C  
ATOM   2798  O   PHE A 175     -11.780 -15.701 -64.199  1.00 -0.29           O  
ATOM   2799  N   LYS A 176     -10.371 -15.235 -65.913  1.00 -0.95           N  
ATOM   2800  H   LYS A 176      -9.760 -15.676 -66.586  1.00 -0.95           H  
ATOM   2801  CA  LYS A 176     -10.097 -13.866 -65.500  1.00 -0.95           C  
ATOM   2802  HA  LYS A 176     -10.700 -13.549 -64.650  1.00 -0.95           H  
ATOM   2803  CB  LYS A 176      -8.585 -13.529 -65.300  1.00 -0.95           C  
ATOM   2804  HB2 LYS A 176      -7.996 -13.825 -66.168  1.00 -0.95           H  
ATOM   2805  HB3 LYS A 176      -8.525 -12.444 -65.221  1.00 -0.95           H  
ATOM   2806  CG  LYS A 176      -8.038 -14.163 -63.992  1.00 -0.95           C  
ATOM   2807  HG2 LYS A 176      -8.717 -14.180 -63.139  1.00 -0.95           H  
ATOM   2808  HG3 LYS A 176      -7.891 -15.221 -64.208  1.00 -0.95           H  
ATOM   2809  CD  LYS A 176      -6.809 -13.404 -63.468  1.00 -0.95           C  
ATOM   2810  HD2 LYS A 176      -6.056 -13.161 -64.217  1.00 -0.95           H  
ATOM   2811  HD3 LYS A 176      -7.106 -12.451 -63.029  1.00 -0.95           H  
ATOM   2812  CE  LYS A 176      -6.148 -14.231 -62.417  1.00 -0.95           C  
ATOM   2813  HE2 LYS A 176      -6.858 -14.288 -61.592  1.00 -0.95           H  
ATOM   2814  HE3 LYS A 176      -5.956 -15.256 -62.732  1.00 -0.95           H  
ATOM   2815  NZ  LYS A 176      -4.761 -13.878 -62.106  1.00 -0.95           N  
ATOM   2816  HZ1 LYS A 176      -4.230 -13.557 -62.902  1.00 -0.95           H  
ATOM   2817  HZ2 LYS A 176      -4.785 -13.030 -61.558  1.00 -0.95           H  
ATOM   2818  HZ3 LYS A 176      -4.302 -14.604 -61.575  1.00 -0.95           H  
ATOM   2819  C   LYS A 176     -10.560 -12.884 -66.553  1.00 -0.95           C  
ATOM   2820  O   LYS A 176     -10.556 -13.196 -67.725  1.00 -0.95           O  
ATOM   2821  N   ILE A 177     -11.230 -11.775 -66.161  1.00 -2.04           N  
ATOM   2822  H   ILE A 177     -11.276 -11.571 -65.173  1.00 -2.04           H  
ATOM   2823  CA  ILE A 177     -12.049 -10.882 -67.018  1.00 -2.04           C  
ATOM   2824  HA  ILE A 177     -11.708 -11.156 -68.016  1.00 -2.04           H  
ATOM   2825  CB  ILE A 177     -13.625 -11.234 -66.905  1.00 -2.04           C  
ATOM   2826  HB  ILE A 177     -13.910 -10.981 -65.884  1.00 -2.04           H  
ATOM   2827  CG2 ILE A 177     -14.497 -10.380 -67.886  1.00 -2.04           C  
ATOM   2828 HG21 ILE A 177     -14.450 -10.741 -68.914  1.00 -2.04           H  
ATOM   2829 HG22 ILE A 177     -15.519 -10.505 -67.529  1.00 -2.04           H  
ATOM   2830 HG23 ILE A 177     -14.245  -9.324 -67.793  1.00 -2.04           H  
ATOM   2831  CG1 ILE A 177     -13.852 -12.781 -67.074  1.00 -2.04           C  
ATOM   2832 HG12 ILE A 177     -13.222 -13.165 -67.877  1.00 -2.04           H  
ATOM   2833 HG13 ILE A 177     -13.540 -13.111 -66.083  1.00 -2.04           H  
ATOM   2834  CD1 ILE A 177     -15.387 -13.194 -67.236  1.00 -2.04           C  
ATOM   2835 HD11 ILE A 177     -15.904 -12.613 -66.473  1.00 -2.04           H  
ATOM   2836 HD12 ILE A 177     -15.680 -12.822 -68.218  1.00 -2.04           H  
ATOM   2837 HD13 ILE A 177     -15.498 -14.269 -67.093  1.00 -2.04           H  
ATOM   2838  C   ILE A 177     -11.848  -9.390 -66.754  1.00 -2.04           C  
ATOM   2839  O   ILE A 177     -11.816  -9.062 -65.590  1.00 -2.04           O  
ATOM   2840  N   TYR A 178     -11.885  -8.590 -67.777  1.00 -5.79           N  
ATOM   2841  H   TYR A 178     -11.964  -8.964 -68.712  1.00 -5.79           H  
ATOM   2842  CA  TYR A 178     -11.641  -7.159 -67.749  1.00 -5.79           C  
ATOM   2843  HA  TYR A 178     -11.787  -6.757 -66.746  1.00 -5.79           H  
ATOM   2844  CB  TYR A 178     -10.171  -6.848 -68.144  1.00 -5.79           C  
ATOM   2845  HB2 TYR A 178      -9.950  -7.018 -69.198  1.00 -5.79           H  
ATOM   2846  HB3 TYR A 178     -10.059  -5.764 -68.129  1.00 -5.79           H  
ATOM   2847  CG  TYR A 178      -9.040  -7.630 -67.409  1.00 -5.79           C  
ATOM   2848  CD1 TYR A 178      -8.811  -9.008 -67.631  1.00 -5.79           C  
ATOM   2849  HD1 TYR A 178      -9.522  -9.486 -68.287  1.00 -5.79           H  
ATOM   2850  CE1 TYR A 178      -7.833  -9.724 -66.967  1.00 -5.79           C  
ATOM   2851  HE1 TYR A 178      -7.719 -10.788 -67.111  1.00 -5.79           H  
ATOM   2852  CZ  TYR A 178      -7.047  -9.018 -66.063  1.00 -5.79           C  
ATOM   2853  OH  TYR A 178      -6.090  -9.745 -65.438  1.00 -5.79           O  
ATOM   2854  HH  TYR A 178      -5.471  -9.122 -65.050  1.00 -5.79           H  
ATOM   2855  CE2 TYR A 178      -7.170  -7.644 -65.945  1.00 -5.79           C  
ATOM   2856  HE2 TYR A 178      -6.472  -7.144 -65.290  1.00 -5.79           H  
ATOM   2857  CD2 TYR A 178      -8.196  -6.953 -66.590  1.00 -5.79           C  
ATOM   2858  HD2 TYR A 178      -8.114  -5.877 -66.550  1.00 -5.79           H  
ATOM   2859  C   TYR A 178     -12.564  -6.430 -68.676  1.00 -5.79           C  
ATOM   2860  O   TYR A 178     -12.883  -6.945 -69.729  1.00 -5.79           O  
ATOM   2861  N   SER A 179     -12.943  -5.178 -68.350  1.00 -6.12           N  
ATOM   2862  H   SER A 179     -12.520  -4.659 -67.594  1.00 -6.12           H  
ATOM   2863  CA  SER A 179     -13.791  -4.358 -69.270  1.00 -6.12           C  
ATOM   2864  HA  SER A 179     -13.556  -4.693 -70.280  1.00 -6.12           H  
ATOM   2865  CB  SER A 179     -15.222  -4.761 -69.074  1.00 -6.12           C  
ATOM   2866  HB2 SER A 179     -15.310  -5.846 -69.033  1.00 -6.12           H  
ATOM   2867  HB3 SER A 179     -15.479  -4.373 -68.089  1.00 -6.12           H  
ATOM   2868  OG  SER A 179     -16.022  -4.156 -70.047  1.00 -6.12           O  
ATOM   2869  HG  SER A 179     -15.884  -4.625 -70.874  1.00 -6.12           H  
ATOM   2870  C   SER A 179     -13.523  -2.803 -69.112  1.00 -6.12           C  
ATOM   2871  O   SER A 179     -12.950  -2.323 -68.125  1.00 -6.12           O  
ATOM   2872  N   LYS A 180     -14.033  -2.007 -70.101  1.00 -9.63           N  
ATOM   2873  H   LYS A 180     -14.400  -2.577 -70.849  1.00 -9.63           H  
ATOM   2874  CA  LYS A 180     -14.075  -0.536 -70.292  1.00 -9.63           C  
ATOM   2875  HA  LYS A 180     -14.359  -0.042 -69.363  1.00 -9.63           H  
ATOM   2876  CB  LYS A 180     -12.694  -0.098 -70.756  1.00 -9.63           C  
ATOM   2877  HB2 LYS A 180     -11.928  -0.522 -70.106  1.00 -9.63           H  
ATOM   2878  HB3 LYS A 180     -12.531  -0.361 -71.801  1.00 -9.63           H  
ATOM   2879  CG  LYS A 180     -12.475   1.364 -70.637  1.00 -9.63           C  
ATOM   2880  HG2 LYS A 180     -12.848   1.861 -71.533  1.00 -9.63           H  
ATOM   2881  HG3 LYS A 180     -13.052   1.648 -69.757  1.00 -9.63           H  
ATOM   2882  CD  LYS A 180     -10.968   1.719 -70.312  1.00 -9.63           C  
ATOM   2883  HD2 LYS A 180     -10.329   0.883 -70.029  1.00 -9.63           H  
ATOM   2884  HD3 LYS A 180     -10.583   2.099 -71.258  1.00 -9.63           H  
ATOM   2885  CE  LYS A 180     -10.731   2.819 -69.296  1.00 -9.63           C  
ATOM   2886  HE2 LYS A 180     -10.870   3.729 -69.880  1.00 -9.63           H  
ATOM   2887  HE3 LYS A 180     -11.440   2.798 -68.468  1.00 -9.63           H  
ATOM   2888  NZ  LYS A 180      -9.405   2.730 -68.648  1.00 -9.63           N  
ATOM   2889  HZ1 LYS A 180      -9.432   2.049 -67.902  1.00 -9.63           H  
ATOM   2890  HZ2 LYS A 180      -8.710   2.378 -69.291  1.00 -9.63           H  
ATOM   2891  HZ3 LYS A 180      -9.073   3.583 -68.220  1.00 -9.63           H  
ATOM   2892  C   LYS A 180     -15.106  -0.267 -71.419  1.00 -9.63           C  
ATOM   2893  O   LYS A 180     -15.607  -1.190 -72.136  1.00 -9.63           O  
ATOM   2894  N   HIE A 181     -15.400   1.009 -71.657  1.00 -4.81           N  
ATOM   2895  H   HIE A 181     -14.843   1.696 -71.170  1.00 -4.81           H  
ATOM   2896  CA  HIE A 181     -16.272   1.494 -72.756  1.00 -4.81           C  
ATOM   2897  HA  HIE A 181     -16.073   0.819 -73.589  1.00 -4.81           H  
ATOM   2898  CB  HIE A 181     -17.777   1.389 -72.321  1.00 -4.81           C  
ATOM   2899  HB2 HIE A 181     -18.427   1.734 -73.125  1.00 -4.81           H  
ATOM   2900  HB3 HIE A 181     -18.115   0.422 -71.948  1.00 -4.81           H  
ATOM   2901  CG  HIE A 181     -18.244   2.431 -71.344  1.00 -4.81           C  
ATOM   2902  ND1 HIE A 181     -18.144   3.802 -71.534  1.00 -4.81           N  
ATOM   2903  CE1 HIE A 181     -18.618   4.383 -70.386  1.00 -4.81           C  
ATOM   2904  HE1 HIE A 181     -18.586   5.443 -70.180  1.00 -4.81           H  
ATOM   2905  NE2 HIE A 181     -18.917   3.439 -69.476  1.00 -4.81           N  
ATOM   2906  HE2 HIE A 181     -19.326   3.711 -68.593  1.00 -4.81           H  
ATOM   2907  CD2 HIE A 181     -18.660   2.235 -70.022  1.00 -4.81           C  
ATOM   2908  HD2 HIE A 181     -18.753   1.301 -69.487  1.00 -4.81           H  
ATOM   2909  C   HIE A 181     -15.763   2.795 -73.335  1.00 -4.81           C  
ATOM   2910  O   HIE A 181     -15.112   3.588 -72.649  1.00 -4.81           O  
ATOM   2911  N   THR A 182     -16.088   3.139 -74.573  1.00 -1.72           N  
ATOM   2912  H   THR A 182     -16.691   2.510 -75.082  1.00 -1.72           H  
ATOM   2913  CA  THR A 182     -15.726   4.383 -75.368  1.00 -1.72           C  
ATOM   2914  HA  THR A 182     -15.632   5.225 -74.682  1.00 -1.72           H  
ATOM   2915  CB  THR A 182     -14.360   4.121 -76.046  1.00 -1.72           C  
ATOM   2916  HB  THR A 182     -13.695   3.718 -75.281  1.00 -1.72           H  
ATOM   2917  CG2 THR A 182     -14.441   2.968 -77.035  1.00 -1.72           C  
ATOM   2918 HG21 THR A 182     -14.998   3.415 -77.858  1.00 -1.72           H  
ATOM   2919 HG22 THR A 182     -13.469   2.591 -77.353  1.00 -1.72           H  
ATOM   2920 HG23 THR A 182     -15.116   2.178 -76.705  1.00 -1.72           H  
ATOM   2921  OG1 THR A 182     -13.801   5.241 -76.690  1.00 -1.72           O  
ATOM   2922  HG1 THR A 182     -13.532   5.862 -76.010  1.00 -1.72           H  
ATOM   2923  C   THR A 182     -16.788   4.866 -76.467  1.00 -1.72           C  
ATOM   2924  O   THR A 182     -17.534   4.053 -76.947  1.00 -1.72           O  
ATOM   2925  N   PRO A 183     -16.855   6.200 -76.822  1.00 -0.23           N  
ATOM   2926  CD  PRO A 183     -16.072   7.381 -76.233  1.00 -0.23           C  
ATOM   2927  HD2 PRO A 183     -14.990   7.247 -76.256  1.00 -0.23           H  
ATOM   2928  HD3 PRO A 183     -16.419   7.537 -75.211  1.00 -0.23           H  
ATOM   2929  CG  PRO A 183     -16.456   8.616 -76.981  1.00 -0.23           C  
ATOM   2930  HG2 PRO A 183     -15.627   8.807 -77.662  1.00 -0.23           H  
ATOM   2931  HG3 PRO A 183     -16.564   9.473 -76.316  1.00 -0.23           H  
ATOM   2932  CB  PRO A 183     -17.747   8.150 -77.641  1.00 -0.23           C  
ATOM   2933  HB2 PRO A 183     -17.816   8.590 -78.636  1.00 -0.23           H  
ATOM   2934  HB3 PRO A 183     -18.592   8.411 -77.005  1.00 -0.23           H  
ATOM   2935  CA  PRO A 183     -17.805   6.657 -77.829  1.00 -0.23           C  
ATOM   2936  HA  PRO A 183     -18.857   6.443 -77.639  1.00 -0.23           H  
ATOM   2937  C   PRO A 183     -17.442   6.192 -79.276  1.00 -0.23           C  
ATOM   2938  O   PRO A 183     -16.319   5.888 -79.619  1.00 -0.23           O  
ATOM   2939  N   ILE A 184     -18.511   6.066 -80.010  1.00 -0.18           N  
ATOM   2940  H   ILE A 184     -19.397   6.378 -79.639  1.00 -0.18           H  
ATOM   2941  CA  ILE A 184     -18.624   5.379 -81.338  1.00 -0.18           C  
ATOM   2942  HA  ILE A 184     -18.166   4.404 -81.175  1.00 -0.18           H  
ATOM   2943  CB  ILE A 184     -20.141   5.213 -81.644  1.00 -0.18           C  
ATOM   2944  HB  ILE A 184     -20.221   4.754 -82.630  1.00 -0.18           H  
ATOM   2945  CG2 ILE A 184     -20.654   4.100 -80.701  1.00 -0.18           C  
ATOM   2946 HG21 ILE A 184     -20.798   4.444 -79.677  1.00 -0.18           H  
ATOM   2947 HG22 ILE A 184     -21.634   3.833 -81.096  1.00 -0.18           H  
ATOM   2948 HG23 ILE A 184     -19.946   3.270 -80.689  1.00 -0.18           H  
ATOM   2949  CG1 ILE A 184     -21.041   6.516 -81.694  1.00 -0.18           C  
ATOM   2950 HG12 ILE A 184     -22.002   6.229 -81.266  1.00 -0.18           H  
ATOM   2951 HG13 ILE A 184     -20.605   7.274 -81.043  1.00 -0.18           H  
ATOM   2952  CD1 ILE A 184     -21.139   7.046 -83.105  1.00 -0.18           C  
ATOM   2953 HD11 ILE A 184     -20.143   7.470 -83.235  1.00 -0.18           H  
ATOM   2954 HD12 ILE A 184     -21.357   6.302 -83.871  1.00 -0.18           H  
ATOM   2955 HD13 ILE A 184     -21.936   7.786 -83.181  1.00 -0.18           H  
ATOM   2956  C   ILE A 184     -17.824   6.151 -82.423  1.00 -0.18           C  
ATOM   2957  O   ILE A 184     -17.795   7.406 -82.476  1.00 -0.18           O  
ATOM   2958  N   ASN A 185     -17.274   5.416 -83.388  1.00 -0.13           N  
ATOM   2959  H   ASN A 185     -17.352   4.414 -83.286  1.00 -0.13           H  
ATOM   2960  CA  ASN A 185     -17.115   5.930 -84.756  1.00 -0.13           C  
ATOM   2961  HA  ASN A 185     -16.946   7.007 -84.752  1.00 -0.13           H  
ATOM   2962  CB  ASN A 185     -15.976   5.179 -85.410  1.00 -0.13           C  
ATOM   2963  HB2 ASN A 185     -16.118   4.107 -85.268  1.00 -0.13           H  
ATOM   2964  HB3 ASN A 185     -16.034   5.454 -86.463  1.00 -0.13           H  
ATOM   2965  CG  ASN A 185     -14.538   5.577 -84.969  1.00 -0.13           C  
ATOM   2966  OD1 ASN A 185     -14.233   6.590 -84.348  1.00 -0.13           O  
ATOM   2967  ND2 ASN A 185     -13.598   4.827 -85.367  1.00 -0.13           N  
ATOM   2968 HD21 ASN A 185     -12.627   5.089 -85.268  1.00 -0.13           H  
ATOM   2969 HD22 ASN A 185     -13.894   3.985 -85.840  1.00 -0.13           H  
ATOM   2970  C   ASN A 185     -18.472   5.596 -85.429  1.00 -0.13           C  
ATOM   2971  O   ASN A 185     -19.067   4.609 -85.149  1.00 -0.13           O  
ATOM   2972  N   LEU A 186     -18.901   6.413 -86.348  1.00 -0.01           N  
ATOM   2973  H   LEU A 186     -18.428   7.286 -86.535  1.00 -0.01           H  
ATOM   2974  CA  LEU A 186     -20.076   6.059 -87.167  1.00 -0.01           C  
ATOM   2975  HA  LEU A 186     -20.872   5.778 -86.476  1.00 -0.01           H  
ATOM   2976  CB  LEU A 186     -20.483   7.286 -87.982  1.00 -0.01           C  
ATOM   2977  HB2 LEU A 186     -19.588   7.528 -88.555  1.00 -0.01           H  
ATOM   2978  HB3 LEU A 186     -21.396   7.088 -88.542  1.00 -0.01           H  
ATOM   2979  CG  LEU A 186     -20.754   8.611 -87.197  1.00 -0.01           C  
ATOM   2980  HG  LEU A 186     -19.947   8.862 -86.507  1.00 -0.01           H  
ATOM   2981  CD1 LEU A 186     -20.819   9.750 -88.247  1.00 -0.01           C  
ATOM   2982 HD11 LEU A 186     -21.110  10.747 -87.918  1.00 -0.01           H  
ATOM   2983 HD12 LEU A 186     -19.815   9.776 -88.671  1.00 -0.01           H  
ATOM   2984 HD13 LEU A 186     -21.547   9.420 -88.988  1.00 -0.01           H  
ATOM   2985  CD2 LEU A 186     -22.129   8.605 -86.560  1.00 -0.01           C  
ATOM   2986 HD21 LEU A 186     -22.345   9.571 -86.105  1.00 -0.01           H  
ATOM   2987 HD22 LEU A 186     -22.914   8.510 -87.311  1.00 -0.01           H  
ATOM   2988 HD23 LEU A 186     -22.192   7.762 -85.872  1.00 -0.01           H  
ATOM   2989  C   LEU A 186     -19.773   4.906 -88.060  1.00 -0.01           C  
ATOM   2990  O   LEU A 186     -20.572   4.040 -88.298  1.00 -0.01           O  
ATOM   2991  N   VAL A 187     -18.538   4.925 -88.700  1.00 -0.04           N  
ATOM   2992  H   VAL A 187     -17.925   5.711 -88.536  1.00 -0.04           H  
ATOM   2993  CA  VAL A 187     -18.039   3.868 -89.620  1.00 -0.04           C  
ATOM   2994  HA  VAL A 187     -18.782   3.538 -90.345  1.00 -0.04           H  
ATOM   2995  CB  VAL A 187     -16.724   4.354 -90.329  1.00 -0.04           C  
ATOM   2996  HB  VAL A 187     -16.296   3.474 -90.810  1.00 -0.04           H  
ATOM   2997  CG1 VAL A 187     -17.157   5.201 -91.441  1.00 -0.04           C  
ATOM   2998 HG11 VAL A 187     -16.341   5.462 -92.116  1.00 -0.04           H  
ATOM   2999 HG12 VAL A 187     -17.885   4.634 -92.022  1.00 -0.04           H  
ATOM   3000 HG13 VAL A 187     -17.460   6.192 -91.106  1.00 -0.04           H  
ATOM   3001  CG2 VAL A 187     -15.744   4.984 -89.334  1.00 -0.04           C  
ATOM   3002 HG21 VAL A 187     -14.828   5.192 -89.887  1.00 -0.04           H  
ATOM   3003 HG22 VAL A 187     -16.140   5.909 -88.914  1.00 -0.04           H  
ATOM   3004 HG23 VAL A 187     -15.504   4.285 -88.533  1.00 -0.04           H  
ATOM   3005  C   VAL A 187     -17.651   2.643 -88.827  1.00 -0.04           C  
ATOM   3006  O   VAL A 187     -17.439   2.670 -87.607  1.00 -0.04           O  
ATOM   3007  N   ARG A 188     -17.553   1.502 -89.514  1.00 -0.06           N  
ATOM   3008  H   ARG A 188     -17.577   1.591 -90.520  1.00 -0.06           H  
ATOM   3009  CA  ARG A 188     -17.386   0.115 -88.989  1.00 -0.06           C  
ATOM   3010  HA  ARG A 188     -18.202  -0.203 -88.341  1.00 -0.06           H  
ATOM   3011  CB  ARG A 188     -17.409  -0.818 -90.258  1.00 -0.06           C  
ATOM   3012  HB2 ARG A 188     -18.246  -0.564 -90.909  1.00 -0.06           H  
ATOM   3013  HB3 ARG A 188     -16.445  -0.673 -90.746  1.00 -0.06           H  
ATOM   3014  CG  ARG A 188     -17.611  -2.289 -89.924  1.00 -0.06           C  
ATOM   3015  HG2 ARG A 188     -16.940  -2.663 -89.151  1.00 -0.06           H  
ATOM   3016  HG3 ARG A 188     -18.633  -2.491 -89.605  1.00 -0.06           H  
ATOM   3017  CD  ARG A 188     -17.395  -3.014 -91.289  1.00 -0.06           C  
ATOM   3018  HD2 ARG A 188     -17.832  -4.008 -91.184  1.00 -0.06           H  
ATOM   3019  HD3 ARG A 188     -17.978  -2.507 -92.057  1.00 -0.06           H  
ATOM   3020  NE  ARG A 188     -16.005  -3.029 -91.810  1.00 -0.06           N  
ATOM   3021  HE  ARG A 188     -15.260  -2.902 -91.140  1.00 -0.06           H  
ATOM   3022  CZ  ARG A 188     -15.566  -3.274 -93.049  1.00 -0.06           C  
ATOM   3023  NH1 ARG A 188     -14.311  -3.099 -93.281  1.00 -0.06           N  
ATOM   3024 HH11 ARG A 188     -13.746  -2.614 -92.599  1.00 -0.06           H  
ATOM   3025 HH12 ARG A 188     -14.046  -3.066 -94.255  1.00 -0.06           H  
ATOM   3026  NH2 ARG A 188     -16.347  -3.626 -94.002  1.00 -0.06           N  
ATOM   3027 HH21 ARG A 188     -17.241  -3.933 -93.646  1.00 -0.06           H  
ATOM   3028 HH22 ARG A 188     -16.017  -3.887 -94.921  1.00 -0.06           H  
ATOM   3029  C   ARG A 188     -16.079  -0.069 -88.165  1.00 -0.06           C  
ATOM   3030  O   ARG A 188     -16.033  -1.089 -87.433  1.00 -0.06           O  
ATOM   3031  N   ASP A 189     -15.065   0.838 -88.281  1.00 -0.21           N  
ATOM   3032  H   ASP A 189     -15.076   1.647 -88.885  1.00 -0.21           H  
ATOM   3033  CA  ASP A 189     -13.724   0.648 -87.721  1.00 -0.21           C  
ATOM   3034  HA  ASP A 189     -13.528  -0.422 -87.797  1.00 -0.21           H  
ATOM   3035  CB  ASP A 189     -12.680   1.492 -88.462  1.00 -0.21           C  
ATOM   3036  HB2 ASP A 189     -13.083   2.503 -88.520  1.00 -0.21           H  
ATOM   3037  HB3 ASP A 189     -11.840   1.556 -87.770  1.00 -0.21           H  
ATOM   3038  CG  ASP A 189     -12.308   0.958 -89.818  1.00 -0.21           C  
ATOM   3039  OD1 ASP A 189     -12.348   1.782 -90.766  1.00 -0.21           O  
ATOM   3040  OD2 ASP A 189     -12.051  -0.264 -89.887  1.00 -0.21           O  
ATOM   3041  C   ASP A 189     -13.667   0.904 -86.191  1.00 -0.21           C  
ATOM   3042  O   ASP A 189     -14.226   1.858 -85.715  1.00 -0.21           O  
ATOM   3043  N   LEU A 190     -12.915   0.035 -85.451  1.00 -0.50           N  
ATOM   3044  H   LEU A 190     -12.484  -0.731 -85.949  1.00 -0.50           H  
ATOM   3045  CA  LEU A 190     -12.894   0.105 -83.969  1.00 -0.50           C  
ATOM   3046  HA  LEU A 190     -13.907  -0.003 -83.582  1.00 -0.50           H  
ATOM   3047  CB  LEU A 190     -12.148  -1.089 -83.369  1.00 -0.50           C  
ATOM   3048  HB2 LEU A 190     -12.697  -1.975 -83.688  1.00 -0.50           H  
ATOM   3049  HB3 LEU A 190     -11.215  -1.018 -83.928  1.00 -0.50           H  
ATOM   3050  CG  LEU A 190     -11.719  -1.227 -81.890  1.00 -0.50           C  
ATOM   3051  HG  LEU A 190     -11.371  -0.265 -81.512  1.00 -0.50           H  
ATOM   3052  CD1 LEU A 190     -12.864  -1.630 -80.949  1.00 -0.50           C  
ATOM   3053 HD11 LEU A 190     -12.594  -1.509 -79.899  1.00 -0.50           H  
ATOM   3054 HD12 LEU A 190     -13.814  -1.179 -81.237  1.00 -0.50           H  
ATOM   3055 HD13 LEU A 190     -12.988  -2.710 -81.027  1.00 -0.50           H  
ATOM   3056  CD2 LEU A 190     -10.546  -2.182 -81.779  1.00 -0.50           C  
ATOM   3057 HD21 LEU A 190     -10.739  -3.174 -82.188  1.00 -0.50           H  
ATOM   3058 HD22 LEU A 190      -9.672  -1.753 -82.270  1.00 -0.50           H  
ATOM   3059 HD23 LEU A 190     -10.301  -2.348 -80.730  1.00 -0.50           H  
ATOM   3060  C   LEU A 190     -12.284   1.435 -83.478  1.00 -0.50           C  
ATOM   3061  O   LEU A 190     -11.256   1.826 -84.048  1.00 -0.50           O  
ATOM   3062  N   PRO A 191     -12.945   2.153 -82.574  1.00 -0.83           N  
ATOM   3063  CD  PRO A 191     -14.286   2.014 -81.997  1.00 -0.83           C  
ATOM   3064  HD2 PRO A 191     -14.151   1.355 -81.139  1.00 -0.83           H  
ATOM   3065  HD3 PRO A 191     -15.109   1.844 -82.691  1.00 -0.83           H  
ATOM   3066  CG  PRO A 191     -14.720   3.396 -81.390  1.00 -0.83           C  
ATOM   3067  HG2 PRO A 191     -15.474   3.264 -80.615  1.00 -0.83           H  
ATOM   3068  HG3 PRO A 191     -15.144   4.081 -82.124  1.00 -0.83           H  
ATOM   3069  CB  PRO A 191     -13.357   3.985 -80.982  1.00 -0.83           C  
ATOM   3070  HB2 PRO A 191     -13.031   3.635 -80.003  1.00 -0.83           H  
ATOM   3071  HB3 PRO A 191     -13.414   5.074 -80.989  1.00 -0.83           H  
ATOM   3072  CA  PRO A 191     -12.429   3.534 -82.177  1.00 -0.83           C  
ATOM   3073  HA  PRO A 191     -12.586   4.165 -83.051  1.00 -0.83           H  
ATOM   3074  C   PRO A 191     -10.911   3.658 -81.740  1.00 -0.83           C  
ATOM   3075  O   PRO A 191     -10.475   3.196 -80.669  1.00 -0.83           O  
ATOM   3076  N   GLN A 192     -10.185   4.397 -82.621  1.00 -0.28           N  
ATOM   3077  H   GLN A 192     -10.670   4.633 -83.475  1.00 -0.28           H  
ATOM   3078  CA  GLN A 192      -8.752   4.662 -82.575  1.00 -0.28           C  
ATOM   3079  HA  GLN A 192      -8.222   3.720 -82.429  1.00 -0.28           H  
ATOM   3080  CB  GLN A 192      -8.340   5.416 -83.803  1.00 -0.28           C  
ATOM   3081  HB2 GLN A 192      -8.910   6.341 -83.886  1.00 -0.28           H  
ATOM   3082  HB3 GLN A 192      -7.275   5.650 -83.780  1.00 -0.28           H  
ATOM   3083  CG  GLN A 192      -8.522   4.638 -85.122  1.00 -0.28           C  
ATOM   3084  HG2 GLN A 192      -7.823   5.021 -85.865  1.00 -0.28           H  
ATOM   3085  HG3 GLN A 192      -8.240   3.616 -84.871  1.00 -0.28           H  
ATOM   3086  CD  GLN A 192      -9.902   4.706 -85.864  1.00 -0.28           C  
ATOM   3087  OE1 GLN A 192     -10.784   5.394 -85.441  1.00 -0.28           O  
ATOM   3088  NE2 GLN A 192     -10.027   3.954 -86.919  1.00 -0.28           N  
ATOM   3089 HE21 GLN A 192     -10.784   4.148 -87.558  1.00 -0.28           H  
ATOM   3090 HE22 GLN A 192      -9.154   3.520 -87.182  1.00 -0.28           H  
ATOM   3091  C   GLN A 192      -8.483   5.520 -81.338  1.00 -0.28           C  
ATOM   3092  O   GLN A 192      -8.926   6.683 -81.337  1.00 -0.28           O  
ATOM   3093  N   GLY A 193      -7.780   5.054 -80.284  1.00 -0.88           N  
ATOM   3094  H   GLY A 193      -7.305   4.164 -80.324  1.00 -0.88           H  
ATOM   3095  CA  GLY A 193      -7.604   5.711 -78.975  1.00 -0.88           C  
ATOM   3096  HA2 GLY A 193      -7.029   6.612 -79.188  1.00 -0.88           H  
ATOM   3097  HA3 GLY A 193      -8.602   5.920 -78.592  1.00 -0.88           H  
ATOM   3098  C   GLY A 193      -7.028   4.675 -77.987  1.00 -0.88           C  
ATOM   3099  O   GLY A 193      -6.906   3.543 -78.297  1.00 -0.88           O  
ATOM   3100  N   PHE A 194      -6.732   5.150 -76.795  1.00 -0.88           N  
ATOM   3101  H   PHE A 194      -6.828   6.155 -76.763  1.00 -0.88           H  
ATOM   3102  CA  PHE A 194      -6.116   4.266 -75.760  1.00 -0.88           C  
ATOM   3103  HA  PHE A 194      -5.450   3.521 -76.195  1.00 -0.88           H  
ATOM   3104  CB  PHE A 194      -5.168   5.121 -74.934  1.00 -0.88           C  
ATOM   3105  HB2 PHE A 194      -4.324   5.504 -75.507  1.00 -0.88           H  
ATOM   3106  HB3 PHE A 194      -5.798   5.911 -74.525  1.00 -0.88           H  
ATOM   3107  CG  PHE A 194      -4.557   4.392 -73.732  1.00 -0.88           C  
ATOM   3108  CD1 PHE A 194      -3.839   3.193 -73.897  1.00 -0.88           C  
ATOM   3109  HD1 PHE A 194      -3.710   2.834 -74.908  1.00 -0.88           H  
ATOM   3110  CE1 PHE A 194      -3.446   2.441 -72.768  1.00 -0.88           C  
ATOM   3111  HE1 PHE A 194      -2.907   1.520 -72.932  1.00 -0.88           H  
ATOM   3112  CZ  PHE A 194      -3.620   2.980 -71.463  1.00 -0.88           C  
ATOM   3113  HZ  PHE A 194      -3.189   2.498 -70.598  1.00 -0.88           H  
ATOM   3114  CE2 PHE A 194      -4.339   4.220 -71.287  1.00 -0.88           C  
ATOM   3115  HE2 PHE A 194      -4.537   4.618 -70.303  1.00 -0.88           H  
ATOM   3116  CD2 PHE A 194      -4.828   4.864 -72.434  1.00 -0.88           C  
ATOM   3117  HD2 PHE A 194      -5.433   5.758 -72.388  1.00 -0.88           H  
ATOM   3118  C   PHE A 194      -7.247   3.565 -74.929  1.00 -0.88           C  
ATOM   3119  O   PHE A 194      -8.314   4.134 -74.661  1.00 -0.88           O  
ATOM   3120  N   SER A 195      -6.994   2.309 -74.582  1.00 -4.52           N  
ATOM   3121  H   SER A 195      -6.247   1.770 -74.996  1.00 -4.52           H  
ATOM   3122  CA  SER A 195      -7.585   1.696 -73.425  1.00 -4.52           C  
ATOM   3123  HA  SER A 195      -7.878   2.435 -72.679  1.00 -4.52           H  
ATOM   3124  CB  SER A 195      -8.875   1.037 -73.751  1.00 -4.52           C  
ATOM   3125  HB2 SER A 195      -9.617   1.795 -74.002  1.00 -4.52           H  
ATOM   3126  HB3 SER A 195      -8.707   0.462 -74.662  1.00 -4.52           H  
ATOM   3127  OG  SER A 195      -9.371   0.241 -72.736  1.00 -4.52           O  
ATOM   3128  HG  SER A 195     -10.195  -0.119 -73.070  1.00 -4.52           H  
ATOM   3129  C   SER A 195      -6.607   0.760 -72.751  1.00 -4.52           C  
ATOM   3130  O   SER A 195      -6.047  -0.176 -73.334  1.00 -4.52           O  
ATOM   3131  N   ALA A 196      -6.448   0.967 -71.470  1.00 -3.64           N  
ATOM   3132  H   ALA A 196      -6.827   1.812 -71.067  1.00 -3.64           H  
ATOM   3133  CA  ALA A 196      -6.239  -0.150 -70.532  1.00 -3.64           C  
ATOM   3134  HA  ALA A 196      -5.764  -1.015 -70.996  1.00 -3.64           H  
ATOM   3135  CB  ALA A 196      -5.200   0.215 -69.447  1.00 -3.64           C  
ATOM   3136  HB1 ALA A 196      -4.373   0.757 -69.908  1.00 -3.64           H  
ATOM   3137  HB2 ALA A 196      -5.715   0.907 -68.781  1.00 -3.64           H  
ATOM   3138  HB3 ALA A 196      -4.944  -0.637 -68.818  1.00 -3.64           H  
ATOM   3139  C   ALA A 196      -7.568  -0.570 -69.922  1.00 -3.64           C  
ATOM   3140  O   ALA A 196      -8.145   0.271 -69.254  1.00 -3.64           O  
ATOM   3141  N   LEU A 197      -8.073  -1.782 -69.969  1.00 -8.72           N  
ATOM   3142  H   LEU A 197      -7.477  -2.368 -70.535  1.00 -8.72           H  
ATOM   3143  CA  LEU A 197      -9.256  -2.299 -69.239  1.00 -8.72           C  
ATOM   3144  HA  LEU A 197     -10.032  -1.537 -69.302  1.00 -8.72           H  
ATOM   3145  CB  LEU A 197      -9.779  -3.572 -69.913  1.00 -8.72           C  
ATOM   3146  HB2 LEU A 197      -9.159  -4.393 -69.553  1.00 -8.72           H  
ATOM   3147  HB3 LEU A 197     -10.725  -3.834 -69.439  1.00 -8.72           H  
ATOM   3148  CG  LEU A 197      -9.875  -3.604 -71.484  1.00 -8.72           C  
ATOM   3149  HG  LEU A 197     -10.000  -2.641 -71.979  1.00 -8.72           H  
ATOM   3150  CD1 LEU A 197      -8.608  -4.208 -72.147  1.00 -8.72           C  
ATOM   3151 HD11 LEU A 197      -8.732  -4.540 -73.177  1.00 -8.72           H  
ATOM   3152 HD12 LEU A 197      -7.760  -3.529 -72.059  1.00 -8.72           H  
ATOM   3153 HD13 LEU A 197      -8.296  -5.053 -71.531  1.00 -8.72           H  
ATOM   3154  CD2 LEU A 197     -11.041  -4.516 -71.877  1.00 -8.72           C  
ATOM   3155 HD21 LEU A 197     -11.985  -4.027 -71.637  1.00 -8.72           H  
ATOM   3156 HD22 LEU A 197     -11.048  -4.680 -72.954  1.00 -8.72           H  
ATOM   3157 HD23 LEU A 197     -10.957  -5.457 -71.334  1.00 -8.72           H  
ATOM   3158  C   LEU A 197      -8.913  -2.510 -67.713  1.00 -8.72           C  
ATOM   3159  O   LEU A 197      -8.049  -3.267 -67.329  1.00 -8.72           O  
ATOM   3160  N   GLU A 198      -9.654  -1.785 -66.887  1.00 -1.83           N  
ATOM   3161  H   GLU A 198     -10.352  -1.156 -67.256  1.00 -1.83           H  
ATOM   3162  CA  GLU A 198      -9.900  -2.255 -65.471  1.00 -1.83           C  
ATOM   3163  HA  GLU A 198      -8.920  -2.384 -65.012  1.00 -1.83           H  
ATOM   3164  CB  GLU A 198     -10.847  -1.344 -64.712  1.00 -1.83           C  
ATOM   3165  HB2 GLU A 198     -11.820  -1.361 -65.203  1.00 -1.83           H  
ATOM   3166  HB3 GLU A 198     -10.939  -1.678 -63.678  1.00 -1.83           H  
ATOM   3167  CG  GLU A 198     -10.349   0.073 -64.543  1.00 -1.83           C  
ATOM   3168  HG2 GLU A 198     -11.026   0.583 -63.857  1.00 -1.83           H  
ATOM   3169  HG3 GLU A 198      -9.320  -0.004 -64.191  1.00 -1.83           H  
ATOM   3170  CD  GLU A 198     -10.301   0.869 -65.812  1.00 -1.83           C  
ATOM   3171  OE1 GLU A 198     -11.361   0.958 -66.505  1.00 -1.83           O  
ATOM   3172  OE2 GLU A 198      -9.317   1.613 -65.952  1.00 -1.83           O  
ATOM   3173  C   GLU A 198     -10.452  -3.701 -65.407  1.00 -1.83           C  
ATOM   3174  O   GLU A 198     -11.249  -4.076 -66.218  1.00 -1.83           O  
ATOM   3175  N   PRO A 199     -10.061  -4.518 -64.405  1.00 -0.92           N  
ATOM   3176  CD  PRO A 199      -8.800  -4.399 -63.626  1.00 -0.92           C  
ATOM   3177  HD2 PRO A 199      -9.117  -3.780 -62.787  1.00 -0.92           H  
ATOM   3178  HD3 PRO A 199      -7.974  -3.910 -64.143  1.00 -0.92           H  
ATOM   3179  CG  PRO A 199      -8.510  -5.824 -63.141  1.00 -0.92           C  
ATOM   3180  HG2 PRO A 199      -7.935  -5.738 -62.218  1.00 -0.92           H  
ATOM   3181  HG3 PRO A 199      -7.965  -6.325 -63.941  1.00 -0.92           H  
ATOM   3182  CB  PRO A 199      -9.860  -6.400 -62.907  1.00 -0.92           C  
ATOM   3183  HB2 PRO A 199     -10.371  -6.004 -62.029  1.00 -0.92           H  
ATOM   3184  HB3 PRO A 199      -9.925  -7.487 -62.895  1.00 -0.92           H  
ATOM   3185  CA  PRO A 199     -10.676  -5.859 -64.082  1.00 -0.92           C  
ATOM   3186  HA  PRO A 199     -10.563  -6.470 -64.978  1.00 -0.92           H  
ATOM   3187  C   PRO A 199     -12.147  -5.749 -63.671  1.00 -0.92           C  
ATOM   3188  O   PRO A 199     -12.609  -4.750 -63.221  1.00 -0.92           O  
ATOM   3189  N   LEU A 200     -12.905  -6.809 -63.952  1.00 -1.15           N  
ATOM   3190  H   LEU A 200     -12.484  -7.632 -64.358  1.00 -1.15           H  
ATOM   3191  CA  LEU A 200     -14.218  -6.879 -63.501  1.00 -1.15           C  
ATOM   3192  HA  LEU A 200     -14.464  -5.999 -62.906  1.00 -1.15           H  
ATOM   3193  CB  LEU A 200     -14.992  -6.689 -64.797  1.00 -1.15           C  
ATOM   3194  HB2 LEU A 200     -14.648  -5.829 -65.372  1.00 -1.15           H  
ATOM   3195  HB3 LEU A 200     -14.747  -7.571 -65.388  1.00 -1.15           H  
ATOM   3196  CG  LEU A 200     -16.596  -6.614 -64.603  1.00 -1.15           C  
ATOM   3197  HG  LEU A 200     -16.939  -7.631 -64.412  1.00 -1.15           H  
ATOM   3198  CD1 LEU A 200     -17.003  -5.620 -63.493  1.00 -1.15           C  
ATOM   3199 HD11 LEU A 200     -17.982  -5.228 -63.767  1.00 -1.15           H  
ATOM   3200 HD12 LEU A 200     -17.123  -6.122 -62.532  1.00 -1.15           H  
ATOM   3201 HD13 LEU A 200     -16.341  -4.774 -63.310  1.00 -1.15           H  
ATOM   3202  CD2 LEU A 200     -17.164  -6.098 -65.929  1.00 -1.15           C  
ATOM   3203 HD21 LEU A 200     -16.926  -6.832 -66.699  1.00 -1.15           H  
ATOM   3204 HD22 LEU A 200     -18.246  -5.999 -65.848  1.00 -1.15           H  
ATOM   3205 HD23 LEU A 200     -16.715  -5.157 -66.246  1.00 -1.15           H  
ATOM   3206  C   LEU A 200     -14.540  -8.151 -62.712  1.00 -1.15           C  
ATOM   3207  O   LEU A 200     -15.091  -8.052 -61.595  1.00 -1.15           O  
ATOM   3208  N   VAL A 201     -14.067  -9.382 -63.059  1.00 -0.35           N  
ATOM   3209  H   VAL A 201     -13.529  -9.432 -63.912  1.00 -0.35           H  
ATOM   3210  CA  VAL A 201     -14.113 -10.615 -62.224  1.00 -0.35           C  
ATOM   3211  HA  VAL A 201     -14.010 -10.296 -61.187  1.00 -0.35           H  
ATOM   3212  CB  VAL A 201     -15.526 -11.241 -62.295  1.00 -0.35           C  
ATOM   3213  HB  VAL A 201     -16.323 -10.496 -62.309  1.00 -0.35           H  
ATOM   3214  CG1 VAL A 201     -15.836 -12.200 -63.547  1.00 -0.35           C  
ATOM   3215 HG11 VAL A 201     -15.333 -11.624 -64.324  1.00 -0.35           H  
ATOM   3216 HG12 VAL A 201     -15.435 -13.186 -63.311  1.00 -0.35           H  
ATOM   3217 HG13 VAL A 201     -16.917 -12.136 -63.667  1.00 -0.35           H  
ATOM   3218  CG2 VAL A 201     -15.846 -12.094 -61.071  1.00 -0.35           C  
ATOM   3219 HG21 VAL A 201     -15.701 -13.153 -61.285  1.00 -0.35           H  
ATOM   3220 HG22 VAL A 201     -15.261 -11.682 -60.249  1.00 -0.35           H  
ATOM   3221 HG23 VAL A 201     -16.854 -11.896 -60.708  1.00 -0.35           H  
ATOM   3222  C   VAL A 201     -12.939 -11.653 -62.382  1.00 -0.35           C  
ATOM   3223  O   VAL A 201     -12.265 -11.594 -63.420  1.00 -0.35           O  
ATOM   3224  N   ASP A 202     -12.659 -12.460 -61.367  1.00 -0.23           N  
ATOM   3225  H   ASP A 202     -13.255 -12.466 -60.552  1.00 -0.23           H  
ATOM   3226  CA  ASP A 202     -11.656 -13.512 -61.524  1.00 -0.23           C  
ATOM   3227  HA  ASP A 202     -11.644 -13.698 -62.598  1.00 -0.23           H  
ATOM   3228  CB  ASP A 202     -10.206 -13.045 -61.236  1.00 -0.23           C  
ATOM   3229  HB2 ASP A 202      -9.643 -13.977 -61.172  1.00 -0.23           H  
ATOM   3230  HB3 ASP A 202      -9.809 -12.558 -62.127  1.00 -0.23           H  
ATOM   3231  CG  ASP A 202      -9.898 -12.074 -60.072  1.00 -0.23           C  
ATOM   3232  OD1 ASP A 202      -8.878 -11.356 -60.185  1.00 -0.23           O  
ATOM   3233  OD2 ASP A 202     -10.685 -12.038 -59.062  1.00 -0.23           O  
ATOM   3234  C   ASP A 202     -12.058 -14.704 -60.699  1.00 -0.23           C  
ATOM   3235  O   ASP A 202     -12.356 -14.546 -59.523  1.00 -0.23           O  
ATOM   3236  N   LEU A 203     -11.892 -16.000 -61.226  1.00 -0.08           N  
ATOM   3237  H   LEU A 203     -11.619 -16.050 -62.197  1.00 -0.08           H  
ATOM   3238  CA  LEU A 203     -12.576 -17.141 -60.655  1.00 -0.08           C  
ATOM   3239  HA  LEU A 203     -12.670 -16.867 -59.605  1.00 -0.08           H  
ATOM   3240  CB  LEU A 203     -13.960 -17.329 -61.231  1.00 -0.08           C  
ATOM   3241  HB2 LEU A 203     -13.825 -17.529 -62.294  1.00 -0.08           H  
ATOM   3242  HB3 LEU A 203     -14.373 -18.227 -60.772  1.00 -0.08           H  
ATOM   3243  CG  LEU A 203     -15.006 -16.158 -61.119  1.00 -0.08           C  
ATOM   3244  HG  LEU A 203     -14.474 -15.254 -61.416  1.00 -0.08           H  
ATOM   3245  CD1 LEU A 203     -16.181 -16.406 -62.081  1.00 -0.08           C  
ATOM   3246 HD11 LEU A 203     -17.086 -15.819 -61.927  1.00 -0.08           H  
ATOM   3247 HD12 LEU A 203     -15.757 -16.130 -63.047  1.00 -0.08           H  
ATOM   3248 HD13 LEU A 203     -16.451 -17.446 -62.265  1.00 -0.08           H  
ATOM   3249  CD2 LEU A 203     -15.515 -15.898 -59.711  1.00 -0.08           C  
ATOM   3250 HD21 LEU A 203     -14.717 -15.309 -59.260  1.00 -0.08           H  
ATOM   3251 HD22 LEU A 203     -16.373 -15.229 -59.639  1.00 -0.08           H  
ATOM   3252 HD23 LEU A 203     -15.664 -16.741 -59.036  1.00 -0.08           H  
ATOM   3253  C   LEU A 203     -11.713 -18.419 -60.726  1.00 -0.08           C  
ATOM   3254  O   LEU A 203     -10.902 -18.485 -61.671  1.00 -0.08           O  
ATOM   3255  N   PRO A 204     -11.870 -19.390 -59.843  1.00 -0.01           N  
ATOM   3256  CD  PRO A 204     -12.991 -19.532 -58.888  1.00 -0.01           C  
ATOM   3257  HD2 PRO A 204     -13.806 -19.926 -59.494  1.00 -0.01           H  
ATOM   3258  HD3 PRO A 204     -13.098 -18.621 -58.299  1.00 -0.01           H  
ATOM   3259  CG  PRO A 204     -12.586 -20.648 -57.871  1.00 -0.01           C  
ATOM   3260  HG2 PRO A 204     -13.121 -21.592 -57.973  1.00 -0.01           H  
ATOM   3261  HG3 PRO A 204     -12.697 -20.246 -56.864  1.00 -0.01           H  
ATOM   3262  CB  PRO A 204     -11.067 -20.933 -58.116  1.00 -0.01           C  
ATOM   3263  HB2 PRO A 204     -10.789 -21.937 -57.797  1.00 -0.01           H  
ATOM   3264  HB3 PRO A 204     -10.577 -20.163 -57.520  1.00 -0.01           H  
ATOM   3265  CA  PRO A 204     -10.992 -20.503 -59.653  1.00 -0.01           C  
ATOM   3266  HA  PRO A 204      -9.968 -20.199 -59.866  1.00 -0.01           H  
ATOM   3267  C   PRO A 204     -11.495 -21.710 -60.510  1.00 -0.01           C  
ATOM   3268  O   PRO A 204     -11.178 -22.829 -60.147  1.00 -0.01           O  
ATOM   3269  N   ILE A 205     -12.250 -21.476 -61.556  1.00 -0.04           N  
ATOM   3270  H   ILE A 205     -12.328 -20.531 -61.904  1.00 -0.04           H  
ATOM   3271  CA  ILE A 205     -12.974 -22.538 -62.310  1.00 -0.04           C  
ATOM   3272  HA  ILE A 205     -13.698 -22.971 -61.620  1.00 -0.04           H  
ATOM   3273  CB  ILE A 205     -13.702 -21.929 -63.532  1.00 -0.04           C  
ATOM   3274  HB  ILE A 205     -12.985 -21.454 -64.201  1.00 -0.04           H  
ATOM   3275  CG2 ILE A 205     -14.565 -22.906 -64.393  1.00 -0.04           C  
ATOM   3276 HG21 ILE A 205     -15.396 -23.233 -63.768  1.00 -0.04           H  
ATOM   3277 HG22 ILE A 205     -14.928 -22.361 -65.264  1.00 -0.04           H  
ATOM   3278 HG23 ILE A 205     -14.072 -23.826 -64.706  1.00 -0.04           H  
ATOM   3279  CG1 ILE A 205     -14.546 -20.724 -63.091  1.00 -0.04           C  
ATOM   3280 HG12 ILE A 205     -15.304 -21.068 -62.387  1.00 -0.04           H  
ATOM   3281 HG13 ILE A 205     -13.918 -19.930 -62.687  1.00 -0.04           H  
ATOM   3282  CD1 ILE A 205     -15.304 -19.946 -64.199  1.00 -0.04           C  
ATOM   3283 HD11 ILE A 205     -14.664 -19.727 -65.054  1.00 -0.04           H  
ATOM   3284 HD12 ILE A 205     -16.252 -20.396 -64.492  1.00 -0.04           H  
ATOM   3285 HD13 ILE A 205     -15.666 -19.013 -63.768  1.00 -0.04           H  
ATOM   3286  C   ILE A 205     -12.122 -23.735 -62.832  1.00 -0.04           C  
ATOM   3287  O   ILE A 205     -12.506 -24.869 -62.734  1.00 -0.04           O  
ATOM   3288  N   GLY A 206     -10.927 -23.503 -63.255  1.00 -0.04           N  
ATOM   3289  H   GLY A 206     -10.654 -22.533 -63.319  1.00 -0.04           H  
ATOM   3290  CA  GLY A 206      -9.796 -24.522 -63.422  1.00 -0.04           C  
ATOM   3291  HA2 GLY A 206      -8.873 -24.000 -63.676  1.00 -0.04           H  
ATOM   3292  HA3 GLY A 206      -9.697 -25.136 -62.527  1.00 -0.04           H  
ATOM   3293  C   GLY A 206     -10.060 -25.527 -64.589  1.00 -0.04           C  
ATOM   3294  O   GLY A 206      -9.222 -26.384 -64.842  1.00 -0.04           O  
ATOM   3295  N   ILE A 207     -11.090 -25.341 -65.369  1.00 -0.03           N  
ATOM   3296  H   ILE A 207     -11.728 -24.606 -65.097  1.00 -0.03           H  
ATOM   3297  CA  ILE A 207     -11.402 -26.085 -66.607  1.00 -0.03           C  
ATOM   3298  HA  ILE A 207     -10.941 -27.069 -66.522  1.00 -0.03           H  
ATOM   3299  CB  ILE A 207     -12.876 -26.207 -66.907  1.00 -0.03           C  
ATOM   3300  HB  ILE A 207     -13.177 -25.169 -66.766  1.00 -0.03           H  
ATOM   3301  CG2 ILE A 207     -13.201 -26.578 -68.395  1.00 -0.03           C  
ATOM   3302 HG21 ILE A 207     -13.026 -25.754 -69.086  1.00 -0.03           H  
ATOM   3303 HG22 ILE A 207     -12.799 -27.525 -68.755  1.00 -0.03           H  
ATOM   3304 HG23 ILE A 207     -14.269 -26.795 -68.398  1.00 -0.03           H  
ATOM   3305  CG1 ILE A 207     -13.814 -27.001 -65.969  1.00 -0.03           C  
ATOM   3306 HG12 ILE A 207     -13.899 -26.559 -64.976  1.00 -0.03           H  
ATOM   3307 HG13 ILE A 207     -14.776 -26.836 -66.454  1.00 -0.03           H  
ATOM   3308  CD1 ILE A 207     -13.453 -28.471 -65.845  1.00 -0.03           C  
ATOM   3309 HD11 ILE A 207     -14.269 -29.160 -65.629  1.00 -0.03           H  
ATOM   3310 HD12 ILE A 207     -13.047 -28.916 -66.754  1.00 -0.03           H  
ATOM   3311 HD13 ILE A 207     -12.743 -28.648 -65.037  1.00 -0.03           H  
ATOM   3312  C   ILE A 207     -10.670 -25.483 -67.772  1.00 -0.03           C  
ATOM   3313  O   ILE A 207     -10.331 -24.283 -67.758  1.00 -0.03           O  
ATOM   3314  N   NLN A 208     -10.238 -26.310 -68.735  1.00 -0.02           N  
ATOM   3315  H   NLN A 208     -10.444 -27.280 -68.546  1.00 -0.02           H  
ATOM   3316  CA  NLN A 208      -9.278 -25.893 -69.811  1.00 -0.02           C  
ATOM   3317  HA  NLN A 208      -8.655 -25.067 -69.468  1.00 -0.02           H  
ATOM   3318  CB  NLN A 208      -8.348 -27.065 -70.157  1.00 -0.02           C  
ATOM   3319  HB2 NLN A 208      -8.117 -27.557 -69.212  1.00 -0.02           H  
ATOM   3320  HB3 NLN A 208      -8.783 -27.785 -70.849  1.00 -0.02           H  
ATOM   3321  CG  NLN A 208      -7.105 -26.647 -70.785  1.00 -0.02           C  
ATOM   3322  OD1 NLN A 208      -6.150 -26.304 -70.072  1.00 -0.02           O  
ATOM   3323  ND2 NLN A 208      -7.113 -26.449 -72.118  1.00 -0.02           N  
ATOM   3324 HD21 NLN A 208      -7.926 -26.644 -72.685  1.00 -0.02           H  
ATOM   3325  C   NLN A 208     -10.075 -25.365 -71.027  1.00 -0.02           C  
ATOM   3326  O   NLN A 208     -11.110 -25.917 -71.346  1.00 -0.02           O  
ATOM   3327  N   ILE A 209      -9.502 -24.357 -71.782  1.00 -0.18           N  
ATOM   3328  H   ILE A 209      -8.519 -24.166 -71.657  1.00 -0.18           H  
ATOM   3329  CA  ILE A 209     -10.093 -23.574 -72.873  1.00 -0.18           C  
ATOM   3330  HA  ILE A 209     -10.959 -24.150 -73.200  1.00 -0.18           H  
ATOM   3331  CB  ILE A 209     -10.474 -22.203 -72.377  1.00 -0.18           C  
ATOM   3332  HB  ILE A 209      -9.597 -21.728 -71.938  1.00 -0.18           H  
ATOM   3333  CG2 ILE A 209     -10.996 -21.281 -73.517  1.00 -0.18           C  
ATOM   3334 HG21 ILE A 209     -10.247 -21.173 -74.302  1.00 -0.18           H  
ATOM   3335 HG22 ILE A 209     -11.942 -21.693 -73.868  1.00 -0.18           H  
ATOM   3336 HG23 ILE A 209     -11.168 -20.287 -73.104  1.00 -0.18           H  
ATOM   3337  CG1 ILE A 209     -11.503 -22.320 -71.270  1.00 -0.18           C  
ATOM   3338 HG12 ILE A 209     -12.353 -22.929 -71.579  1.00 -0.18           H  
ATOM   3339 HG13 ILE A 209     -11.077 -22.910 -70.459  1.00 -0.18           H  
ATOM   3340  CD1 ILE A 209     -12.012 -21.052 -70.607  1.00 -0.18           C  
ATOM   3341 HD11 ILE A 209     -12.379 -21.265 -69.603  1.00 -0.18           H  
ATOM   3342 HD12 ILE A 209     -11.249 -20.280 -70.508  1.00 -0.18           H  
ATOM   3343 HD13 ILE A 209     -12.898 -20.677 -71.120  1.00 -0.18           H  
ATOM   3344  C   ILE A 209      -9.210 -23.493 -74.160  1.00 -0.18           C  
ATOM   3345  O   ILE A 209      -8.184 -22.824 -74.106  1.00 -0.18           O  
ATOM   3346  N   THR A 210      -9.680 -23.935 -75.308  1.00 -0.12           N  
ATOM   3347  H   THR A 210     -10.440 -24.599 -75.262  1.00 -0.12           H  
ATOM   3348  CA  THR A 210      -9.027 -23.773 -76.659  1.00 -0.12           C  
ATOM   3349  HA  THR A 210      -8.371 -22.919 -76.489  1.00 -0.12           H  
ATOM   3350  CB  THR A 210      -8.090 -24.868 -77.074  1.00 -0.12           C  
ATOM   3351  HB  THR A 210      -7.406 -24.970 -76.232  1.00 -0.12           H  
ATOM   3352  CG2 THR A 210      -8.809 -26.235 -77.333  1.00 -0.12           C  
ATOM   3353 HG21 THR A 210      -8.863 -26.372 -78.413  1.00 -0.12           H  
ATOM   3354 HG22 THR A 210      -8.281 -27.076 -76.884  1.00 -0.12           H  
ATOM   3355 HG23 THR A 210      -9.883 -26.274 -77.150  1.00 -0.12           H  
ATOM   3356  OG1 THR A 210      -7.338 -24.461 -78.181  1.00 -0.12           O  
ATOM   3357  HG1 THR A 210      -6.879 -25.266 -78.433  1.00 -0.12           H  
ATOM   3358  C   THR A 210     -10.012 -23.289 -77.761  1.00 -0.12           C  
ATOM   3359  O   THR A 210      -9.643 -22.934 -78.876  1.00 -0.12           O  
ATOM   3360  N   ARG A 211     -11.321 -23.338 -77.477  1.00 -0.16           N  
ATOM   3361  H   ARG A 211     -11.655 -23.529 -76.543  1.00 -0.16           H  
ATOM   3362  CA  ARG A 211     -12.384 -23.081 -78.438  1.00 -0.16           C  
ATOM   3363  HA  ARG A 211     -11.900 -22.577 -79.275  1.00 -0.16           H  
ATOM   3364  CB  ARG A 211     -13.111 -24.398 -78.927  1.00 -0.16           C  
ATOM   3365  HB2 ARG A 211     -13.418 -24.934 -78.029  1.00 -0.16           H  
ATOM   3366  HB3 ARG A 211     -13.960 -24.112 -79.549  1.00 -0.16           H  
ATOM   3367  CG  ARG A 211     -12.245 -25.341 -79.691  1.00 -0.16           C  
ATOM   3368  HG2 ARG A 211     -11.516 -25.732 -78.981  1.00 -0.16           H  
ATOM   3369  HG3 ARG A 211     -12.792 -26.222 -80.025  1.00 -0.16           H  
ATOM   3370  CD  ARG A 211     -11.571 -24.805 -80.962  1.00 -0.16           C  
ATOM   3371  HD2 ARG A 211     -12.365 -24.463 -81.626  1.00 -0.16           H  
ATOM   3372  HD3 ARG A 211     -11.017 -23.908 -80.688  1.00 -0.16           H  
ATOM   3373  NE  ARG A 211     -10.622 -25.708 -81.659  1.00 -0.16           N  
ATOM   3374  HE  ARG A 211     -11.017 -26.450 -82.219  1.00 -0.16           H  
ATOM   3375  CZ  ARG A 211      -9.287 -25.654 -81.583  1.00 -0.16           C  
ATOM   3376  NH1 ARG A 211      -8.651 -24.706 -80.990  1.00 -0.16           N  
ATOM   3377 HH11 ARG A 211      -9.096 -24.081 -80.333  1.00 -0.16           H  
ATOM   3378 HH12 ARG A 211      -7.648 -24.666 -81.100  1.00 -0.16           H  
ATOM   3379  NH2 ARG A 211      -8.551 -26.504 -82.154  1.00 -0.16           N  
ATOM   3380 HH21 ARG A 211      -8.942 -27.263 -82.694  1.00 -0.16           H  
ATOM   3381 HH22 ARG A 211      -7.555 -26.350 -82.090  1.00 -0.16           H  
ATOM   3382  C   ARG A 211     -13.543 -22.299 -77.832  1.00 -0.16           C  
ATOM   3383  O   ARG A 211     -13.709 -22.268 -76.652  1.00 -0.16           O  
ATOM   3384  N   PHE A 212     -14.207 -21.451 -78.599  1.00 -0.54           N  
ATOM   3385  H   PHE A 212     -14.082 -21.527 -79.598  1.00 -0.54           H  
ATOM   3386  CA  PHE A 212     -15.384 -20.620 -78.129  1.00 -0.54           C  
ATOM   3387  HA  PHE A 212     -16.058 -21.123 -77.436  1.00 -0.54           H  
ATOM   3388  CB  PHE A 212     -14.725 -19.431 -77.431  1.00 -0.54           C  
ATOM   3389  HB2 PHE A 212     -15.196 -19.193 -76.477  1.00 -0.54           H  
ATOM   3390  HB3 PHE A 212     -13.712 -19.775 -77.223  1.00 -0.54           H  
ATOM   3391  CG  PHE A 212     -14.562 -18.117 -78.206  1.00 -0.54           C  
ATOM   3392  CD1 PHE A 212     -13.367 -17.853 -78.889  1.00 -0.54           C  
ATOM   3393  HD1 PHE A 212     -12.527 -18.531 -78.858  1.00 -0.54           H  
ATOM   3394  CE1 PHE A 212     -13.295 -16.618 -79.618  1.00 -0.54           C  
ATOM   3395  HE1 PHE A 212     -12.437 -16.393 -80.235  1.00 -0.54           H  
ATOM   3396  CZ  PHE A 212     -14.352 -15.698 -79.599  1.00 -0.54           C  
ATOM   3397  HZ  PHE A 212     -14.384 -14.836 -80.248  1.00 -0.54           H  
ATOM   3398  CE2 PHE A 212     -15.480 -15.984 -78.795  1.00 -0.54           C  
ATOM   3399  HE2 PHE A 212     -16.378 -15.387 -78.860  1.00 -0.54           H  
ATOM   3400  CD2 PHE A 212     -15.616 -17.211 -78.107  1.00 -0.54           C  
ATOM   3401  HD2 PHE A 212     -16.546 -17.465 -77.620  1.00 -0.54           H  
ATOM   3402  C   PHE A 212     -16.485 -20.141 -79.152  1.00 -0.54           C  
ATOM   3403  O   PHE A 212     -16.221 -20.445 -80.308  1.00 -0.54           O  
ATOM   3404  N   GLN A 213     -17.635 -19.475 -78.780  1.00 -0.27           N  
ATOM   3405  H   GLN A 213     -17.819 -19.383 -77.792  1.00 -0.27           H  
ATOM   3406  CA  GLN A 213     -18.674 -19.044 -79.748  1.00 -0.27           C  
ATOM   3407  HA  GLN A 213     -18.161 -18.701 -80.647  1.00 -0.27           H  
ATOM   3408  CB  GLN A 213     -19.613 -20.155 -80.215  1.00 -0.27           C  
ATOM   3409  HB2 GLN A 213     -19.005 -20.969 -80.610  1.00 -0.27           H  
ATOM   3410  HB3 GLN A 213     -19.994 -20.621 -79.306  1.00 -0.27           H  
ATOM   3411  CG  GLN A 213     -20.767 -19.883 -81.195  1.00 -0.27           C  
ATOM   3412  HG2 GLN A 213     -21.484 -19.238 -80.688  1.00 -0.27           H  
ATOM   3413  HG3 GLN A 213     -20.374 -19.267 -82.005  1.00 -0.27           H  
ATOM   3414  CD  GLN A 213     -21.528 -21.195 -81.517  1.00 -0.27           C  
ATOM   3415  OE1 GLN A 213     -21.489 -22.209 -80.803  1.00 -0.27           O  
ATOM   3416  NE2 GLN A 213     -22.332 -21.106 -82.549  1.00 -0.27           N  
ATOM   3417 HE21 GLN A 213     -22.850 -21.888 -82.922  1.00 -0.27           H  
ATOM   3418 HE22 GLN A 213     -22.341 -20.353 -83.222  1.00 -0.27           H  
ATOM   3419  C   GLN A 213     -19.447 -17.879 -79.123  1.00 -0.27           C  
ATOM   3420  O   GLN A 213     -19.406 -17.756 -77.908  1.00 -0.27           O  
ATOM   3421  N   THR A 214     -20.189 -17.113 -79.933  1.00 -0.33           N  
ATOM   3422  H   THR A 214     -20.376 -17.448 -80.867  1.00 -0.33           H  
ATOM   3423  CA  THR A 214     -21.013 -15.965 -79.385  1.00 -0.33           C  
ATOM   3424  HA  THR A 214     -20.669 -15.778 -78.368  1.00 -0.33           H  
ATOM   3425  CB  THR A 214     -20.961 -14.760 -80.260  1.00 -0.33           C  
ATOM   3426  HB  THR A 214     -21.486 -14.919 -81.202  1.00 -0.33           H  
ATOM   3427  CG2 THR A 214     -21.360 -13.429 -79.639  1.00 -0.33           C  
ATOM   3428 HG21 THR A 214     -21.666 -12.690 -80.380  1.00 -0.33           H  
ATOM   3429 HG22 THR A 214     -22.258 -13.613 -79.050  1.00 -0.33           H  
ATOM   3430 HG23 THR A 214     -20.564 -13.190 -78.934  1.00 -0.33           H  
ATOM   3431  OG1 THR A 214     -19.663 -14.432 -80.702  1.00 -0.33           O  
ATOM   3432  HG1 THR A 214     -19.403 -14.936 -81.477  1.00 -0.33           H  
ATOM   3433  C   THR A 214     -22.469 -16.367 -79.210  1.00 -0.33           C  
ATOM   3434  O   THR A 214     -22.930 -17.317 -79.774  1.00 -0.33           O  
ATOM   3435  N   LEU A 215     -23.273 -15.699 -78.428  1.00 -0.19           N  
ATOM   3436  H   LEU A 215     -22.893 -14.888 -77.960  1.00 -0.19           H  
ATOM   3437  CA  LEU A 215     -24.688 -16.008 -78.039  1.00 -0.19           C  
ATOM   3438  HA  LEU A 215     -25.054 -16.796 -78.697  1.00 -0.19           H  
ATOM   3439  CB  LEU A 215     -24.793 -16.588 -76.630  1.00 -0.19           C  
ATOM   3440  HB2 LEU A 215     -24.372 -17.593 -76.641  1.00 -0.19           H  
ATOM   3441  HB3 LEU A 215     -24.434 -15.887 -75.876  1.00 -0.19           H  
ATOM   3442  CG  LEU A 215     -26.249 -16.702 -76.107  1.00 -0.19           C  
ATOM   3443  HG  LEU A 215     -26.801 -15.777 -75.940  1.00 -0.19           H  
ATOM   3444  CD1 LEU A 215     -27.150 -17.658 -76.907  1.00 -0.19           C  
ATOM   3445 HD11 LEU A 215     -27.573 -17.213 -77.808  1.00 -0.19           H  
ATOM   3446 HD12 LEU A 215     -26.610 -18.494 -77.352  1.00 -0.19           H  
ATOM   3447 HD13 LEU A 215     -28.002 -18.022 -76.334  1.00 -0.19           H  
ATOM   3448  CD2 LEU A 215     -26.095 -17.376 -74.785  1.00 -0.19           C  
ATOM   3449 HD21 LEU A 215     -27.069 -17.663 -74.390  1.00 -0.19           H  
ATOM   3450 HD22 LEU A 215     -25.540 -18.313 -74.843  1.00 -0.19           H  
ATOM   3451 HD23 LEU A 215     -25.691 -16.683 -74.047  1.00 -0.19           H  
ATOM   3452  C   LEU A 215     -25.461 -14.734 -78.282  1.00 -0.19           C  
ATOM   3453  O   LEU A 215     -25.189 -13.703 -77.627  1.00 -0.19           O  
ATOM   3454  N   LEU A 216     -26.401 -14.688 -79.249  1.00 -0.13           N  
ATOM   3455  H   LEU A 216     -26.464 -15.501 -79.845  1.00 -0.13           H  
ATOM   3456  CA  LEU A 216     -27.235 -13.476 -79.533  1.00 -0.13           C  
ATOM   3457  HA  LEU A 216     -26.993 -12.631 -78.887  1.00 -0.13           H  
ATOM   3458  CB  LEU A 216     -26.964 -12.953 -80.866  1.00 -0.13           C  
ATOM   3459  HB2 LEU A 216     -27.149 -13.643 -81.689  1.00 -0.13           H  
ATOM   3460  HB3 LEU A 216     -27.595 -12.083 -81.046  1.00 -0.13           H  
ATOM   3461  CG  LEU A 216     -25.452 -12.567 -81.008  1.00 -0.13           C  
ATOM   3462  HG  LEU A 216     -25.032 -12.433 -80.012  1.00 -0.13           H  
ATOM   3463  CD1 LEU A 216     -24.592 -13.645 -81.689  1.00 -0.13           C  
ATOM   3464 HD11 LEU A 216     -24.639 -14.603 -81.171  1.00 -0.13           H  
ATOM   3465 HD12 LEU A 216     -25.011 -13.783 -82.686  1.00 -0.13           H  
ATOM   3466 HD13 LEU A 216     -23.565 -13.296 -81.798  1.00 -0.13           H  
ATOM   3467  CD2 LEU A 216     -25.469 -11.352 -81.846  1.00 -0.13           C  
ATOM   3468 HD21 LEU A 216     -26.118 -11.423 -82.718  1.00 -0.13           H  
ATOM   3469 HD22 LEU A 216     -25.850 -10.534 -81.236  1.00 -0.13           H  
ATOM   3470 HD23 LEU A 216     -24.431 -11.212 -82.150  1.00 -0.13           H  
ATOM   3471  C   LEU A 216     -28.734 -13.789 -79.462  1.00 -0.13           C  
ATOM   3472  O   LEU A 216     -29.062 -14.988 -79.581  1.00 -0.13           O  
ATOM   3473  N   ALA A 217     -29.663 -12.816 -79.207  1.00 -0.04           N  
ATOM   3474  H   ALA A 217     -29.415 -11.851 -79.042  1.00 -0.04           H  
ATOM   3475  CA  ALA A 217     -31.096 -13.178 -79.349  1.00 -0.04           C  
ATOM   3476  HA  ALA A 217     -31.292 -14.077 -78.763  1.00 -0.04           H  
ATOM   3477  CB  ALA A 217     -31.862 -11.990 -78.836  1.00 -0.04           C  
ATOM   3478  HB1 ALA A 217     -32.857 -12.002 -79.281  1.00 -0.04           H  
ATOM   3479  HB2 ALA A 217     -31.893 -11.941 -77.748  1.00 -0.04           H  
ATOM   3480  HB3 ALA A 217     -31.341 -11.088 -79.158  1.00 -0.04           H  
ATOM   3481  C   ALA A 217     -31.344 -13.437 -80.843  1.00 -0.04           C  
ATOM   3482  O   ALA A 217     -30.478 -13.181 -81.682  1.00 -0.04           O  
ATOM   3483  N   LEU A 218     -32.580 -13.818 -81.059  1.00 -0.01           N  
ATOM   3484  H   LEU A 218     -33.170 -13.930 -80.247  1.00 -0.01           H  
ATOM   3485  CA  LEU A 218     -33.289 -14.037 -82.389  1.00 -0.01           C  
ATOM   3486  HA  LEU A 218     -32.548 -14.485 -83.050  1.00 -0.01           H  
ATOM   3487  CB  LEU A 218     -34.409 -15.010 -82.259  1.00 -0.01           C  
ATOM   3488  HB2 LEU A 218     -34.069 -15.980 -81.895  1.00 -0.01           H  
ATOM   3489  HB3 LEU A 218     -34.982 -14.648 -81.405  1.00 -0.01           H  
ATOM   3490  CG  LEU A 218     -35.243 -15.153 -83.520  1.00 -0.01           C  
ATOM   3491  HG  LEU A 218     -35.443 -14.147 -83.890  1.00 -0.01           H  
ATOM   3492  CD1 LEU A 218     -34.556 -15.960 -84.608  1.00 -0.01           C  
ATOM   3493 HD11 LEU A 218     -35.238 -16.258 -85.405  1.00 -0.01           H  
ATOM   3494 HD12 LEU A 218     -33.721 -15.443 -85.083  1.00 -0.01           H  
ATOM   3495 HD13 LEU A 218     -34.205 -16.932 -84.262  1.00 -0.01           H  
ATOM   3496  CD2 LEU A 218     -36.551 -15.872 -83.061  1.00 -0.01           C  
ATOM   3497 HD21 LEU A 218     -36.380 -16.763 -82.457  1.00 -0.01           H  
ATOM   3498 HD22 LEU A 218     -37.220 -15.114 -82.654  1.00 -0.01           H  
ATOM   3499 HD23 LEU A 218     -37.046 -16.251 -83.955  1.00 -0.01           H  
ATOM   3500  C   LEU A 218     -33.783 -12.635 -82.840  1.00 -0.01           C  
ATOM   3501  O   LEU A 218     -34.491 -11.943 -82.171  1.00 -0.01           O  
ATOM   3502  N   HIE A 219     -33.300 -12.158 -83.961  1.00 -0.00           N  
ATOM   3503  H   HIE A 219     -32.626 -12.746 -84.430  1.00 -0.00           H  
ATOM   3504  CA  HIE A 219     -33.672 -10.832 -84.550  1.00 -0.00           C  
ATOM   3505  HA  HIE A 219     -33.552 -10.011 -83.843  1.00 -0.00           H  
ATOM   3506  CB  HIE A 219     -32.653 -10.454 -85.663  1.00 -0.00           C  
ATOM   3507  HB2 HIE A 219     -31.677 -10.373 -85.183  1.00 -0.00           H  
ATOM   3508  HB3 HIE A 219     -32.525 -11.263 -86.383  1.00 -0.00           H  
ATOM   3509  CG  HIE A 219     -32.960  -9.255 -86.419  1.00 -0.00           C  
ATOM   3510  ND1 HIE A 219     -32.723  -9.047 -87.788  1.00 -0.00           N  
ATOM   3511  CE1 HIE A 219     -33.237  -7.839 -88.076  1.00 -0.00           C  
ATOM   3512  HE1 HIE A 219     -33.173  -7.442 -89.078  1.00 -0.00           H  
ATOM   3513  NE2 HIE A 219     -33.680  -7.200 -86.995  1.00 -0.00           N  
ATOM   3514  HE2 HIE A 219     -34.115  -6.289 -87.013  1.00 -0.00           H  
ATOM   3515  CD2 HIE A 219     -33.648  -8.096 -85.964  1.00 -0.00           C  
ATOM   3516  HD2 HIE A 219     -34.149  -8.002 -85.011  1.00 -0.00           H  
ATOM   3517  C   HIE A 219     -35.155 -10.903 -85.045  1.00 -0.00           C  
ATOM   3518  O   HIE A 219     -35.815  -9.904 -85.144  1.00 -0.00           O  
ATOM   3519  N   ARG A 220     -35.725 -12.081 -85.351  1.00 -0.00           N  
ATOM   3520  H   ARG A 220     -35.173 -12.904 -85.544  1.00 -0.00           H  
ATOM   3521  CA  ARG A 220     -37.164 -12.097 -85.650  1.00 -0.00           C  
ATOM   3522  HA  ARG A 220     -37.478 -11.243 -86.249  1.00 -0.00           H  
ATOM   3523  CB  ARG A 220     -37.571 -13.351 -86.400  1.00 -0.00           C  
ATOM   3524  HB2 ARG A 220     -37.214 -14.240 -85.882  1.00 -0.00           H  
ATOM   3525  HB3 ARG A 220     -38.661 -13.319 -86.382  1.00 -0.00           H  
ATOM   3526  CG  ARG A 220     -37.193 -13.394 -87.924  1.00 -0.00           C  
ATOM   3527  HG2 ARG A 220     -37.342 -12.384 -88.307  1.00 -0.00           H  
ATOM   3528  HG3 ARG A 220     -36.120 -13.501 -88.080  1.00 -0.00           H  
ATOM   3529  CD  ARG A 220     -37.932 -14.544 -88.589  1.00 -0.00           C  
ATOM   3530  HD2 ARG A 220     -38.973 -14.541 -88.266  1.00 -0.00           H  
ATOM   3531  HD3 ARG A 220     -37.872 -14.392 -89.667  1.00 -0.00           H  
ATOM   3532  NE  ARG A 220     -37.375 -15.799 -88.140  1.00 -0.00           N  
ATOM   3533  HE  ARG A 220     -38.037 -16.307 -87.571  1.00 -0.00           H  
ATOM   3534  CZ  ARG A 220     -36.244 -16.367 -88.562  1.00 -0.00           C  
ATOM   3535  NH1 ARG A 220     -35.941 -17.568 -88.077  1.00 -0.00           N  
ATOM   3536 HH11 ARG A 220     -36.492 -17.869 -87.285  1.00 -0.00           H  
ATOM   3537 HH12 ARG A 220     -35.164 -18.104 -88.436  1.00 -0.00           H  
ATOM   3538  NH2 ARG A 220     -35.432 -15.860 -89.419  1.00 -0.00           N  
ATOM   3539 HH21 ARG A 220     -35.582 -14.996 -89.921  1.00 -0.00           H  
ATOM   3540 HH22 ARG A 220     -34.644 -16.415 -89.719  1.00 -0.00           H  
ATOM   3541  C   ARG A 220     -37.897 -11.839 -84.344  1.00 -0.00           C  
ATOM   3542  O   ARG A 220     -37.461 -12.299 -83.255  1.00 -0.00           O  
ATOM   3543  N   SER A 221     -39.103 -11.157 -84.415  1.00 -0.00           N  
ATOM   3544  H   SER A 221     -39.475 -10.851 -85.303  1.00 -0.00           H  
ATOM   3545  CA  SER A 221     -39.975 -10.853 -83.317  1.00 -0.00           C  
ATOM   3546  HA  SER A 221     -40.712 -10.208 -83.796  1.00 -0.00           H  
ATOM   3547  CB  SER A 221     -40.804 -12.178 -82.981  1.00 -0.00           C  
ATOM   3548  HB2 SER A 221     -40.050 -12.893 -82.652  1.00 -0.00           H  
ATOM   3549  HB3 SER A 221     -41.498 -11.991 -82.161  1.00 -0.00           H  
ATOM   3550  OG  SER A 221     -41.544 -12.713 -84.044  1.00 -0.00           O  
ATOM   3551  HG  SER A 221     -42.098 -13.449 -83.777  1.00 -0.00           H  
ATOM   3552  C   SER A 221     -39.337 -10.292 -82.079  1.00 -0.00           C  
ATOM   3553  O   SER A 221     -39.928 -10.399 -80.997  1.00 -0.00           O  
ATOM   3554  N   TYR A 222     -38.158  -9.626 -82.247  1.00 -0.00           N  
ATOM   3555  H   TYR A 222     -37.680  -9.612 -83.137  1.00 -0.00           H  
ATOM   3556  CA  TYR A 222     -37.440  -9.120 -81.116  1.00 -0.00           C  
ATOM   3557  HA  TYR A 222     -37.256  -9.956 -80.441  1.00 -0.00           H  
ATOM   3558  CB  TYR A 222     -36.092  -8.649 -81.652  1.00 -0.00           C  
ATOM   3559  HB2 TYR A 222     -35.693  -9.482 -82.231  1.00 -0.00           H  
ATOM   3560  HB3 TYR A 222     -36.090  -7.707 -82.199  1.00 -0.00           H  
ATOM   3561  CG  TYR A 222     -35.212  -8.408 -80.429  1.00 -0.00           C  
ATOM   3562  CD1 TYR A 222     -34.645  -9.476 -79.774  1.00 -0.00           C  
ATOM   3563  HD1 TYR A 222     -34.738 -10.479 -80.164  1.00 -0.00           H  
ATOM   3564  CE1 TYR A 222     -34.017  -9.332 -78.543  1.00 -0.00           C  
ATOM   3565  HE1 TYR A 222     -33.696 -10.222 -78.023  1.00 -0.00           H  
ATOM   3566  CZ  TYR A 222     -33.650  -8.049 -78.163  1.00 -0.00           C  
ATOM   3567  OH  TYR A 222     -32.970  -7.832 -77.012  1.00 -0.00           O  
ATOM   3568  HH  TYR A 222     -32.519  -6.985 -76.999  1.00 -0.00           H  
ATOM   3569  CE2 TYR A 222     -34.201  -6.976 -78.910  1.00 -0.00           C  
ATOM   3570  HE2 TYR A 222     -33.986  -6.012 -78.474  1.00 -0.00           H  
ATOM   3571  CD2 TYR A 222     -35.019  -7.129 -79.992  1.00 -0.00           C  
ATOM   3572  HD2 TYR A 222     -35.564  -6.333 -80.477  1.00 -0.00           H  
ATOM   3573  C   TYR A 222     -38.159  -7.956 -80.351  1.00 -0.00           C  
ATOM   3574  O   TYR A 222     -38.851  -7.103 -80.875  1.00 -0.00           O  
ATOM   3575  N   LEU A 223     -38.031  -8.013 -79.024  1.00 -0.00           N  
ATOM   3576  H   LEU A 223     -37.663  -8.839 -78.573  1.00 -0.00           H  
ATOM   3577  CA  LEU A 223     -38.355  -6.954 -78.089  1.00 -0.00           C  
ATOM   3578  HA  LEU A 223     -38.382  -6.048 -78.693  1.00 -0.00           H  
ATOM   3579  CB  LEU A 223     -39.821  -7.113 -77.623  1.00 -0.00           C  
ATOM   3580  HB2 LEU A 223     -40.458  -6.819 -78.458  1.00 -0.00           H  
ATOM   3581  HB3 LEU A 223     -39.996  -8.157 -77.363  1.00 -0.00           H  
ATOM   3582  CG  LEU A 223     -40.345  -6.296 -76.409  1.00 -0.00           C  
ATOM   3583  HG  LEU A 223     -39.796  -6.562 -75.506  1.00 -0.00           H  
ATOM   3584  CD1 LEU A 223     -40.129  -4.723 -76.520  1.00 -0.00           C  
ATOM   3585 HD11 LEU A 223     -40.101  -4.405 -75.478  1.00 -0.00           H  
ATOM   3586 HD12 LEU A 223     -39.211  -4.444 -77.038  1.00 -0.00           H  
ATOM   3587 HD13 LEU A 223     -41.022  -4.297 -76.977  1.00 -0.00           H  
ATOM   3588  CD2 LEU A 223     -41.824  -6.688 -76.163  1.00 -0.00           C  
ATOM   3589 HD21 LEU A 223     -42.300  -6.488 -77.123  1.00 -0.00           H  
ATOM   3590 HD22 LEU A 223     -41.867  -7.759 -75.965  1.00 -0.00           H  
ATOM   3591 HD23 LEU A 223     -42.335  -5.996 -75.493  1.00 -0.00           H  
ATOM   3592  C   LEU A 223     -37.315  -6.778 -76.952  1.00 -0.00           C  
ATOM   3593  O   LEU A 223     -36.988  -7.676 -76.150  1.00 -0.00           O  
ATOM   3594  N   THR A 224     -36.727  -5.580 -76.952  1.00 -0.01           N  
ATOM   3595  H   THR A 224     -36.954  -4.970 -77.724  1.00 -0.01           H  
ATOM   3596  CA  THR A 224     -35.708  -5.119 -76.004  1.00 -0.01           C  
ATOM   3597  HA  THR A 224     -34.870  -5.813 -76.073  1.00 -0.01           H  
ATOM   3598  CB  THR A 224     -35.314  -3.666 -76.379  1.00 -0.01           C  
ATOM   3599  HB  THR A 224     -36.187  -3.054 -76.153  1.00 -0.01           H  
ATOM   3600  CG2 THR A 224     -34.074  -3.154 -75.487  1.00 -0.01           C  
ATOM   3601 HG21 THR A 224     -33.353  -3.946 -75.689  1.00 -0.01           H  
ATOM   3602 HG22 THR A 224     -33.702  -2.203 -75.869  1.00 -0.01           H  
ATOM   3603 HG23 THR A 224     -34.150  -3.154 -74.400  1.00 -0.01           H  
ATOM   3604  OG1 THR A 224     -34.952  -3.604 -77.743  1.00 -0.01           O  
ATOM   3605  HG1 THR A 224     -35.341  -2.786 -78.060  1.00 -0.01           H  
ATOM   3606  C   THR A 224     -36.257  -5.241 -74.556  1.00 -0.01           C  
ATOM   3607  O   THR A 224     -37.341  -4.763 -74.286  1.00 -0.01           O  
ATOM   3608  N   PRO A 225     -35.528  -5.851 -73.642  1.00 -0.01           N  
ATOM   3609  CD  PRO A 225     -34.215  -6.503 -73.778  1.00 -0.01           C  
ATOM   3610  HD2 PRO A 225     -33.426  -5.815 -74.082  1.00 -0.01           H  
ATOM   3611  HD3 PRO A 225     -34.326  -7.337 -74.470  1.00 -0.01           H  
ATOM   3612  CG  PRO A 225     -33.878  -7.011 -72.432  1.00 -0.01           C  
ATOM   3613  HG2 PRO A 225     -33.263  -6.283 -71.904  1.00 -0.01           H  
ATOM   3614  HG3 PRO A 225     -33.352  -7.962 -72.521  1.00 -0.01           H  
ATOM   3615  CB  PRO A 225     -35.211  -7.156 -71.709  1.00 -0.01           C  
ATOM   3616  HB2 PRO A 225     -35.165  -7.265 -70.626  1.00 -0.01           H  
ATOM   3617  HB3 PRO A 225     -35.667  -8.030 -72.174  1.00 -0.01           H  
ATOM   3618  CA  PRO A 225     -36.038  -6.030 -72.238  1.00 -0.01           C  
ATOM   3619  HA  PRO A 225     -37.086  -6.331 -72.211  1.00 -0.01           H  
ATOM   3620  C   PRO A 225     -35.813  -4.759 -71.342  1.00 -0.01           C  
ATOM   3621  O   PRO A 225     -34.922  -3.922 -71.614  1.00 -0.01           O  
ATOM   3622  N   GLY A 226     -36.578  -4.512 -70.260  1.00 -0.00           N  
ATOM   3623  H   GLY A 226     -37.227  -5.276 -70.139  1.00 -0.00           H  
ATOM   3624  CA  GLY A 226     -36.406  -3.495 -69.199  1.00 -0.00           C  
ATOM   3625  HA2 GLY A 226     -37.079  -3.642 -68.354  1.00 -0.00           H  
ATOM   3626  HA3 GLY A 226     -35.346  -3.418 -68.956  1.00 -0.00           H  
ATOM   3627  C   GLY A 226     -36.771  -2.105 -69.778  1.00 -0.00           C  
ATOM   3628  O   GLY A 226     -37.466  -2.026 -70.831  1.00 -0.00           O  
ATOM   3629  N   ASP A 227     -36.277  -1.035 -69.098  1.00 -0.00           N  
ATOM   3630  H   ASP A 227     -35.774  -1.215 -68.241  1.00 -0.00           H  
ATOM   3631  CA  ASP A 227     -36.737   0.275 -69.281  1.00 -0.00           C  
ATOM   3632  HA  ASP A 227     -37.743   0.407 -68.885  1.00 -0.00           H  
ATOM   3633  CB  ASP A 227     -35.874   1.155 -68.363  1.00 -0.00           C  
ATOM   3634  HB2 ASP A 227     -36.022   0.967 -67.299  1.00 -0.00           H  
ATOM   3635  HB3 ASP A 227     -34.815   0.946 -68.509  1.00 -0.00           H  
ATOM   3636  CG  ASP A 227     -35.940   2.688 -68.566  1.00 -0.00           C  
ATOM   3637  OD1 ASP A 227     -35.009   3.329 -68.122  1.00 -0.00           O  
ATOM   3638  OD2 ASP A 227     -36.969   3.143 -69.067  1.00 -0.00           O  
ATOM   3639  C   ASP A 227     -36.637   0.788 -70.719  1.00 -0.00           C  
ATOM   3640  O   ASP A 227     -35.536   0.986 -71.276  1.00 -0.00           O  
ATOM   3641  N   SER A 228     -37.810   1.007 -71.283  1.00 -0.00           N  
ATOM   3642  H   SER A 228     -38.673   0.961 -70.760  1.00 -0.00           H  
ATOM   3643  CA  SER A 228     -37.896   1.443 -72.628  1.00 -0.00           C  
ATOM   3644  HA  SER A 228     -37.072   0.973 -73.166  1.00 -0.00           H  
ATOM   3645  CB  SER A 228     -39.121   0.969 -73.266  1.00 -0.00           C  
ATOM   3646  HB2 SER A 228     -39.124   1.418 -74.258  1.00 -0.00           H  
ATOM   3647  HB3 SER A 228     -39.128  -0.117 -73.358  1.00 -0.00           H  
ATOM   3648  OG  SER A 228     -40.332   1.364 -72.542  1.00 -0.00           O  
ATOM   3649  HG  SER A 228     -41.075   0.755 -72.566  1.00 -0.00           H  
ATOM   3650  C   SER A 228     -37.738   2.974 -72.817  1.00 -0.00           C  
ATOM   3651  O   SER A 228     -37.588   3.437 -73.971  1.00 -0.00           O  
ATOM   3652  N   SER A 229     -37.641   3.736 -71.726  1.00 -0.00           N  
ATOM   3653  H   SER A 229     -37.799   3.275 -70.841  1.00 -0.00           H  
ATOM   3654  CA  SER A 229     -37.419   5.189 -71.678  1.00 -0.00           C  
ATOM   3655  HA  SER A 229     -38.101   5.673 -72.378  1.00 -0.00           H  
ATOM   3656  CB  SER A 229     -37.906   5.843 -70.410  1.00 -0.00           C  
ATOM   3657  HB2 SER A 229     -37.998   6.915 -70.583  1.00 -0.00           H  
ATOM   3658  HB3 SER A 229     -38.946   5.530 -70.315  1.00 -0.00           H  
ATOM   3659  OG  SER A 229     -37.010   5.598 -69.271  1.00 -0.00           O  
ATOM   3660  HG  SER A 229     -36.855   4.652 -69.216  1.00 -0.00           H  
ATOM   3661  C   SER A 229     -36.006   5.590 -72.033  1.00 -0.00           C  
ATOM   3662  O   SER A 229     -35.743   6.787 -72.094  1.00 -0.00           O  
ATOM   3663  N   SER A 230     -35.073   4.664 -72.333  1.00 -0.00           N  
ATOM   3664  H   SER A 230     -35.470   3.754 -72.145  1.00 -0.00           H  
ATOM   3665  CA  SER A 230     -33.569   4.759 -72.540  1.00 -0.00           C  
ATOM   3666  HA  SER A 230     -33.220   5.789 -72.614  1.00 -0.00           H  
ATOM   3667  CB  SER A 230     -32.881   4.209 -71.295  1.00 -0.00           C  
ATOM   3668  HB2 SER A 230     -33.015   4.906 -70.468  1.00 -0.00           H  
ATOM   3669  HB3 SER A 230     -33.356   3.267 -71.020  1.00 -0.00           H  
ATOM   3670  OG  SER A 230     -31.563   4.070 -71.532  1.00 -0.00           O  
ATOM   3671  HG  SER A 230     -31.200   4.957 -71.579  1.00 -0.00           H  
ATOM   3672  C   SER A 230     -33.141   4.004 -73.751  1.00 -0.00           C  
ATOM   3673  O   SER A 230     -33.625   2.871 -73.967  1.00 -0.00           O  
ATOM   3674  N   GLY A 231     -32.173   4.484 -74.546  1.00 -0.01           N  
ATOM   3675  H   GLY A 231     -31.843   5.430 -74.419  1.00 -0.01           H  
ATOM   3676  CA  GLY A 231     -31.839   3.952 -75.840  1.00 -0.01           C  
ATOM   3677  HA2 GLY A 231     -30.958   4.475 -76.212  1.00 -0.01           H  
ATOM   3678  HA3 GLY A 231     -31.593   2.891 -75.881  1.00 -0.01           H  
ATOM   3679  C   GLY A 231     -32.906   4.272 -76.895  1.00 -0.01           C  
ATOM   3680  O   GLY A 231     -33.808   5.077 -76.676  1.00 -0.01           O  
ATOM   3681  N   TRP A 232     -32.770   3.599 -78.113  1.00 -0.00           N  
ATOM   3682  H   TRP A 232     -31.856   3.217 -78.306  1.00 -0.00           H  
ATOM   3683  CA  TRP A 232     -33.825   3.593 -79.081  1.00 -0.00           C  
ATOM   3684  HA  TRP A 232     -34.801   3.634 -78.598  1.00 -0.00           H  
ATOM   3685  CB  TRP A 232     -33.618   4.745 -80.087  1.00 -0.00           C  
ATOM   3686  HB2 TRP A 232     -33.603   5.657 -79.489  1.00 -0.00           H  
ATOM   3687  HB3 TRP A 232     -32.680   4.600 -80.623  1.00 -0.00           H  
ATOM   3688  CG  TRP A 232     -34.721   4.906 -81.114  1.00 -0.00           C  
ATOM   3689  CD1 TRP A 232     -34.604   4.727 -82.447  1.00 -0.00           C  
ATOM   3690  HD1 TRP A 232     -33.763   4.408 -83.046  1.00 -0.00           H  
ATOM   3691  NE1 TRP A 232     -35.845   4.880 -83.009  1.00 -0.00           N  
ATOM   3692  HE1 TRP A 232     -35.980   4.759 -84.002  1.00 -0.00           H  
ATOM   3693  CE2 TRP A 232     -36.791   5.324 -82.119  1.00 -0.00           C  
ATOM   3694  CZ2 TRP A 232     -38.176   5.553 -82.155  1.00 -0.00           C  
ATOM   3695  HZ2 TRP A 232     -38.694   5.609 -83.101  1.00 -0.00           H  
ATOM   3696  CH2 TRP A 232     -38.851   5.854 -80.939  1.00 -0.00           C  
ATOM   3697  HH2 TRP A 232     -39.914   6.041 -80.984  1.00 -0.00           H  
ATOM   3698  CZ3 TRP A 232     -38.200   5.928 -79.727  1.00 -0.00           C  
ATOM   3699  HZ3 TRP A 232     -38.683   6.238 -78.813  1.00 -0.00           H  
ATOM   3700  CE3 TRP A 232     -36.853   5.650 -79.731  1.00 -0.00           C  
ATOM   3701  HE3 TRP A 232     -36.362   5.668 -78.769  1.00 -0.00           H  
ATOM   3702  CD2 TRP A 232     -36.130   5.344 -80.875  1.00 -0.00           C  
ATOM   3703  C   TRP A 232     -33.735   2.264 -79.868  1.00 -0.00           C  
ATOM   3704  O   TRP A 232     -32.626   1.686 -79.947  1.00 -0.00           O  
ATOM   3705  N   THR A 233     -34.856   1.753 -80.355  1.00 -0.00           N  
ATOM   3706  H   THR A 233     -35.714   2.282 -80.295  1.00 -0.00           H  
ATOM   3707  CA  THR A 233     -34.930   0.432 -81.039  1.00 -0.00           C  
ATOM   3708  HA  THR A 233     -34.742  -0.259 -80.217  1.00 -0.00           H  
ATOM   3709  CB  THR A 233     -36.414   0.277 -81.546  1.00 -0.00           C  
ATOM   3710  HB  THR A 233     -36.990   0.522 -80.653  1.00 -0.00           H  
ATOM   3711  CG2 THR A 233     -36.828   1.067 -82.806  1.00 -0.00           C  
ATOM   3712 HG21 THR A 233     -36.867   2.103 -82.471  1.00 -0.00           H  
ATOM   3713 HG22 THR A 233     -36.106   0.933 -83.612  1.00 -0.00           H  
ATOM   3714 HG23 THR A 233     -37.875   0.903 -83.061  1.00 -0.00           H  
ATOM   3715  OG1 THR A 233     -36.740  -1.090 -81.818  1.00 -0.00           O  
ATOM   3716  HG1 THR A 233     -36.076  -1.682 -81.458  1.00 -0.00           H  
ATOM   3717  C   THR A 233     -33.965   0.273 -82.221  1.00 -0.00           C  
ATOM   3718  O   THR A 233     -33.641   1.225 -82.984  1.00 -0.00           O  
ATOM   3719  N   ALA A 234     -33.571  -0.986 -82.482  1.00 -0.01           N  
ATOM   3720  H   ALA A 234     -33.918  -1.679 -81.835  1.00 -0.01           H  
ATOM   3721  CA  ALA A 234     -32.649  -1.440 -83.493  1.00 -0.01           C  
ATOM   3722  HA  ALA A 234     -32.814  -1.004 -84.478  1.00 -0.01           H  
ATOM   3723  CB  ALA A 234     -31.239  -1.026 -82.980  1.00 -0.01           C  
ATOM   3724  HB1 ALA A 234     -31.043  -1.563 -82.052  1.00 -0.01           H  
ATOM   3725  HB2 ALA A 234     -30.552  -1.272 -83.789  1.00 -0.01           H  
ATOM   3726  HB3 ALA A 234     -31.165   0.039 -82.759  1.00 -0.01           H  
ATOM   3727  C   ALA A 234     -32.704  -3.004 -83.663  1.00 -0.01           C  
ATOM   3728  O   ALA A 234     -33.522  -3.628 -83.002  1.00 -0.01           O  
ATOM   3729  N   GLY A 235     -31.881  -3.580 -84.535  1.00 -0.01           N  
ATOM   3730  H   GLY A 235     -31.303  -3.044 -85.166  1.00 -0.01           H  
ATOM   3731  CA  GLY A 235     -31.695  -5.037 -84.836  1.00 -0.01           C  
ATOM   3732  HA2 GLY A 235     -31.882  -5.694 -83.986  1.00 -0.01           H  
ATOM   3733  HA3 GLY A 235     -32.433  -5.254 -85.608  1.00 -0.01           H  
ATOM   3734  C   GLY A 235     -30.252  -5.187 -85.338  1.00 -0.01           C  
ATOM   3735  O   GLY A 235     -29.367  -4.332 -85.240  1.00 -0.01           O  
ATOM   3736  N   ALA A 236     -29.997  -6.296 -86.051  1.00 -0.01           N  
ATOM   3737  H   ALA A 236     -30.698  -7.023 -86.059  1.00 -0.01           H  
ATOM   3738  CA  ALA A 236     -28.853  -6.537 -86.940  1.00 -0.01           C  
ATOM   3739  HA  ALA A 236     -28.991  -7.540 -87.344  1.00 -0.01           H  
ATOM   3740  CB  ALA A 236     -29.192  -5.647 -88.176  1.00 -0.01           C  
ATOM   3741  HB1 ALA A 236     -28.491  -5.783 -89.000  1.00 -0.01           H  
ATOM   3742  HB2 ALA A 236     -30.226  -5.882 -88.427  1.00 -0.01           H  
ATOM   3743  HB3 ALA A 236     -29.063  -4.589 -87.946  1.00 -0.01           H  
ATOM   3744  C   ALA A 236     -27.530  -6.286 -86.251  1.00 -0.01           C  
ATOM   3745  O   ALA A 236     -26.798  -5.410 -86.675  1.00 -0.01           O  
ATOM   3746  N   ALA A 237     -27.302  -6.897 -85.099  1.00 -0.08           N  
ATOM   3747  H   ALA A 237     -27.924  -7.649 -84.839  1.00 -0.08           H  
ATOM   3748  CA  ALA A 237     -26.060  -6.678 -84.400  1.00 -0.08           C  
ATOM   3749  HA  ALA A 237     -25.843  -5.618 -84.265  1.00 -0.08           H  
ATOM   3750  CB  ALA A 237     -26.168  -7.362 -83.069  1.00 -0.08           C  
ATOM   3751  HB1 ALA A 237     -26.103  -8.431 -83.271  1.00 -0.08           H  
ATOM   3752  HB2 ALA A 237     -25.316  -7.039 -82.471  1.00 -0.08           H  
ATOM   3753  HB3 ALA A 237     -27.088  -7.128 -82.534  1.00 -0.08           H  
ATOM   3754  C   ALA A 237     -24.735  -7.104 -85.124  1.00 -0.08           C  
ATOM   3755  O   ALA A 237     -24.764  -7.828 -86.116  1.00 -0.08           O  
ATOM   3756  N   ALA A 238     -23.642  -6.683 -84.573  1.00 -0.17           N  
ATOM   3757  H   ALA A 238     -23.649  -6.141 -83.721  1.00 -0.17           H  
ATOM   3758  CA  ALA A 238     -22.313  -6.977 -85.034  1.00 -0.17           C  
ATOM   3759  HA  ALA A 238     -22.254  -8.042 -85.262  1.00 -0.17           H  
ATOM   3760  CB  ALA A 238     -21.945  -6.004 -86.143  1.00 -0.17           C  
ATOM   3761  HB1 ALA A 238     -22.675  -6.100 -86.947  1.00 -0.17           H  
ATOM   3762  HB2 ALA A 238     -21.850  -5.025 -85.674  1.00 -0.17           H  
ATOM   3763  HB3 ALA A 238     -21.017  -6.370 -86.584  1.00 -0.17           H  
ATOM   3764  C   ALA A 238     -21.335  -6.678 -83.796  1.00 -0.17           C  
ATOM   3765  O   ALA A 238     -21.766  -6.010 -82.843  1.00 -0.17           O  
ATOM   3766  N   TYR A 239     -20.088  -7.186 -83.832  1.00 -0.78           N  
ATOM   3767  H   TYR A 239     -19.728  -7.649 -84.655  1.00 -0.78           H  
ATOM   3768  CA  TYR A 239     -19.120  -7.255 -82.758  1.00 -0.78           C  
ATOM   3769  HA  TYR A 239     -19.147  -6.280 -82.272  1.00 -0.78           H  
ATOM   3770  CB  TYR A 239     -19.429  -8.405 -81.746  1.00 -0.78           C  
ATOM   3771  HB2 TYR A 239     -18.616  -8.512 -81.029  1.00 -0.78           H  
ATOM   3772  HB3 TYR A 239     -20.262  -8.089 -81.118  1.00 -0.78           H  
ATOM   3773  CG  TYR A 239     -19.739  -9.728 -82.418  1.00 -0.78           C  
ATOM   3774  CD1 TYR A 239     -21.033  -9.998 -82.978  1.00 -0.78           C  
ATOM   3775  HD1 TYR A 239     -21.823  -9.268 -83.071  1.00 -0.78           H  
ATOM   3776  CE1 TYR A 239     -21.351 -11.260 -83.517  1.00 -0.78           C  
ATOM   3777  HE1 TYR A 239     -22.340 -11.553 -83.834  1.00 -0.78           H  
ATOM   3778  CZ  TYR A 239     -20.391 -12.245 -83.392  1.00 -0.78           C  
ATOM   3779  OH  TYR A 239     -20.764 -13.425 -83.864  1.00 -0.78           O  
ATOM   3780  HH  TYR A 239     -20.342 -14.163 -83.419  1.00 -0.78           H  
ATOM   3781  CE2 TYR A 239     -19.086 -11.989 -82.877  1.00 -0.78           C  
ATOM   3782  HE2 TYR A 239     -18.370 -12.793 -82.788  1.00 -0.78           H  
ATOM   3783  CD2 TYR A 239     -18.766 -10.738 -82.326  1.00 -0.78           C  
ATOM   3784  HD2 TYR A 239     -17.793 -10.642 -81.868  1.00 -0.78           H  
ATOM   3785  C   TYR A 239     -17.702  -7.373 -83.340  1.00 -0.78           C  
ATOM   3786  O   TYR A 239     -17.468  -7.685 -84.512  1.00 -0.78           O  
ATOM   3787  N   TYR A 240     -16.684  -7.387 -82.499  1.00 -1.66           N  
ATOM   3788  H   TYR A 240     -16.945  -7.128 -81.558  1.00 -1.66           H  
ATOM   3789  CA  TYR A 240     -15.230  -7.463 -82.825  1.00 -1.66           C  
ATOM   3790  HA  TYR A 240     -15.009  -7.757 -83.851  1.00 -1.66           H  
ATOM   3791  CB  TYR A 240     -14.568  -6.151 -82.654  1.00 -1.66           C  
ATOM   3792  HB2 TYR A 240     -14.354  -5.953 -81.604  1.00 -1.66           H  
ATOM   3793  HB3 TYR A 240     -13.594  -6.273 -83.128  1.00 -1.66           H  
ATOM   3794  CG  TYR A 240     -15.225  -4.931 -83.313  1.00 -1.66           C  
ATOM   3795  CD1 TYR A 240     -14.846  -4.438 -84.590  1.00 -1.66           C  
ATOM   3796  HD1 TYR A 240     -13.928  -4.783 -85.042  1.00 -1.66           H  
ATOM   3797  CE1 TYR A 240     -15.548  -3.381 -85.206  1.00 -1.66           C  
ATOM   3798  HE1 TYR A 240     -15.397  -3.054 -86.224  1.00 -1.66           H  
ATOM   3799  CZ  TYR A 240     -16.671  -2.783 -84.559  1.00 -1.66           C  
ATOM   3800  OH  TYR A 240     -17.283  -1.736 -85.092  1.00 -1.66           O  
ATOM   3801  HH  TYR A 240     -16.878  -1.446 -85.912  1.00 -1.66           H  
ATOM   3802  CE2 TYR A 240     -16.965  -3.251 -83.241  1.00 -1.66           C  
ATOM   3803  HE2 TYR A 240     -17.821  -2.820 -82.743  1.00 -1.66           H  
ATOM   3804  CD2 TYR A 240     -16.197  -4.166 -82.601  1.00 -1.66           C  
ATOM   3805  HD2 TYR A 240     -16.513  -4.546 -81.640  1.00 -1.66           H  
ATOM   3806  C   TYR A 240     -14.512  -8.492 -81.926  1.00 -1.66           C  
ATOM   3807  O   TYR A 240     -14.790  -8.559 -80.741  1.00 -1.66           O  
ATOM   3808  N   VAL A 241     -13.494  -9.155 -82.505  1.00 -1.12           N  
ATOM   3809  H   VAL A 241     -13.389  -9.033 -83.502  1.00 -1.12           H  
ATOM   3810  CA  VAL A 241     -12.711 -10.221 -81.840  1.00 -1.12           C  
ATOM   3811  HA  VAL A 241     -12.777 -10.158 -80.754  1.00 -1.12           H  
ATOM   3812  CB  VAL A 241     -13.105 -11.705 -82.186  1.00 -1.12           C  
ATOM   3813  HB  VAL A 241     -12.777 -11.904 -83.206  1.00 -1.12           H  
ATOM   3814  CG1 VAL A 241     -12.427 -12.693 -81.243  1.00 -1.12           C  
ATOM   3815 HG11 VAL A 241     -12.619 -13.713 -81.576  1.00 -1.12           H  
ATOM   3816 HG12 VAL A 241     -11.342 -12.627 -81.165  1.00 -1.12           H  
ATOM   3817 HG13 VAL A 241     -12.882 -12.593 -80.257  1.00 -1.12           H  
ATOM   3818  CG2 VAL A 241     -14.651 -11.857 -82.045  1.00 -1.12           C  
ATOM   3819 HG21 VAL A 241     -15.021 -11.622 -81.047  1.00 -1.12           H  
ATOM   3820 HG22 VAL A 241     -15.232 -11.260 -82.748  1.00 -1.12           H  
ATOM   3821 HG23 VAL A 241     -14.965 -12.896 -82.153  1.00 -1.12           H  
ATOM   3822  C   VAL A 241     -11.210 -10.113 -82.124  1.00 -1.12           C  
ATOM   3823  O   VAL A 241     -10.768  -9.997 -83.254  1.00 -1.12           O  
ATOM   3824  N   GLY A 242     -10.454 -10.039 -81.037  1.00 -2.16           N  
ATOM   3825  H   GLY A 242     -10.881 -10.084 -80.123  1.00 -2.16           H  
ATOM   3826  CA  GLY A 242      -9.017 -10.040 -81.144  1.00 -2.16           C  
ATOM   3827  HA2 GLY A 242      -8.796 -10.539 -82.087  1.00 -2.16           H  
ATOM   3828  HA3 GLY A 242      -8.556  -9.053 -81.120  1.00 -2.16           H  
ATOM   3829  C   GLY A 242      -8.345 -10.917 -80.068  1.00 -2.16           C  
ATOM   3830  O   GLY A 242      -9.027 -11.409 -79.196  1.00 -2.16           O  
ATOM   3831  N   TYR A 243      -7.022 -11.092 -80.176  1.00 -0.59           N  
ATOM   3832  H   TYR A 243      -6.539 -10.732 -80.987  1.00 -0.59           H  
ATOM   3833  CA  TYR A 243      -6.268 -12.137 -79.426  1.00 -0.59           C  
ATOM   3834  HA  TYR A 243      -6.904 -12.587 -78.664  1.00 -0.59           H  
ATOM   3835  CB  TYR A 243      -5.877 -13.197 -80.423  1.00 -0.59           C  
ATOM   3836  HB2 TYR A 243      -5.062 -12.871 -81.069  1.00 -0.59           H  
ATOM   3837  HB3 TYR A 243      -5.353 -13.946 -79.829  1.00 -0.59           H  
ATOM   3838  CG  TYR A 243      -6.994 -13.870 -81.079  1.00 -0.59           C  
ATOM   3839  CD1 TYR A 243      -7.850 -14.708 -80.343  1.00 -0.59           C  
ATOM   3840  HD1 TYR A 243      -7.731 -14.542 -79.282  1.00 -0.59           H  
ATOM   3841  CE1 TYR A 243      -8.715 -15.605 -80.888  1.00 -0.59           C  
ATOM   3842  HE1 TYR A 243      -9.327 -16.118 -80.161  1.00 -0.59           H  
ATOM   3843  CZ  TYR A 243      -8.906 -15.593 -82.311  1.00 -0.59           C  
ATOM   3844  OH  TYR A 243      -9.894 -16.359 -82.825  1.00 -0.59           O  
ATOM   3845  HH  TYR A 243     -10.396 -16.837 -82.161  1.00 -0.59           H  
ATOM   3846  CE2 TYR A 243      -8.241 -14.663 -83.105  1.00 -0.59           C  
ATOM   3847  HE2 TYR A 243      -8.552 -14.507 -84.127  1.00 -0.59           H  
ATOM   3848  CD2 TYR A 243      -7.179 -13.838 -82.468  1.00 -0.59           C  
ATOM   3849  HD2 TYR A 243      -6.546 -13.183 -83.048  1.00 -0.59           H  
ATOM   3850  C   TYR A 243      -5.042 -11.615 -78.685  1.00 -0.59           C  
ATOM   3851  O   TYR A 243      -4.210 -10.867 -79.230  1.00 -0.59           O  
ATOM   3852  N   LEU A 244      -4.833 -12.194 -77.480  1.00 -1.13           N  
ATOM   3853  H   LEU A 244      -5.502 -12.872 -77.143  1.00 -1.13           H  
ATOM   3854  CA  LEU A 244      -3.727 -11.665 -76.672  1.00 -1.13           C  
ATOM   3855  HA  LEU A 244      -3.497 -10.610 -76.819  1.00 -1.13           H  
ATOM   3856  CB  LEU A 244      -3.958 -11.860 -75.158  1.00 -1.13           C  
ATOM   3857  HB2 LEU A 244      -3.768 -12.917 -74.973  1.00 -1.13           H  
ATOM   3858  HB3 LEU A 244      -3.188 -11.272 -74.658  1.00 -1.13           H  
ATOM   3859  CG  LEU A 244      -5.334 -11.481 -74.662  1.00 -1.13           C  
ATOM   3860  HG  LEU A 244      -6.112 -11.991 -75.230  1.00 -1.13           H  
ATOM   3861  CD1 LEU A 244      -5.414 -11.983 -73.203  1.00 -1.13           C  
ATOM   3862 HD11 LEU A 244      -6.475 -11.979 -72.957  1.00 -1.13           H  
ATOM   3863 HD12 LEU A 244      -5.062 -13.005 -73.063  1.00 -1.13           H  
ATOM   3864 HD13 LEU A 244      -5.000 -11.229 -72.533  1.00 -1.13           H  
ATOM   3865  CD2 LEU A 244      -5.611 -10.013 -74.675  1.00 -1.13           C  
ATOM   3866 HD21 LEU A 244      -4.797  -9.500 -74.162  1.00 -1.13           H  
ATOM   3867 HD22 LEU A 244      -5.604  -9.632 -75.696  1.00 -1.13           H  
ATOM   3868 HD23 LEU A 244      -6.573  -9.820 -74.200  1.00 -1.13           H  
ATOM   3869  C   LEU A 244      -2.437 -12.386 -77.063  1.00 -1.13           C  
ATOM   3870  O   LEU A 244      -2.460 -13.587 -77.415  1.00 -1.13           O  
ATOM   3871  N   GLN A 245      -1.262 -11.772 -76.755  1.00 -0.35           N  
ATOM   3872  H   GLN A 245      -1.428 -10.810 -76.495  1.00 -0.35           H  
ATOM   3873  CA  GLN A 245       0.082 -12.342 -76.946  1.00 -0.35           C  
ATOM   3874  HA  GLN A 245      -0.112 -13.404 -77.096  1.00 -0.35           H  
ATOM   3875  CB  GLN A 245       0.632 -11.731 -78.244  1.00 -0.35           C  
ATOM   3876  HB2 GLN A 245       0.709 -10.648 -78.143  1.00 -0.35           H  
ATOM   3877  HB3 GLN A 245       1.639 -12.084 -78.466  1.00 -0.35           H  
ATOM   3878  CG  GLN A 245      -0.181 -12.111 -79.532  1.00 -0.35           C  
ATOM   3879  HG2 GLN A 245      -0.678 -13.073 -79.406  1.00 -0.35           H  
ATOM   3880  HG3 GLN A 245      -0.981 -11.377 -79.630  1.00 -0.35           H  
ATOM   3881  CD  GLN A 245       0.628 -12.028 -80.808  1.00 -0.35           C  
ATOM   3882  OE1 GLN A 245       1.807 -11.650 -80.779  1.00 -0.35           O  
ATOM   3883  NE2 GLN A 245       0.106 -12.426 -81.926  1.00 -0.35           N  
ATOM   3884 HE21 GLN A 245       0.720 -12.466 -82.727  1.00 -0.35           H  
ATOM   3885 HE22 GLN A 245      -0.885 -12.606 -81.987  1.00 -0.35           H  
ATOM   3886  C   GLN A 245       1.083 -12.089 -75.743  1.00 -0.35           C  
ATOM   3887  O   GLN A 245       0.826 -11.119 -75.045  1.00 -0.35           O  
ATOM   3888  N   PRO A 246       2.164 -12.882 -75.572  1.00 -0.04           N  
ATOM   3889  CD  PRO A 246       2.375 -14.189 -76.045  1.00 -0.04           C  
ATOM   3890  HD2 PRO A 246       2.767 -14.007 -77.045  1.00 -0.04           H  
ATOM   3891  HD3 PRO A 246       1.493 -14.812 -76.187  1.00 -0.04           H  
ATOM   3892  CG  PRO A 246       3.499 -14.928 -75.241  1.00 -0.04           C  
ATOM   3893  HG2 PRO A 246       4.121 -15.540 -75.895  1.00 -0.04           H  
ATOM   3894  HG3 PRO A 246       3.039 -15.610 -74.526  1.00 -0.04           H  
ATOM   3895  CB  PRO A 246       4.193 -13.723 -74.638  1.00 -0.04           C  
ATOM   3896  HB2 PRO A 246       5.018 -13.625 -75.344  1.00 -0.04           H  
ATOM   3897  HB3 PRO A 246       4.614 -13.797 -73.635  1.00 -0.04           H  
ATOM   3898  CA  PRO A 246       3.218 -12.544 -74.722  1.00 -0.04           C  
ATOM   3899  HA  PRO A 246       2.779 -12.341 -73.744  1.00 -0.04           H  
ATOM   3900  C   PRO A 246       3.813 -11.227 -75.247  1.00 -0.04           C  
ATOM   3901  O   PRO A 246       4.482 -11.241 -76.327  1.00 -0.04           O  
ATOM   3902  N   ARG A 247       3.653 -10.104 -74.572  1.00 -0.90           N  
ATOM   3903  H   ARG A 247       2.991 -10.132 -73.810  1.00 -0.90           H  
ATOM   3904  CA  ARG A 247       4.229  -8.813 -74.814  1.00 -0.90           C  
ATOM   3905  HA  ARG A 247       5.108  -9.004 -75.429  1.00 -0.90           H  
ATOM   3906  CB  ARG A 247       3.252  -7.753 -75.457  1.00 -0.90           C  
ATOM   3907  HB2 ARG A 247       2.494  -7.669 -74.678  1.00 -0.90           H  
ATOM   3908  HB3 ARG A 247       3.844  -6.844 -75.566  1.00 -0.90           H  
ATOM   3909  CG  ARG A 247       2.544  -8.050 -76.750  1.00 -0.90           C  
ATOM   3910  HG2 ARG A 247       2.073  -9.022 -76.601  1.00 -0.90           H  
ATOM   3911  HG3 ARG A 247       1.849  -7.226 -76.911  1.00 -0.90           H  
ATOM   3912  CD  ARG A 247       3.459  -8.177 -77.907  1.00 -0.90           C  
ATOM   3913  HD2 ARG A 247       4.377  -8.676 -77.594  1.00 -0.90           H  
ATOM   3914  HD3 ARG A 247       2.870  -8.731 -78.638  1.00 -0.90           H  
ATOM   3915  NE  ARG A 247       3.832  -6.864 -78.578  1.00 -0.90           N  
ATOM   3916  HE  ARG A 247       3.795  -6.021 -78.022  1.00 -0.90           H  
ATOM   3917  CZ  ARG A 247       4.436  -6.819 -79.734  1.00 -0.90           C  
ATOM   3918  NH1 ARG A 247       4.767  -7.905 -80.293  1.00 -0.90           N  
ATOM   3919 HH11 ARG A 247       4.615  -8.752 -79.764  1.00 -0.90           H  
ATOM   3920 HH12 ARG A 247       4.765  -8.030 -81.295  1.00 -0.90           H  
ATOM   3921  NH2 ARG A 247       4.539  -5.692 -80.349  1.00 -0.90           N  
ATOM   3922 HH21 ARG A 247       4.251  -4.895 -79.799  1.00 -0.90           H  
ATOM   3923 HH22 ARG A 247       4.532  -5.802 -81.353  1.00 -0.90           H  
ATOM   3924  C   ARG A 247       4.863  -8.169 -73.567  1.00 -0.90           C  
ATOM   3925  O   ARG A 247       4.168  -8.146 -72.568  1.00 -0.90           O  
ATOM   3926  N   THR A 248       6.022  -7.434 -73.658  1.00 -0.52           N  
ATOM   3927  H   THR A 248       6.555  -7.393 -74.515  1.00 -0.52           H  
ATOM   3928  CA  THR A 248       6.438  -6.406 -72.573  1.00 -0.52           C  
ATOM   3929  HA  THR A 248       6.087  -6.776 -71.610  1.00 -0.52           H  
ATOM   3930  CB  THR A 248       7.936  -6.224 -72.500  1.00 -0.52           C  
ATOM   3931  HB  THR A 248       8.169  -5.586 -73.352  1.00 -0.52           H  
ATOM   3932  CG2 THR A 248       8.424  -5.389 -71.318  1.00 -0.52           C  
ATOM   3933 HG21 THR A 248       8.168  -4.332 -71.386  1.00 -0.52           H  
ATOM   3934 HG22 THR A 248       7.929  -5.675 -70.390  1.00 -0.52           H  
ATOM   3935 HG23 THR A 248       9.503  -5.440 -71.169  1.00 -0.52           H  
ATOM   3936  OG1 THR A 248       8.737  -7.359 -72.406  1.00 -0.52           O  
ATOM   3937  HG1 THR A 248       8.849  -7.639 -73.317  1.00 -0.52           H  
ATOM   3938  C   THR A 248       5.772  -5.118 -72.754  1.00 -0.52           C  
ATOM   3939  O   THR A 248       5.621  -4.722 -73.891  1.00 -0.52           O  
ATOM   3940  N   PHE A 249       5.354  -4.415 -71.695  1.00 -1.15           N  
ATOM   3941  H   PHE A 249       5.290  -4.890 -70.806  1.00 -1.15           H  
ATOM   3942  CA  PHE A 249       4.627  -3.128 -71.797  1.00 -1.15           C  
ATOM   3943  HA  PHE A 249       4.819  -2.762 -72.806  1.00 -1.15           H  
ATOM   3944  CB  PHE A 249       3.120  -3.370 -71.478  1.00 -1.15           C  
ATOM   3945  HB2 PHE A 249       2.971  -4.071 -70.657  1.00 -1.15           H  
ATOM   3946  HB3 PHE A 249       2.671  -2.481 -71.033  1.00 -1.15           H  
ATOM   3947  CG  PHE A 249       2.381  -3.430 -72.884  1.00 -1.15           C  
ATOM   3948  CD1 PHE A 249       2.018  -4.673 -73.459  1.00 -1.15           C  
ATOM   3949  HD1 PHE A 249       2.349  -5.612 -73.041  1.00 -1.15           H  
ATOM   3950  CE1 PHE A 249       1.322  -4.594 -74.669  1.00 -1.15           C  
ATOM   3951  HE1 PHE A 249       1.185  -5.503 -75.236  1.00 -1.15           H  
ATOM   3952  CZ  PHE A 249       0.801  -3.390 -75.194  1.00 -1.15           C  
ATOM   3953  HZ  PHE A 249       0.338  -3.326 -76.168  1.00 -1.15           H  
ATOM   3954  CE2 PHE A 249       1.053  -2.261 -74.455  1.00 -1.15           C  
ATOM   3955  HE2 PHE A 249       0.548  -1.389 -74.843  1.00 -1.15           H  
ATOM   3956  CD2 PHE A 249       1.809  -2.278 -73.285  1.00 -1.15           C  
ATOM   3957  HD2 PHE A 249       1.907  -1.357 -72.728  1.00 -1.15           H  
ATOM   3958  C   PHE A 249       5.215  -2.116 -70.840  1.00 -1.15           C  
ATOM   3959  O   PHE A 249       5.835  -2.405 -69.830  1.00 -1.15           O  
ATOM   3960  N   LEU A 250       5.085  -0.815 -71.158  1.00 -0.30           N  
ATOM   3961  H   LEU A 250       4.610  -0.532 -72.003  1.00 -0.30           H  
ATOM   3962  CA  LEU A 250       5.437   0.326 -70.299  1.00 -0.30           C  
ATOM   3963  HA  LEU A 250       5.728  -0.038 -69.314  1.00 -0.30           H  
ATOM   3964  CB  LEU A 250       6.551   1.113 -70.839  1.00 -0.30           C  
ATOM   3965  HB2 LEU A 250       7.353   0.396 -71.019  1.00 -0.30           H  
ATOM   3966  HB3 LEU A 250       6.359   1.541 -71.823  1.00 -0.30           H  
ATOM   3967  CG  LEU A 250       7.114   2.278 -69.860  1.00 -0.30           C  
ATOM   3968  HG  LEU A 250       6.231   2.765 -69.445  1.00 -0.30           H  
ATOM   3969  CD1 LEU A 250       7.965   1.677 -68.716  1.00 -0.30           C  
ATOM   3970 HD11 LEU A 250       7.511   0.751 -68.361  1.00 -0.30           H  
ATOM   3971 HD12 LEU A 250       8.973   1.516 -69.097  1.00 -0.30           H  
ATOM   3972 HD13 LEU A 250       8.044   2.377 -67.884  1.00 -0.30           H  
ATOM   3973  CD2 LEU A 250       7.747   3.411 -70.622  1.00 -0.30           C  
ATOM   3974 HD21 LEU A 250       8.679   3.005 -71.015  1.00 -0.30           H  
ATOM   3975 HD22 LEU A 250       7.049   3.703 -71.407  1.00 -0.30           H  
ATOM   3976 HD23 LEU A 250       8.006   4.225 -69.945  1.00 -0.30           H  
ATOM   3977  C   LEU A 250       4.113   1.094 -69.988  1.00 -0.30           C  
ATOM   3978  O   LEU A 250       3.129   0.988 -70.753  1.00 -0.30           O  
ATOM   3979  N   LEU A 251       3.925   1.507 -68.659  1.00 -0.26           N  
ATOM   3980  H   LEU A 251       4.718   1.496 -68.034  1.00 -0.26           H  
ATOM   3981  CA  LEU A 251       2.661   1.933 -68.054  1.00 -0.26           C  
ATOM   3982  HA  LEU A 251       1.900   2.067 -68.823  1.00 -0.26           H  
ATOM   3983  CB  LEU A 251       2.212   0.657 -67.284  1.00 -0.26           C  
ATOM   3984  HB2 LEU A 251       3.057   0.276 -66.711  1.00 -0.26           H  
ATOM   3985  HB3 LEU A 251       1.450   0.856 -66.530  1.00 -0.26           H  
ATOM   3986  CG  LEU A 251       1.733  -0.468 -68.167  1.00 -0.26           C  
ATOM   3987  HG  LEU A 251       2.492  -0.706 -68.912  1.00 -0.26           H  
ATOM   3988  CD1 LEU A 251       1.731  -1.724 -67.353  1.00 -0.26           C  
ATOM   3989 HD11 LEU A 251       1.462  -2.603 -67.939  1.00 -0.26           H  
ATOM   3990 HD12 LEU A 251       2.699  -1.904 -66.886  1.00 -0.26           H  
ATOM   3991 HD13 LEU A 251       0.925  -1.614 -66.628  1.00 -0.26           H  
ATOM   3992  CD2 LEU A 251       0.324  -0.253 -68.648  1.00 -0.26           C  
ATOM   3993 HD21 LEU A 251       0.232   0.817 -68.834  1.00 -0.26           H  
ATOM   3994 HD22 LEU A 251       0.241  -0.702 -69.637  1.00 -0.26           H  
ATOM   3995 HD23 LEU A 251      -0.456  -0.549 -67.946  1.00 -0.26           H  
ATOM   3996  C   LEU A 251       2.881   3.114 -67.114  1.00 -0.26           C  
ATOM   3997  O   LEU A 251       3.943   3.462 -66.644  1.00 -0.26           O  
ATOM   3998  N   LYS A 252       1.753   3.854 -66.837  1.00 -0.20           N  
ATOM   3999  H   LYS A 252       0.923   3.506 -67.296  1.00 -0.20           H  
ATOM   4000  CA  LYS A 252       1.769   5.239 -66.334  1.00 -0.20           C  
ATOM   4001  HA  LYS A 252       2.598   5.319 -65.631  1.00 -0.20           H  
ATOM   4002  CB  LYS A 252       1.842   6.268 -67.470  1.00 -0.20           C  
ATOM   4003  HB2 LYS A 252       2.853   6.183 -67.869  1.00 -0.20           H  
ATOM   4004  HB3 LYS A 252       1.063   6.116 -68.217  1.00 -0.20           H  
ATOM   4005  CG  LYS A 252       1.734   7.665 -66.950  1.00 -0.20           C  
ATOM   4006  HG2 LYS A 252       0.708   7.917 -66.683  1.00 -0.20           H  
ATOM   4007  HG3 LYS A 252       2.462   7.693 -66.139  1.00 -0.20           H  
ATOM   4008  CD  LYS A 252       2.193   8.680 -68.002  1.00 -0.20           C  
ATOM   4009  HD2 LYS A 252       3.280   8.619 -68.057  1.00 -0.20           H  
ATOM   4010  HD3 LYS A 252       1.815   8.428 -68.992  1.00 -0.20           H  
ATOM   4011  CE  LYS A 252       1.844  10.169 -67.753  1.00 -0.20           C  
ATOM   4012  HE2 LYS A 252       0.770  10.114 -67.929  1.00 -0.20           H  
ATOM   4013  HE3 LYS A 252       2.127  10.502 -66.754  1.00 -0.20           H  
ATOM   4014  NZ  LYS A 252       2.508  10.971 -68.747  1.00 -0.20           N  
ATOM   4015  HZ1 LYS A 252       2.556  11.957 -68.530  1.00 -0.20           H  
ATOM   4016  HZ2 LYS A 252       3.443  10.595 -68.805  1.00 -0.20           H  
ATOM   4017  HZ3 LYS A 252       2.057  10.949 -69.651  1.00 -0.20           H  
ATOM   4018  C   LYS A 252       0.430   5.442 -65.551  1.00 -0.20           C  
ATOM   4019  O   LYS A 252      -0.699   5.346 -66.084  1.00 -0.20           O  
ATOM   4020  N   TYR A 253       0.468   5.756 -64.226  1.00 -0.21           N  
ATOM   4021  H   TYR A 253       1.402   5.895 -63.868  1.00 -0.21           H  
ATOM   4022  CA  TYR A 253      -0.683   5.960 -63.304  1.00 -0.21           C  
ATOM   4023  HA  TYR A 253      -1.469   5.434 -63.845  1.00 -0.21           H  
ATOM   4024  CB  TYR A 253      -0.373   5.253 -61.990  1.00 -0.21           C  
ATOM   4025  HB2 TYR A 253       0.540   5.655 -61.550  1.00 -0.21           H  
ATOM   4026  HB3 TYR A 253      -1.217   5.395 -61.315  1.00 -0.21           H  
ATOM   4027  CG  TYR A 253      -0.118   3.796 -62.079  1.00 -0.21           C  
ATOM   4028  CD1 TYR A 253      -1.186   2.930 -61.843  1.00 -0.21           C  
ATOM   4029  HD1 TYR A 253      -2.063   3.361 -61.382  1.00 -0.21           H  
ATOM   4030  CE1 TYR A 253      -1.020   1.545 -62.066  1.00 -0.21           C  
ATOM   4031  HE1 TYR A 253      -1.881   0.915 -61.897  1.00 -0.21           H  
ATOM   4032  CZ  TYR A 253       0.151   0.930 -62.605  1.00 -0.21           C  
ATOM   4033  OH  TYR A 253       0.250  -0.396 -62.924  1.00 -0.21           O  
ATOM   4034  HH  TYR A 253      -0.473  -0.891 -62.531  1.00 -0.21           H  
ATOM   4035  CE2 TYR A 253       1.154   1.844 -62.938  1.00 -0.21           C  
ATOM   4036  HE2 TYR A 253       2.044   1.535 -63.467  1.00 -0.21           H  
ATOM   4037  CD2 TYR A 253       1.107   3.236 -62.577  1.00 -0.21           C  
ATOM   4038  HD2 TYR A 253       1.948   3.888 -62.763  1.00 -0.21           H  
ATOM   4039  C   TYR A 253      -0.779   7.441 -62.976  1.00 -0.21           C  
ATOM   4040  O   TYR A 253       0.212   8.104 -62.592  1.00 -0.21           O  
ATOM   4041  N   ASN A 254      -1.992   8.038 -63.044  1.00 -0.17           N  
ATOM   4042  H   ASN A 254      -2.818   7.501 -63.267  1.00 -0.17           H  
ATOM   4043  CA  ASN A 254      -2.252   9.347 -62.507  1.00 -0.17           C  
ATOM   4044  HA  ASN A 254      -1.464   9.994 -62.893  1.00 -0.17           H  
ATOM   4045  CB  ASN A 254      -3.584   9.881 -63.159  1.00 -0.17           C  
ATOM   4046  HB2 ASN A 254      -3.738  10.914 -62.845  1.00 -0.17           H  
ATOM   4047  HB3 ASN A 254      -3.516   9.889 -64.247  1.00 -0.17           H  
ATOM   4048  CG  ASN A 254      -4.852   9.129 -62.652  1.00 -0.17           C  
ATOM   4049  OD1 ASN A 254      -4.791   8.359 -61.688  1.00 -0.17           O  
ATOM   4050  ND2 ASN A 254      -5.951   9.300 -63.235  1.00 -0.17           N  
ATOM   4051 HD21 ASN A 254      -6.711   8.675 -63.005  1.00 -0.17           H  
ATOM   4052 HD22 ASN A 254      -5.987   9.898 -64.049  1.00 -0.17           H  
ATOM   4053  C   ASN A 254      -2.268   9.439 -60.986  1.00 -0.17           C  
ATOM   4054  O   ASN A 254      -1.984   8.413 -60.324  1.00 -0.17           O  
ATOM   4055  N   GLU A 255      -2.581  10.623 -60.464  1.00 -0.07           N  
ATOM   4056  H   GLU A 255      -2.808  11.328 -61.151  1.00 -0.07           H  
ATOM   4057  CA  GLU A 255      -2.634  10.912 -58.983  1.00 -0.07           C  
ATOM   4058  HA  GLU A 255      -1.719  10.481 -58.576  1.00 -0.07           H  
ATOM   4059  CB  GLU A 255      -2.531  12.423 -58.775  1.00 -0.07           C  
ATOM   4060  HB2 GLU A 255      -2.392  12.635 -57.715  1.00 -0.07           H  
ATOM   4061  HB3 GLU A 255      -1.622  12.761 -59.273  1.00 -0.07           H  
ATOM   4062  CG  GLU A 255      -3.675  13.304 -59.263  1.00 -0.07           C  
ATOM   4063  HG2 GLU A 255      -4.667  12.972 -58.957  1.00 -0.07           H  
ATOM   4064  HG3 GLU A 255      -3.569  14.309 -58.855  1.00 -0.07           H  
ATOM   4065  CD  GLU A 255      -3.682  13.438 -60.765  1.00 -0.07           C  
ATOM   4066  OE1 GLU A 255      -4.856  13.571 -61.286  1.00 -0.07           O  
ATOM   4067  OE2 GLU A 255      -2.655  13.376 -61.411  1.00 -0.07           O  
ATOM   4068  C   GLU A 255      -3.744  10.217 -58.333  1.00 -0.07           C  
ATOM   4069  O   GLU A 255      -3.517   9.890 -57.129  1.00 -0.07           O  
ATOM   4070  N   NLN A 256      -4.765   9.746 -59.028  1.00 -0.04           N  
ATOM   4071  H   NLN A 256      -4.897  10.032 -59.988  1.00 -0.04           H  
ATOM   4072  CA  NLN A 256      -5.838   8.956 -58.485  1.00 -0.04           C  
ATOM   4073  HA  NLN A 256      -5.694   8.891 -57.407  1.00 -0.04           H  
ATOM   4074  CB  NLN A 256      -7.237   9.412 -58.868  1.00 -0.04           C  
ATOM   4075  HB2 NLN A 256      -7.449   9.415 -59.938  1.00 -0.04           H  
ATOM   4076  HB3 NLN A 256      -7.895   8.712 -58.353  1.00 -0.04           H  
ATOM   4077  CG  NLN A 256      -7.511  10.798 -58.326  1.00 -0.04           C  
ATOM   4078  OD1 NLN A 256      -7.876  11.692 -59.061  1.00 -0.04           O  
ATOM   4079  ND2 NLN A 256      -7.402  10.864 -57.016  1.00 -0.04           N  
ATOM   4080 HD21 NLN A 256      -7.098  10.030 -56.533  1.00 -0.04           H  
ATOM   4081  C   NLN A 256      -5.611   7.433 -58.769  1.00 -0.04           C  
ATOM   4082  O   NLN A 256      -6.548   6.618 -58.513  1.00 -0.04           O  
ATOM   4083  N   GLY A 257      -4.482   6.916 -59.231  1.00 -0.11           N  
ATOM   4084  H   GLY A 257      -3.754   7.593 -59.408  1.00 -0.11           H  
ATOM   4085  CA  GLY A 257      -4.172   5.502 -59.453  1.00 -0.11           C  
ATOM   4086  HA2 GLY A 257      -3.110   5.370 -59.662  1.00 -0.11           H  
ATOM   4087  HA3 GLY A 257      -4.397   4.976 -58.526  1.00 -0.11           H  
ATOM   4088  C   GLY A 257      -4.899   4.767 -60.616  1.00 -0.11           C  
ATOM   4089  O   GLY A 257      -4.885   3.563 -60.563  1.00 -0.11           O  
ATOM   4090  N   THR A 258      -5.598   5.422 -61.593  1.00 -0.12           N  
ATOM   4091  H   THR A 258      -5.477   6.423 -61.535  1.00 -0.12           H  
ATOM   4092  CA  THR A 258      -6.079   4.851 -62.878  1.00 -0.12           C  
ATOM   4093  HA  THR A 258      -6.339   3.836 -62.576  1.00 -0.12           H  
ATOM   4094  CB  THR A 258      -7.341   5.439 -63.513  1.00 -0.12           C  
ATOM   4095  HB  THR A 258      -7.732   4.778 -64.286  1.00 -0.12           H  
ATOM   4096  CG2 THR A 258      -8.473   5.505 -62.538  1.00 -0.12           C  
ATOM   4097 HG21 THR A 258      -8.805   4.482 -62.359  1.00 -0.12           H  
ATOM   4098 HG22 THR A 258      -8.159   5.939 -61.589  1.00 -0.12           H  
ATOM   4099 HG23 THR A 258      -9.283   6.114 -62.940  1.00 -0.12           H  
ATOM   4100  OG1 THR A 258      -7.095   6.756 -63.930  1.00 -0.12           O  
ATOM   4101  HG1 THR A 258      -7.480   6.941 -64.790  1.00 -0.12           H  
ATOM   4102  C   THR A 258      -4.962   4.804 -63.893  1.00 -0.12           C  
ATOM   4103  O   THR A 258      -4.135   5.756 -63.848  1.00 -0.12           O  
ATOM   4104  N   ILE A 259      -4.922   3.907 -64.852  1.00 -0.34           N  
ATOM   4105  H   ILE A 259      -5.594   3.154 -64.870  1.00 -0.34           H  
ATOM   4106  CA  ILE A 259      -3.951   3.989 -65.976  1.00 -0.34           C  
ATOM   4107  HA  ILE A 259      -3.045   4.444 -65.577  1.00 -0.34           H  
ATOM   4108  CB  ILE A 259      -3.516   2.560 -66.452  1.00 -0.34           C  
ATOM   4109  HB  ILE A 259      -4.329   1.923 -66.801  1.00 -0.34           H  
ATOM   4110  CG2 ILE A 259      -2.508   2.666 -67.597  1.00 -0.34           C  
ATOM   4111 HG21 ILE A 259      -2.252   1.715 -68.065  1.00 -0.34           H  
ATOM   4112 HG22 ILE A 259      -2.997   3.042 -68.496  1.00 -0.34           H  
ATOM   4113 HG23 ILE A 259      -1.629   3.284 -67.416  1.00 -0.34           H  
ATOM   4114  CG1 ILE A 259      -2.750   1.804 -65.298  1.00 -0.34           C  
ATOM   4115 HG12 ILE A 259      -1.747   2.222 -65.211  1.00 -0.34           H  
ATOM   4116 HG13 ILE A 259      -3.283   1.915 -64.354  1.00 -0.34           H  
ATOM   4117  CD1 ILE A 259      -2.610   0.290 -65.585  1.00 -0.34           C  
ATOM   4118 HD11 ILE A 259      -1.985   0.125 -66.463  1.00 -0.34           H  
ATOM   4119 HD12 ILE A 259      -2.192  -0.304 -64.773  1.00 -0.34           H  
ATOM   4120 HD13 ILE A 259      -3.554  -0.176 -65.868  1.00 -0.34           H  
ATOM   4121  C   ILE A 259      -4.388   4.908 -67.030  1.00 -0.34           C  
ATOM   4122  O   ILE A 259      -5.402   4.668 -67.648  1.00 -0.34           O  
ATOM   4123  N   THR A 260      -3.496   5.914 -67.293  1.00 -0.18           N  
ATOM   4124  H   THR A 260      -2.678   5.991 -66.706  1.00 -0.18           H  
ATOM   4125  CA  THR A 260      -3.639   7.040 -68.251  1.00 -0.18           C  
ATOM   4126  HA  THR A 260      -4.689   6.957 -68.532  1.00 -0.18           H  
ATOM   4127  CB  THR A 260      -3.679   8.431 -67.544  1.00 -0.18           C  
ATOM   4128  HB  THR A 260      -3.870   9.214 -68.277  1.00 -0.18           H  
ATOM   4129  CG2 THR A 260      -4.763   8.487 -66.478  1.00 -0.18           C  
ATOM   4130 HG21 THR A 260      -5.232   9.430 -66.198  1.00 -0.18           H  
ATOM   4131 HG22 THR A 260      -5.566   7.928 -66.959  1.00 -0.18           H  
ATOM   4132 HG23 THR A 260      -4.495   7.879 -65.614  1.00 -0.18           H  
ATOM   4133  OG1 THR A 260      -2.373   8.602 -66.920  1.00 -0.18           O  
ATOM   4134  HG1 THR A 260      -1.691   8.706 -67.588  1.00 -0.18           H  
ATOM   4135  C   THR A 260      -2.763   6.978 -69.563  1.00 -0.18           C  
ATOM   4136  O   THR A 260      -3.216   7.582 -70.528  1.00 -0.18           O  
ATOM   4137  N   ASP A 261      -1.644   6.181 -69.617  1.00 -0.13           N  
ATOM   4138  H   ASP A 261      -1.246   5.722 -68.810  1.00 -0.13           H  
ATOM   4139  CA  ASP A 261      -0.926   5.893 -70.845  1.00 -0.13           C  
ATOM   4140  HA  ASP A 261      -1.591   5.858 -71.709  1.00 -0.13           H  
ATOM   4141  CB  ASP A 261       0.095   7.025 -71.135  1.00 -0.13           C  
ATOM   4142  HB2 ASP A 261      -0.284   7.960 -70.722  1.00 -0.13           H  
ATOM   4143  HB3 ASP A 261       1.084   6.851 -70.712  1.00 -0.13           H  
ATOM   4144  CG  ASP A 261       0.336   7.326 -72.683  1.00 -0.13           C  
ATOM   4145  OD1 ASP A 261       0.029   6.426 -73.520  1.00 -0.13           O  
ATOM   4146  OD2 ASP A 261       0.773   8.444 -73.040  1.00 -0.13           O  
ATOM   4147  C   ASP A 261      -0.208   4.560 -70.698  1.00 -0.13           C  
ATOM   4148  O   ASP A 261       0.197   4.176 -69.605  1.00 -0.13           O  
ATOM   4149  N   ALA A 262       0.017   3.949 -71.899  1.00 -0.38           N  
ATOM   4150  H   ALA A 262      -0.149   4.312 -72.827  1.00 -0.38           H  
ATOM   4151  CA  ALA A 262       0.941   2.796 -71.995  1.00 -0.38           C  
ATOM   4152  HA  ALA A 262       1.716   2.903 -71.237  1.00 -0.38           H  
ATOM   4153  CB  ALA A 262       0.187   1.497 -71.795  1.00 -0.38           C  
ATOM   4154  HB1 ALA A 262      -0.387   1.256 -72.690  1.00 -0.38           H  
ATOM   4155  HB2 ALA A 262       0.874   0.661 -71.662  1.00 -0.38           H  
ATOM   4156  HB3 ALA A 262      -0.437   1.523 -70.902  1.00 -0.38           H  
ATOM   4157  C   ALA A 262       1.738   2.602 -73.386  1.00 -0.38           C  
ATOM   4158  O   ALA A 262       1.260   3.087 -74.403  1.00 -0.38           O  
ATOM   4159  N   VAL A 263       2.902   1.872 -73.401  1.00 -0.39           N  
ATOM   4160  H   VAL A 263       3.168   1.322 -72.597  1.00 -0.39           H  
ATOM   4161  CA  VAL A 263       3.835   1.741 -74.577  1.00 -0.39           C  
ATOM   4162  HA  VAL A 263       3.250   2.106 -75.421  1.00 -0.39           H  
ATOM   4163  CB  VAL A 263       5.054   2.670 -74.448  1.00 -0.39           C  
ATOM   4164  HB  VAL A 263       5.483   2.567 -73.451  1.00 -0.39           H  
ATOM   4165  CG1 VAL A 263       6.145   2.120 -75.326  1.00 -0.39           C  
ATOM   4166 HG11 VAL A 263       6.970   2.832 -75.357  1.00 -0.39           H  
ATOM   4167 HG12 VAL A 263       6.544   1.148 -75.038  1.00 -0.39           H  
ATOM   4168 HG13 VAL A 263       5.892   2.083 -76.386  1.00 -0.39           H  
ATOM   4169  CG2 VAL A 263       4.707   4.129 -74.822  1.00 -0.39           C  
ATOM   4170 HG21 VAL A 263       4.375   4.365 -75.833  1.00 -0.39           H  
ATOM   4171 HG22 VAL A 263       3.863   4.421 -74.198  1.00 -0.39           H  
ATOM   4172 HG23 VAL A 263       5.537   4.815 -74.651  1.00 -0.39           H  
ATOM   4173  C   VAL A 263       4.221   0.268 -74.814  1.00 -0.39           C  
ATOM   4174  O   VAL A 263       4.661  -0.376 -73.848  1.00 -0.39           O  
ATOM   4175  N   ASP A 264       4.029  -0.285 -75.991  1.00 -0.62           N  
ATOM   4176  H   ASP A 264       3.542   0.262 -76.687  1.00 -0.62           H  
ATOM   4177  CA  ASP A 264       4.353  -1.629 -76.400  1.00 -0.62           C  
ATOM   4178  HA  ASP A 264       4.376  -2.362 -75.593  1.00 -0.62           H  
ATOM   4179  CB  ASP A 264       3.352  -1.992 -77.535  1.00 -0.62           C  
ATOM   4180  HB2 ASP A 264       2.368  -1.933 -77.071  1.00 -0.62           H  
ATOM   4181  HB3 ASP A 264       3.405  -1.230 -78.314  1.00 -0.62           H  
ATOM   4182  CG  ASP A 264       3.492  -3.409 -78.196  1.00 -0.62           C  
ATOM   4183  OD1 ASP A 264       2.853  -3.574 -79.268  1.00 -0.62           O  
ATOM   4184  OD2 ASP A 264       4.130  -4.253 -77.521  1.00 -0.62           O  
ATOM   4185  C   ASP A 264       5.813  -1.530 -76.869  1.00 -0.62           C  
ATOM   4186  O   ASP A 264       6.069  -0.988 -77.967  1.00 -0.62           O  
ATOM   4187  N   CYX A 265       6.812  -2.197 -76.223  1.00 -0.36           N  
ATOM   4188  H   CYX A 265       6.599  -2.628 -75.335  1.00 -0.36           H  
ATOM   4189  CA  CYX A 265       8.163  -2.258 -76.631  1.00 -0.36           C  
ATOM   4190  HA  CYX A 265       8.616  -1.266 -76.637  1.00 -0.36           H  
ATOM   4191  CB  CYX A 265       8.877  -3.019 -75.574  1.00 -0.36           C  
ATOM   4192  HB2 CYX A 265       8.745  -4.080 -75.786  1.00 -0.36           H  
ATOM   4193  HB3 CYX A 265       9.940  -2.806 -75.685  1.00 -0.36           H  
ATOM   4194  SG  CYX A 265       8.378  -2.604 -73.813  1.00 -0.36           S  
ATOM   4195  C   CYX A 265       8.457  -2.873 -78.030  1.00 -0.36           C  
ATOM   4196  O   CYX A 265       9.161  -2.259 -78.861  1.00 -0.36           O  
ATOM   4197  N   ALA A 266       7.940  -4.041 -78.377  1.00 -0.04           N  
ATOM   4198  H   ALA A 266       7.268  -4.462 -77.752  1.00 -0.04           H  
ATOM   4199  CA  ALA A 266       8.197  -4.724 -79.657  1.00 -0.04           C  
ATOM   4200  HA  ALA A 266       9.265  -4.596 -79.834  1.00 -0.04           H  
ATOM   4201  CB  ALA A 266       8.039  -6.202 -79.493  1.00 -0.04           C  
ATOM   4202  HB1 ALA A 266       8.564  -6.719 -80.296  1.00 -0.04           H  
ATOM   4203  HB2 ALA A 266       8.622  -6.433 -78.601  1.00 -0.04           H  
ATOM   4204  HB3 ALA A 266       6.996  -6.520 -79.475  1.00 -0.04           H  
ATOM   4205  C   ALA A 266       7.405  -4.109 -80.845  1.00 -0.04           C  
ATOM   4206  O   ALA A 266       7.429  -4.735 -81.931  1.00 -0.04           O  
ATOM   4207  N   LEU A 267       6.783  -2.900 -80.753  1.00 -0.21           N  
ATOM   4208  H   LEU A 267       6.882  -2.450 -79.854  1.00 -0.21           H  
ATOM   4209  CA  LEU A 267       6.200  -2.144 -81.859  1.00 -0.21           C  
ATOM   4210  HA  LEU A 267       5.654  -2.878 -82.451  1.00 -0.21           H  
ATOM   4211  CB  LEU A 267       5.220  -1.085 -81.326  1.00 -0.21           C  
ATOM   4212  HB2 LEU A 267       4.386  -1.574 -80.822  1.00 -0.21           H  
ATOM   4213  HB3 LEU A 267       5.789  -0.500 -80.604  1.00 -0.21           H  
ATOM   4214  CG  LEU A 267       4.601  -0.216 -82.487  1.00 -0.21           C  
ATOM   4215  HG  LEU A 267       5.319   0.308 -83.117  1.00 -0.21           H  
ATOM   4216  CD1 LEU A 267       3.806  -1.058 -83.457  1.00 -0.21           C  
ATOM   4217 HD11 LEU A 267       2.914  -1.519 -83.033  1.00 -0.21           H  
ATOM   4218 HD12 LEU A 267       3.597  -0.565 -84.406  1.00 -0.21           H  
ATOM   4219 HD13 LEU A 267       4.394  -1.897 -83.830  1.00 -0.21           H  
ATOM   4220  CD2 LEU A 267       3.667   0.909 -81.954  1.00 -0.21           C  
ATOM   4221 HD21 LEU A 267       4.179   1.692 -81.396  1.00 -0.21           H  
ATOM   4222 HD22 LEU A 267       3.068   1.390 -82.727  1.00 -0.21           H  
ATOM   4223 HD23 LEU A 267       3.003   0.437 -81.229  1.00 -0.21           H  
ATOM   4224  C   LEU A 267       7.235  -1.435 -82.805  1.00 -0.21           C  
ATOM   4225  O   LEU A 267       7.080  -1.576 -83.998  1.00 -0.21           O  
ATOM   4226  N   ASP A 268       8.249  -0.755 -82.272  1.00 -0.08           N  
ATOM   4227  H   ASP A 268       8.377  -0.644 -81.276  1.00 -0.08           H  
ATOM   4228  CA  ASP A 268       9.345  -0.072 -83.103  1.00 -0.08           C  
ATOM   4229  HA  ASP A 268       9.726  -0.738 -83.878  1.00 -0.08           H  
ATOM   4230  CB  ASP A 268       8.854   1.225 -83.825  1.00 -0.08           C  
ATOM   4231  HB2 ASP A 268       9.674   1.563 -84.458  1.00 -0.08           H  
ATOM   4232  HB3 ASP A 268       8.015   1.133 -84.515  1.00 -0.08           H  
ATOM   4233  CG  ASP A 268       8.468   2.347 -82.956  1.00 -0.08           C  
ATOM   4234  OD1 ASP A 268       8.609   2.255 -81.689  1.00 -0.08           O  
ATOM   4235  OD2 ASP A 268       8.118   3.415 -83.541  1.00 -0.08           O  
ATOM   4236  C   ASP A 268      10.575   0.280 -82.273  1.00 -0.08           C  
ATOM   4237  O   ASP A 268      10.477   0.166 -81.062  1.00 -0.08           O  
ATOM   4238  N   PRO A 269      11.766   0.514 -82.773  1.00 -0.03           N  
ATOM   4239  CD  PRO A 269      12.238   0.563 -84.152  1.00 -0.03           C  
ATOM   4240  HD2 PRO A 269      12.107   1.537 -84.624  1.00 -0.03           H  
ATOM   4241  HD3 PRO A 269      11.782  -0.260 -84.703  1.00 -0.03           H  
ATOM   4242  CG  PRO A 269      13.762   0.353 -84.094  1.00 -0.03           C  
ATOM   4243  HG2 PRO A 269      14.293   0.990 -84.801  1.00 -0.03           H  
ATOM   4244  HG3 PRO A 269      14.115  -0.677 -84.143  1.00 -0.03           H  
ATOM   4245  CB  PRO A 269      14.223   0.977 -82.762  1.00 -0.03           C  
ATOM   4246  HB2 PRO A 269      14.511   2.025 -82.835  1.00 -0.03           H  
ATOM   4247  HB3 PRO A 269      15.026   0.322 -82.422  1.00 -0.03           H  
ATOM   4248  CA  PRO A 269      12.972   0.795 -81.905  1.00 -0.03           C  
ATOM   4249  HA  PRO A 269      13.162  -0.132 -81.364  1.00 -0.03           H  
ATOM   4250  C   PRO A 269      12.808   2.004 -80.976  1.00 -0.03           C  
ATOM   4251  O   PRO A 269      13.331   2.030 -79.909  1.00 -0.03           O  
ATOM   4252  N   LEU A 270      11.945   2.978 -81.302  1.00 -0.05           N  
ATOM   4253  H   LEU A 270      11.317   2.729 -82.053  1.00 -0.05           H  
ATOM   4254  CA  LEU A 270      11.631   4.080 -80.373  1.00 -0.05           C  
ATOM   4255  HA  LEU A 270      12.562   4.489 -79.980  1.00 -0.05           H  
ATOM   4256  CB  LEU A 270      10.813   5.040 -81.245  1.00 -0.05           C  
ATOM   4257  HB2 LEU A 270      11.530   5.329 -82.013  1.00 -0.05           H  
ATOM   4258  HB3 LEU A 270       9.936   4.503 -81.607  1.00 -0.05           H  
ATOM   4259  CG  LEU A 270      10.436   6.407 -80.498  1.00 -0.05           C  
ATOM   4260  HG  LEU A 270       9.902   6.140 -79.586  1.00 -0.05           H  
ATOM   4261  CD1 LEU A 270      11.651   7.166 -79.954  1.00 -0.05           C  
ATOM   4262 HD11 LEU A 270      11.222   7.982 -79.373  1.00 -0.05           H  
ATOM   4263 HD12 LEU A 270      12.242   6.518 -79.307  1.00 -0.05           H  
ATOM   4264 HD13 LEU A 270      12.143   7.667 -80.788  1.00 -0.05           H  
ATOM   4265  CD2 LEU A 270       9.435   7.293 -81.201  1.00 -0.05           C  
ATOM   4266 HD21 LEU A 270       9.256   8.184 -80.598  1.00 -0.05           H  
ATOM   4267 HD22 LEU A 270       9.884   7.661 -82.123  1.00 -0.05           H  
ATOM   4268 HD23 LEU A 270       8.543   6.688 -81.364  1.00 -0.05           H  
ATOM   4269  C   LEU A 270      10.858   3.529 -79.208  1.00 -0.05           C  
ATOM   4270  O   LEU A 270      11.331   3.756 -78.099  1.00 -0.05           O  
ATOM   4271  N   SER A 271       9.866   2.734 -79.409  1.00 -0.30           N  
ATOM   4272  H   SER A 271       9.696   2.370 -80.335  1.00 -0.30           H  
ATOM   4273  CA  SER A 271       9.167   2.071 -78.304  1.00 -0.30           C  
ATOM   4274  HA  SER A 271       8.832   2.823 -77.589  1.00 -0.30           H  
ATOM   4275  CB  SER A 271       7.978   1.297 -78.823  1.00 -0.30           C  
ATOM   4276  HB2 SER A 271       8.217   0.472 -79.495  1.00 -0.30           H  
ATOM   4277  HB3 SER A 271       7.433   0.870 -77.981  1.00 -0.30           H  
ATOM   4278  OG  SER A 271       7.124   2.192 -79.626  1.00 -0.30           O  
ATOM   4279  HG  SER A 271       7.598   2.390 -80.437  1.00 -0.30           H  
ATOM   4280  C   SER A 271      10.075   1.114 -77.505  1.00 -0.30           C  
ATOM   4281  O   SER A 271      10.243   1.261 -76.308  1.00 -0.30           O  
ATOM   4282  N   GLU A 272      10.926   0.382 -78.193  1.00 -0.07           N  
ATOM   4283  H   GLU A 272      10.776   0.159 -79.166  1.00 -0.07           H  
ATOM   4284  CA  GLU A 272      12.065  -0.405 -77.502  1.00 -0.07           C  
ATOM   4285  HA  GLU A 272      11.592  -1.210 -76.939  1.00 -0.07           H  
ATOM   4286  CB  GLU A 272      12.894  -1.114 -78.553  1.00 -0.07           C  
ATOM   4287  HB2 GLU A 272      12.253  -1.621 -79.274  1.00 -0.07           H  
ATOM   4288  HB3 GLU A 272      13.312  -0.310 -79.158  1.00 -0.07           H  
ATOM   4289  CG  GLU A 272      14.099  -2.051 -78.218  1.00 -0.07           C  
ATOM   4290  HG2 GLU A 272      14.460  -2.393 -79.188  1.00 -0.07           H  
ATOM   4291  HG3 GLU A 272      14.907  -1.374 -77.940  1.00 -0.07           H  
ATOM   4292  CD  GLU A 272      13.840  -3.066 -77.136  1.00 -0.07           C  
ATOM   4293  OE1 GLU A 272      12.666  -3.442 -76.918  1.00 -0.07           O  
ATOM   4294  OE2 GLU A 272      14.811  -3.760 -76.742  1.00 -0.07           O  
ATOM   4295  C   GLU A 272      12.897   0.390 -76.444  1.00 -0.07           C  
ATOM   4296  O   GLU A 272      13.220  -0.036 -75.311  1.00 -0.07           O  
ATOM   4297  N   THR A 273      13.292   1.631 -76.849  1.00 -0.06           N  
ATOM   4298  H   THR A 273      13.037   1.821 -77.808  1.00 -0.06           H  
ATOM   4299  CA  THR A 273      14.115   2.574 -76.054  1.00 -0.06           C  
ATOM   4300  HA  THR A 273      14.821   2.027 -75.429  1.00 -0.06           H  
ATOM   4301  CB  THR A 273      14.794   3.594 -76.933  1.00 -0.06           C  
ATOM   4302  HB  THR A 273      14.100   4.397 -77.180  1.00 -0.06           H  
ATOM   4303  CG2 THR A 273      15.992   4.237 -76.198  1.00 -0.06           C  
ATOM   4304 HG21 THR A 273      16.879   3.605 -76.154  1.00 -0.06           H  
ATOM   4305 HG22 THR A 273      16.405   5.077 -76.757  1.00 -0.06           H  
ATOM   4306 HG23 THR A 273      15.669   4.558 -75.207  1.00 -0.06           H  
ATOM   4307  OG1 THR A 273      15.340   3.102 -78.174  1.00 -0.06           O  
ATOM   4308  HG1 THR A 273      14.620   2.847 -78.755  1.00 -0.06           H  
ATOM   4309  C   THR A 273      13.274   3.235 -75.029  1.00 -0.06           C  
ATOM   4310  O   THR A 273      13.717   3.440 -73.918  1.00 -0.06           O  
ATOM   4311  N   LYS A 274      12.009   3.568 -75.343  1.00 -0.11           N  
ATOM   4312  H   LYS A 274      11.711   3.392 -76.292  1.00 -0.11           H  
ATOM   4313  CA  LYS A 274      11.022   4.142 -74.336  1.00 -0.11           C  
ATOM   4314  HA  LYS A 274      11.402   5.016 -73.806  1.00 -0.11           H  
ATOM   4315  CB  LYS A 274       9.656   4.572 -74.896  1.00 -0.11           C  
ATOM   4316  HB2 LYS A 274       9.244   3.698 -75.401  1.00 -0.11           H  
ATOM   4317  HB3 LYS A 274       8.927   4.792 -74.116  1.00 -0.11           H  
ATOM   4318  CG  LYS A 274       9.661   5.711 -75.926  1.00 -0.11           C  
ATOM   4319  HG2 LYS A 274       9.923   6.696 -75.539  1.00 -0.11           H  
ATOM   4320  HG3 LYS A 274      10.433   5.506 -76.667  1.00 -0.11           H  
ATOM   4321  CD  LYS A 274       8.237   5.799 -76.576  1.00 -0.11           C  
ATOM   4322  HD2 LYS A 274       8.160   4.881 -77.158  1.00 -0.11           H  
ATOM   4323  HD3 LYS A 274       7.500   5.862 -75.775  1.00 -0.11           H  
ATOM   4324  CE  LYS A 274       8.083   7.030 -77.500  1.00 -0.11           C  
ATOM   4325  HE2 LYS A 274       8.096   7.873 -76.810  1.00 -0.11           H  
ATOM   4326  HE3 LYS A 274       8.828   7.049 -78.295  1.00 -0.11           H  
ATOM   4327  NZ  LYS A 274       6.719   7.051 -78.142  1.00 -0.11           N  
ATOM   4328  HZ1 LYS A 274       6.680   6.191 -78.671  1.00 -0.11           H  
ATOM   4329  HZ2 LYS A 274       5.930   7.043 -77.511  1.00 -0.11           H  
ATOM   4330  HZ3 LYS A 274       6.693   7.749 -78.872  1.00 -0.11           H  
ATOM   4331  C   LYS A 274      10.807   3.130 -73.184  1.00 -0.11           C  
ATOM   4332  O   LYS A 274      10.909   3.487 -72.046  1.00 -0.11           O  
ATOM   4333  N   CYX A 275      10.697   1.816 -73.411  1.00 -0.10           N  
ATOM   4334  H   CYX A 275      10.618   1.523 -74.374  1.00 -0.10           H  
ATOM   4335  CA  CYX A 275      10.723   0.739 -72.422  1.00 -0.10           C  
ATOM   4336  HA  CYX A 275      10.041   0.939 -71.595  1.00 -0.10           H  
ATOM   4337  CB  CYX A 275      10.169  -0.474 -73.172  1.00 -0.10           C  
ATOM   4338  HB2 CYX A 275      10.718  -0.472 -74.113  1.00 -0.10           H  
ATOM   4339  HB3 CYX A 275      10.286  -1.302 -72.472  1.00 -0.10           H  
ATOM   4340  SG  CYX A 275       8.472  -0.593 -73.703  1.00 -0.10           S  
ATOM   4341  C   CYX A 275      12.116   0.607 -71.693  1.00 -0.10           C  
ATOM   4342  O   CYX A 275      12.111   0.656 -70.454  1.00 -0.10           O  
ATOM   4343  N   THR A 276      13.213   0.667 -72.442  1.00 -0.03           N  
ATOM   4344  H   THR A 276      13.134   0.647 -73.449  1.00 -0.03           H  
ATOM   4345  CA  THR A 276      14.568   0.588 -71.911  1.00 -0.03           C  
ATOM   4346  HA  THR A 276      14.577  -0.395 -71.440  1.00 -0.03           H  
ATOM   4347  CB  THR A 276      15.680   0.364 -73.027  1.00 -0.03           C  
ATOM   4348  HB  THR A 276      15.815   1.275 -73.609  1.00 -0.03           H  
ATOM   4349  CG2 THR A 276      17.039  -0.080 -72.450  1.00 -0.03           C  
ATOM   4350 HG21 THR A 276      17.691  -0.392 -73.266  1.00 -0.03           H  
ATOM   4351 HG22 THR A 276      17.455   0.793 -71.948  1.00 -0.03           H  
ATOM   4352 HG23 THR A 276      16.924  -0.867 -71.704  1.00 -0.03           H  
ATOM   4353  OG1 THR A 276      15.344  -0.733 -73.843  1.00 -0.03           O  
ATOM   4354  HG1 THR A 276      14.536  -0.586 -74.340  1.00 -0.03           H  
ATOM   4355  C   THR A 276      14.976   1.697 -70.957  1.00 -0.03           C  
ATOM   4356  O   THR A 276      15.575   1.510 -69.887  1.00 -0.03           O  
ATOM   4357  N   LEU A 277      14.653   2.958 -71.342  1.00 -0.02           N  
ATOM   4358  H   LEU A 277      14.175   3.188 -72.201  1.00 -0.02           H  
ATOM   4359  CA  LEU A 277      14.780   4.169 -70.443  1.00 -0.02           C  
ATOM   4360  HA  LEU A 277      15.735   4.141 -69.917  1.00 -0.02           H  
ATOM   4361  CB  LEU A 277      14.656   5.414 -71.295  1.00 -0.02           C  
ATOM   4362  HB2 LEU A 277      13.663   5.516 -71.731  1.00 -0.02           H  
ATOM   4363  HB3 LEU A 277      14.648   6.263 -70.611  1.00 -0.02           H  
ATOM   4364  CG  LEU A 277      15.763   5.429 -72.439  1.00 -0.02           C  
ATOM   4365  HG  LEU A 277      15.657   4.528 -73.044  1.00 -0.02           H  
ATOM   4366  CD1 LEU A 277      15.475   6.649 -73.351  1.00 -0.02           C  
ATOM   4367 HD11 LEU A 277      14.469   6.575 -73.764  1.00 -0.02           H  
ATOM   4368 HD12 LEU A 277      15.626   7.499 -72.686  1.00 -0.02           H  
ATOM   4369 HD13 LEU A 277      16.086   6.729 -74.250  1.00 -0.02           H  
ATOM   4370  CD2 LEU A 277      17.164   5.654 -72.013  1.00 -0.02           C  
ATOM   4371 HD21 LEU A 277      17.243   6.672 -71.633  1.00 -0.02           H  
ATOM   4372 HD22 LEU A 277      17.414   4.912 -71.254  1.00 -0.02           H  
ATOM   4373 HD23 LEU A 277      17.863   5.560 -72.844  1.00 -0.02           H  
ATOM   4374  C   LEU A 277      13.673   4.203 -69.328  1.00 -0.02           C  
ATOM   4375  O   LEU A 277      13.803   5.052 -68.391  1.00 -0.02           O  
ATOM   4376  N   LYS A 278      12.630   3.349 -69.482  1.00 -0.03           N  
ATOM   4377  H   LYS A 278      12.770   2.563 -70.100  1.00 -0.03           H  
ATOM   4378  CA  LYS A 278      11.380   3.433 -68.713  1.00 -0.03           C  
ATOM   4379  HA  LYS A 278      10.700   2.729 -69.193  1.00 -0.03           H  
ATOM   4380  CB  LYS A 278      11.679   2.986 -67.266  1.00 -0.03           C  
ATOM   4381  HB2 LYS A 278      12.306   3.651 -66.670  1.00 -0.03           H  
ATOM   4382  HB3 LYS A 278      10.734   2.961 -66.723  1.00 -0.03           H  
ATOM   4383  CG  LYS A 278      12.256   1.549 -67.106  1.00 -0.03           C  
ATOM   4384  HG2 LYS A 278      13.064   1.364 -67.814  1.00 -0.03           H  
ATOM   4385  HG3 LYS A 278      12.669   1.373 -66.113  1.00 -0.03           H  
ATOM   4386  CD  LYS A 278      11.277   0.391 -67.358  1.00 -0.03           C  
ATOM   4387  HD2 LYS A 278      10.402   0.489 -66.715  1.00 -0.03           H  
ATOM   4388  HD3 LYS A 278      10.957   0.531 -68.390  1.00 -0.03           H  
ATOM   4389  CE  LYS A 278      11.885  -1.026 -67.275  1.00 -0.03           C  
ATOM   4390  HE2 LYS A 278      12.737  -1.166 -66.610  1.00 -0.03           H  
ATOM   4391  HE3 LYS A 278      11.062  -1.654 -66.934  1.00 -0.03           H  
ATOM   4392  NZ  LYS A 278      12.170  -1.521 -68.674  1.00 -0.03           N  
ATOM   4393  HZ1 LYS A 278      12.699  -0.855 -69.219  1.00 -0.03           H  
ATOM   4394  HZ2 LYS A 278      12.610  -2.429 -68.671  1.00 -0.03           H  
ATOM   4395  HZ3 LYS A 278      11.296  -1.567 -69.180  1.00 -0.03           H  
ATOM   4396  C   LYS A 278      10.663   4.782 -68.757  1.00 -0.03           C  
ATOM   4397  O   LYS A 278      10.285   5.317 -67.709  1.00 -0.03           O  
ATOM   4398  N   SER A 279      10.620   5.407 -69.953  1.00 -0.03           N  
ATOM   4399  H   SER A 279      10.843   4.907 -70.801  1.00 -0.03           H  
ATOM   4400  CA  SER A 279      10.108   6.779 -70.092  1.00 -0.03           C  
ATOM   4401  HA  SER A 279       9.339   6.914 -69.331  1.00 -0.03           H  
ATOM   4402  CB  SER A 279      11.363   7.738 -70.041  1.00 -0.03           C  
ATOM   4403  HB2 SER A 279      11.815   7.569 -69.063  1.00 -0.03           H  
ATOM   4404  HB3 SER A 279      12.040   7.378 -70.816  1.00 -0.03           H  
ATOM   4405  OG  SER A 279      11.083   9.095 -70.279  1.00 -0.03           O  
ATOM   4406  HG  SER A 279      11.380   9.317 -71.164  1.00 -0.03           H  
ATOM   4407  C   SER A 279       9.399   6.935 -71.447  1.00 -0.03           C  
ATOM   4408  O   SER A 279       9.972   6.601 -72.502  1.00 -0.03           O  
ATOM   4409  N   PHE A 280       8.206   7.592 -71.414  1.00 -0.03           N  
ATOM   4410  H   PHE A 280       8.060   8.124 -70.569  1.00 -0.03           H  
ATOM   4411  CA  PHE A 280       7.425   7.754 -72.577  1.00 -0.03           C  
ATOM   4412  HA  PHE A 280       7.302   6.792 -73.074  1.00 -0.03           H  
ATOM   4413  CB  PHE A 280       5.980   8.255 -72.136  1.00 -0.03           C  
ATOM   4414  HB2 PHE A 280       6.039   9.136 -71.498  1.00 -0.03           H  
ATOM   4415  HB3 PHE A 280       5.467   8.664 -73.006  1.00 -0.03           H  
ATOM   4416  CG  PHE A 280       5.195   7.165 -71.429  1.00 -0.03           C  
ATOM   4417  CD1 PHE A 280       4.140   6.600 -72.152  1.00 -0.03           C  
ATOM   4418  HD1 PHE A 280       3.803   6.936 -73.121  1.00 -0.03           H  
ATOM   4419  CE1 PHE A 280       3.497   5.482 -71.685  1.00 -0.03           C  
ATOM   4420  HE1 PHE A 280       2.638   5.067 -72.192  1.00 -0.03           H  
ATOM   4421  CZ  PHE A 280       3.925   4.856 -70.534  1.00 -0.03           C  
ATOM   4422  HZ  PHE A 280       3.412   3.960 -70.214  1.00 -0.03           H  
ATOM   4423  CE2 PHE A 280       4.908   5.477 -69.682  1.00 -0.03           C  
ATOM   4424  HE2 PHE A 280       5.231   5.038 -68.750  1.00 -0.03           H  
ATOM   4425  CD2 PHE A 280       5.516   6.714 -70.135  1.00 -0.03           C  
ATOM   4426  HD2 PHE A 280       6.231   7.201 -69.488  1.00 -0.03           H  
ATOM   4427  C   PHE A 280       8.100   8.770 -73.534  1.00 -0.03           C  
ATOM   4428  O   PHE A 280       7.939   8.589 -74.721  1.00 -0.03           O  
ATOM   4429  N   THR A 281       8.676   9.877 -73.010  1.00 -0.01           N  
ATOM   4430  H   THR A 281       8.507  10.030 -72.026  1.00 -0.01           H  
ATOM   4431  CA  THR A 281       9.458  11.066 -73.598  1.00 -0.01           C  
ATOM   4432  HA  THR A 281       9.168  11.180 -74.643  1.00 -0.01           H  
ATOM   4433  CB  THR A 281       9.143  12.361 -72.888  1.00 -0.01           C  
ATOM   4434  HB  THR A 281       9.737  13.166 -73.323  1.00 -0.01           H  
ATOM   4435  CG2 THR A 281       7.654  12.697 -73.173  1.00 -0.01           C  
ATOM   4436 HG21 THR A 281       7.382  12.675 -74.228  1.00 -0.01           H  
ATOM   4437 HG22 THR A 281       7.023  11.928 -72.729  1.00 -0.01           H  
ATOM   4438 HG23 THR A 281       7.319  13.663 -72.793  1.00 -0.01           H  
ATOM   4439  OG1 THR A 281       9.208  12.358 -71.507  1.00 -0.01           O  
ATOM   4440  HG1 THR A 281      10.035  12.787 -71.276  1.00 -0.01           H  
ATOM   4441  C   THR A 281      10.930  10.736 -73.745  1.00 -0.01           C  
ATOM   4442  O   THR A 281      11.506  10.198 -72.790  1.00 -0.01           O  
ATOM   4443  N   VAL A 282      11.613  11.074 -74.897  1.00 -0.03           N  
ATOM   4444  H   VAL A 282      11.241  11.755 -75.544  1.00 -0.03           H  
ATOM   4445  CA  VAL A 282      13.053  10.800 -75.031  1.00 -0.03           C  
ATOM   4446  HA  VAL A 282      13.468  10.661 -74.033  1.00 -0.03           H  
ATOM   4447  CB  VAL A 282      13.368   9.562 -75.788  1.00 -0.03           C  
ATOM   4448  HB  VAL A 282      12.899   9.593 -76.771  1.00 -0.03           H  
ATOM   4449  CG1 VAL A 282      14.833   9.254 -76.018  1.00 -0.03           C  
ATOM   4450 HG11 VAL A 282      15.554   9.470 -75.230  1.00 -0.03           H  
ATOM   4451 HG12 VAL A 282      14.934   8.192 -76.244  1.00 -0.03           H  
ATOM   4452 HG13 VAL A 282      15.176   9.780 -76.908  1.00 -0.03           H  
ATOM   4453  CG2 VAL A 282      12.667   8.381 -75.054  1.00 -0.03           C  
ATOM   4454 HG21 VAL A 282      12.726   7.402 -75.529  1.00 -0.03           H  
ATOM   4455 HG22 VAL A 282      12.999   8.285 -74.021  1.00 -0.03           H  
ATOM   4456 HG23 VAL A 282      11.584   8.457 -74.965  1.00 -0.03           H  
ATOM   4457  C   VAL A 282      13.734  12.073 -75.643  1.00 -0.03           C  
ATOM   4458  O   VAL A 282      13.149  12.651 -76.594  1.00 -0.03           O  
ATOM   4459  N   GLU A 283      14.938  12.444 -75.190  1.00  0.00           N  
ATOM   4460  H   GLU A 283      15.360  11.907 -74.445  1.00  0.00           H  
ATOM   4461  CA  GLU A 283      15.771  13.584 -75.711  1.00  0.00           C  
ATOM   4462  HA  GLU A 283      15.171  14.353 -76.197  1.00  0.00           H  
ATOM   4463  CB  GLU A 283      16.634  14.138 -74.536  1.00  0.00           C  
ATOM   4464  HB2 GLU A 283      17.228  13.304 -74.161  1.00  0.00           H  
ATOM   4465  HB3 GLU A 283      17.352  14.871 -74.905  1.00  0.00           H  
ATOM   4466  CG  GLU A 283      15.844  14.726 -73.340  1.00  0.00           C  
ATOM   4467  HG2 GLU A 283      14.960  14.103 -73.206  1.00  0.00           H  
ATOM   4468  HG3 GLU A 283      16.514  14.642 -72.485  1.00  0.00           H  
ATOM   4469  CD  GLU A 283      15.354  16.191 -73.504  1.00  0.00           C  
ATOM   4470  OE1 GLU A 283      14.441  16.639 -72.715  1.00  0.00           O  
ATOM   4471  OE2 GLU A 283      15.766  16.874 -74.451  1.00  0.00           O  
ATOM   4472  C   GLU A 283      16.631  13.205 -76.908  1.00  0.00           C  
ATOM   4473  O   GLU A 283      16.950  12.019 -77.114  1.00  0.00           O  
ATOM   4474  N   LYS A 284      17.191  14.129 -77.677  1.00 -0.08           N  
ATOM   4475  H   LYS A 284      16.964  15.075 -77.407  1.00 -0.08           H  
ATOM   4476  CA  LYS A 284      18.037  13.884 -78.818  1.00 -0.08           C  
ATOM   4477  HA  LYS A 284      17.460  13.276 -79.515  1.00 -0.08           H  
ATOM   4478  CB  LYS A 284      18.291  15.208 -79.488  1.00 -0.08           C  
ATOM   4479  HB2 LYS A 284      17.375  15.723 -79.778  1.00 -0.08           H  
ATOM   4480  HB3 LYS A 284      18.870  15.795 -78.775  1.00 -0.08           H  
ATOM   4481  CG  LYS A 284      19.175  15.142 -80.777  1.00 -0.08           C  
ATOM   4482  HG2 LYS A 284      20.162  14.767 -80.507  1.00 -0.08           H  
ATOM   4483  HG3 LYS A 284      18.767  14.428 -81.492  1.00 -0.08           H  
ATOM   4484  CD  LYS A 284      19.329  16.474 -81.464  1.00 -0.08           C  
ATOM   4485  HD2 LYS A 284      20.014  16.365 -82.305  1.00 -0.08           H  
ATOM   4486  HD3 LYS A 284      18.370  16.710 -81.924  1.00 -0.08           H  
ATOM   4487  CE  LYS A 284      19.811  17.640 -80.684  1.00 -0.08           C  
ATOM   4488  HE2 LYS A 284      19.064  17.904 -79.936  1.00 -0.08           H  
ATOM   4489  HE3 LYS A 284      20.677  17.277 -80.130  1.00 -0.08           H  
ATOM   4490  NZ  LYS A 284      20.058  18.887 -81.529  1.00 -0.08           N  
ATOM   4491  HZ1 LYS A 284      19.179  19.311 -81.789  1.00 -0.08           H  
ATOM   4492  HZ2 LYS A 284      20.640  19.634 -81.177  1.00 -0.08           H  
ATOM   4493  HZ3 LYS A 284      20.521  18.661 -82.398  1.00 -0.08           H  
ATOM   4494  C   LYS A 284      19.318  13.185 -78.442  1.00 -0.08           C  
ATOM   4495  O   LYS A 284      20.251  13.698 -77.816  1.00 -0.08           O  
ATOM   4496  N   GLY A 285      19.466  11.948 -78.921  1.00 -0.01           N  
ATOM   4497  H   GLY A 285      18.789  11.669 -79.616  1.00 -0.01           H  
ATOM   4498  CA  GLY A 285      20.749  11.270 -78.826  1.00 -0.01           C  
ATOM   4499  HA2 GLY A 285      21.525  11.888 -79.277  1.00 -0.01           H  
ATOM   4500  HA3 GLY A 285      20.882  11.221 -77.745  1.00 -0.01           H  
ATOM   4501  C   GLY A 285      20.775   9.891 -79.387  1.00 -0.01           C  
ATOM   4502  O   GLY A 285      19.954   9.561 -80.311  1.00 -0.01           O  
ATOM   4503  N   ILE A 286      21.615   9.028 -78.766  1.00  0.03           N  
ATOM   4504  H   ILE A 286      22.037   9.369 -77.914  1.00  0.03           H  
ATOM   4505  CA  ILE A 286      21.924   7.618 -79.020  1.00  0.03           C  
ATOM   4506  HA  ILE A 286      21.088   7.334 -79.659  1.00  0.03           H  
ATOM   4507  CB  ILE A 286      23.239   7.459 -79.763  1.00  0.03           C  
ATOM   4508  HB  ILE A 286      23.056   7.779 -80.788  1.00  0.03           H  
ATOM   4509  CG2 ILE A 286      24.414   8.151 -79.086  1.00  0.03           C  
ATOM   4510 HG21 ILE A 286      24.716   7.674 -78.153  1.00  0.03           H  
ATOM   4511 HG22 ILE A 286      25.235   8.217 -79.800  1.00  0.03           H  
ATOM   4512 HG23 ILE A 286      24.104   9.171 -78.857  1.00  0.03           H  
ATOM   4513  CG1 ILE A 286      23.571   5.957 -79.825  1.00  0.03           C  
ATOM   4514 HG12 ILE A 286      23.912   5.539 -78.878  1.00  0.03           H  
ATOM   4515 HG13 ILE A 286      22.642   5.454 -80.095  1.00  0.03           H  
ATOM   4516  CD1 ILE A 286      24.543   5.533 -80.976  1.00  0.03           C  
ATOM   4517 HD11 ILE A 286      25.467   6.105 -80.895  1.00  0.03           H  
ATOM   4518 HD12 ILE A 286      24.815   4.501 -80.751  1.00  0.03           H  
ATOM   4519 HD13 ILE A 286      24.142   5.630 -81.985  1.00  0.03           H  
ATOM   4520  C   ILE A 286      21.824   6.882 -77.717  1.00  0.03           C  
ATOM   4521  O   ILE A 286      22.405   7.371 -76.762  1.00  0.03           O  
ATOM   4522  N   TYR A 287      21.217   5.736 -77.715  1.00 -0.01           N  
ATOM   4523  H   TYR A 287      20.757   5.658 -78.610  1.00 -0.01           H  
ATOM   4524  CA  TYR A 287      21.084   4.940 -76.511  1.00 -0.01           C  
ATOM   4525  HA  TYR A 287      21.742   5.436 -75.797  1.00 -0.01           H  
ATOM   4526  CB  TYR A 287      19.636   5.194 -75.883  1.00 -0.01           C  
ATOM   4527  HB2 TYR A 287      18.982   4.726 -76.619  1.00 -0.01           H  
ATOM   4528  HB3 TYR A 287      19.487   4.699 -74.923  1.00 -0.01           H  
ATOM   4529  CG  TYR A 287      19.178   6.605 -75.628  1.00 -0.01           C  
ATOM   4530  CD1 TYR A 287      18.764   7.347 -76.747  1.00 -0.01           C  
ATOM   4531  HD1 TYR A 287      18.813   6.905 -77.731  1.00 -0.01           H  
ATOM   4532  CE1 TYR A 287      18.361   8.653 -76.618  1.00 -0.01           C  
ATOM   4533  HE1 TYR A 287      18.010   9.264 -77.436  1.00 -0.01           H  
ATOM   4534  CZ  TYR A 287      18.389   9.270 -75.328  1.00 -0.01           C  
ATOM   4535  OH  TYR A 287      18.183  10.574 -75.217  1.00 -0.01           O  
ATOM   4536  HH  TYR A 287      17.782  10.974 -75.992  1.00 -0.01           H  
ATOM   4537  CE2 TYR A 287      18.798   8.453 -74.220  1.00 -0.01           C  
ATOM   4538  HE2 TYR A 287      18.997   9.020 -73.323  1.00 -0.01           H  
ATOM   4539  CD2 TYR A 287      19.225   7.103 -74.306  1.00 -0.01           C  
ATOM   4540  HD2 TYR A 287      19.662   6.561 -73.481  1.00 -0.01           H  
ATOM   4541  C   TYR A 287      21.367   3.470 -76.641  1.00 -0.01           C  
ATOM   4542  O   TYR A 287      20.833   2.877 -77.577  1.00 -0.01           O  
ATOM   4543  N   GLN A 288      21.998   2.795 -75.673  1.00 -0.01           N  
ATOM   4544  H   GLN A 288      22.269   3.344 -74.870  1.00 -0.01           H  
ATOM   4545  CA  GLN A 288      22.239   1.369 -75.771  1.00 -0.01           C  
ATOM   4546  HA  GLN A 288      22.553   1.347 -76.814  1.00 -0.01           H  
ATOM   4547  CB  GLN A 288      23.538   0.896 -75.011  1.00 -0.01           C  
ATOM   4548  HB2 GLN A 288      23.979  -0.000 -75.448  1.00 -0.01           H  
ATOM   4549  HB3 GLN A 288      24.178   1.719 -75.331  1.00 -0.01           H  
ATOM   4550  CG  GLN A 288      23.515   0.951 -73.507  1.00 -0.01           C  
ATOM   4551  HG2 GLN A 288      24.548   0.942 -73.159  1.00 -0.01           H  
ATOM   4552  HG3 GLN A 288      22.965   1.822 -73.153  1.00 -0.01           H  
ATOM   4553  CD  GLN A 288      22.882  -0.258 -72.808  1.00 -0.01           C  
ATOM   4554  OE1 GLN A 288      22.672  -1.315 -73.393  1.00 -0.01           O  
ATOM   4555  NE2 GLN A 288      22.690  -0.115 -71.530  1.00 -0.01           N  
ATOM   4556 HE21 GLN A 288      22.423  -0.949 -71.027  1.00 -0.01           H  
ATOM   4557 HE22 GLN A 288      22.828   0.748 -71.024  1.00 -0.01           H  
ATOM   4558  C   GLN A 288      21.047   0.532 -75.486  1.00 -0.01           C  
ATOM   4559  O   GLN A 288      20.313   0.771 -74.590  1.00 -0.01           O  
ATOM   4560  N   THR A 289      20.861  -0.542 -76.282  1.00 -0.01           N  
ATOM   4561  H   THR A 289      21.682  -0.773 -76.823  1.00 -0.01           H  
ATOM   4562  CA  THR A 289      19.727  -1.517 -76.217  1.00 -0.01           C  
ATOM   4563  HA  THR A 289      19.202  -1.462 -75.264  1.00 -0.01           H  
ATOM   4564  CB  THR A 289      18.718  -1.377 -77.390  1.00 -0.01           C  
ATOM   4565  HB  THR A 289      18.068  -2.236 -77.224  1.00 -0.01           H  
ATOM   4566  CG2 THR A 289      17.848  -0.136 -77.183  1.00 -0.01           C  
ATOM   4567 HG21 THR A 289      18.479   0.752 -77.186  1.00 -0.01           H  
ATOM   4568 HG22 THR A 289      17.272  -0.015 -78.101  1.00 -0.01           H  
ATOM   4569 HG23 THR A 289      17.258  -0.371 -76.297  1.00 -0.01           H  
ATOM   4570  OG1 THR A 289      19.372  -1.466 -78.636  1.00 -0.01           O  
ATOM   4571  HG1 THR A 289      19.894  -2.267 -78.552  1.00 -0.01           H  
ATOM   4572  C   THR A 289      20.291  -2.920 -76.306  1.00 -0.01           C  
ATOM   4573  O   THR A 289      21.474  -3.089 -76.777  1.00 -0.01           O  
ATOM   4574  N   SER A 290      19.531  -3.938 -75.928  1.00 -0.00           N  
ATOM   4575  H   SER A 290      18.573  -3.784 -75.650  1.00 -0.00           H  
ATOM   4576  CA  SER A 290      20.015  -5.307 -75.791  1.00 -0.00           C  
ATOM   4577  HA  SER A 290      20.573  -5.368 -74.856  1.00 -0.00           H  
ATOM   4578  CB  SER A 290      18.763  -6.137 -75.683  1.00 -0.00           C  
ATOM   4579  HB2 SER A 290      18.019  -5.963 -76.461  1.00 -0.00           H  
ATOM   4580  HB3 SER A 290      19.004  -7.198 -75.747  1.00 -0.00           H  
ATOM   4581  OG  SER A 290      18.213  -5.892 -74.417  1.00 -0.00           O  
ATOM   4582  HG  SER A 290      18.007  -6.737 -74.009  1.00 -0.00           H  
ATOM   4583  C   SER A 290      20.768  -5.975 -76.920  1.00 -0.00           C  
ATOM   4584  O   SER A 290      20.634  -5.577 -78.097  1.00 -0.00           O  
ATOM   4585  N   ASN A 291      21.634  -6.872 -76.530  1.00 -0.01           N  
ATOM   4586  H   ASN A 291      21.557  -7.175 -75.570  1.00 -0.01           H  
ATOM   4587  CA  ASN A 291      22.743  -7.300 -77.380  1.00 -0.01           C  
ATOM   4588  HA  ASN A 291      23.063  -6.373 -77.858  1.00 -0.01           H  
ATOM   4589  CB  ASN A 291      23.929  -7.901 -76.572  1.00 -0.01           C  
ATOM   4590  HB2 ASN A 291      23.477  -8.735 -76.036  1.00 -0.01           H  
ATOM   4591  HB3 ASN A 291      24.597  -8.242 -77.363  1.00 -0.01           H  
ATOM   4592  CG  ASN A 291      24.684  -6.789 -75.833  1.00 -0.01           C  
ATOM   4593  OD1 ASN A 291      24.375  -6.567 -74.689  1.00 -0.01           O  
ATOM   4594  ND2 ASN A 291      25.623  -6.209 -76.523  1.00 -0.01           N  
ATOM   4595 HD21 ASN A 291      26.097  -5.487 -76.000  1.00 -0.01           H  
ATOM   4596 HD22 ASN A 291      25.828  -6.577 -77.441  1.00 -0.01           H  
ATOM   4597  C   ASN A 291      22.279  -8.277 -78.431  1.00 -0.01           C  
ATOM   4598  O   ASN A 291      21.735  -9.338 -78.138  1.00 -0.01           O  
ATOM   4599  N   PHE A 292      22.688  -7.918 -79.657  1.00 -0.00           N  
ATOM   4600  H   PHE A 292      23.354  -7.171 -79.793  1.00 -0.00           H  
ATOM   4601  CA  PHE A 292      22.413  -8.762 -80.843  1.00 -0.00           C  
ATOM   4602  HA  PHE A 292      21.358  -9.003 -80.979  1.00 -0.00           H  
ATOM   4603  CB  PHE A 292      22.911  -7.980 -82.038  1.00 -0.00           C  
ATOM   4604  HB2 PHE A 292      22.174  -7.178 -82.007  1.00 -0.00           H  
ATOM   4605  HB3 PHE A 292      23.945  -7.651 -81.933  1.00 -0.00           H  
ATOM   4606  CG  PHE A 292      22.851  -8.766 -83.360  1.00 -0.00           C  
ATOM   4607  CD1 PHE A 292      23.982  -9.511 -83.813  1.00 -0.00           C  
ATOM   4608  HD1 PHE A 292      24.898  -9.396 -83.253  1.00 -0.00           H  
ATOM   4609  CE1 PHE A 292      23.928 -10.363 -84.902  1.00 -0.00           C  
ATOM   4610  HE1 PHE A 292      24.857 -10.725 -85.316  1.00 -0.00           H  
ATOM   4611  CZ  PHE A 292      22.724 -10.494 -85.610  1.00 -0.00           C  
ATOM   4612  HZ  PHE A 292      22.658 -11.095 -86.505  1.00 -0.00           H  
ATOM   4613  CE2 PHE A 292      21.556  -9.833 -85.210  1.00 -0.00           C  
ATOM   4614  HE2 PHE A 292      20.581  -9.922 -85.667  1.00 -0.00           H  
ATOM   4615  CD2 PHE A 292      21.613  -9.008 -84.049  1.00 -0.00           C  
ATOM   4616  HD2 PHE A 292      20.734  -8.485 -83.704  1.00 -0.00           H  
ATOM   4617  C   PHE A 292      23.172 -10.122 -80.720  1.00 -0.00           C  
ATOM   4618  O   PHE A 292      24.316 -10.232 -80.282  1.00 -0.00           O  
ATOM   4619  N   ARG A 293      22.517 -11.135 -81.149  1.00 -0.01           N  
ATOM   4620  H   ARG A 293      21.607 -10.990 -81.563  1.00 -0.01           H  
ATOM   4621  CA  ARG A 293      23.111 -12.418 -81.516  1.00 -0.01           C  
ATOM   4622  HA  ARG A 293      24.128 -12.138 -81.789  1.00 -0.01           H  
ATOM   4623  CB  ARG A 293      23.248 -13.371 -80.288  1.00 -0.01           C  
ATOM   4624  HB2 ARG A 293      23.710 -14.259 -80.718  1.00 -0.01           H  
ATOM   4625  HB3 ARG A 293      23.815 -12.981 -79.443  1.00 -0.01           H  
ATOM   4626  CG  ARG A 293      21.904 -13.837 -79.711  1.00 -0.01           C  
ATOM   4627  HG2 ARG A 293      21.216 -13.754 -80.552  1.00 -0.01           H  
ATOM   4628  HG3 ARG A 293      22.007 -14.884 -79.426  1.00 -0.01           H  
ATOM   4629  CD  ARG A 293      21.273 -13.054 -78.560  1.00 -0.01           C  
ATOM   4630  HD2 ARG A 293      21.551 -12.014 -78.734  1.00 -0.01           H  
ATOM   4631  HD3 ARG A 293      20.196 -13.220 -78.555  1.00 -0.01           H  
ATOM   4632  NE  ARG A 293      21.749 -13.442 -77.218  1.00 -0.01           N  
ATOM   4633  HE  ARG A 293      21.547 -14.396 -76.957  1.00 -0.01           H  
ATOM   4634  CZ  ARG A 293      22.222 -12.724 -76.208  1.00 -0.01           C  
ATOM   4635  NH1 ARG A 293      22.567 -13.365 -75.191  1.00 -0.01           N  
ATOM   4636 HH11 ARG A 293      22.346 -14.348 -75.251  1.00 -0.01           H  
ATOM   4637 HH12 ARG A 293      22.992 -12.907 -74.397  1.00 -0.01           H  
ATOM   4638  NH2 ARG A 293      22.523 -11.467 -76.199  1.00 -0.01           N  
ATOM   4639 HH21 ARG A 293      22.198 -10.836 -76.918  1.00 -0.01           H  
ATOM   4640 HH22 ARG A 293      22.810 -11.142 -75.287  1.00 -0.01           H  
ATOM   4641  C   ARG A 293      22.400 -12.981 -82.771  1.00 -0.01           C  
ATOM   4642  O   ARG A 293      21.171 -12.843 -83.021  1.00 -0.01           O  
ATOM   4643  N   VAL A 294      23.121 -13.931 -83.409  1.00 -0.01           N  
ATOM   4644  H   VAL A 294      24.073 -14.066 -83.102  1.00 -0.01           H  
ATOM   4645  CA  VAL A 294      22.553 -15.104 -84.067  1.00 -0.01           C  
ATOM   4646  HA  VAL A 294      21.572 -14.812 -84.443  1.00 -0.01           H  
ATOM   4647  CB  VAL A 294      23.357 -15.519 -85.286  1.00 -0.01           C  
ATOM   4648  HB  VAL A 294      24.385 -15.736 -84.994  1.00 -0.01           H  
ATOM   4649  CG1 VAL A 294      22.880 -16.691 -86.071  1.00 -0.01           C  
ATOM   4650 HG11 VAL A 294      23.640 -16.892 -86.827  1.00 -0.01           H  
ATOM   4651 HG12 VAL A 294      22.834 -17.605 -85.479  1.00 -0.01           H  
ATOM   4652 HG13 VAL A 294      21.860 -16.512 -86.412  1.00 -0.01           H  
ATOM   4653  CG2 VAL A 294      23.419 -14.339 -86.317  1.00 -0.01           C  
ATOM   4654 HG21 VAL A 294      22.453 -14.291 -86.820  1.00 -0.01           H  
ATOM   4655 HG22 VAL A 294      23.700 -13.396 -85.848  1.00 -0.01           H  
ATOM   4656 HG23 VAL A 294      24.240 -14.629 -86.973  1.00 -0.01           H  
ATOM   4657  C   VAL A 294      22.323 -16.343 -83.120  1.00 -0.01           C  
ATOM   4658  O   VAL A 294      23.238 -16.826 -82.424  1.00 -0.01           O  
ATOM   4659  N   GLN A 295      21.138 -16.871 -83.028  1.00 -0.01           N  
ATOM   4660  H   GLN A 295      20.431 -16.512 -83.655  1.00 -0.01           H  
ATOM   4661  CA  GLN A 295      20.861 -18.192 -82.410  1.00 -0.01           C  
ATOM   4662  HA  GLN A 295      21.213 -18.184 -81.378  1.00 -0.01           H  
ATOM   4663  CB  GLN A 295      19.309 -18.387 -82.403  1.00 -0.01           C  
ATOM   4664  HB2 GLN A 295      18.962 -18.610 -83.412  1.00 -0.01           H  
ATOM   4665  HB3 GLN A 295      19.091 -19.302 -81.853  1.00 -0.01           H  
ATOM   4666  CG  GLN A 295      18.525 -17.179 -81.798  1.00 -0.01           C  
ATOM   4667  HG2 GLN A 295      18.878 -16.287 -82.315  1.00 -0.01           H  
ATOM   4668  HG3 GLN A 295      17.458 -17.324 -81.965  1.00 -0.01           H  
ATOM   4669  CD  GLN A 295      18.664 -17.020 -80.266  1.00 -0.01           C  
ATOM   4670  OE1 GLN A 295      19.105 -17.946 -79.540  1.00 -0.01           O  
ATOM   4671  NE2 GLN A 295      18.374 -15.906 -79.646  1.00 -0.01           N  
ATOM   4672 HE21 GLN A 295      18.448 -15.870 -78.639  1.00 -0.01           H  
ATOM   4673 HE22 GLN A 295      18.065 -15.091 -80.158  1.00 -0.01           H  
ATOM   4674  C   GLN A 295      21.506 -19.450 -83.051  1.00 -0.01           C  
ATOM   4675  O   GLN A 295      21.516 -19.641 -84.276  1.00 -0.01           O  
ATOM   4676  N   PRO A 296      22.127 -20.296 -82.212  1.00  0.06           N  
ATOM   4677  CD  PRO A 296      22.330 -20.099 -80.781  1.00  0.06           C  
ATOM   4678  HD2 PRO A 296      21.389 -20.329 -80.283  1.00  0.06           H  
ATOM   4679  HD3 PRO A 296      22.776 -19.130 -80.556  1.00  0.06           H  
ATOM   4680  CG  PRO A 296      23.329 -21.149 -80.351  1.00  0.06           C  
ATOM   4681  HG2 PRO A 296      22.870 -21.828 -79.632  1.00  0.06           H  
ATOM   4682  HG3 PRO A 296      24.129 -20.631 -79.823  1.00  0.06           H  
ATOM   4683  CB  PRO A 296      23.840 -21.814 -81.638  1.00  0.06           C  
ATOM   4684  HB2 PRO A 296      24.111 -22.865 -81.537  1.00  0.06           H  
ATOM   4685  HB3 PRO A 296      24.820 -21.352 -81.760  1.00  0.06           H  
ATOM   4686  CA  PRO A 296      22.745 -21.545 -82.665  1.00  0.06           C  
ATOM   4687  HA  PRO A 296      23.270 -21.416 -83.612  1.00  0.06           H  
ATOM   4688  C   PRO A 296      21.765 -22.730 -82.807  1.00  0.06           C  
ATOM   4689  O   PRO A 296      20.789 -22.850 -82.077  1.00  0.06           O  
ATOM   4690  N   THR A 297      22.105 -23.661 -83.708  1.00 -0.06           N  
ATOM   4691  H   THR A 297      22.949 -23.443 -84.218  1.00 -0.06           H  
ATOM   4692  CA  THR A 297      21.165 -24.677 -84.227  1.00 -0.06           C  
ATOM   4693  HA  THR A 297      20.221 -24.650 -83.682  1.00 -0.06           H  
ATOM   4694  CB  THR A 297      20.706 -24.381 -85.676  1.00 -0.06           C  
ATOM   4695  HB  THR A 297      19.938 -25.087 -85.993  1.00 -0.06           H  
ATOM   4696  CG2 THR A 297      20.381 -22.855 -85.889  1.00 -0.06           C  
ATOM   4697 HG21 THR A 297      19.993 -22.441 -84.959  1.00 -0.06           H  
ATOM   4698 HG22 THR A 297      21.248 -22.265 -86.186  1.00 -0.06           H  
ATOM   4699 HG23 THR A 297      19.591 -22.771 -86.635  1.00 -0.06           H  
ATOM   4700  OG1 THR A 297      21.834 -24.710 -86.522  1.00 -0.06           O  
ATOM   4701  HG1 THR A 297      22.491 -24.039 -86.327  1.00 -0.06           H  
ATOM   4702  C   THR A 297      21.571 -26.119 -83.862  1.00 -0.06           C  
ATOM   4703  O   THR A 297      22.580 -26.385 -83.247  1.00 -0.06           O  
ATOM   4704  N   GLU A 298      20.673 -27.087 -84.178  1.00 -0.01           N  
ATOM   4705  H   GLU A 298      19.797 -26.821 -84.604  1.00 -0.01           H  
ATOM   4706  CA  GLU A 298      20.839 -28.537 -84.103  1.00 -0.01           C  
ATOM   4707  HA  GLU A 298      19.889 -28.957 -84.433  1.00 -0.01           H  
ATOM   4708  CB  GLU A 298      21.971 -29.117 -85.022  1.00 -0.01           C  
ATOM   4709  HB2 GLU A 298      22.904 -28.767 -84.580  1.00 -0.01           H  
ATOM   4710  HB3 GLU A 298      21.947 -30.205 -84.960  1.00 -0.01           H  
ATOM   4711  CG  GLU A 298      21.911 -28.779 -86.538  1.00 -0.01           C  
ATOM   4712  HG2 GLU A 298      22.146 -27.720 -86.641  1.00 -0.01           H  
ATOM   4713  HG3 GLU A 298      22.730 -29.298 -87.037  1.00 -0.01           H  
ATOM   4714  CD  GLU A 298      20.593 -29.235 -87.153  1.00 -0.01           C  
ATOM   4715  OE1 GLU A 298      19.833 -28.398 -87.681  1.00 -0.01           O  
ATOM   4716  OE2 GLU A 298      20.290 -30.428 -87.181  1.00 -0.01           O  
ATOM   4717  C   GLU A 298      21.015 -29.100 -82.688  1.00 -0.01           C  
ATOM   4718  O   GLU A 298      20.484 -30.182 -82.413  1.00 -0.01           O  
ATOM   4719  N   SER A 299      21.704 -28.448 -81.710  1.00  0.03           N  
ATOM   4720  H   SER A 299      22.285 -27.663 -81.967  1.00  0.03           H  
ATOM   4721  CA  SER A 299      21.811 -28.840 -80.239  1.00  0.03           C  
ATOM   4722  HA  SER A 299      22.628 -28.271 -79.795  1.00  0.03           H  
ATOM   4723  CB  SER A 299      20.499 -28.384 -79.536  1.00  0.03           C  
ATOM   4724  HB2 SER A 299      19.616 -28.897 -79.915  1.00  0.03           H  
ATOM   4725  HB3 SER A 299      20.457 -28.528 -78.457  1.00  0.03           H  
ATOM   4726  OG  SER A 299      20.150 -27.096 -79.894  1.00  0.03           O  
ATOM   4727  HG  SER A 299      20.359 -26.451 -79.214  1.00  0.03           H  
ATOM   4728  C   SER A 299      22.222 -30.282 -79.933  1.00  0.03           C  
ATOM   4729  O   SER A 299      21.603 -30.898 -79.084  1.00  0.03           O  
ATOM   4730  N   ILE A 300      23.221 -30.733 -80.679  1.00 -0.00           N  
ATOM   4731  H   ILE A 300      23.628 -30.063 -81.316  1.00 -0.00           H  
ATOM   4732  CA  ILE A 300      23.710 -32.117 -80.711  1.00 -0.00           C  
ATOM   4733  HA  ILE A 300      22.833 -32.730 -80.918  1.00 -0.00           H  
ATOM   4734  CB  ILE A 300      24.694 -32.471 -81.836  1.00 -0.00           C  
ATOM   4735  HB  ILE A 300      25.563 -31.853 -81.612  1.00 -0.00           H  
ATOM   4736  CG2 ILE A 300      25.287 -33.910 -81.634  1.00 -0.00           C  
ATOM   4737 HG21 ILE A 300      25.972 -34.153 -82.446  1.00 -0.00           H  
ATOM   4738 HG22 ILE A 300      25.893 -33.990 -80.731  1.00 -0.00           H  
ATOM   4739 HG23 ILE A 300      24.580 -34.729 -81.770  1.00 -0.00           H  
ATOM   4740  CG1 ILE A 300      24.206 -32.151 -83.295  1.00 -0.00           C  
ATOM   4741 HG12 ILE A 300      23.405 -32.880 -83.421  1.00 -0.00           H  
ATOM   4742 HG13 ILE A 300      23.848 -31.123 -83.234  1.00 -0.00           H  
ATOM   4743  CD1 ILE A 300      25.240 -32.243 -84.452  1.00 -0.00           C  
ATOM   4744 HD11 ILE A 300      26.101 -31.595 -84.288  1.00 -0.00           H  
ATOM   4745 HD12 ILE A 300      25.508 -33.300 -84.448  1.00 -0.00           H  
ATOM   4746 HD13 ILE A 300      24.782 -32.002 -85.411  1.00 -0.00           H  
ATOM   4747  C   ILE A 300      24.200 -32.519 -79.264  1.00 -0.00           C  
ATOM   4748  O   ILE A 300      24.998 -31.786 -78.728  1.00 -0.00           O  
ATOM   4749  N   VAL A 301      23.781 -33.648 -78.704  1.00 -0.01           N  
ATOM   4750  H   VAL A 301      23.135 -34.207 -79.243  1.00 -0.01           H  
ATOM   4751  CA  VAL A 301      24.373 -34.254 -77.521  1.00 -0.01           C  
ATOM   4752  HA  VAL A 301      25.359 -33.800 -77.428  1.00 -0.01           H  
ATOM   4753  CB  VAL A 301      23.505 -33.921 -76.293  1.00 -0.01           C  
ATOM   4754  HB  VAL A 301      23.460 -32.832 -76.279  1.00 -0.01           H  
ATOM   4755  CG1 VAL A 301      22.021 -34.384 -76.490  1.00 -0.01           C  
ATOM   4756 HG11 VAL A 301      21.421 -34.286 -75.585  1.00 -0.01           H  
ATOM   4757 HG12 VAL A 301      21.750 -33.748 -77.333  1.00 -0.01           H  
ATOM   4758 HG13 VAL A 301      21.957 -35.406 -76.863  1.00 -0.01           H  
ATOM   4759  CG2 VAL A 301      24.106 -34.452 -75.019  1.00 -0.01           C  
ATOM   4760 HG21 VAL A 301      23.498 -34.153 -74.165  1.00 -0.01           H  
ATOM   4761 HG22 VAL A 301      24.149 -35.538 -75.101  1.00 -0.01           H  
ATOM   4762 HG23 VAL A 301      25.106 -34.057 -74.841  1.00 -0.01           H  
ATOM   4763  C   VAL A 301      24.774 -35.744 -77.709  1.00 -0.01           C  
ATOM   4764  O   VAL A 301      24.159 -36.565 -78.362  1.00 -0.01           O  
ATOM   4765  N   ARG A 302      26.035 -36.042 -77.252  1.00  0.02           N  
ATOM   4766  H   ARG A 302      26.551 -35.370 -76.701  1.00  0.02           H  
ATOM   4767  CA  ARG A 302      26.717 -37.391 -77.498  1.00  0.02           C  
ATOM   4768  HA  ARG A 302      26.147 -38.023 -78.179  1.00  0.02           H  
ATOM   4769  CB  ARG A 302      28.011 -37.102 -78.245  1.00  0.02           C  
ATOM   4770  HB2 ARG A 302      28.431 -36.266 -77.685  1.00  0.02           H  
ATOM   4771  HB3 ARG A 302      28.691 -37.954 -78.219  1.00  0.02           H  
ATOM   4772  CG  ARG A 302      27.823 -36.765 -79.750  1.00  0.02           C  
ATOM   4773  HG2 ARG A 302      27.436 -35.764 -79.942  1.00  0.02           H  
ATOM   4774  HG3 ARG A 302      28.814 -36.792 -80.202  1.00  0.02           H  
ATOM   4775  CD  ARG A 302      26.844 -37.720 -80.496  1.00  0.02           C  
ATOM   4776  HD2 ARG A 302      27.262 -38.715 -80.346  1.00  0.02           H  
ATOM   4777  HD3 ARG A 302      25.847 -37.749 -80.056  1.00  0.02           H  
ATOM   4778  NE  ARG A 302      26.719 -37.316 -81.897  1.00  0.02           N  
ATOM   4779  HE  ARG A 302      25.833 -36.928 -82.188  1.00  0.02           H  
ATOM   4780  CZ  ARG A 302      27.628 -37.417 -82.862  1.00  0.02           C  
ATOM   4781  NH1 ARG A 302      27.315 -36.951 -84.017  1.00  0.02           N  
ATOM   4782 HH11 ARG A 302      26.335 -36.724 -84.112  1.00  0.02           H  
ATOM   4783 HH12 ARG A 302      27.966 -37.166 -84.758  1.00  0.02           H  
ATOM   4784  NH2 ARG A 302      28.778 -37.874 -82.631  1.00  0.02           N  
ATOM   4785 HH21 ARG A 302      28.925 -38.293 -81.723  1.00  0.02           H  
ATOM   4786 HH22 ARG A 302      29.517 -37.907 -83.318  1.00  0.02           H  
ATOM   4787  C   ARG A 302      26.910 -38.131 -76.200  1.00  0.02           C  
ATOM   4788  O   ARG A 302      27.672 -37.669 -75.345  1.00  0.02           O  
ATOM   4789  N   PHE A 303      26.213 -39.222 -76.071  1.00 -0.00           N  
ATOM   4790  H   PHE A 303      25.757 -39.707 -76.830  1.00 -0.00           H  
ATOM   4791  CA  PHE A 303      26.267 -39.988 -74.798  1.00 -0.00           C  
ATOM   4792  HA  PHE A 303      26.408 -39.294 -73.970  1.00 -0.00           H  
ATOM   4793  CB  PHE A 303      24.893 -40.646 -74.443  1.00 -0.00           C  
ATOM   4794  HB2 PHE A 303      24.584 -41.444 -75.118  1.00 -0.00           H  
ATOM   4795  HB3 PHE A 303      24.893 -41.083 -73.444  1.00 -0.00           H  
ATOM   4796  CG  PHE A 303      23.794 -39.576 -74.528  1.00 -0.00           C  
ATOM   4797  CD1 PHE A 303      23.561 -38.763 -73.479  1.00 -0.00           C  
ATOM   4798  HD1 PHE A 303      24.038 -38.907 -72.521  1.00 -0.00           H  
ATOM   4799  CE1 PHE A 303      22.518 -37.812 -73.501  1.00 -0.00           C  
ATOM   4800  HE1 PHE A 303      22.291 -37.250 -72.607  1.00 -0.00           H  
ATOM   4801  CZ  PHE A 303      21.897 -37.585 -74.725  1.00 -0.00           C  
ATOM   4802  HZ  PHE A 303      21.097 -36.863 -74.656  1.00 -0.00           H  
ATOM   4803  CE2 PHE A 303      22.188 -38.296 -75.861  1.00 -0.00           C  
ATOM   4804  HE2 PHE A 303      21.595 -38.151 -76.753  1.00 -0.00           H  
ATOM   4805  CD2 PHE A 303      23.150 -39.314 -75.800  1.00 -0.00           C  
ATOM   4806  HD2 PHE A 303      23.462 -39.788 -76.719  1.00 -0.00           H  
ATOM   4807  C   PHE A 303      27.466 -40.958 -74.844  1.00 -0.00           C  
ATOM   4808  O   PHE A 303      28.149 -41.076 -75.883  1.00 -0.00           O  
ATOM   4809  N   PRO A 304      27.853 -41.580 -73.681  1.00 -0.00           N  
ATOM   4810  CD  PRO A 304      27.340 -41.422 -72.381  1.00 -0.00           C  
ATOM   4811  HD2 PRO A 304      26.332 -41.836 -72.373  1.00 -0.00           H  
ATOM   4812  HD3 PRO A 304      27.258 -40.384 -72.059  1.00 -0.00           H  
ATOM   4813  CG  PRO A 304      28.224 -42.240 -71.465  1.00 -0.00           C  
ATOM   4814  HG2 PRO A 304      27.645 -42.682 -70.654  1.00 -0.00           H  
ATOM   4815  HG3 PRO A 304      29.006 -41.578 -71.091  1.00 -0.00           H  
ATOM   4816  CB  PRO A 304      28.834 -43.352 -72.346  1.00 -0.00           C  
ATOM   4817  HB2 PRO A 304      28.102 -44.158 -72.386  1.00 -0.00           H  
ATOM   4818  HB3 PRO A 304      29.774 -43.699 -71.918  1.00 -0.00           H  
ATOM   4819  CA  PRO A 304      29.000 -42.580 -73.670  1.00 -0.00           C  
ATOM   4820  HA  PRO A 304      29.937 -42.026 -73.604  1.00 -0.00           H  
ATOM   4821  C   PRO A 304      29.045 -43.580 -74.821  1.00 -0.00           C  
ATOM   4822  O   PRO A 304      28.053 -44.093 -75.327  1.00 -0.00           O  
ATOM   4823  N   NLN A 305      30.297 -43.894 -75.242  1.00 -0.00           N  
ATOM   4824  H   NLN A 305      31.074 -43.541 -74.701  1.00 -0.00           H  
ATOM   4825  CA  NLN A 305      30.642 -44.858 -76.327  1.00 -0.00           C  
ATOM   4826  HA  NLN A 305      30.051 -44.613 -77.209  1.00 -0.00           H  
ATOM   4827  CB  NLN A 305      32.063 -44.511 -76.840  1.00 -0.00           C  
ATOM   4828  HB2 NLN A 305      32.056 -43.424 -76.918  1.00 -0.00           H  
ATOM   4829  HB3 NLN A 305      32.805 -44.809 -76.100  1.00 -0.00           H  
ATOM   4830  CG  NLN A 305      32.353 -45.113 -78.193  1.00 -0.00           C  
ATOM   4831  OD1 NLN A 305      32.641 -44.385 -79.123  1.00 -0.00           O  
ATOM   4832  ND2 NLN A 305      32.438 -46.414 -78.176  1.00 -0.00           N  
ATOM   4833 HD21 NLN A 305      32.298 -46.868 -77.284  1.00 -0.00           H  
ATOM   4834  C   NLN A 305      30.255 -46.346 -76.110  1.00 -0.00           C  
ATOM   4835  O   NLN A 305      31.145 -47.137 -75.815  1.00 -0.00           O  
ATOM   4836  N   ILE A 306      28.951 -46.666 -76.028  1.00 -0.00           N  
ATOM   4837  H   ILE A 306      28.270 -45.926 -76.118  1.00 -0.00           H  
ATOM   4838  CA  ILE A 306      28.494 -48.089 -75.845  1.00 -0.00           C  
ATOM   4839  HA  ILE A 306      28.899 -48.580 -74.960  1.00 -0.00           H  
ATOM   4840  CB  ILE A 306      26.954 -48.145 -75.712  1.00 -0.00           C  
ATOM   4841  HB  ILE A 306      26.545 -47.394 -76.388  1.00 -0.00           H  
ATOM   4842  CG2 ILE A 306      26.318 -49.440 -76.236  1.00 -0.00           C  
ATOM   4843 HG21 ILE A 306      26.799 -49.758 -77.161  1.00 -0.00           H  
ATOM   4844 HG22 ILE A 306      26.461 -50.153 -75.424  1.00 -0.00           H  
ATOM   4845 HG23 ILE A 306      25.257 -49.227 -76.362  1.00 -0.00           H  
ATOM   4846  CG1 ILE A 306      26.531 -47.726 -74.251  1.00 -0.00           C  
ATOM   4847 HG12 ILE A 306      26.687 -48.551 -73.556  1.00 -0.00           H  
ATOM   4848 HG13 ILE A 306      27.191 -46.904 -73.971  1.00 -0.00           H  
ATOM   4849  CD1 ILE A 306      25.045 -47.244 -74.108  1.00 -0.00           C  
ATOM   4850 HD11 ILE A 306      25.034 -46.521 -73.292  1.00 -0.00           H  
ATOM   4851 HD12 ILE A 306      24.719 -46.717 -75.005  1.00 -0.00           H  
ATOM   4852 HD13 ILE A 306      24.373 -48.079 -73.911  1.00 -0.00           H  
ATOM   4853  C   ILE A 306      29.054 -48.957 -77.053  1.00 -0.00           C  
ATOM   4854  O   ILE A 306      28.933 -48.461 -78.174  1.00 -0.00           O  
ATOM   4855  N   THR A 307      29.744 -50.096 -76.812  1.00 -0.00           N  
ATOM   4856  H   THR A 307      29.568 -50.473 -75.892  1.00 -0.00           H  
ATOM   4857  CA  THR A 307      30.602 -50.746 -77.817  1.00 -0.00           C  
ATOM   4858  HA  THR A 307      31.137 -50.025 -78.435  1.00 -0.00           H  
ATOM   4859  CB  THR A 307      31.786 -51.470 -77.157  1.00 -0.00           C  
ATOM   4860  HB  THR A 307      32.516 -51.662 -77.943  1.00 -0.00           H  
ATOM   4861  CG2 THR A 307      32.317 -50.609 -76.053  1.00 -0.00           C  
ATOM   4862 HG21 THR A 307      32.175 -49.544 -76.238  1.00 -0.00           H  
ATOM   4863 HG22 THR A 307      31.683 -50.897 -75.214  1.00 -0.00           H  
ATOM   4864 HG23 THR A 307      33.369 -50.863 -75.924  1.00 -0.00           H  
ATOM   4865  OG1 THR A 307      31.597 -52.775 -76.492  1.00 -0.00           O  
ATOM   4866  HG1 THR A 307      31.299 -53.469 -77.085  1.00 -0.00           H  
ATOM   4867  C   THR A 307      29.675 -51.654 -78.658  1.00 -0.00           C  
ATOM   4868  O   THR A 307      29.807 -51.612 -79.880  1.00 -0.00           O  
ATOM   4869  N   ASN A 308      28.715 -52.317 -78.026  1.00 -0.00           N  
ATOM   4870  H   ASN A 308      28.666 -52.243 -77.020  1.00 -0.00           H  
ATOM   4871  CA  ASN A 308      28.038 -53.410 -78.750  1.00 -0.00           C  
ATOM   4872  HA  ASN A 308      28.697 -53.576 -79.602  1.00 -0.00           H  
ATOM   4873  CB  ASN A 308      28.197 -54.675 -77.896  1.00 -0.00           C  
ATOM   4874  HB2 ASN A 308      29.193 -54.909 -77.520  1.00 -0.00           H  
ATOM   4875  HB3 ASN A 308      27.468 -54.610 -77.088  1.00 -0.00           H  
ATOM   4876  CG  ASN A 308      27.734 -55.934 -78.576  1.00 -0.00           C  
ATOM   4877  OD1 ASN A 308      27.628 -56.010 -79.817  1.00 -0.00           O  
ATOM   4878  ND2 ASN A 308      27.519 -57.001 -77.898  1.00 -0.00           N  
ATOM   4879 HD21 ASN A 308      27.439 -57.924 -78.300  1.00 -0.00           H  
ATOM   4880 HD22 ASN A 308      27.335 -56.874 -76.913  1.00 -0.00           H  
ATOM   4881  C   ASN A 308      26.520 -53.087 -79.173  1.00 -0.00           C  
ATOM   4882  O   ASN A 308      25.856 -52.222 -78.548  1.00 -0.00           O  
ATOM   4883  N   LEU A 309      26.090 -53.661 -80.290  1.00 -0.00           N  
ATOM   4884  H   LEU A 309      26.597 -54.431 -80.701  1.00 -0.00           H  
ATOM   4885  CA  LEU A 309      24.666 -53.581 -80.765  1.00 -0.00           C  
ATOM   4886  HA  LEU A 309      23.999 -52.961 -80.165  1.00 -0.00           H  
ATOM   4887  CB  LEU A 309      24.761 -52.984 -82.162  1.00 -0.00           C  
ATOM   4888  HB2 LEU A 309      25.111 -51.952 -82.135  1.00 -0.00           H  
ATOM   4889  HB3 LEU A 309      25.557 -53.477 -82.721  1.00 -0.00           H  
ATOM   4890  CG  LEU A 309      23.607 -53.113 -83.179  1.00 -0.00           C  
ATOM   4891  HG  LEU A 309      23.502 -54.165 -83.441  1.00 -0.00           H  
ATOM   4892  CD1 LEU A 309      22.350 -52.629 -82.512  1.00 -0.00           C  
ATOM   4893 HD11 LEU A 309      22.073 -53.383 -81.775  1.00 -0.00           H  
ATOM   4894 HD12 LEU A 309      22.622 -51.671 -82.069  1.00 -0.00           H  
ATOM   4895 HD13 LEU A 309      21.580 -52.455 -83.264  1.00 -0.00           H  
ATOM   4896  CD2 LEU A 309      23.925 -52.319 -84.446  1.00 -0.00           C  
ATOM   4897 HD21 LEU A 309      24.065 -51.271 -84.180  1.00 -0.00           H  
ATOM   4898 HD22 LEU A 309      24.859 -52.657 -84.896  1.00 -0.00           H  
ATOM   4899 HD23 LEU A 309      23.069 -52.435 -85.110  1.00 -0.00           H  
ATOM   4900  C   LEU A 309      24.098 -55.032 -80.582  1.00 -0.00           C  
ATOM   4901  O   LEU A 309      24.399 -55.845 -81.439  1.00 -0.00           O  
ATOM   4902  N   CYX A 310      23.271 -55.348 -79.545  1.00 -0.00           N  
ATOM   4903  H   CYX A 310      23.145 -54.641 -78.835  1.00 -0.00           H  
ATOM   4904  CA  CYX A 310      23.075 -56.751 -79.133  1.00 -0.00           C  
ATOM   4905  HA  CYX A 310      24.029 -57.216 -79.382  1.00 -0.00           H  
ATOM   4906  CB  CYX A 310      23.117 -56.774 -77.577  1.00 -0.00           C  
ATOM   4907  HB2 CYX A 310      22.198 -56.310 -77.217  1.00 -0.00           H  
ATOM   4908  HB3 CYX A 310      23.192 -57.829 -77.312  1.00 -0.00           H  
ATOM   4909  SG  CYX A 310      24.626 -55.891 -76.983  1.00 -0.00           S  
ATOM   4910  C   CYX A 310      21.970 -57.479 -79.893  1.00 -0.00           C  
ATOM   4911  O   CYX A 310      20.893 -56.863 -80.044  1.00 -0.00           O  
ATOM   4912  N   PRO A 311      22.090 -58.707 -80.407  1.00 -0.00           N  
ATOM   4913  CD  PRO A 311      23.316 -59.434 -80.550  1.00 -0.00           C  
ATOM   4914  HD2 PRO A 311      23.470 -60.077 -79.683  1.00 -0.00           H  
ATOM   4915  HD3 PRO A 311      24.102 -58.695 -80.707  1.00 -0.00           H  
ATOM   4916  CG  PRO A 311      23.139 -60.381 -81.758  1.00 -0.00           C  
ATOM   4917  HG2 PRO A 311      23.697 -61.301 -81.585  1.00 -0.00           H  
ATOM   4918  HG3 PRO A 311      23.541 -59.938 -82.668  1.00 -0.00           H  
ATOM   4919  CB  PRO A 311      21.638 -60.671 -81.695  1.00 -0.00           C  
ATOM   4920  HB2 PRO A 311      21.301 -61.513 -81.090  1.00 -0.00           H  
ATOM   4921  HB3 PRO A 311      21.274 -60.944 -82.686  1.00 -0.00           H  
ATOM   4922  CA  PRO A 311      21.103 -59.340 -81.316  1.00 -0.00           C  
ATOM   4923  HA  PRO A 311      21.082 -58.779 -82.251  1.00 -0.00           H  
ATOM   4924  C   PRO A 311      19.732 -59.633 -80.670  1.00 -0.00           C  
ATOM   4925  O   PRO A 311      18.711 -59.732 -81.368  1.00 -0.00           O  
ATOM   4926  N   PHE A 312      19.696 -59.633 -79.363  1.00 -0.00           N  
ATOM   4927  H   PHE A 312      20.580 -59.496 -78.894  1.00 -0.00           H  
ATOM   4928  CA  PHE A 312      18.442 -59.700 -78.544  1.00 -0.00           C  
ATOM   4929  HA  PHE A 312      18.855 -59.943 -77.565  1.00 -0.00           H  
ATOM   4930  CB  PHE A 312      17.849 -58.273 -78.422  1.00 -0.00           C  
ATOM   4931  HB2 PHE A 312      18.660 -57.617 -78.106  1.00 -0.00           H  
ATOM   4932  HB3 PHE A 312      17.514 -57.910 -79.393  1.00 -0.00           H  
ATOM   4933  CG  PHE A 312      16.840 -58.148 -77.311  1.00 -0.00           C  
ATOM   4934  CD1 PHE A 312      15.441 -58.073 -77.648  1.00 -0.00           C  
ATOM   4935  HD1 PHE A 312      15.085 -58.228 -78.656  1.00 -0.00           H  
ATOM   4936  CE1 PHE A 312      14.485 -57.880 -76.668  1.00 -0.00           C  
ATOM   4937  HE1 PHE A 312      13.457 -57.792 -76.985  1.00 -0.00           H
[truncated: 1,721,968 more chars]
