# Supplementary material for: The Answer Lies in the Energy: How Simple Atomistic Molecular Dynamics Simulations May Hold the Key to Epitope Prediction on the Fully Glycosylated SARS-CoV-2 Spike Protein
Source: J Phys Chem Lett. 2020 Sep 4;11(19):8084–93. doi: 10.1021/acs.jpclett.0c02341 (PMC7491317; doi:10.1021/acs.jpclett.0c02341)
Supplement: Supplementary file 3 — jz0c02341_si_003.zip [file jz0c02341_si_003.zip]

Archive with 25 entries (20 files):
- rebelot-1.2.31 2/
- rebelot-1.2.31 2/.DS_Store
- rebelot-1.2.31 2/bin/
- rebelot-1.2.31 2/bin/pyBEPPE.py
- rebelot-1.2.31 2/bin/REBELOT.py
- rebelot-1.2.31 2/bin/lib/
- rebelot-1.2.31 2/bin/lib/toolbox.py
- rebelot-1.2.31 2/bin/lib/toolbox.pyc
- rebelot-1.2.31 2/bin/lib/__init__.py
- rebelot-1.2.31 2/bin/lib/__init__.pyc
- rebelot-1.2.31 2/README_version_authors_documentation_howtocite
- rebelot-1.2.31 2/doc/
- rebelot-1.2.31 2/doc/biblio.bib
- rebelot-1.2.31 2/doc/manual.pdf
- rebelot-1.2.31 2/doc/manual.tex
- rebelot-1.2.31 2/data/
- rebelot-1.2.31 2/data/min16.in
- rebelot-1.2.31 2/data/leaprc.GLYCAM_06j-1_ff14SB.v18_water.tip3p
- rebelot-1.2.31 2/data/leaprc.ff14SB.v14
- rebelot-1.2.31 2/data/mm_pbsa_py.in
- rebelot-1.2.31 2/data/diel_mm_pbsa.in
- rebelot-1.2.31 2/data/min.in
- rebelot-1.2.31 2/data/leaprc.ff14SB.v16
- rebelot-1.2.31 2/data/mm_pbsa.in
- rebelot-1.2.31 2/data/leaprc.ff03.v14
