# Supplementary material for: The Answer Lies in the Energy: How Simple Atomistic Molecular Dynamics Simulations May Hold the Key to Epitope Prediction on the Fully Glycosylated SARS-CoV-2 Spike Protein
Source: J Phys Chem Lett. 2020 Sep 4;11(19):8084–93. doi: 10.1021/acs.jpclett.0c02341 (PMC7491317; doi:10.1021/acs.jpclett.0c02341)
Supplement: Supplementary file 3 — jz0c02341_si_003.zip [file jz0c02341_si_003.zip › rebelot-1.2.31 2/doc/biblio.bib]

@article {tiana2004stability,
author = {Tiana, Guido and Simona, Fabio and De Mori, Giacomo M.S. and Broglia, Ricardo A. and Colombo, Giorgio},
title = {Understanding the determinants of stability and folding of small globular proteins from their energetics},
journal = {Protein Science},
volume = {13},
number = {1},
publisher = {Cold Spring Harbor Laboratory Press},
issn = {1469-896X},
pages = {113--124},
keywords = {protein folding, protein stability, molecular dynamics, local elementary structures},
year = {2004},
}

@article{morra2008relationship,
  title={Relationship between energy distribution and fold stability: Insights from molecular dynamics simulations of native and mutant proteins},
  author={Morra, Giulia and Colombo, Giorgio},
  journal={Proteins: Structure, Function, and Bioinformatics},
  volume={72},
  number={2},
  pages={660--672},
  year={2008},
  publisher={Wiley Online Library}
}

@article{scarabelli2010predicting,
  title={Predicting interaction sites from the energetics of isolated proteins: a new approach to epitope mapping},
  author={Scarabelli, Guido and Morra, Giulia and Colombo, Giorgio},
  journal={Biophysical Journal},
  volume={98},
  number={9},
  pages={1966--1975},
  year={2010},
  publisher={Elsevier}
}

@article{genoni2012identification,
  title={Identification of domains in protein structures from the analysis of intramolecular interactions},
  author={Genoni, Alessandro and Morra, Giulia and Colombo, Giorgio},
  journal={The Journal of Physical Chemistry B},
  volume={116},
  number={10},
  pages={3331--3343},
  year={2012},
  publisher={ACS Publications}
}

@article{peri2015prediction,
  title={Prediction of Antigenic B and T Cell Epitopes via Energy Decomposition Analysis: Description of the Web-Based Prediction Tool BEPPE},
  author={Peri, Claudio and Sol{\'e}, Oscar C and Corrada, Dario and Gori, Alessandro and Daura, Xavier and Colombo, Giorgio},
  journal={Peptide Antibodies: Methods and Protocols},
  pages={13--22},
  year={2015},
  publisher={Springer}
}

@article{lui2013network,
  title={The network of stabilizing contacts in proteins studied by coevolutionary data},
  author={Lui, Sara and Tiana, Guido},
  journal={The Journal of chemical physics},
  volume={139},
  number={15},
  pages={155103},
  year={2013},
  publisher={AIP Publishing}
}

@article{contini2015many,
  title={A many-body term improves the accuracy of effective potentials based on protein coevolutionary data},
  author={Contini, Andrea and Tiana, Guido},
  journal={The Journal of chemical physics},
  volume={143},
  number={2},
  pages={025103},
  year={2015},
  publisher={AIP Publishing}
}


@article{ambertools,
  title={AmberTools 15},
  author={Case, DA and Berryman, JT and Betz, RM and Cerutti, DS and Cheatham III, TE and Darden, TA and Duke, RE and Giese, TJ and Gohlke, H and Goetz, AW and Homeyer, N and Izadi, S and Janowski, P and Kaus, J and Kovalenko, A and Lee, TS and LeGrand, S and Li, P and Luchko, T and Luo, R and Madej, B and Merz, KM and Monard, G and Needham, P and Nguyen, H and Nguyen, HT and Omelyan, I and Onufriev, A and Roe, DR and Roitberg, A and Salomon-Ferrer, R and Simmerling, CL and Smith, W and Swails, J and Walker, RC and Wang, J and Wolf, RM and Wu, X and York, DM and Kollman,PA},
  journal={University of California, San Francisco},
  year={2015}
}


@unpublished{PyMOL,
	Annote = {PyMOL

The PyMOL Molecular Graphics System, Version 1.8, Schr{\"o}dinger, LLC.},
	Author = {{Schr\"odinger, LLC}},
	Date-Added = {2010-08-19 17:29:55 -0400},
	Date-Modified = {2015-12-22 18:04:08 -0400},
	Month = {November},
	Title = {The {PyMOL} Molecular Graphics System, Version~1.8},
	Year = {2015}}
