# Supplementary material for: The Answer Lies in the Energy: How Simple Atomistic Molecular Dynamics Simulations May Hold the Key to Epitope Prediction on the Fully Glycosylated SARS-CoV-2 Spike Protein
Source: J Phys Chem Lett. 2020 Sep 4;11(19):8084–93. doi: 10.1021/acs.jpclett.0c02341 (PMC7491317; doi:10.1021/acs.jpclett.0c02341)
Supplement: Supplementary file 3 — jz0c02341_si_003.zip [file jz0c02341_si_003.zip › rebelot-1.2.31 2/data/min16.in]

Test run 1
 &cntrl
   ig=42,
   imin=1,
   maxcyc=200,
   cut=12.0,
   igb=2,
   saltcon=0.1,
   gbsa=1,
   ntpr=10,
   ntx=1,
   ntb=0,
   ntxo=1,
   ioutfm=0
 /
ENERGY
Group 1
RES start_number end_number 
END
